# Supplementary material for: Evidence that the loss of colonic anti-microbial peptides may promote dysbiotic Gram-negative inflammaging-associated bacteria in aging mice
Source: Front Aging. 2024 Mar 4;5:1352299. doi: 10.3389/fragi.2024.1352299 (PMC10945560; doi:10.3389/fragi.2024.1352299)
Supplement: Supplementary file 1 [file DataSheet7.XLSX]

## Sheet: Microb_SparCC_2-15_Mths
Supplementary Data Sheet 7. Anti-Microbial Peptides Genes and Bacterial Genera Correlation Outcomes between 2 Month- and 15-Month Old Mice Groups
Var1	Var2	cor	p	fdr
Ang4	Muribaculaceae_Gn	1	0	0
Mucispirillum_Gn	Muribaculaceae_Gn	1	0	0
Muribaculaceae_Gn	Rikenella_Gn	1	0	0
Reg3b	Reg3g	0.960029	0	0
Prevotellaceae_UCG.001_Gn	Muribaculum_Gn	0.954374	0	0
Reg3b	S100g	0.928762	0	0
Ang4	Mucispirillum_Gn	0.910959	0	0
Lypd8l	S100g	0.895078	0	0
Reg3g	S100g	0.872141	0	0
Reg3b	Lypd8l	0.85233	0	0
Reg3b	Retnlb	0.840543	0	0
Rikenella_Gn	Retnlb	0.84038	0	0
Mucispirillum_Gn	Retnlb	0.834201	0	0
Ang4	Rikenella_Gn	0.825017	0	0
S100g	Retnlb	0.799902	0	0
Mucispirillum_Gn	Rikenella_Gn	0.793836	0	0
Parasutterella_Gn	Prevotellaceae_UCG.001_Gn	0.786374	0	0
Reg3g	Lypd8l	0.777977	0	0
Turicibacter_Gp	Dubosiella_Gp	0.739705	0	0
Ang4	Retnlb	0.7362	0	0
Prevotellaceae_UCG.001_Gn	Parabacteroides_Gn	0.728389	0	0
Reg3b	Monoglobus_Gp	0.721642	0	0
Monoglobus_Gp	Candidatus_Saccharimonas_Gp	0.712853	0	0
Reg3b	Mucispirillum_Gn	0.695522	0	0
Oscillibacter_Gn	Gastranaerophilales_Gn	0.68627	0	0
Akkermansia_Gn	Dubosiella_Gp	0.67602	0	0
Lypd8l	Rikenella_Gn	0.675413	0	0
Lactobacillus_Gp	Defb37	0.664786	0	0
S100g	Monoglobus_Gp	0.647837	0	0
Lypd8l	Monoglobus_Gp	0.641651	0	0
Lcn2	Gastranaerophilales_Gn	0.64022	0	0
Extl3	Dubosiella_Gp	0.637827	0	0
Reg3b	Rikenella_Gn	0.631427	0	0
Colidextribacter_Gn	Lcn2	0.62655	0	0
Rikenella_Gn	Monoglobus_Gp	0.626166	0	0
S100g	Mucispirillum_Gn	0.624213	0	0
Mucispirillum_Gn	Candidatus_Saccharimonas_Gp	0.605147	0	0
S100a10	S100g	0.599751	0	0
Retnlb	Monoglobus_Gp	0.598422	0	0
Reg3g	Monoglobus_Gp	0.595301	0	0
Lypd8l	Mucispirillum_Gn	0.594576	0	0
S100a10	Mucispirillum_Gn	0.567	0	0
S100g	Candidatus_Saccharimonas_Gp	0.563461	0	0
Reg3g	Rikenella_Gn	0.554828	0	0
Mucispirillum_Gn	Monoglobus_Gp	0.539831	0	0
Lachnospiraceae_Unc_Gp	Lcn2	0.536393	0	0
RF39_Gp	Candidatus_Saccharimonas_Gp	0.535091	0	0
S100a10	Rikenella_Gn	0.534939	0	0
Colidextribacter_Gn	Gastranaerophilales_Gn	0.454477	0	0
Oscillibacter_Gn	Bacteroides_Gn	0.434248	0	0
Ang4	Monoglobus_Gp	0.432332	0	0
Oscillibacter_Gn	Extl3	0.402429	0	0
Desulfovibrionaceae_Uncultured_Gn	Rikenella_Gn	0.23201	0	0
Mucispirillum_Gn	Gastranaerophilales_Gn	-0.355831	0	0
Reg3g	Dubosiella_Gp	-0.442505	0	0
S100a10	Alistipes_Gn	-0.451654	0	0
Prevotellaceae_NK3B31_group_Gn	Bifidobacterium_Gp	-0.496632	0	0
Monoglobus_Gp	Turicibacter_Gp	-0.507364	0	0
Rikenella_Gn	Turicibacter_Gp	-0.507975	0	0
Retnlb	Gastranaerophilales_Gn	-0.531204	0	0
Reg3b	Dubosiella_Gp	-0.532278	0	0
Rikenella_Gn	Oscillibacter_Gn	-0.536687	0	0
Mucispirillum_Gn	Oscillibacter_Gn	-0.540032	0	0
Retnlb	Akkermansia_Gn	-0.5442	0	0
Monoglobus_Gp	Dubosiella_Gp	-0.549117	0	0
Reg3b	Extl3	-0.557358	0	0
Ang4	Oscillibacter_Gn	-0.565153	0	0
Rikenella_Gn	Extl3	-0.567577	0	0
Lypd8l	Extl3	-0.575924	0	0
Retnlb	Extl3	-0.576436	0	0
Candidatus_Saccharimonas_Gp	Lcn2	-0.576586	0	0
Reg3b	Gastranaerophilales_Gn	-0.589286	0	0
Retnlb	Bacteroides_Gn	-0.593795	0	0
Retnlb	Dubosiella_Gp	-0.606982	0	0
S100g	Oscillibacter_Gn	-0.612082	0	0
S100a10	Muribaculum_Gn	-0.617597	0	0
Rikenella_Gn	Akkermansia_Gn	-0.619335	0	0
Candidatus_Saccharimonas_Gp	Gastranaerophilales_Gn	-0.635862	0	0
Lypd8l	Gastranaerophilales_Gn	-0.636231	0	0
Ang4	Extl3	-0.639978	0	0
Ang4	Dubosiella_Gp	-0.640237	0	0
Reg3b	Oscillibacter_Gn	-0.641353	0	0
S100g	Gastranaerophilales_Gn	-0.649663	0	0
Mucispirillum_Gn	Dubosiella_Gp	-0.653184	0	0
Monoglobus_Gp	Oscillibacter_Gn	-0.6555	0	0
Candidatus_Saccharimonas_Gp	Oscillibacter_Gn	-0.680284	0	0
Retnlb	Oscillibacter_Gn	-0.681293	0	0
Myd88	Clostridia_UCG.014_Gp	-0.683702	0	0
Myd88	Parabacteroides_Gn	-0.68563	0	0
Mucispirillum_Gn	Extl3	-0.698626	0	0
Monoglobus_Gp	Gastranaerophilales_Gn	-0.743199	0	0
Cdx2	Colidextribacter_Gn	-0.759992	0	0
Reg3g	Muribaculum_Gn	-0.766388	0	0
Rikenella_Gn	Dubosiella_Gp	-0.772566	0	0
Reg3b	Muribaculum_Gn	-0.779687	0	0
Cdx2	Lachnospiraceae_NK4A136_group_Gp	-0.790368	0	0
S100g	Muribaculum_Gn	-0.798443	0	0
Lypd8l	Muribaculum_Gn	-0.824776	0	0
Nlrp6	Alistipes_Gn	-0.888058	0	0
Lypd8	Parasutterella_Gn	-0.988498	0	0
Lypd8	Muribaculaceae_Gn	-1	0	0
Cdx2	Clostridia_UCG.014_Gp	-1	0	0
Lypd8	Clostridia_UCG.014_Gp	-1	0	0
Muribaculaceae_Gn	Extl3	-1	0	0
Lypd8l	Muribaculaceae_Gn	1	0.02	0.128442
S100g	Muribaculaceae_Gn	1	0.02	0.128442
Parabacteroides_Gn	Rikenellaceae_RC9_gut_group_Gn	0.809751	0.02	0.128442
Parasutterella_Gn	Muribaculum_Gn	0.720686	0.02	0.128442
Muribaculum_Gn	Bifidobacterium_Gp	0.710041	0.02	0.128442
Prevotellaceae_UCG.001_Gn	Rikenellaceae_RC9_gut_group_Gn	0.684877	0.02	0.128442
Lcn2	Oscillibacter_Gn	0.681039	0.02	0.128442
Lypd8l	Retnlb	0.67335	0.02	0.128442
S100a10	Lypd8l	0.653509	0.02	0.128442
Lachnospiraceae_NK4A136_group_Gp	Colidextribacter_Gn	0.631275	0.02	0.128442
Lachnospiraceae_NK4A136_group_Gp	Lachnospiraceae_Unc_Gp	0.619309	0.02	0.128442
Muribaculum_Gn	Rikenellaceae_RC9_gut_group_Gn	0.6076	0.02	0.128442
Bacteroides_Gn	Extl3	0.592717	0.02	0.128442
Reg3g	Mucispirillum_Gn	0.590435	0.02	0.128442
Alistipes_Gn	Rikenellaceae_RC9_gut_group_Gn	0.586455	0.02	0.128442
S100g	Rikenella_Gn	0.549151	0.02	0.128442
Reg3b	Ang4	0.535416	0.02	0.128442
Rikenella_Gn	Enterobacteriaceae_Unc_Gn	0.499475	0.02	0.128442
S100g	Ang4	0.492336	0.02	0.128442
S100a10	Reg3b	0.492158	0.02	0.128442
Gastranaerophilales_Gn	Bifidobacterium_Gp	0.486444	0.02	0.128442
Lachnospiraceae_Unc_Gp	Oscillibacter_Gn	0.477651	0.02	0.128442
Oscillibacter_Gn	Dubosiella_Gp	0.476928	0.02	0.128442
Rikenella_Gn	Candidatus_Saccharimonas_Gp	0.434004	0.02	0.128442
Lachnospiraceae_Unc_Gp	Gastranaerophilales_Gn	0.387031	0.02	0.128442
Ltf	Rikenella_Gn	0.324762	0.02	0.128442
Ang4	Gastranaerophilales_Gn	-0.287887	0.02	0.128442
S100a10	Defb37	-0.326877	0.02	0.128442
S100g	Dubosiella_Gp	-0.417433	0.02	0.128442
Lypd8l	Dubosiella_Gp	-0.425131	0.02	0.128442
Ang4	Akkermansia_Gn	-0.425998	0.02	0.128442
S100g	Extl3	-0.440567	0.02	0.128442
Monoglobus_Gp	Extl3	-0.444259	0.02	0.128442
Lachnospiraceae_NK4A136_group_Gp	Turicibacter_Gp	-0.444294	0.02	0.128442
Reg3g	Bacteroides_Gn	-0.451864	0.02	0.128442
Candidatus_Saccharimonas_Gp	Extl3	-0.461232	0.02	0.128442
S100a10	Prevotellaceae_UCG.001_Gn	-0.461796	0.02	0.128442
Reg3b	Prevotellaceae_UCG.001_Gn	-0.470097	0.02	0.128442
Reg3g	Extl3	-0.48399	0.02	0.128442
Reg3b	Bacteroides_Gn	-0.516577	0.02	0.128442
Monoglobus_Gp	Bifidobacterium_Gp	-0.522437	0.02	0.128442
Retnlb	Muribaculum_Gn	-0.565391	0.02	0.128442
Lypd8l	Alistipes_Gn	-0.633034	0.02	0.128442
Muribaculaceae_Gn	Lcn2	-0.855202	0.02	0.128442
Lypd8	Prevotellaceae_UCG.001_Gn	-0.9642	0.02	0.128442
Myd88	Muribaculaceae_Gn	-1	0.02	0.128442
Nlrp6	Clostridia_UCG.014_Gp	-1	0.02	0.128442
Muribaculaceae_Gn	Gastranaerophilales_Gn	-1	0.02	0.128442
Lypd8	Muribaculum_Gn	-1	0.02	0.128442
Cdx2	Alistipes_Gn	-1	0.02	0.128442
Lachnospiraceae_Unc_Gp	Colidextribacter_Gn	0.723214	0.04	0.219778
Colidextribacter_Gn	Alistipes_Gn	0.603317	0.04	0.219778
Akkermansia_Gn	RF39_Gp	0.601626	0.04	0.219778
Ang4	Candidatus_Saccharimonas_Gp	0.59052	0.04	0.219778
Rikenella_Gn	Helicobacter_Gn	0.519428	0.04	0.219778
S100a10	Ang4	0.48746	0.04	0.219778
Colidextribacter_Gn	Oscillibacter_Gn	0.381681	0.04	0.219778
Akkermansia_Gn	Prevotellaceae_NK3B31_group_Gn	0.376408	0.04	0.219778
S100a10	Gastranaerophilales_Gn	-0.236492	0.04	0.219778
S100a10	Clostridia_UCG.014_Gp	-0.318821	0.04	0.219778
Candidatus_Saccharimonas_Gp	Alistipes_Gn	-0.420578	0.04	0.219778
S100g	Bifidobacterium_Gp	-0.452089	0.04	0.219778
Monoglobus_Gp	Lcn2	-0.482949	0.04	0.219778
Mucispirillum_Gn	Bacteroides_Gn	-0.488252	0.04	0.219778
Lypd8l	Oscillibacter_Gn	-0.500553	0.04	0.219778
Reg3g	Gastranaerophilales_Gn	-0.500617	0.04	0.219778
Nlrp6	Lachnospiraceae_NK4A136_group_Gp	-0.502816	0.04	0.219778
Retnlb	Lcn2	-0.508481	0.04	0.219778
S100g	Alistipes_Gn	-0.52456	0.04	0.219778
Helicobacter_Gn	Akkermansia_Gn	-0.583496	0.04	0.219778
Helicobacter_Gn	RF39_Gp	-0.584688	0.04	0.219778
Monoglobus_Gp	Muribaculum_Gn	-0.620648	0.04	0.219778
Reg3g	Defb45	-0.738861	0.04	0.219778
Cdx2	Muribaculum_Gn	-0.8354	0.04	0.219778
Nlrp6	Muribaculaceae_Gn	-0.920125	0.04	0.219778
Muribaculaceae_Gn	Dubosiella_Gp	-1	0.04	0.219778
Monoglobus_Gp	Bacteroides_Gn	-0.262696	0.06	0.293762
Prevotellaceae_NK3B31_group_Gn	Turicibacter_Gp	-0.268715	0.06	0.293762
Myd88	Helicobacter_Gn	-0.324275	0.06	0.293762
Mucispirillum_Gn	Akkermansia_Gn	-0.404061	0.06	0.293762
Lcn2	Lactobacillus_Gp	-0.45475	0.06	0.293762
Enterobacteriaceae_Unc_Gn	Lcn2	-0.458857	0.06	0.293762
Reg3b	Bifidobacterium_Gp	-0.475961	0.06	0.293762
Reg3g	Oscillibacter_Gn	-0.488385	0.06	0.293762
Ang4	Bacteroides_Gn	-0.558298	0.06	0.293762
Lypd8	Parabacteroides_Gn	-0.889174	0.06	0.293762
Lypd8	Alistipes_Gn	-0.926102	0.06	0.293762
Reg3b	Muribaculaceae_Gn	1	0.06	0.293762
Muribaculaceae_Gn	Parabacteroides_Gn	1	0.06	0.293762
Reg3g	Retnlb	0.789581	0.06	0.293762
Lypd8l	Ang4	0.406116	0.06	0.293762
Bifidobacterium_Gp	Turicibacter_Gp	0.364905	0.06	0.293762
Prevotellaceae_NK3B31_group_Gn	Bacteroides_Gn	0.325331	0.06	0.293762
Desulfovibrionaceae_Uncultured_Gn	S100g	0.296299	0.06	0.293762
Myd88	Lcn2	0.29578	0.06	0.293762
RF39_Gp	Clostridia_UCG.014_Gp	0.291409	0.06	0.293762
Ltf	Mucispirillum_Gn	0.280176	0.06	0.293762
Desulfovibrionaceae_Uncultured_Gn	Mucispirillum_Gn	0.191055	0.06	0.293762
RF39_Gp	Oscillibacter_Gn	-0.19149	0.08	0.350088
RF39_Gp	Defb37	-0.21946	0.08	0.350088
Mucispirillum_Gn	Lcn2	-0.228901	0.08	0.350088
Lachnospiraceae_Unc_Gp	Prevotellaceae_UCG.001_Gn	-0.280106	0.08	0.350088
Enterobacteriaceae_Unc_Gn	Oscillibacter_Gn	-0.33551	0.08	0.350088
S100g	Colidextribacter_Gn	-0.403312	0.08	0.350088
Lypd8l	Akkermansia_Gn	-0.403466	0.08	0.350088
Helicobacter_Gn	Dubosiella_Gp	-0.443028	0.08	0.350088
S100g	Lcn2	-0.461368	0.08	0.350088
S100g	Prevotellaceae_UCG.001_Gn	-0.488902	0.08	0.350088
Lypd8l	Prevotellaceae_UCG.001_Gn	-0.491708	0.08	0.350088
Myd88	Prevotellaceae_UCG.001_Gn	-0.647306	0.08	0.350088
Nlrp6	Muribaculum_Gn	-0.710687	0.08	0.350088
Muribaculaceae_Gn	Oscillibacter_Gn	-1	0.08	0.350088
Muribaculaceae_Gn	Lactobacillus_Gp	-1	0.08	0.350088
Muribaculaceae_Gn	Monoglobus_Gp	1	0.08	0.350088
Cdx2	S100g	0.58596	0.08	0.350088
Muribaculum_Gn	Parabacteroides_Gn	0.551611	0.08	0.350088
Akkermansia_Gn	Extl3	0.533578	0.08	0.350088
Clostridia_UCG.014_Gp	Candidatus_Saccharimonas_Gp	0.471403	0.08	0.350088
Mucispirillum_Gn	Clostridia_UCG.014_Gp	0.46361	0.08	0.350088
Desulfovibrionaceae_Uncultured_Gn	Lypd8l	0.354036	0.08	0.350088
Ltf	Ang4	0.33528	0.08	0.350088
Gastranaerophilales_Gn	Dubosiella_Gp	0.329638	0.08	0.350088
Nlrp6	Cdx2	0.825795	0.1	0.386328
Muribaculum_Gn	Alistipes_Gn	0.643217	0.1	0.386328
Gastranaerophilales_Gn	Muribaculum_Gn	0.585177	0.1	0.386328
Prevotellaceae_UCG.001_Gn	Alistipes_Gn	0.554162	0.1	0.386328
Rikenella_Gn	Clostridia_UCG.014_Gp	0.546063	0.1	0.386328
Defb45	Gastranaerophilales_Gn	0.541105	0.1	0.386328
Reg3b	Candidatus_Saccharimonas_Gp	0.507323	0.1	0.386328
Clostridia_UCG.014_Gp	Lachnospiraceae_NK4A136_group_Gp	0.454361	0.1	0.386328
Parasutterella_Gn	Lactobacillus_Gp	0.438828	0.1	0.386328
Oscillibacter_Gn	Alistipes_Gn	0.42262	0.1	0.386328
Lachnospiraceae_NK4A136_group_Gp	Alistipes_Gn	0.401667	0.1	0.386328
Gastranaerophilales_Gn	Extl3	0.386422	0.1	0.386328
Bacteroides_Gn	Dubosiella_Gp	0.370708	0.1	0.386328
Lypd8	Lcn2	0.356049	0.1	0.386328
Ltf	Lypd8l	0.326443	0.1	0.386328
Ltf	S100g	0.286196	0.1	0.386328
Gastranaerophilales_Gn	Parasutterella_Gn	0.236016	0.1	0.386328
Desulfovibrionaceae_Uncultured_Gn	Ang4	0.17495	0.1	0.386328
Cdx2	RF39_Gp	-0.197983	0.1	0.386328
Reg3g	Turicibacter_Gp	-0.231098	0.1	0.386328
Reg3b	Turicibacter_Gp	-0.327644	0.1	0.386328
Candidatus_Saccharimonas_Gp	Colidextribacter_Gn	-0.373196	0.1	0.386328
S100g	Parasutterella_Gn	-0.38557	0.1	0.386328
Rikenella_Gn	Lcn2	-0.385788	0.1	0.386328
Lypd8	Lachnospiraceae_NK4A136_group_Gp	-0.3924	0.1	0.386328
Ang4	Turicibacter_Gp	-0.396481	0.1	0.386328
Lachnospiraceae_NK4A136_group_Gp	Rikenellaceae_RC9_gut_group_Gn	-0.399921	0.1	0.386328
S100g	Defb45	-0.604581	0.1	0.386328
Myd88	Muribaculum_Gn	-0.637943	0.1	0.386328
Reg3b	Defb45	-0.653924	0.1	0.386328
Nlrp6	Myd88	0.8162	0.12	0.428448
Clostridia_UCG.014_Gp	Monoglobus_Gp	0.545707	0.12	0.428448
Retnlb	Candidatus_Saccharimonas_Gp	0.500394	0.12	0.428448
Prevotellaceae_UCG.001_Gn	Bifidobacterium_Gp	0.432476	0.12	0.428448
Oscillibacter_Gn	Defb37	0.383004	0.12	0.428448
Defb37	Turicibacter_Gp	0.361202	0.12	0.428448
Prevotellaceae_NK3B31_group_Gn	Lactobacillus_Gp	0.325305	0.12	0.428448
Desulfovibrionaceae_Uncultured_Gn	Monoglobus_Gp	0.0543118	0.12	0.428448
Defb45	Parabacteroides_Gn	-0.201157	0.12	0.428448
Clostridia_UCG.014_Gp	Lcn2	-0.324452	0.12	0.428448
Ltf	Extl3	-0.339876	0.12	0.428448
Reg3b	Alistipes_Gn	-0.378131	0.12	0.428448
Colidextribacter_Gn	Turicibacter_Gp	-0.380921	0.12	0.428448
Reg3g	Bifidobacterium_Gp	-0.383972	0.12	0.428448
Rikenella_Gn	Bacteroides_Gn	-0.416411	0.12	0.428448
Monoglobus_Gp	Rikenellaceae_RC9_gut_group_Gn	-0.420661	0.12	0.428448
Clostridia_UCG.014_Gp	Oscillibacter_Gn	-0.501875	0.12	0.428448
Nlrp6	Colidextribacter_Gn	-0.509168	0.12	0.428448
Lypd8l	Bacteroides_Gn	-0.527569	0.12	0.428448
Retnlb	Defb45	-0.601174	0.12	0.428448
Muribaculaceae_Gn	Defb45	-1	0.12	0.428448
Muribaculaceae_Gn	Retnlb	1	0.14	0.469356
Alistipes_Gn	Parabacteroides_Gn	0.586008	0.14	0.469356
Cdx2	Lypd8l	0.545514	0.14	0.469356
Lachnospiraceae_Unc_Gp	Alistipes_Gn	0.516976	0.14	0.469356
Rikenellaceae_RC9_gut_group_Gn	Bifidobacterium_Gp	0.348885	0.14	0.469356
Defb45	Bifidobacterium_Gp	0.307086	0.14	0.469356
Ang4	RF39_Gp	0.250558	0.14	0.469356
Monoglobus_Gp	Lachnospiraceae_NK4A136_group_Gp	0.231077	0.14	0.469356
Desulfovibrionaceae_Uncultured_Gn	Reg3b	0.211839	0.14	0.469356
S100a10	Oscillibacter_Gn	-0.15597	0.14	0.469356
S100a10	Lactobacillus_Gp	-0.194341	0.14	0.469356
Enterobacteriaceae_Unc_Gn	Turicibacter_Gp	-0.318287	0.14	0.469356
Reg3g	Prevotellaceae_UCG.001_Gn	-0.414181	0.14	0.469356
Monoglobus_Gp	Alistipes_Gn	-0.418015	0.14	0.469356
Lypd8l	Parasutterella_Gn	-0.506929	0.14	0.469356
Cdx2	Lachnospiraceae_Unc_Gp	-0.580417	0.14	0.469356
Myd88	Parasutterella_Gn	-0.590328	0.14	0.469356
Myd88	Alistipes_Gn	-0.615234	0.14	0.469356
Muribaculaceae_Gn	Candidatus_Saccharimonas_Gp	1	0.16	0.500759
Prevotellaceae_NK3B31_group_Gn	Monoglobus_Gp	0.589467	0.16	0.500759
Oscillibacter_Gn	Turicibacter_Gp	0.513632	0.16	0.500759
Oscillibacter_Gn	Muribaculum_Gn	0.423362	0.16	0.500759
Akkermansia_Gn	Bacteroides_Gn	0.373556	0.16	0.500759
Enterobacteriaceae_Unc_Gn	Monoglobus_Gp	0.302601	0.16	0.500759
Oscillibacter_Gn	Bifidobacterium_Gp	0.286609	0.16	0.500759
Rikenellaceae_RC9_gut_group_Gn	Dubosiella_Gp	0.247658	0.16	0.500759
Ltf	Reg3b	0.231121	0.16	0.500759
Lcn2	Extl3	0.212298	0.16	0.500759
Ltf	Monoglobus_Gp	0.078893	0.16	0.500759
Desulfovibrionaceae_Uncultured_Gn	Extl3	-0.198838	0.16	0.500759
Ltf	Defb37	-0.2358	0.16	0.500759
Mucispirillum_Gn	Bifidobacterium_Gp	-0.273666	0.16	0.500759
Retnlb	Lachnospiraceae_Unc_Gp	-0.290984	0.16	0.500759
Lachnospiraceae_Unc_Gp	Rikenellaceae_RC9_gut_group_Gn	-0.292428	0.16	0.500759
Lypd8	Defb37	-0.327988	0.16	0.500759
Rikenella_Gn	Gastranaerophilales_Gn	-0.352077	0.16	0.500759
Nlrp6	Parasutterella_Gn	-0.545237	0.16	0.500759
Muribaculaceae_Gn	Akkermansia_Gn	-1	0.16	0.500759
Muribaculaceae_Gn	Muribaculum_Gn	-1	0.16	0.500759
Helicobacter_Gn	Lachnospiraceae_NK4A136_group_Gp	0.462384	0.18	0.514509
Defb45	Lcn2	0.440633	0.18	0.514509
S100a10	Monoglobus_Gp	0.400504	0.18	0.514509
Clostridia_UCG.014_Gp	Parasutterella_Gn	0.380286	0.18	0.514509
Enterobacteriaceae_Unc_Gn	Lactobacillus_Gp	0.378774	0.18	0.514509
Reg3g	Ang4	0.36598	0.18	0.514509
Lypd8l	Candidatus_Saccharimonas_Gp	0.343348	0.18	0.514509
Myd88	Gastranaerophilales_Gn	0.206966	0.18	0.514509
RF39_Gp	Monoglobus_Gp	0.162421	0.18	0.514509
S100a10	Lachnospiraceae_Unc_Gp	-0.0695797	0.18	0.514509
Ltf	Dubosiella_Gp	-0.115035	0.18	0.514509
S100a10	Dubosiella_Gp	-0.142177	0.18	0.514509
Candidatus_Saccharimonas_Gp	Lachnospiraceae_Unc_Gp	-0.169375	0.18	0.514509
RF39_Gp	Gastranaerophilales_Gn	-0.186805	0.18	0.514509
Lactobacillus_Gp	Bifidobacterium_Gp	-0.196925	0.18	0.514509
Ltf	Akkermansia_Gn	-0.251257	0.18	0.514509
Defb45	Lactobacillus_Gp	-0.276043	0.18	0.514509
Candidatus_Saccharimonas_Gp	Bacteroides_Gn	-0.282538	0.18	0.514509
Retnlb	Alistipes_Gn	-0.285589	0.18	0.514509
Monoglobus_Gp	Prevotellaceae_UCG.001_Gn	-0.299341	0.18	0.514509
Ang4	Prevotellaceae_NK3B31_group_Gn	-0.300607	0.18	0.514509
Ltf	Alistipes_Gn	-0.326343	0.18	0.514509
Reg3b	Lcn2	-0.343208	0.18	0.514509
Mucispirillum_Gn	Turicibacter_Gp	-0.385053	0.18	0.514509
S100g	Bacteroides_Gn	-0.419625	0.18	0.514509
Lypd8l	Lcn2	-0.423238	0.18	0.514509
Clostridia_UCG.014_Gp	Bacteroides_Gn	-0.434377	0.18	0.514509
Lypd8l	Defb45	-0.474691	0.18	0.514509
Myd88	Rikenellaceae_RC9_gut_group_Gn	-0.527445	0.18	0.514509
Lypd8	Lactobacillus_Gp	-0.53827	0.18	0.514509
Muribaculaceae_Gn	Rikenellaceae_RC9_gut_group_Gn	1	0.2	0.536043
Cdx2	Turicibacter_Gp	0.552967	0.2	0.536043
Gastranaerophilales_Gn	Alistipes_Gn	0.49732	0.2	0.536043
Lypd8	S100g	0.492752	0.2	0.536043
Defb45	Oscillibacter_Gn	0.485932	0.2	0.536043
Bifidobacterium_Gp	Dubosiella_Gp	0.42598	0.2	0.536043
Colidextribacter_Gn	Defb45	0.422726	0.2	0.536043
Helicobacter_Gn	Colidextribacter_Gn	0.371658	0.2	0.536043
Enterobacteriaceae_Unc_Gn	Parasutterella_Gn	0.351606	0.2	0.536043
Cdx2	Enterobacteriaceae_Unc_Gn	0.272065	0.2	0.536043
Helicobacter_Gn	Parabacteroides_Gn	0.218493	0.2	0.536043
Mucispirillum_Gn	RF39_Gp	0.213401	0.2	0.536043
Myd88	Lachnospiraceae_Unc_Gp	0.209278	0.2	0.536043
Desulfovibrionaceae_Uncultured_Gn	Defb37	-0.142975	0.2	0.536043
Lachnospiraceae_Unc_Gp	Turicibacter_Gp	-0.188947	0.2	0.536043
S100a10	Lachnospiraceae_NK4A136_group_Gp	-0.230468	0.2	0.536043
Reg3g	Parasutterella_Gn	-0.304901	0.2	0.536043
Lcn2	Parabacteroides_Gn	-0.322738	0.2	0.536043
Prevotellaceae_NK3B31_group_Gn	Rikenellaceae_RC9_gut_group_Gn	-0.349356	0.2	0.536043
Ltf	Bacteroides_Gn	-0.425519	0.2	0.536043
Nlrp6	Candidatus_Saccharimonas_Gp	-0.434005	0.2	0.536043
Lypd8	Rikenellaceae_RC9_gut_group_Gn	-0.624207	0.2	0.536043
Cdx2	Muribaculaceae_Gn	-1	0.2	0.536043
S100a10	Lypd8	0.978106	0.22	0.555051
Myd88	Lypd8	0.901691	0.22	0.555051
Nlrp6	Lypd8	0.665483	0.22	0.555051
Bacteroides_Gn	Prevotellaceae_UCG.001_Gn	0.534867	0.22	0.555051
Desulfovibrionaceae_Uncultured_Gn	S100a10	0.477905	0.22	0.555051
Extl3	Muribaculum_Gn	0.353624	0.22	0.555051
Extl3	Lactobacillus_Gp	0.33957	0.22	0.555051
Defb45	Dubosiella_Gp	0.272875	0.22	0.555051
Ltf	Desulfovibrionaceae_Uncultured_Gn	0.232684	0.22	0.555051
Ltf	Retnlb	0.210555	0.22	0.555051
Myd88	Defb45	0.207897	0.22	0.555051
Desulfovibrionaceae_Uncultured_Gn	Lactobacillus_Gp	-0.129144	0.22	0.555051
Monoglobus_Gp	Parabacteroides_Gn	-0.159855	0.22	0.555051
Monoglobus_Gp	Defb37	-0.206484	0.22	0.555051
Lcn2	Parasutterella_Gn	-0.239738	0.22	0.555051
Retnlb	Turicibacter_Gp	-0.266631	0.22	0.555051
Reg3b	Akkermansia_Gn	-0.281003	0.22	0.555051
Candidatus_Saccharimonas_Gp	Rikenellaceae_RC9_gut_group_Gn	-0.282887	0.22	0.555051
Enterobacteriaceae_Unc_Gn	Dubosiella_Gp	-0.296687	0.22	0.555051
Candidatus_Saccharimonas_Gp	Dubosiella_Gp	-0.296828	0.22	0.555051
Reg3g	Akkermansia_Gn	-0.326771	0.22	0.555051
Colidextribacter_Gn	Lactobacillus_Gp	-0.556672	0.22	0.555051
Clostridia_UCG.014_Gp	Turicibacter_Gp	-0.712076	0.22	0.555051
Reg3g	Muribaculaceae_Gn	1	0.24	0.584631
Cdx2	Reg3b	0.368067	0.24	0.584631
Lcn2	Dubosiella_Gp	0.291117	0.24	0.584631
S100a10	Helicobacter_Gn	0.265251	0.24	0.584631
Desulfovibrionaceae_Uncultured_Gn	Oscillibacter_Gn	-0.0405704	0.24	0.584631
S100a10	Colidextribacter_Gn	-0.060208	0.24	0.584631
Defb45	Defb37	-0.110245	0.24	0.584631
Nlrp6	RF39_Gp	-0.148355	0.24	0.584631
S100a10	Bifidobacterium_Gp	-0.214883	0.24	0.584631
Ltf	Lactobacillus_Gp	-0.252962	0.24	0.584631
Desulfovibrionaceae_Uncultured_Gn	Muribaculum_Gn	-0.346533	0.24	0.584631
Desulfovibrionaceae_Uncultured_Gn	Alistipes_Gn	-0.403268	0.24	0.584631
Nlrp6	Prevotellaceae_UCG.001_Gn	-0.479709	0.24	0.584631
Cdx2	Parasutterella_Gn	-0.59788	0.24	0.584631
Nlrp6	Turicibacter_Gp	0.599778	0.26	0.603615
Nlrp6	Dubosiella_Gp	0.453037	0.26	0.603615
Defb45	Muribaculum_Gn	0.405345	0.26	0.603615
Muribaculum_Gn	Dubosiella_Gp	0.365542	0.26	0.603615
Lcn2	Alistipes_Gn	0.359079	0.26	0.603615
Ang4	Clostridia_UCG.014_Gp	0.325723	0.26	0.603615
Candidatus_Saccharimonas_Gp	Lactobacillus_Gp	0.28149	0.26	0.603615
Extl3	Prevotellaceae_UCG.001_Gn	0.271735	0.26	0.603615
Gastranaerophilales_Gn	Prevotellaceae_UCG.001_Gn	0.255566	0.26	0.603615
Gastranaerophilales_Gn	Defb37	0.196905	0.26	0.603615
Enterobacteriaceae_Unc_Gn	Alistipes_Gn	-0.151965	0.26	0.603615
Lachnospiraceae_Unc_Gp	Parabacteroides_Gn	-0.214163	0.26	0.603615
Lypd8l	Bifidobacterium_Gp	-0.255579	0.26	0.603615
Ang4	Lactobacillus_Gp	-0.271656	0.26	0.603615
S100g	Lachnospiraceae_NK4A136_group_Gp	-0.27335	0.26	0.603615
Candidatus_Saccharimonas_Gp	Bifidobacterium_Gp	-0.32497	0.26	0.603615
Desulfovibrionaceae_Uncultured_Gn	Bacteroides_Gn	-0.33355	0.26	0.603615
Enterobacteriaceae_Unc_Gn	Lachnospiraceae_Unc_Gp	-0.338433	0.26	0.603615
Myd88	Lactobacillus_Gp	-0.350404	0.26	0.603615
Lachnospiraceae_NK4A136_group_Gp	Dubosiella_Gp	-0.395981	0.26	0.603615
Parasutterella_Gn	Rikenellaceae_RC9_gut_group_Gn	0.358566	0.28	0.626516
Extl3	Alistipes_Gn	0.321054	0.28	0.626516
Prevotellaceae_NK3B31_group_Gn	Clostridia_UCG.014_Gp	0.312626	0.28	0.626516
Lachnospiraceae_NK4A136_group_Gp	Defb37	0.300346	0.28	0.626516
Lachnospiraceae_NK4A136_group_Gp	Oscillibacter_Gn	0.275168	0.28	0.626516
Defb45	Extl3	0.265178	0.28	0.626516
Lypd8	Defb45	0.257717	0.28	0.626516
RF39_Gp	Prevotellaceae_NK3B31_group_Gn	0.186879	0.28	0.626516
Ltf	Enterobacteriaceae_Unc_Gn	0.142715	0.28	0.626516
Ltf	Oscillibacter_Gn	-0.0774753	0.28	0.626516
Ltf	Muribaculum_Gn	-0.273183	0.28	0.626516
Nlrp6	Helicobacter_Gn	-0.282403	0.28	0.626516
Mucispirillum_Gn	Muribaculum_Gn	-0.295216	0.28	0.626516
Candidatus_Saccharimonas_Gp	Defb45	-0.302876	0.28	0.626516
Ang4	Defb37	-0.317617	0.28	0.626516
Muribaculaceae_Gn	Defb37	-1	0.28	0.626516
Bacteroides_Gn	Muribaculum_Gn	0.482027	0.3	0.640821
Lachnospiraceae_Unc_Gp	Defb45	0.344913	0.3	0.640821
Alistipes_Gn	Bifidobacterium_Gp	0.317617	0.3	0.640821
Prevotellaceae_NK3B31_group_Gn	Lachnospiraceae_NK4A136_group_Gp	0.286224	0.3	0.640821
Nlrp6	Prevotellaceae_NK3B31_group_Gn	0.23864	0.3	0.640821
Myd88	Oscillibacter_Gn	0.213426	0.3	0.640821
Lachnospiraceae_Unc_Gp	Extl3	0.170624	0.3	0.640821
Desulfovibrionaceae_Uncultured_Gn	Enterobacteriaceae_Unc_Gn	0.12594	0.3	0.640821
Ltf	Reg3g	0.123621	0.3	0.640821
Desulfovibrionaceae_Uncultured_Gn	Retnlb	0.086809	0.3	0.640821
Desulfovibrionaceae_Uncultured_Gn	Dubosiella_Gp	-0.117777	0.3	0.640821
Myd88	Candidatus_Saccharimonas_Gp	-0.215103	0.3	0.640821
Helicobacter_Gn	Parasutterella_Gn	-0.228348	0.3	0.640821
Enterobacteriaceae_Unc_Gn	Colidextribacter_Gn	-0.231832	0.3	0.640821
Myd88	Lachnospiraceae_NK4A136_group_Gp	-0.239681	0.3	0.640821
Retnlb	Parasutterella_Gn	-0.258527	0.3	0.640821
S100a10	Extl3	-0.280277	0.3	0.640821
Ltf	Parasutterella_Gn	-0.286871	0.3	0.640821
Nlrp6	Rikenellaceae_RC9_gut_group_Gn	-0.339814	0.3	0.640821
Cdx2	Candidatus_Saccharimonas_Gp	-0.345606	0.3	0.640821
Nlrp6	Parabacteroides_Gn	-0.44466	0.3	0.640821
Bacteroides_Gn	Turicibacter_Gp	0.294718	0.32	0.670508
Parabacteroides_Gn	Bifidobacterium_Gp	0.226012	0.32	0.670508
Lachnospiraceae_NK4A136_group_Gp	Gastranaerophilales_Gn	0.196548	0.32	0.670508
Alistipes_Gn	Defb37	0.180486	0.32	0.670508
Desulfovibrionaceae_Uncultured_Gn	Akkermansia_Gn	-0.203902	0.32	0.670508
S100g	Akkermansia_Gn	-0.263979	0.32	0.670508
Reg3b	Parasutterella_Gn	-0.331009	0.32	0.670508
Cdx2	Prevotellaceae_UCG.001_Gn	-0.359782	0.32	0.670508
Nlrp6	Retnlb	-0.401703	0.32	0.670508
Bacteroides_Gn	Rikenellaceae_RC9_gut_group_Gn	0.41758	0.34	0.682069
Lypd8	Reg3b	0.337612	0.34	0.682069
S100a10	Retnlb	0.302522	0.34	0.682069
Retnlb	Enterobacteriaceae_Unc_Gn	0.291361	0.34	0.682069
Akkermansia_Gn	Rikenellaceae_RC9_gut_group_Gn	0.237012	0.34	0.682069
Nlrp6	Extl3	0.230034	0.34	0.682069
S100g	Enterobacteriaceae_Unc_Gn	0.170147	0.34	0.682069
Desulfovibrionaceae_Uncultured_Gn	Bifidobacterium_Gp	-0.0665648	0.34	0.682069
Myd88	Defb37	-0.146792	0.34	0.682069
Reg3b	Lachnospiraceae_Unc_Gp	-0.169989	0.34	0.682069
Mucispirillum_Gn	Parasutterella_Gn	-0.226456	0.34	0.682069
Lypd8l	Lachnospiraceae_Unc_Gp	-0.235338	0.34	0.682069
Ang4	Lcn2	-0.236582	0.34	0.682069
S100g	Lachnospiraceae_Unc_Gp	-0.237063	0.34	0.682069
RF39_Gp	Parabacteroides_Gn	-0.250612	0.34	0.682069
Ang4	Parasutterella_Gn	-0.276275	0.34	0.682069
Reg3g	Alistipes_Gn	-0.277977	0.34	0.682069
Candidatus_Saccharimonas_Gp	Turicibacter_Gp	-0.284239	0.34	0.682069
Akkermansia_Gn	Lachnospiraceae_NK4A136_group_Gp	-0.287322	0.34	0.682069
Clostridia_UCG.014_Gp	Extl3	-0.373967	0.34	0.682069
Monoglobus_Gp	Defb45	-0.387117	0.34	0.682069
Cdx2	Myd88	0.623907	0.36	0.692685
Parasutterella_Gn	Parabacteroides_Gn	0.45888	0.36	0.692685
Lachnospiraceae_NK4A136_group_Gp	Parasutterella_Gn	0.29113	0.36	0.692685
Bacteroides_Gn	Lactobacillus_Gp	0.278357	0.36	0.692685
Clostridia_UCG.014_Gp	Colidextribacter_Gn	0.27066	0.36	0.692685
Akkermansia_Gn	Parasutterella_Gn	0.232721	0.36	0.692685
Extl3	Bifidobacterium_Gp	0.222437	0.36	0.692685
Helicobacter_Gn	Defb45	0.216433	0.36	0.692685
Lcn2	Turicibacter_Gp	0.184511	0.36	0.692685
Akkermansia_Gn	Defb45	0.177561	0.36	0.692685
Retnlb	Helicobacter_Gn	0.16634	0.36	0.692685
Desulfovibrionaceae_Uncultured_Gn	Reg3g	0.119985	0.36	0.692685
RF39_Gp	Bacteroides_Gn	-0.116272	0.36	0.692685
Prevotellaceae_NK3B31_group_Gn	Prevotellaceae_UCG.001_Gn	-0.163803	0.36	0.692685
Rikenella_Gn	Defb37	-0.211305	0.36	0.692685
S100a10	Rikenellaceae_RC9_gut_group_Gn	-0.2217	0.36	0.692685
Prevotellaceae_NK3B31_group_Gn	Parabacteroides_Gn	-0.221999	0.36	0.692685
Mucispirillum_Gn	Defb45	-0.270071	0.36	0.692685
Prevotellaceae_NK3B31_group_Gn	Muribaculum_Gn	-0.294263	0.36	0.692685
S100a10	Bacteroides_Gn	-0.311611	0.36	0.692685
Nlrp6	Ang4	-0.443411	0.36	0.692685
Nlrp6	Lypd8l	0.366831	0.38	0.713131
S100a10	Reg3g	0.343465	0.38	0.713131
Nlrp6	S100g	0.297154	0.38	0.713131
Defb37	Dubosiella_Gp	0.240462	0.38	0.713131
Parasutterella_Gn	Defb37	0.175822	0.38	0.713131
Helicobacter_Gn	Monoglobus_Gp	0.165804	0.38	0.713131
Parasutterella_Gn	Bifidobacterium_Gp	0.147911	0.38	0.713131
Lcn2	Bacteroides_Gn	0.08173	0.38	0.713131
S100g	Turicibacter_Gp	-0.119687	0.38	0.713131
Mucispirillum_Gn	Prevotellaceae_UCG.001_Gn	-0.169242	0.38	0.713131
Lypd8l	Defb37	-0.184584	0.38	0.713131
Candidatus_Saccharimonas_Gp	Prevotellaceae_UCG.001_Gn	-0.193236	0.38	0.713131
Candidatus_Saccharimonas_Gp	Muribaculum_Gn	-0.424179	0.38	0.713131
Lypd8	Lypd8l	0.398198	0.4	0.73806
Cdx2	Reg3g	0.278697	0.4	0.73806
Prevotellaceae_NK3B31_group_Gn	Lachnospiraceae_Unc_Gp	0.19242	0.4	0.73806
Rikenellaceae_RC9_gut_group_Gn	Turicibacter_Gp	0.183955	0.4	0.73806
Helicobacter_Gn	Oscillibacter_Gn	0.161338	0.4	0.73806
Gastranaerophilales_Gn	Turicibacter_Gp	0.153607	0.4	0.73806
Lcn2	Prevotellaceae_UCG.001_Gn	-0.208315	0.4	0.73806
Ltf	Lachnospiraceae_NK4A136_group_Gp	-0.214956	0.4	0.73806
Cdx2	Defb45	-0.252422	0.4	0.73806
Nlrp6	S100a10	0.678527	0.42	0.740428
Bacteroides_Gn	Parabacteroides_Gn	0.538519	0.42	0.740428
Bacteroides_Gn	Parasutterella_Gn	0.508201	0.42	0.740428
Parasutterella_Gn	Alistipes_Gn	0.473792	0.42	0.740428
Desulfovibrionaceae_Uncultured_Gn	Cdx2	0.425734	0.42	0.740428
Extl3	Parasutterella_Gn	0.292384	0.42	0.740428
Lypd8	Mucispirillum_Gn	0.270682	0.42	0.740428
Myd88	Turicibacter_Gp	0.27041	0.42	0.740428
Muribaculaceae_Gn	Prevotellaceae_UCG.001_Gn	0.270012	0.42	0.740428
Reg3b	Clostridia_UCG.014_Gp	0.238006	0.42	0.740428
Lachnospiraceae_NK4A136_group_Gp	Defb45	0.236966	0.42	0.740428
Ang4	Enterobacteriaceae_Unc_Gn	0.190397	0.42	0.740428
RF39_Gp	Lachnospiraceae_Unc_Gp	0.154522	0.42	0.740428
RF39_Gp	Alistipes_Gn	-0.0494754	0.42	0.740428
Ltf	Lachnospiraceae_Unc_Gp	-0.0622708	0.42	0.740428
Desulfovibrionaceae_Uncultured_Gn	Lachnospiraceae_NK4A136_group_Gp	-0.0997359	0.42	0.740428
Colidextribacter_Gn	Extl3	-0.11735	0.42	0.740428
Lachnospiraceae_NK4A136_group_Gp	Extl3	-0.126209	0.42	0.740428
Ltf	Clostridia_UCG.014_Gp	-0.188703	0.42	0.740428
Ltf	Prevotellaceae_UCG.001_Gn	-0.254301	0.42	0.740428
Nlrp6	Mucispirillum_Gn	-0.256777	0.42	0.740428
Colidextribacter_Gn	Dubosiella_Gp	-0.281056	0.42	0.740428
Clostridia_UCG.014_Gp	Dubosiella_Gp	-0.293408	0.42	0.740428
Desulfovibrionaceae_Uncultured_Gn	Parasutterella_Gn	-0.36632	0.42	0.740428
Muribaculaceae_Gn	Parasutterella_Gn	-1	0.42	0.740428
Extl3	Turicibacter_Gp	0.335075	0.44	0.762102
Nlrp6	Oscillibacter_Gn	0.244366	0.44	0.762102
Akkermansia_Gn	Clostridia_UCG.014_Gp	0.160326	0.44	0.762102
Nlrp6	Lcn2	0.114628	0.44	0.762102
Myd88	Monoglobus_Gp	-0.106682	0.44	0.762102
Akkermansia_Gn	Defb37	-0.141748	0.44	0.762102
Parasutterella_Gn	Turicibacter_Gp	-0.208319	0.44	0.762102
Lypd8l	Colidextribacter_Gn	-0.265685	0.44	0.762102
Lypd8	Helicobacter_Gn	-0.289514	0.44	0.762102
Prevotellaceae_NK3B31_group_Gn	Gastranaerophilales_Gn	-0.313681	0.44	0.762102
Cdx2	S100a10	0.617437	0.46	0.776348
Ltf	S100a10	0.462205	0.46	0.776348
Myd88	Lypd8l	0.340462	0.46	0.776348
Myd88	S100g	0.307696	0.46	0.776348
Lypd8	Rikenella_Gn	0.240654	0.46	0.776348
Mucispirillum_Gn	Helicobacter_Gn	0.22801	0.46	0.776348
Lachnospiraceae_NK4A136_group_Gp	Lactobacillus_Gp	0.214897	0.46	0.776348
Retnlb	Clostridia_UCG.014_Gp	0.188186	0.46	0.776348
Reg3b	Enterobacteriaceae_Unc_Gn	0.138629	0.46	0.776348
Ltf	Bifidobacterium_Gp	0.0200025	0.46	0.776348
Reg3b	Defb37	-0.098801	0.46	0.776348
Retnlb	Prevotellaceae_UCG.001_Gn	-0.177694	0.46	0.776348
RF39_Gp	Lactobacillus_Gp	-0.209011	0.46	0.776348
Reg3g	Lcn2	-0.288509	0.46	0.776348
Muribaculaceae_Gn	Lachnospiraceae_Unc_Gp	-0.809171	0.46	0.776348
Desulfovibrionaceae_Uncultured_Gn	Lypd8	0.462444	0.48	0.787264
Reg3g	Candidatus_Saccharimonas_Gp	0.307059	0.48	0.787264
Myd88	Dubosiella_Gp	0.230607	0.48	0.787264
Cdx2	Rikenella_Gn	0.211322	0.48	0.787264
Prevotellaceae_NK3B31_group_Gn	Parasutterella_Gn	0.1928	0.48	0.787264
Defb37	Bifidobacterium_Gp	0.174625	0.48	0.787264
Prevotellaceae_UCG.001_Gn	Dubosiella_Gp	0.170246	0.48	0.787264
Akkermansia_Gn	Lcn2	0.161824	0.48	0.787264
Enterobacteriaceae_Unc_Gn	Rikenellaceae_RC9_gut_group_Gn	-0.0410506	0.48	0.787264
Monoglobus_Gp	Lachnospiraceae_Unc_Gp	-0.0870009	0.48	0.787264
S100a10	Akkermansia_Gn	-0.0989005	0.48	0.787264
Cdx2	Defb37	-0.132456	0.48	0.787264
Gastranaerophilales_Gn	Parabacteroides_Gn	-0.133303	0.48	0.787264
Prevotellaceae_NK3B31_group_Gn	Defb37	-0.140455	0.48	0.787264
Ang4	Alistipes_Gn	-0.157521	0.48	0.787264
Retnlb	Bifidobacterium_Gp	-0.169368	0.48	0.787264
S100a10	Parabacteroides_Gn	-0.220765	0.48	0.787264
Bacteroides_Gn	Alistipes_Gn	0.471765	0.5	0.797581
Lypd8	Turicibacter_Gp	0.31198	0.5	0.797581
Muribaculaceae_Gn	Helicobacter_Gn	0.305103	0.5	0.797581
Extl3	Rikenellaceae_RC9_gut_group_Gn	0.193092	0.5	0.797581
Parasutterella_Gn	Dubosiella_Gp	0.146069	0.5	0.797581
Parabacteroides_Gn	Turicibacter_Gp	0.107095	0.5	0.797581
Nlrp6	Defb37	-0.11247	0.5	0.797581
Lypd8l	Lactobacillus_Gp	-0.117498	0.5	0.797581
Akkermansia_Gn	Colidextribacter_Gn	-0.149235	0.5	0.797581
Reg3b	Colidextribacter_Gn	-0.175655	0.5	0.797581
Myd88	Retnlb	-0.224548	0.5	0.797581
Cdx2	Gastranaerophilales_Gn	-0.231466	0.5	0.797581
Rikenellaceae_RC9_gut_group_Gn	Lactobacillus_Gp	-0.250702	0.5	0.797581
RF39_Gp	Lachnospiraceae_NK4A136_group_Gp	-0.271465	0.5	0.797581
Cdx2	Helicobacter_Gn	-0.283541	0.5	0.797581
Desulfovibrionaceae_Uncultured_Gn	Clostridia_UCG.014_Gp	-0.294232	0.5	0.797581
Ltf	Rikenellaceae_RC9_gut_group_Gn	-0.314084	0.5	0.797581
Desulfovibrionaceae_Uncultured_Gn	Myd88	0.407049	0.52	0.808616
Ltf	Cdx2	0.400146	0.52	0.808616
Ltf	Lypd8	0.396708	0.52	0.808616
Enterobacteriaceae_Unc_Gn	Prevotellaceae_UCG.001_Gn	0.376862	0.52	0.808616
S100a10	Candidatus_Saccharimonas_Gp	0.24308	0.52	0.808616
Rikenella_Gn	Parabacteroides_Gn	0.197908	0.52	0.808616
Lypd8l	Enterobacteriaceae_Unc_Gn	0.162898	0.52	0.808616
Muribaculaceae_Gn	Enterobacteriaceae_Unc_Gn	-0.0287095	0.52	0.808616
S100g	Defb37	-0.0511715	0.52	0.808616
Alistipes_Gn	Turicibacter_Gp	-0.109055	0.52	0.808616
Myd88	Colidextribacter_Gn	-0.134544	0.52	0.808616
Enterobacteriaceae_Unc_Gn	Bacteroides_Gn	-0.184199	0.52	0.808616
Desulfovibrionaceae_Uncultured_Gn	Prevotellaceae_UCG.001_Gn	-0.223152	0.52	0.808616
Helicobacter_Gn	Clostridia_UCG.014_Gp	-0.252728	0.52	0.808616
Desulfovibrionaceae_Uncultured_Gn	Parabacteroides_Gn	-0.280313	0.52	0.808616
Muribaculaceae_Gn	Bacteroides_Gn	-0.559057	0.52	0.808616
Cdx2	Lypd8	0.465466	0.54	0.817856
Desulfovibrionaceae_Uncultured_Gn	Nlrp6	0.317696	0.54	0.817856
RF39_Gp	Dubosiella_Gp	0.242863	0.54	0.817856
Reg3b	Prevotellaceae_NK3B31_group_Gn	0.233723	0.54	0.817856
Ltf	Nlrp6	0.217785	0.54	0.817856
Lachnospiraceae_NK4A136_group_Gp	Lcn2	0.186433	0.54	0.817856
Helicobacter_Gn	Defb37	0.180139	0.54	0.817856
Mucispirillum_Gn	Enterobacteriaceae_Unc_Gn	0.160394	0.54	0.817856
Akkermansia_Gn	Muribaculum_Gn	0.14545	0.54	0.817856
Muribaculum_Gn	Turicibacter_Gp	0.12823	0.54	0.817856
Enterobacteriaceae_Unc_Gn	Prevotellaceae_NK3B31_group_Gn	0.0217143	0.54	0.817856
Bacteroides_Gn	Bifidobacterium_Gp	-0.028599	0.54	0.817856
Rikenella_Gn	Prevotellaceae_NK3B31_group_Gn	-0.0949683	0.54	0.817856
Rikenella_Gn	Lachnospiraceae_Unc_Gp	-0.110752	0.54	0.817856
RF39_Gp	Extl3	-0.138842	0.54	0.817856
Mucispirillum_Gn	Prevotellaceae_NK3B31_group_Gn	-0.159547	0.54	0.817856
Lypd8l	Lachnospiraceae_NK4A136_group_Gp	-0.185923	0.54	0.817856
Myd88	S100a10	0.630233	0.56	0.830345
Cdx2	Dubosiella_Gp	0.301658	0.56	0.830345
Monoglobus_Gp	Lactobacillus_Gp	0.260863	0.56	0.830345
Clostridia_UCG.014_Gp	Lachnospiraceae_Unc_Gp	0.207489	0.56	0.830345
Enterobacteriaceae_Unc_Gn	Clostridia_UCG.014_Gp	0.197385	0.56	0.830345
Prevotellaceae_NK3B31_group_Gn	Extl3	0.183002	0.56	0.830345
Lcn2	Bifidobacterium_Gp	0.166916	0.56	0.830345
S100a10	Defb45	0.157406	0.56	0.830345
Nlrp6	Akkermansia_Gn	0.117234	0.56	0.830345
Defb45	Rikenellaceae_RC9_gut_group_Gn	-0.110371	0.56	0.830345
Retnlb	Prevotellaceae_NK3B31_group_Gn	-0.118922	0.56	0.830345
Gastranaerophilales_Gn	Lactobacillus_Gp	-0.196399	0.56	0.830345
Lypd8l	Rikenellaceae_RC9_gut_group_Gn	-0.269539	0.56	0.830345
Lypd8	Bacteroides_Gn	-0.575211	0.56	0.830345
Reg3g	Prevotellaceae_NK3B31_group_Gn	0.232737	0.58	0.844801
Reg3b	RF39_Gp	0.227798	0.58	0.844801
Helicobacter_Gn	Alistipes_Gn	0.17817	0.58	0.844801
Clostridia_UCG.014_Gp	Prevotellaceae_UCG.001_Gn	0.170113	0.58	0.844801
Reg3g	Clostridia_UCG.014_Gp	0.0778226	0.58	0.844801
Reg3g	Defb37	0.0673688	0.58	0.844801
Ang4	Parabacteroides_Gn	-0.000872426	0.58	0.844801
Lypd8l	RF39_Gp	-0.00208575	0.58	0.844801
Colidextribacter_Gn	Parasutterella_Gn	-0.113059	0.58	0.844801
Lypd8	Colidextribacter_Gn	-0.192562	0.58	0.844801
Mucispirillum_Gn	Defb37	-0.210183	0.58	0.844801
Lypd8	Bifidobacterium_Gp	-0.303989	0.58	0.844801
Akkermansia_Gn	Turicibacter_Gp	0.158867	0.6	0.851363
Ang4	Helicobacter_Gn	0.15445	0.6	0.851363
S100g	Lactobacillus_Gp	0.151505	0.6	0.851363
Clostridia_UCG.014_Gp	Alistipes_Gn	0.124161	0.6	0.851363
Akkermansia_Gn	Oscillibacter_Gn	0.0856702	0.6	0.851363
Helicobacter_Gn	Bacteroides_Gn	0.0719035	0.6	0.851363
Helicobacter_Gn	Bifidobacterium_Gp	-0.0209768	0.6	0.851363
Monoglobus_Gp	Parasutterella_Gn	-0.0505758	0.6	0.851363
Mucispirillum_Gn	Lactobacillus_Gp	-0.109324	0.6	0.851363
Ltf	Prevotellaceae_NK3B31_group_Gn	-0.134949	0.6	0.851363
Reg3g	Lachnospiraceae_Unc_Gp	-0.144333	0.6	0.851363
Desulfovibrionaceae_Uncultured_Gn	Rikenellaceae_RC9_gut_group_Gn	-0.186673	0.6	0.851363
Lypd8	Candidatus_Saccharimonas_Gp	-0.187185	0.6	0.851363
Retnlb	Colidextribacter_Gn	-0.187758	0.6	0.851363
Clostridia_UCG.014_Gp	Gastranaerophilales_Gn	-0.1903	0.6	0.851363
Helicobacter_Gn	Candidatus_Saccharimonas_Gp	-0.255457	0.6	0.851363
Enterobacteriaceae_Unc_Gn	Akkermansia_Gn	-0.296103	0.6	0.851363
Ltf	Parabacteroides_Gn	-0.311959	0.6	0.851363
Ltf	Myd88	0.333094	0.62	0.862419
Myd88	Reg3b	0.160711	0.62	0.862419
Helicobacter_Gn	Lachnospiraceae_Unc_Gp	0.154593	0.62	0.862419
Mucispirillum_Gn	Colidextribacter_Gn	0.148473	0.62	0.862419
Cdx2	Extl3	0.1479	0.62	0.862419
Oscillibacter_Gn	Parabacteroides_Gn	-0.0392788	0.62	0.862419
Helicobacter_Gn	Gastranaerophilales_Gn	-0.053063	0.62	0.862419
Rikenella_Gn	Parasutterella_Gn	-0.0879769	0.62	0.862419
Lachnospiraceae_NK4A136_group_Gp	Parabacteroides_Gn	-0.128982	0.62	0.862419
Alistipes_Gn	Lactobacillus_Gp	-0.182281	0.62	0.862419
Rikenella_Gn	Defb45	-0.210871	0.62	0.862419
Ang4	Muribaculum_Gn	-0.227706	0.62	0.862419
Lypd8	Extl3	-0.228809	0.62	0.862419
RF39_Gp	Muribaculum_Gn	-0.284944	0.62	0.862419
Lypd8	Ang4	0.164241	0.64	0.875463
Lachnospiraceae_NK4A136_group_Gp	Muribaculum_Gn	0.138929	0.64	0.875463
Lachnospiraceae_Unc_Gp	Defb37	0.132095	0.64	0.875463
Enterobacteriaceae_Unc_Gn	Candidatus_Saccharimonas_Gp	0.104614	0.64	0.875463
Lypd8l	Helicobacter_Gn	0.0950043	0.64	0.875463
Muribaculum_Gn	Defb37	0.0685215	0.64	0.875463
Ang4	Defb45	-0.0758676	0.64	0.875463
Reg3g	Lachnospiraceae_NK4A136_group_Gp	-0.0801753	0.64	0.875463
Desulfovibrionaceae_Uncultured_Gn	Lachnospiraceae_Unc_Gp	-0.0836854	0.64	0.875463
Cdx2	Bacteroides_Gn	-0.2929	0.64	0.875463
Cdx2	Parabacteroides_Gn	-0.316429	0.64	0.875463
Myd88	Bacteroides_Gn	-0.401218	0.64	0.875463
Prevotellaceae_NK3B31_group_Gn	Candidatus_Saccharimonas_Gp	0.23274	0.66	0.886875
Rikenella_Gn	Colidextribacter_Gn	0.188991	0.66	0.886875
Colidextribacter_Gn	Muribaculum_Gn	0.180574	0.66	0.886875
S100g	Prevotellaceae_NK3B31_group_Gn	0.155864	0.66	0.886875
S100a10	Prevotellaceae_NK3B31_group_Gn	0.135905	0.66	0.886875
Cdx2	Prevotellaceae_NK3B31_group_Gn	0.128542	0.66	0.886875
Akkermansia_Gn	Prevotellaceae_UCG.001_Gn	0.0652599	0.66	0.886875
Ltf	Gastranaerophilales_Gn	-0.0197798	0.66	0.886875
Myd88	Mucispirillum_Gn	-0.0697969	0.66	0.886875
Prevotellaceae_NK3B31_group_Gn	Alistipes_Gn	-0.090157	0.66	0.886875
Lachnospiraceae_NK4A136_group_Gp	Bifidobacterium_Gp	-0.148925	0.66	0.886875
RF39_Gp	Bifidobacterium_Gp	-0.154837	0.66	0.886875
Nlrp6	Lactobacillus_Gp	-0.187798	0.66	0.886875
Extl3	Defb37	0.233792	0.68	0.894309
Extl3	Parabacteroides_Gn	0.213772	0.68	0.894309
Defb45	Turicibacter_Gp	0.187902	0.68	0.894309
Ltf	Candidatus_Saccharimonas_Gp	0.148339	0.68	0.894309
Ang4	Colidextribacter_Gn	0.132872	0.68	0.894309
Prevotellaceae_UCG.001_Gn	Lactobacillus_Gp	0.12856	0.68	0.894309
Nlrp6	Reg3b	0.0967815	0.68	0.894309
Desulfovibrionaceae_Uncultured_Gn	Defb45	0.0189124	0.68	0.894309
Desulfovibrionaceae_Uncultured_Gn	Candidatus_Saccharimonas_Gp	0.00737735	0.68	0.894309
Ltf	Colidextribacter_Gn	-0.0200818	0.68	0.894309
Ang4	Rikenellaceae_RC9_gut_group_Gn	-0.0493074	0.68	0.894309
Colidextribacter_Gn	Parabacteroides_Gn	-0.102591	0.68	0.894309
Nlrp6	Lachnospiraceae_Unc_Gp	-0.124201	0.68	0.894309
Cdx2	Lactobacillus_Gp	-0.148035	0.68	0.894309
Clostridia_UCG.014_Gp	Lactobacillus_Gp	-0.148133	0.68	0.894309
Muribaculaceae_Gn	Lachnospiraceae_NK4A136_group_Gp	-1	0.68	0.894309
Muribaculaceae_Gn	RF39_Gp	0.207736	0.7	0.90026
S100g	RF39_Gp	0.195609	0.7	0.90026
Lypd8l	Prevotellaceae_NK3B31_group_Gn	0.174043	0.7	0.90026
Akkermansia_Gn	Alistipes_Gn	0.130246	0.7	0.90026
Lactobacillus_Gp	Turicibacter_Gp	0.121636	0.7	0.90026
Nlrp6	Defb45	0.0589123	0.7	0.90026
Reg3g	Helicobacter_Gn	-0.00840666	0.7	0.90026
S100a10	Lcn2	-0.061724	0.7	0.90026
Mucispirillum_Gn	Alistipes_Gn	-0.0838274	0.7	0.90026
Retnlb	Lachnospiraceae_NK4A136_group_Gp	-0.102287	0.7	0.90026
Ang4	Lachnospiraceae_Unc_Gp	-0.102778	0.7	0.90026
Muribaculum_Gn	Lactobacillus_Gp	-0.136381	0.7	0.90026
Desulfovibrionaceae_Uncultured_Gn	Prevotellaceae_NK3B31_group_Gn	-0.137178	0.7	0.90026
Desulfovibrionaceae_Uncultured_Gn	Colidextribacter_Gn	-0.168714	0.7	0.90026
Cdx2	Rikenellaceae_RC9_gut_group_Gn	-0.195245	0.7	0.90026
Lachnospiraceae_Unc_Gp	Lactobacillus_Gp	-0.213189	0.7	0.90026
RF39_Gp	Prevotellaceae_UCG.001_Gn	-0.358892	0.7	0.90026
Lypd8	Gastranaerophilales_Gn	0.0660777	0.72	0.916448
Mucispirillum_Gn	Parabacteroides_Gn	0.0106399	0.72	0.916448
Colidextribacter_Gn	Rikenellaceae_RC9_gut_group_Gn	-0.0287107	0.72	0.916448
Rikenella_Gn	Lactobacillus_Gp	-0.0385704	0.72	0.916448
Defb45	Parasutterella_Gn	-0.0854895	0.72	0.916448
Cdx2	Oscillibacter_Gn	-0.0863512	0.72	0.916448
Nlrp6	Monoglobus_Gp	-0.138047	0.72	0.916448
Enterobacteriaceae_Unc_Gn	RF39_Gp	-0.494974	0.72	0.916448
Enterobacteriaceae_Unc_Gn	Muribaculum_Gn	0.171942	0.74	0.928756
Retnlb	Parabacteroides_Gn	0.0960116	0.74	0.928756
Lcn2	Muribaculum_Gn	0.0892988	0.74	0.928756
Lactobacillus_Gp	Dubosiella_Gp	0.0816549	0.74	0.928756
Candidatus_Saccharimonas_Gp	Parasutterella_Gn	0.0672816	0.74	0.928756
RF39_Gp	Turicibacter_Gp	0.0183846	0.74	0.928756
Rikenella_Gn	Muribaculum_Gn	-0.0848633	0.74	0.928756
Reg3b	Lachnospiraceae_NK4A136_group_Gp	-0.119922	0.74	0.928756
Rikenella_Gn	Bifidobacterium_Gp	-0.122745	0.74	0.928756
Ang4	Prevotellaceae_UCG.001_Gn	-0.137703	0.74	0.928756
Akkermansia_Gn	Monoglobus_Gp	-0.142477	0.74	0.928756
Rikenella_Gn	Lachnospiraceae_NK4A136_group_Gp	0.185261	0.76	0.93955
Muribaculaceae_Gn	Prevotellaceae_NK3B31_group_Gn	0.106199	0.76	0.93955
Oscillibacter_Gn	Prevotellaceae_UCG.001_Gn	0.0978621	0.76	0.93955
Gastranaerophilales_Gn	Bacteroides_Gn	0.0720019	0.76	0.93955
Nlrp6	Enterobacteriaceae_Unc_Gn	0.0428812	0.76	0.93955
Ltf	Defb45	0.012024	0.76	0.93955
Prevotellaceae_UCG.001_Gn	Defb37	0.00650707	0.76	0.93955
Cdx2	Monoglobus_Gp	-0.00939178	0.76	0.93955
Helicobacter_Gn	Prevotellaceae_NK3B31_group_Gn	-0.055814	0.76	0.93955
Ang4	Bifidobacterium_Gp	-0.131581	0.76	0.93955
S100g	Rikenellaceae_RC9_gut_group_Gn	-0.205179	0.76	0.93955
Rikenella_Gn	RF39_Gp	-0.221127	0.76	0.93955
S100a10	Muribaculaceae_Gn	0.607556	0.78	0.950025
S100a10	Turicibacter_Gp	0.149372	0.78	0.950025
Lypd8	Oscillibacter_Gn	0.119005	0.78	0.950025
Bacteroides_Gn	Defb37	0.0868049	0.78	0.950025
Alistipes_Gn	Dubosiella_Gp	0.077665	0.78	0.950025
Colidextribacter_Gn	Prevotellaceae_UCG.001_Gn	-0.0356104	0.78	0.950025
RF39_Gp	Defb45	-0.0727221	0.78	0.950025
Clostridia_UCG.014_Gp	Rikenellaceae_RC9_gut_group_Gn	-0.0814879	0.78	0.950025
Rikenellaceae_RC9_gut_group_Gn	Defb37	-0.114446	0.78	0.950025
RF39_Gp	Parasutterella_Gn	-0.176437	0.78	0.950025
Lypd8	Retnlb	-0.182304	0.78	0.950025
Muribaculaceae_Gn	Colidextribacter_Gn	-1	0.78	0.950025
Lypd8	RF39_Gp	0.222457	0.8	0.955556
Defb45	Bacteroides_Gn	0.0932655	0.8	0.955556
Akkermansia_Gn	Lachnospiraceae_Unc_Gp	0.0868017	0.8	0.955556
Myd88	Prevotellaceae_NK3B31_group_Gn	0.0839077	0.8	0.955556
Cdx2	Retnlb	0.0349737	0.8	0.955556
Lachnospiraceae_NK4A136_group_Gp	Prevotellaceae_UCG.001_Gn	0.0306278	0.8	0.955556
Lachnospiraceae_Unc_Gp	Bifidobacterium_Gp	0.0279983	0.8	0.955556
Myd88	Extl3	0.0122473	0.8	0.955556
Nlrp6	Gastranaerophilales_Gn	-0.00526332	0.8	0.955556
Lachnospiraceae_Unc_Gp	Parasutterella_Gn	-0.0697592	0.8	0.955556
Helicobacter_Gn	Rikenellaceae_RC9_gut_group_Gn	-0.0960434	0.8	0.955556
Helicobacter_Gn	Muribaculum_Gn	-0.101612	0.8	0.955556
Candidatus_Saccharimonas_Gp	Defb37	-0.107415	0.8	0.955556
Reg3b	Parabacteroides_Gn	-0.124672	0.8	0.955556
Cdx2	Lcn2	-0.144993	0.8	0.955556
Muribaculaceae_Gn	Turicibacter_Gp	-0.64895	0.8	0.955556
S100a10	RF39_Gp	0.173234	0.82	0.973565
Myd88	Akkermansia_Gn	0.00945392	0.82	0.973565
Clostridia_UCG.014_Gp	Defb37	-0.139698	0.82	0.973565
Reg3g	Colidextribacter_Gn	-0.156035	0.82	0.973565
Muribaculaceae_Gn	Alistipes_Gn	-0.162551	0.82	0.973565
S100a10	Enterobacteriaceae_Unc_Gn	0.164339	0.84	0.977365
Defb45	Alistipes_Gn	0.155956	0.84	0.977365
Clostridia_UCG.014_Gp	Bifidobacterium_Gp	0.11096	0.84	0.977365
Retnlb	Defb37	0.0906509	0.84	0.977365
Oscillibacter_Gn	Rikenellaceae_RC9_gut_group_Gn	0.0570099	0.84	0.977365
Colidextribacter_Gn	Bifidobacterium_Gp	0.0511306	0.84	0.977365
Nlrp6	Reg3g	0.0407704	0.84	0.977365
Myd88	Bifidobacterium_Gp	-0.00370656	0.84	0.977365
Lcn2	Rikenellaceae_RC9_gut_group_Gn	-0.0338936	0.84	0.977365
Helicobacter_Gn	Turicibacter_Gp	-0.0420983	0.84	0.977365
Enterobacteriaceae_Unc_Gn	Defb37	-0.0696143	0.84	0.977365
Lypd8l	Turicibacter_Gp	-0.0751956	0.84	0.977365
Colidextribacter_Gn	Bacteroides_Gn	-0.0788222	0.84	0.977365
Prevotellaceae_NK3B31_group_Gn	Oscillibacter_Gn	-0.0977566	0.84	0.977365
Monoglobus_Gp	Colidextribacter_Gn	-0.125799	0.84	0.977365
Reg3b	Rikenellaceae_RC9_gut_group_Gn	-0.185627	0.84	0.977365
Muribaculaceae_Gn	Clostridia_UCG.014_Gp	-1	0.84	0.977365
Gastranaerophilales_Gn	Rikenellaceae_RC9_gut_group_Gn	0.146728	0.86	0.983283
Reg3g	RF39_Gp	0.139324	0.86	0.983283
Enterobacteriaceae_Unc_Gn	Lachnospiraceae_NK4A136_group_Gp	0.0795895	0.86	0.983283
Desulfovibrionaceae_Uncultured_Gn	Lcn2	0.0328232	0.86	0.983283
Desulfovibrionaceae_Uncultured_Gn	RF39_Gp	0.003605	0.86	0.983283
Reg3b	Helicobacter_Gn	-0.00274861	0.86	0.983283
Akkermansia_Gn	Parabacteroides_Gn	-0.0306716	0.86	0.983283
Nlrp6	Bacteroides_Gn	-0.0791778	0.86	0.983283
Mucispirillum_Gn	Lachnospiraceae_Unc_Gp	-0.0966602	0.86	0.983283
Myd88	Ang4	-0.101132	0.86	0.983283
Candidatus_Saccharimonas_Gp	Parabacteroides_Gn	-0.102016	0.86	0.983283
Colidextribacter_Gn	Defb37	-0.125673	0.86	0.983283
Muribaculaceae_Gn	Bifidobacterium_Gp	-0.169592	0.86	0.983283
Cdx2	Ang4	-0.171765	0.86	0.983283
Desulfovibrionaceae_Uncultured_Gn	Muribaculaceae_Gn	-0.59	0.86	0.983283
Lypd8	Reg3g	0.122507	0.88	0.987902
Myd88	Reg3g	0.0776263	0.88	0.987902
Myd88	RF39_Gp	0.0761457	0.88	0.987902
Defb45	Prevotellaceae_UCG.001_Gn	0.062358	0.88	0.987902
Rikenella_Gn	Prevotellaceae_UCG.001_Gn	0.0582789	0.88	0.987902
Reg3g	Enterobacteriaceae_Unc_Gn	0.0559424	0.88	0.987902
Oscillibacter_Gn	Parasutterella_Gn	0.0384292	0.88	0.987902
Akkermansia_Gn	Lactobacillus_Gp	0.0364952	0.88	0.987902
Lachnospiraceae_Unc_Gp	Muribaculum_Gn	0.0100341	0.88	0.987902
Ltf	Muribaculaceae_Gn	0.00741335	0.88	0.987902
Lypd8	Monoglobus_Gp	-0.0083783	0.88	0.987902
Prevotellaceae_NK3B31_group_Gn	Dubosiella_Gp	-0.0116281	0.88	0.987902
Rikenella_Gn	Rikenellaceae_RC9_gut_group_Gn	-0.0233722	0.88	0.987902
Cdx2	Akkermansia_Gn	-0.0772647	0.88	0.987902
Nlrp6	Rikenella_Gn	-0.102148	0.88	0.987902
Desulfovibrionaceae_Uncultured_Gn	Turicibacter_Gp	0.11278	0.9	0.987902
Mucispirillum_Gn	Lachnospiraceae_NK4A136_group_Gp	0.0546802	0.9	0.987902
Lypd8	Prevotellaceae_NK3B31_group_Gn	0.0526475	0.9	0.987902
Lcn2	Defb37	0.046003	0.9	0.987902
Ltf	RF39_Gp	0.0276083	0.9	0.987902
Retnlb	RF39_Gp	0.0272429	0.9	0.987902
Lachnospiraceae_Unc_Gp	Dubosiella_Gp	0.0161222	0.9	0.987902
Akkermansia_Gn	Bifidobacterium_Gp	0.0106751	0.9	0.987902
Ltf	Lcn2	0.00888528	0.9	0.987902
Parabacteroides_Gn	Dubosiella_Gp	0.00448307	0.9	0.987902
Lypd8	Lachnospiraceae_Unc_Gp	0.000103994	0.9	0.987902
Rikenella_Gn	Alistipes_Gn	-0.00683625	0.9	0.987902
S100g	Helicobacter_Gn	-0.0119365	0.9	0.987902
Myd88	Rikenella_Gn	-0.0199497	0.9	0.987902
Nlrp6	Bifidobacterium_Gp	-0.0201181	0.9	0.987902
Desulfovibrionaceae_Uncultured_Gn	Gastranaerophilales_Gn	-0.027799	0.9	0.987902
Lypd8	Enterobacteriaceae_Unc_Gn	-0.0536831	0.9	0.987902
Reg3g	Parabacteroides_Gn	-0.0552583	0.9	0.987902
Retnlb	Rikenellaceae_RC9_gut_group_Gn	-0.0616772	0.9	0.987902
Clostridia_UCG.014_Gp	Muribaculum_Gn	-0.0709417	0.9	0.987902
Ltf	Helicobacter_Gn	-0.0942654	0.9	0.987902
Akkermansia_Gn	Candidatus_Saccharimonas_Gp	0.0869355	0.92	0.996583
Reg3g	Lactobacillus_Gp	0.0436141	0.92	0.996583
Helicobacter_Gn	Lcn2	0.0430011	0.92	0.996583
Cdx2	Bifidobacterium_Gp	0.0291478	0.92	0.996583
Enterobacteriaceae_Unc_Gn	Bifidobacterium_Gp	0.0245822	0.92	0.996583
Candidatus_Saccharimonas_Gp	Lachnospiraceae_NK4A136_group_Gp	0.00360074	0.92	0.996583
S100g	Clostridia_UCG.014_Gp	0.00329411	0.92	0.996583
Ang4	Lachnospiraceae_NK4A136_group_Gp	-0.0286675	0.92	0.996583
Lypd8l	Clostridia_UCG.014_Gp	-0.0294747	0.92	0.996583
Lypd8	Akkermansia_Gn	-0.0582662	0.92	0.996583
Clostridia_UCG.014_Gp	Defb45	-0.0753644	0.92	0.996583
Reg3g	Rikenellaceae_RC9_gut_group_Gn	-0.142775	0.92	0.996583
Retnlb	Lactobacillus_Gp	0.0818257	0.94	1
Akkermansia_Gn	Gastranaerophilales_Gn	0.0635863	0.94	1
Helicobacter_Gn	Prevotellaceae_UCG.001_Gn	0.029436	0.94	1
Myd88	Enterobacteriaceae_Unc_Gn	0.00281128	0.94	1
Helicobacter_Gn	Extl3	-0.0415417	0.94	1
Lypd8l	Parabacteroides_Gn	-0.111387	0.94	1
Helicobacter_Gn	Enterobacteriaceae_Unc_Gn	0.148669	0.96	1
Parabacteroides_Gn	Lactobacillus_Gp	0.0746002	0.96	1
Lypd8	Dubosiella_Gp	0.0643406	0.96	1
Lachnospiraceae_Unc_Gp	Bacteroides_Gn	0.0366895	0.96	1
Parabacteroides_Gn	Defb37	0.0315505	0.96	1
Prevotellaceae_UCG.001_Gn	Turicibacter_Gp	0.0110944	0.96	1
Desulfovibrionaceae_Uncultured_Gn	Helicobacter_Gn	0.00861361	0.96	1
Ltf	Turicibacter_Gp	0.00596176	0.96	1
Enterobacteriaceae_Unc_Gn	Gastranaerophilales_Gn	6.29201e-05	0.96	1
RF39_Gp	Colidextribacter_Gn	-0.0200807	0.96	1
Prevotellaceae_NK3B31_group_Gn	Colidextribacter_Gn	-0.021462	0.96	1
Prevotellaceae_NK3B31_group_Gn	Lcn2	-0.0474626	0.96	1
Oscillibacter_Gn	Lactobacillus_Gp	-0.0538852	0.96	1
Enterobacteriaceae_Unc_Gn	Defb45	-0.0556376	0.96	1
S100g	Parabacteroides_Gn	-0.0573243	0.96	1
Prevotellaceae_NK3B31_group_Gn	Defb45	-0.140718	0.96	1
Helicobacter_Gn	Lactobacillus_Gp	0.0600395	0.98	1
Reg3b	Lactobacillus_Gp	0.0387761	0.98	1
Cdx2	Mucispirillum_Gn	-0.00467144	0.98	1
RF39_Gp	Rikenellaceae_RC9_gut_group_Gn	-0.013722	0.98	1
Clostridia_UCG.014_Gp	Parabacteroides_Gn	-0.0399513	0.98	1
Enterobacteriaceae_Unc_Gn	Extl3	-0.0763692	0.98	1
Ltf	Ltf	1	1	1
Desulfovibrionaceae_Uncultured_Gn	Desulfovibrionaceae_Uncultured_Gn	1	1	1
Nlrp6	Nlrp6	1	1	1
Cdx2	Cdx2	1	1	1
Myd88	Myd88	1	1	1
S100a10	S100a10	1	1	1
Lypd8	Lypd8	1	1	1
Reg3b	Reg3b	1	1	1
Reg3g	Reg3g	1	1	1
Lypd8l	Lypd8l	1	1	1
S100g	S100g	1	1	1
Ang4	Ang4	1	1	1
Mucispirillum_Gn	Mucispirillum_Gn	1	1	1
Muribaculaceae_Gn	Muribaculaceae_Gn	1	1	1
Rikenella_Gn	Rikenella_Gn	1	1	1
Retnlb	Retnlb	1	1	1
Helicobacter_Gn	Helicobacter_Gn	1	1	1
Enterobacteriaceae_Unc_Gn	Enterobacteriaceae_Unc_Gn	1	1	1
Akkermansia_Gn	Akkermansia_Gn	1	1	1
RF39_Gp	RF39_Gp	1	1	1
Prevotellaceae_NK3B31_group_Gn	Prevotellaceae_NK3B31_group_Gn	1	1	1
Clostridia_UCG.014_Gp	Clostridia_UCG.014_Gp	1	1	1
Monoglobus_Gp	Monoglobus_Gp	1	1	1
Candidatus_Saccharimonas_Gp	Candidatus_Saccharimonas_Gp	1	1	1
Lachnospiraceae_NK4A136_group_Gp	Lachnospiraceae_NK4A136_group_Gp	1	1	1
Lachnospiraceae_Unc_Gp	Lachnospiraceae_Unc_Gp	1	1	1
Colidextribacter_Gn	Colidextribacter_Gn	1	1	1
Defb45	Defb45	1	1	1
Lcn2	Lcn2	1	1	1
Oscillibacter_Gn	Oscillibacter_Gn	1	1	1
Gastranaerophilales_Gn	Gastranaerophilales_Gn	1	1	1
Bacteroides_Gn	Bacteroides_Gn	1	1	1
Extl3	Extl3	1	1	1
Parasutterella_Gn	Parasutterella_Gn	1	1	1
Prevotellaceae_UCG.001_Gn	Prevotellaceae_UCG.001_Gn	1	1	1
Muribaculum_Gn	Muribaculum_Gn	1	1	1
Alistipes_Gn	Alistipes_Gn	1	1	1
Parabacteroides_Gn	Parabacteroides_Gn	1	1	1
Rikenellaceae_RC9_gut_group_Gn	Rikenellaceae_RC9_gut_group_Gn	1	1	1
Lactobacillus_Gp	Lactobacillus_Gp	1	1	1
Defb37	Defb37	1	1	1
Bifidobacterium_Gp	Bifidobacterium_Gp	1	1	1
Turicibacter_Gp	Turicibacter_Gp	1	1	1
Dubosiella_Gp	Dubosiella_Gp	1	1	1
RF39_Gp	Lcn2	0.14083	1	1
Lachnospiraceae_NK4A136_group_Gp	Bacteroides_Gn	0.0894619	1	1
Enterobacteriaceae_Unc_Gn	Parabacteroides_Gn	0.0382914	1	1
Mucispirillum_Gn	Rikenellaceae_RC9_gut_group_Gn	-0.0704812	1	1
S100a10	Parasutterella_Gn	-0.571151	NA	NA

## Sheet: Microb_SparCC_2_25_Mth
Supplementary Data Sheet 7. Anti-Microbial Peptides Genes and Bacterial Genera Correlation Outcomes between 2 Month- and 25-Month Old Mice Groups
Var1	Var2	cor	p	fdr
Oscillospiraceae_Unc_Gp	Desulfovibrionaceae_Uncultured_Gn	0.968492	0	0
S100a10	Lypd8	0.955785	0	0
Retnlb	S100g	0.945917	0	0
S100g	Lypd8l	0.944391	0	0
Reg3b	Lypd8l	0.890622	0	0
RF39_Gp	Reg3g	0.890148	0	0
S100g	Reg3b	0.886657	0	0
Lachnospiraceae_Unc_Gp	Colidextribacter_Gn	0.884425	0	0
Retnlb	Reg3b	0.866575	0	0
Retnlb	Lypd8l	0.866534	0	0
Candidatus_Saccharimonas_Gp	Clostridia_UCG.014_Gp	0.85768	0	0
S100a10	Cdx2	0.841136	0	0
Lactobacillus_Gp	Ang4	0.834544	0	0
Lypd8	Nlrp6	0.830462	0	0
Prevotellaceae_NK3B31_group_Gn	Oscillospiraceae_Unc_Gp	0.830177	0	0
Alistipes_Gn	Bacteroides_Gn	0.816637	0	0
Reg3g	Reg3b	0.811448	0	0
Helicobacter_Gn	Oscillibacter_Gn	0.80636	0	0
Parabacteroides_Gn	Bacteroides_Gn	0.802931	0	0
Reg3g	Lypd8l	0.789913	0	0
Lypd8	Cdx2	0.788637	0	0
Reg3g	S100g	0.787016	0	0
Oscillibacter_Gn	Oscillospiraceae_Unc_Gp	0.786696	0	0
Akkermansia_Gn	Prevotellaceae_NK3B31_group_Gn	0.786635	0	0
Reg3g	Retnlb	0.786355	0	0
S100a10	Nlrp6	0.785264	0	0
Candidatus_Saccharimonas_Gp	Retnlb	0.77479	0	0
Rikenella_Gn	Lcn2	0.771753	0	0
Prevotellaceae_UCG.001_Gn	Rikenellaceae_RC9_gut_group_Gn	0.765142	0	0
Defb45	Oscillospiraceae_Unc_Gp	0.765049	0	0
S100a10	Ang4	0.748598	0	0
Ang4	Retnlb	0.74163	0	0
Candidatus_Saccharimonas_Gp	S100g	0.735858	0	0
Muribaculaceae_Gn	S100a10	0.734588	0	0
Lactobacillus_Gp	Retnlb	0.727963	0	0
Oscillibacter_Gn	Gastranaerophilales_Gn	0.70515	0	0
Candidatus_Saccharimonas_Gp	Reg3g	0.695555	0	0
Defb45	Desulfovibrionaceae_Uncultured_Gn	0.685881	0	0
Oscillibacter_Gn	Defb45	0.679479	0	0
RF39_Gp	Reg3b	0.674785	0	0
Mucispirillum_Gn	Clostridia_UCG.014_Gp	0.668945	0	0
Lypd8	Ang4	0.663043	0	0
Ang4	Reg3b	0.658685	0	0
Extl3	Desulfovibrionaceae_Uncultured_Gn	0.657901	0	0
Mucispirillum_Gn	Lactobacillus_Gp	0.65551	0	0
Ang4	Lypd8l	0.653154	0	0
RF39_Gp	S100g	0.65033	0	0
Gastranaerophilales_Gn	Desulfovibrionaceae_Uncultured_Gn	0.645955	0	0
Gastranaerophilales_Gn	Defb45	0.642429	0	0
Muribaculaceae_Gn	Lypd8	0.63943	0	0
Ang4	S100g	0.633301	0	0
RF39_Gp	Retnlb	0.633279	0	0
Candidatus_Saccharimonas_Gp	Lypd8l	0.617497	0	0
Helicobacter_Gn	Desulfovibrionaceae_Uncultured_Gn	0.611234	0	0
Extl3	Defb45	0.565393	0	0
Muribaculaceae_Gn	Ang4	0.540813	0	0
RF39_Gp	Lypd8l	0.530662	0	0
Helicobacter_Gn	Defb45	0.530336	0	0
Prevotellaceae_UCG.001_Gn	Defb45	0.522296	0	0
Extl3	Bacteroides_Gn	0.512105	0	0
Lactobacillus_Gp	S100g	0.505614	0	0
Extl3	Parabacteroides_Gn	0.50089	0	0
Muribaculaceae_Gn	Cdx2	0.442464	0	0
Turicibacter_Gp	Dubosiella_Gp	0.414946	0	0
Rikenella_Gn	Myd88	0.364388	0	0
Extl3	Oscillibacter_Gn	0.351332	0	0
Extl3	Lactobacillus_Gp	-0.388183	0	0
Gastranaerophilales_Gn	RF39_Gp	-0.403516	0	0
Dubosiella_Gp	Clostridia_UCG.014_Gp	-0.412296	0	0
Gastranaerophilales_Gn	Reg3g	-0.42331	0	0
Alistipes_Gn	Dubosiella_Gp	-0.436922	0	0
Gastranaerophilales_Gn	Candidatus_Saccharimonas_Gp	-0.455253	0	0
Rikenellaceae_RC9_gut_group_Gn	Enterobacteriaceae_Unc_Gn	-0.456154	0	0
Oscillibacter_Gn	Reg3g	-0.456541	0	0
Prevotellaceae_UCG.001_Gn	Candidatus_Saccharimonas_Gp	-0.464751	0	0
Extl3	Mucispirillum_Gn	-0.480901	0	0
Helicobacter_Gn	Reg3g	-0.483528	0	0
Alistipes_Gn	Turicibacter_Gp	-0.488969	0	0
Extl3	Candidatus_Saccharimonas_Gp	-0.508294	0	0
Defb37	Myd88	-0.511785	0	0
Helicobacter_Gn	Retnlb	-0.51693	0	0
Gastranaerophilales_Gn	Reg3b	-0.534416	0	0
Oscillibacter_Gn	Lypd8l	-0.534695	0	0
Helicobacter_Gn	Reg3b	-0.543935	0	0
Defb37	Cdx2	-0.556072	0	0
Helicobacter_Gn	Candidatus_Saccharimonas_Gp	-0.557366	0	0
Helicobacter_Gn	Lypd8l	-0.55895	0	0
Muribaculum_Gn	Mucispirillum_Gn	-0.564326	0	0
Gastranaerophilales_Gn	Retnlb	-0.565064	0	0
Desulfovibrionaceae_Uncultured_Gn	Ang4	-0.567033	0	0
Extl3	S100g	-0.56853	0	0
Extl3	Reg3g	-0.578004	0	0
Gastranaerophilales_Gn	Lypd8l	-0.579051	0	0
Helicobacter_Gn	S100g	-0.582863	0	0
Defb37	Lypd8	-0.589168	0	0
Oscillibacter_Gn	Muribaculaceae_Gn	-0.5913	0	0
Prevotellaceae_NK3B31_group_Gn	Rikenella_Gn	-0.591443	0	0
Defb45	Lypd8l	-0.600796	0	0
Lcn2	Mucispirillum_Gn	-0.613461	0	0
Extl3	Retnlb	-0.614921	0	0
Oscillibacter_Gn	RF39_Gp	-0.615062	0	0
Defb37	Nlrp6	-0.619173	0	0
Extl3	Reg3b	-0.636621	0	0
Defb45	Reg3b	-0.64129	0	0
Gastranaerophilales_Gn	Muribaculaceae_Gn	-0.642085	0	0
Gastranaerophilales_Gn	S100g	-0.645978	0	0
Oscillibacter_Gn	Retnlb	-0.647185	0	0
Desulfovibrionaceae_Uncultured_Gn	Lypd8l	-0.649559	0	0
Desulfovibrionaceae_Uncultured_Gn	Reg3g	-0.663232	0	0
Defb45	S100g	-0.668462	0	0
Defb45	Retnlb	-0.689491	0	0
Oscillibacter_Gn	S100g	-0.69306	0	0
Oscillibacter_Gn	Candidatus_Saccharimonas_Gp	-0.695618	0	0
Extl3	Lypd8l	-0.701029	0	0
Helicobacter_Gn	RF39_Gp	-0.701957	0	0
Defb45	Candidatus_Saccharimonas_Gp	-0.702582	0	0
Desulfovibrionaceae_Uncultured_Gn	S100g	-0.705762	0	0
Desulfovibrionaceae_Uncultured_Gn	Retnlb	-0.756052	0	0
Defb45	RF39_Gp	-0.76998	0	0
Defb45	Reg3g	-0.793794	0	0
Desulfovibrionaceae_Uncultured_Gn	Reg3b	-0.812612	0	0
Oscillospiraceae_Unc_Gp	Candidatus_Saccharimonas_Gp	-0.813227	0	0
Oscillospiraceae_Unc_Gp	Reg3g	-0.852515	0	0
Lachnospiraceae_Unc_Gp	Nlrp6	-0.882832	0	0
Oscillospiraceae_Unc_Gp	Reg3b	-0.938626	0	0
Lachnospiraceae_Unc_Gp	S100a10	-0.95442	0	0
Oscillospiraceae_Unc_Gp	Retnlb	-1	0	0
Oscillospiraceae_Unc_Gp	S100g	-1	0	0
Oscillospiraceae_Unc_Gp	Lypd8l	-1	0	0
Extl3	Oscillospiraceae_Unc_Gp	0.876227	0.02	0.105882
Lypd8	Myd88	0.873257	0.02	0.105882
Candidatus_Saccharimonas_Gp	RF39_Gp	0.782288	0.02	0.105882
S100a10	Myd88	0.764772	0.02	0.105882
Monoglobus_Gp	Candidatus_Saccharimonas_Gp	0.760396	0.02	0.105882
Clostridia_UCG.014_Gp	RF39_Gp	0.732542	0.02	0.105882
Lachnospiraceae_Unc_Gp	Desulfovibrionaceae_Uncultured_Gn	0.661672	0.02	0.105882
Gastranaerophilales_Gn	Oscillospiraceae_Unc_Gp	0.655058	0.02	0.105882
Oscillibacter_Gn	Desulfovibrionaceae_Uncultured_Gn	0.638671	0.02	0.105882
Alistipes_Gn	Lachnospiraceae_NK4A136_group_Gp	0.634984	0.02	0.105882
Clostridia_UCG.014_Gp	Retnlb	0.628767	0.02	0.105882
Lactobacillus_Gp	Reg3b	0.586389	0.02	0.105882
Clostridia_UCG.014_Gp	Reg3g	0.575664	0.02	0.105882
Cdx2	Ang4	0.564972	0.02	0.105882
S100a10	Lypd8l	0.561208	0.02	0.105882
Muribaculaceae_Gn	S100g	0.538009	0.02	0.105882
Prevotellaceae_NK3B31_group_Gn	Prevotellaceae_UCG.001_Gn	0.53575	0.02	0.105882
Prevotellaceae_NK3B31_group_Gn	Parasutterella_Gn	0.532598	0.02	0.105882
Muribaculaceae_Gn	Retnlb	0.517116	0.02	0.105882
Prevotellaceae_NK3B31_group_Gn	Rikenellaceae_RC9_gut_group_Gn	0.508343	0.02	0.105882
Muribaculaceae_Gn	Candidatus_Saccharimonas_Gp	0.496328	0.02	0.105882
Helicobacter_Gn	Gastranaerophilales_Gn	0.449307	0.02	0.105882
Prevotellaceae_NK3B31_group_Gn	Gastranaerophilales_Gn	0.435628	0.02	0.105882
Enterobacteriaceae_Unc_Gn	RF39_Gp	0.407687	0.02	0.105882
Lactobacillus_Gp	Lypd8l	0.403734	0.02	0.105882
Prevotellaceae_UCG.001_Gn	Oscillibacter_Gn	0.390507	0.02	0.105882
Lactobacillus_Gp	Reg3g	0.386511	0.02	0.105882
Muribaculaceae_Gn	Myd88	0.383094	0.02	0.105882
Lypd8	Retnlb	0.316884	0.02	0.105882
Parasutterella_Gn	Ltf	-0.342364	0.02	0.105882
Parabacteroides_Gn	Mucispirillum_Gn	-0.350392	0.02	0.105882
Parabacteroides_Gn	Reg3g	-0.388442	0.02	0.105882
Prevotellaceae_NK3B31_group_Gn	S100g	-0.436576	0.02	0.105882
Prevotellaceae_NK3B31_group_Gn	Candidatus_Saccharimonas_Gp	-0.442987	0.02	0.105882
Prevotellaceae_UCG.001_Gn	Reg3g	-0.446982	0.02	0.105882
Ltf	Muribaculaceae_Gn	-0.456177	0.02	0.105882
Lachnospiraceae_NK4A136_group_Gp	Dubosiella_Gp	-0.456591	0.02	0.105882
Alistipes_Gn	Reg3b	-0.459693	0.02	0.105882
Parasutterella_Gn	Turicibacter_Gp	-0.468093	0.02	0.105882
Extl3	Ang4	-0.477488	0.02	0.105882
Prevotellaceae_UCG.001_Gn	Retnlb	-0.496418	0.02	0.105882
Gastranaerophilales_Gn	Turicibacter_Gp	-0.50315	0.02	0.105882
Prevotellaceae_NK3B31_group_Gn	Turicibacter_Gp	-0.543262	0.02	0.105882
Desulfovibrionaceae_Uncultured_Gn	Lactobacillus_Gp	-0.546829	0.02	0.105882
Defb37	S100a10	-0.547745	0.02	0.105882
Oscillibacter_Gn	Reg3b	-0.54777	0.02	0.105882
Prevotellaceae_UCG.001_Gn	Lypd8l	-0.565465	0.02	0.105882
Prevotellaceae_UCG.001_Gn	S100g	-0.582507	0.02	0.105882
Oscillibacter_Gn	Clostridia_UCG.014_Gp	-0.591456	0.02	0.105882
Desulfovibrionaceae_Uncultured_Gn	RF39_Gp	-0.611139	0.02	0.105882
Alistipes_Gn	Lypd8l	-0.611692	0.02	0.105882
Lachnospiraceae_Unc_Gp	Lypd8l	-0.633407	0.02	0.105882
Oscillospiraceae_Unc_Gp	RF39_Gp	-0.715669	0.02	0.105882
Colidextribacter_Gn	S100a10	-0.716789	0.02	0.105882
Lachnospiraceae_Unc_Gp	Cdx2	-0.955606	0.02	0.105882
Oscillospiraceae_Unc_Gp	S100a10	-1	0.02	0.105882
Oscillospiraceae_Unc_Gp	Lypd8	-1	0.02	0.105882
Oscillospiraceae_Unc_Gp	Cdx2	-1	0.02	0.105882
Nlrp6	Myd88	0.888344	0.04	0.181651
Cdx2	Myd88	0.846513	0.04	0.181651
Mucispirillum_Gn	Retnlb	0.68268	0.04	0.181651
Rikenella_Gn	Muribaculaceae_Gn	0.640589	0.04	0.181651
Muribaculum_Gn	Lcn2	0.595404	0.04	0.181651
Mucispirillum_Gn	Lypd8l	0.527404	0.04	0.181651
Mucispirillum_Gn	Reg3g	0.523807	0.04	0.181651
Turicibacter_Gp	Reg3g	0.515598	0.04	0.181651
Extl3	Helicobacter_Gn	0.504289	0.04	0.181651
Muribaculaceae_Gn	Lypd8l	0.497635	0.04	0.181651
Clostridia_UCG.014_Gp	Reg3b	0.491832	0.04	0.181651
Lactobacillus_Gp	Clostridia_UCG.014_Gp	0.490845	0.04	0.181651
Rikenella_Gn	Lypd8	0.483684	0.04	0.181651
Lcn2	Nlrp6	0.476232	0.04	0.181651
Rikenella_Gn	Nlrp6	0.402269	0.04	0.181651
Muribaculaceae_Gn	Nlrp6	0.402147	0.04	0.181651
Parabacteroides_Gn	Desulfovibrionaceae_Uncultured_Gn	0.362498	0.04	0.181651
Bacteroides_Gn	Desulfovibrionaceae_Uncultured_Gn	0.320258	0.04	0.181651
Parabacteroides_Gn	Clostridia_UCG.014_Gp	-0.349456	0.04	0.181651
Extl3	RF39_Gp	-0.413146	0.04	0.181651
Colidextribacter_Gn	Ang4	-0.433148	0.04	0.181651
Extl3	Clostridia_UCG.014_Gp	-0.490648	0.04	0.181651
Defb45	Clostridia_UCG.014_Gp	-0.502745	0.04	0.181651
Desulfovibrionaceae_Uncultured_Gn	Candidatus_Saccharimonas_Gp	-0.558769	0.04	0.181651
Alistipes_Gn	Reg3g	-0.635459	0.04	0.181651
Helicobacter_Gn	Clostridia_UCG.014_Gp	-0.688691	0.04	0.181651
Lachnospiraceae_Unc_Gp	Lypd8	-0.751887	0.04	0.181651
Oscillospiraceae_Unc_Gp	Lactobacillus_Gp	-0.841526	0.04	0.181651
Oscillospiraceae_Unc_Gp	Turicibacter_Gp	-0.841597	0.04	0.181651
Oscillospiraceae_Unc_Gp	Muribaculaceae_Gn	-0.862718	0.04	0.181651
Oscillospiraceae_Unc_Gp	Ang4	-0.876745	0.04	0.181651
Parabacteroides_Gn	Ltf	-0.219496	0.06	0.234783
Extl3	Muribaculaceae_Gn	-0.258612	0.06	0.234783
Oscillibacter_Gn	Monoglobus_Gp	-0.361788	0.06	0.234783
Lcn2	Lactobacillus_Gp	-0.384766	0.06	0.234783
Nlrp6	Clostridia_UCG.014_Gp	-0.426484	0.06	0.234783
Muribaculum_Gn	Candidatus_Saccharimonas_Gp	-0.436803	0.06	0.234783
Muribaculum_Gn	Retnlb	-0.440288	0.06	0.234783
Enterobacteriaceae_Unc_Gn	S100a10	-0.443628	0.06	0.234783
Bacteroides_Gn	Retnlb	-0.458556	0.06	0.234783
Muribaculum_Gn	Clostridia_UCG.014_Gp	-0.488196	0.06	0.234783
Desulfovibrionaceae_Uncultured_Gn	Mucispirillum_Gn	-0.507356	0.06	0.234783
Bacteroides_Gn	Reg3b	-0.508391	0.06	0.234783
Bacteroides_Gn	Reg3g	-0.522972	0.06	0.234783
Rikenellaceae_RC9_gut_group_Gn	Lachnospiraceae_Unc_Gp	-0.541605	0.06	0.234783
Colidextribacter_Gn	Lypd8	-0.650528	0.06	0.234783
Colidextribacter_Gn	Nlrp6	-0.690695	0.06	0.234783
Oscillospiraceae_Unc_Gp	Rikenella_Gn	-0.779188	0.06	0.234783
Lachnospiraceae_Unc_Gp	Muribaculaceae_Gn	-0.831585	0.06	0.234783
Akkermansia_Gn	Oscillospiraceae_Unc_Gp	0.852547	0.06	0.234783
Monoglobus_Gp	Clostridia_UCG.014_Gp	0.639501	0.06	0.234783
Mucispirillum_Gn	Ang4	0.585017	0.06	0.234783
Candidatus_Saccharimonas_Gp	Reg3b	0.557661	0.06	0.234783
Muribaculum_Gn	Prevotellaceae_UCG.001_Gn	0.554238	0.06	0.234783
S100a10	S100g	0.550879	0.06	0.234783
Lachnospiraceae_NK4A136_group_Gp	Colidextribacter_Gn	0.532124	0.06	0.234783
Clostridia_UCG.014_Gp	S100g	0.521385	0.06	0.234783
Mucispirillum_Gn	S100g	0.519767	0.06	0.234783
Extl3	Alistipes_Gn	0.497491	0.06	0.234783
Rikenella_Gn	S100a10	0.465929	0.06	0.234783
S100a10	Retnlb	0.457458	0.06	0.234783
Mucispirillum_Gn	Reg3b	0.431381	0.06	0.234783
Alistipes_Gn	Desulfovibrionaceae_Uncultured_Gn	0.388441	0.06	0.234783
Extl3	Gastranaerophilales_Gn	0.379042	0.06	0.234783
Enterobacteriaceae_Unc_Gn	Turicibacter_Gp	0.225027	0.06	0.234783
Rikenella_Gn	Cdx2	0.2145	0.06	0.234783
Oscillibacter_Gn	Lypd8	-0.196275	0.08	0.284892
Lcn2	Retnlb	-0.354521	0.08	0.284892
Parabacteroides_Gn	Lactobacillus_Gp	-0.368488	0.08	0.284892
Defb45	Turicibacter_Gp	-0.400024	0.08	0.284892
Parabacteroides_Gn	Retnlb	-0.414996	0.08	0.284892
Prevotellaceae_UCG.001_Gn	Turicibacter_Gp	-0.442388	0.08	0.284892
Lachnospiraceae_Unc_Gp	S100g	-0.49071	0.08	0.284892
Lachnospiraceae_Unc_Gp	Ang4	-0.541471	0.08	0.284892
Colidextribacter_Gn	Cdx2	-0.671733	0.08	0.284892
Cdx2	Nlrp6	0.855666	0.08	0.284892
Lachnospiraceae_Unc_Gp	Gastranaerophilales_Gn	0.724343	0.08	0.284892
Colidextribacter_Gn	Monoglobus_Gp	0.720472	0.08	0.284892
Turicibacter_Gp	Lypd8l	0.615324	0.08	0.284892
Turicibacter_Gp	S100g	0.570373	0.08	0.284892
Parasutterella_Gn	Ang4	0.568722	0.08	0.284892
Turicibacter_Gp	Cdx2	0.550735	0.08	0.284892
Mucispirillum_Gn	Candidatus_Saccharimonas_Gp	0.505819	0.08	0.284892
Turicibacter_Gp	Reg3b	0.489791	0.08	0.284892
Parasutterella_Gn	Lactobacillus_Gp	0.464299	0.08	0.284892
Turicibacter_Gp	Rikenella_Gn	0.415728	0.08	0.284892
Extl3	Lcn2	0.38948	0.08	0.284892
Myd88	Ang4	0.386978	0.08	0.284892
Enterobacteriaceae_Unc_Gn	Defb37	0.339368	0.08	0.284892
Ltf	Defb45	0.316915	0.08	0.284892
Lachnospiraceae_NK4A136_group_Gp	Clostridia_UCG.014_Gp	0.25166	0.08	0.284892
Alistipes_Gn	Prevotellaceae_UCG.001_Gn	0.587539	0.1	0.32459
Bacteroides_Gn	Rikenellaceae_RC9_gut_group_Gn	0.547314	0.1	0.32459
Helicobacter_Gn	Oscillospiraceae_Unc_Gp	0.507845	0.1	0.32459
Lypd8	Lypd8l	0.438132	0.1	0.32459
Mucispirillum_Gn	RF39_Gp	0.419957	0.1	0.32459
Akkermansia_Gn	Rikenellaceae_RC9_gut_group_Gn	0.4171	0.1	0.32459
Clostridia_UCG.014_Gp	Lypd8l	0.408582	0.1	0.32459
Ltf	Oscillibacter_Gn	0.399287	0.1	0.32459
Muribaculaceae_Gn	Reg3b	0.385844	0.1	0.32459
Parabacteroides_Gn	Lcn2	0.301343	0.1	0.32459
Enterobacteriaceae_Unc_Gn	Helicobacter_Gn	-0.245156	0.1	0.32459
Rikenellaceae_RC9_gut_group_Gn	RF39_Gp	-0.322701	0.1	0.32459
Akkermansia_Gn	Rikenella_Gn	-0.329209	0.1	0.32459
Helicobacter_Gn	Muribaculaceae_Gn	-0.393108	0.1	0.32459
Defb37	Muribaculaceae_Gn	-0.407705	0.1	0.32459
Muribaculum_Gn	S100g	-0.414805	0.1	0.32459
Muribaculum_Gn	Lypd8l	-0.450305	0.1	0.32459
Colidextribacter_Gn	Muribaculaceae_Gn	-0.459769	0.1	0.32459
Parabacteroides_Gn	Reg3b	-0.461972	0.1	0.32459
Lachnospiraceae_Unc_Gp	Retnlb	-0.471526	0.1	0.32459
Gastranaerophilales_Gn	Rikenella_Gn	-0.478596	0.1	0.32459
Lachnospiraceae_Unc_Gp	Reg3b	-0.487301	0.1	0.32459
Bacteroides_Gn	Lypd8l	-0.527648	0.1	0.32459
Desulfovibrionaceae_Uncultured_Gn	Clostridia_UCG.014_Gp	-0.543935	0.1	0.32459
Muribaculum_Gn	Cdx2	-0.60108	0.1	0.32459
Oscillospiraceae_Unc_Gp	Mucispirillum_Gn	-0.628079	0.1	0.32459
Oscillospiraceae_Unc_Gp	Nlrp6	-1	0.1	0.32459
Parabacteroides_Gn	Rikenellaceae_RC9_gut_group_Gn	0.709927	0.12	0.366667
Parasutterella_Gn	Rikenellaceae_RC9_gut_group_Gn	0.457796	0.12	0.366667
Bacteroides_Gn	Lcn2	0.424105	0.12	0.366667
Lachnospiraceae_NK4A136_group_Gp	Lcn2	0.375898	0.12	0.366667
Desulfovibrionaceae_Uncultured_Gn	Lcn2	0.358985	0.12	0.366667
Prevotellaceae_NK3B31_group_Gn	Oscillibacter_Gn	0.305314	0.12	0.366667
Ang4	Reg3g	0.286258	0.12	0.366667
Rikenellaceae_RC9_gut_group_Gn	Helicobacter_Gn	0.274354	0.12	0.366667
Bacteroides_Gn	Mucispirillum_Gn	-0.288464	0.12	0.366667
Bacteroides_Gn	Lactobacillus_Gp	-0.292592	0.12	0.366667
Rikenellaceae_RC9_gut_group_Gn	Defb37	-0.332882	0.12	0.366667
Alistipes_Gn	Retnlb	-0.376259	0.12	0.366667
Enterobacteriaceae_Unc_Gn	Lypd8	-0.413634	0.12	0.366667
Parasutterella_Gn	Rikenella_Gn	-0.425187	0.12	0.366667
Enterobacteriaceae_Unc_Gn	Mucispirillum_Gn	-0.432515	0.12	0.366667
Lachnospiraceae_NK4A136_group_Gp	Lypd8l	-0.448234	0.12	0.366667
Muribaculum_Gn	Lachnospiraceae_Unc_Gp	-0.511171	0.12	0.366667
Enterobacteriaceae_Unc_Gn	Ang4	-0.59259	0.12	0.366667
Oscillospiraceae_Unc_Gp	Clostridia_UCG.014_Gp	-0.804138	0.12	0.366667
Cdx2	Lypd8l	0.661621	0.14	0.404082
Lachnospiraceae_NK4A136_group_Gp	Lachnospiraceae_Unc_Gp	0.587222	0.14	0.404082
Dubosiella_Gp	Cdx2	0.504973	0.14	0.404082
Extl3	Lachnospiraceae_Unc_Gp	0.416861	0.14	0.404082
Colidextribacter_Gn	Gastranaerophilales_Gn	0.412936	0.14	0.404082
Extl3	Prevotellaceae_UCG.001_Gn	0.381445	0.14	0.404082
Prevotellaceae_UCG.001_Gn	Dubosiella_Gp	-0.27829	0.14	0.404082
Bacteroides_Gn	Ang4	-0.294205	0.14	0.404082
Lachnospiraceae_NK4A136_group_Gp	Reg3g	-0.307037	0.14	0.404082
Akkermansia_Gn	S100a10	-0.347733	0.14	0.404082
Ltf	Lactobacillus_Gp	-0.350261	0.14	0.404082
Oscillibacter_Gn	Rikenella_Gn	-0.352775	0.14	0.404082
Nlrp6	RF39_Gp	-0.395964	0.14	0.404082
Colidextribacter_Gn	Myd88	-0.405205	0.14	0.404082
Bacteroides_Gn	S100g	-0.441165	0.14	0.404082
Parasutterella_Gn	Enterobacteriaceae_Unc_Gn	-0.454188	0.14	0.404082
Alistipes_Gn	S100g	-0.456247	0.14	0.404082
Lachnospiraceae_Unc_Gp	Turicibacter_Gp	-0.459511	0.14	0.404082
Enterobacteriaceae_Unc_Gn	Lactobacillus_Gp	-0.502076	0.14	0.404082
Bacteroides_Gn	Prevotellaceae_UCG.001_Gn	0.639098	0.16	0.437569
Turicibacter_Gp	Nlrp6	0.483265	0.16	0.437569
Lachnospiraceae_Unc_Gp	Oscillibacter_Gn	0.355776	0.16	0.437569
Lachnospiraceae_NK4A136_group_Gp	Desulfovibrionaceae_Uncultured_Gn	0.322044	0.16	0.437569
Alistipes_Gn	Parasutterella_Gn	0.308832	0.16	0.437569
Akkermansia_Gn	Parasutterella_Gn	0.293904	0.16	0.437569
Enterobacteriaceae_Unc_Gn	Reg3g	0.253078	0.16	0.437569
Parabacteroides_Gn	Muribaculaceae_Gn	0.233769	0.16	0.437569
Lcn2	Lypd8l	-0.252115	0.16	0.437569
Rikenellaceae_RC9_gut_group_Gn	Rikenella_Gn	-0.266134	0.16	0.437569
Oscillibacter_Gn	S100a10	-0.304825	0.16	0.437569
Prevotellaceae_UCG.001_Gn	RF39_Gp	-0.317648	0.16	0.437569
Parabacteroides_Gn	Ang4	-0.362781	0.16	0.437569
Gastranaerophilales_Gn	S100a10	-0.386167	0.16	0.437569
Rikenellaceae_RC9_gut_group_Gn	Monoglobus_Gp	-0.397018	0.16	0.437569
Nlrp6	Monoglobus_Gp	-0.414686	0.16	0.437569
Defb45	Monoglobus_Gp	-0.444388	0.16	0.437569
Muribaculum_Gn	Reg3g	-0.458662	0.16	0.437569
Oscillospiraceae_Unc_Gp	Myd88	-0.932665	0.16	0.437569
Parabacteroides_Gn	Alistipes_Gn	0.601574	0.18	0.472679
Alistipes_Gn	Lcn2	0.478053	0.18	0.472679
Lactobacillus_Gp	Candidatus_Saccharimonas_Gp	0.452154	0.18	0.472679
Defb45	Lcn2	0.427187	0.18	0.472679
Colidextribacter_Gn	Defb37	0.409734	0.18	0.472679
Cdx2	Retnlb	0.407289	0.18	0.472679
Lcn2	Myd88	0.32036	0.18	0.472679
Ltf	Monoglobus_Gp	-0.205371	0.18	0.472679
Parabacteroides_Gn	RF39_Gp	-0.27885	0.18	0.472679
Myd88	RF39_Gp	-0.285166	0.18	0.472679
Lachnospiraceae_NK4A136_group_Gp	Reg3b	-0.330066	0.18	0.472679
Prevotellaceae_NK3B31_group_Gn	Lypd8l	-0.330532	0.18	0.472679
Prevotellaceae_NK3B31_group_Gn	Retnlb	-0.357736	0.18	0.472679
Parasutterella_Gn	Nlrp6	-0.379941	0.18	0.472679
Alistipes_Gn	RF39_Gp	-0.421869	0.18	0.472679
Monoglobus_Gp	RF39_Gp	0.63964	0.2	0.497487
Cdx2	S100g	0.62359	0.2	0.497487
Muribaculum_Gn	Bacteroides_Gn	0.543449	0.2	0.497487
Alistipes_Gn	Defb45	0.491452	0.2	0.497487
Muribaculum_Gn	Defb45	0.440456	0.2	0.497487
Lypd8	S100g	0.408348	0.2	0.497487
Ltf	Gastranaerophilales_Gn	0.339174	0.2	0.497487
Colidextribacter_Gn	Desulfovibrionaceae_Uncultured_Gn	0.334662	0.2	0.497487
Lachnospiraceae_NK4A136_group_Gp	Monoglobus_Gp	0.303717	0.2	0.497487
Extl3	Rikenellaceae_RC9_gut_group_Gn	0.29305	0.2	0.497487
Dubosiella_Gp	Reg3g	0.17767	0.2	0.497487
Cdx2	RF39_Gp	-0.17704	0.2	0.497487
Extl3	S100a10	-0.192023	0.2	0.497487
Colidextribacter_Gn	Reg3b	-0.235439	0.2	0.497487
Colidextribacter_Gn	Lypd8l	-0.29084	0.2	0.497487
Akkermansia_Gn	Ang4	-0.291872	0.2	0.497487
Akkermansia_Gn	Candidatus_Saccharimonas_Gp	-0.316994	0.2	0.497487
Defb45	Lactobacillus_Gp	-0.330803	0.2	0.497487
Prevotellaceae_NK3B31_group_Gn	S100a10	-0.347112	0.2	0.497487
Lachnospiraceae_NK4A136_group_Gp	Turicibacter_Gp	-0.373061	0.2	0.497487
Lachnospiraceae_Unc_Gp	Myd88	-0.401708	0.2	0.497487
Bacteroides_Gn	Defb45	0.372947	0.22	0.526087
Parabacteroides_Gn	Helicobacter_Gn	0.330713	0.22	0.526087
Prevotellaceae_NK3B31_group_Gn	Defb45	0.329719	0.22	0.526087
Akkermansia_Gn	Desulfovibrionaceae_Uncultured_Gn	0.321855	0.22	0.526087
Prevotellaceae_NK3B31_group_Gn	Desulfovibrionaceae_Uncultured_Gn	0.284796	0.22	0.526087
Rikenella_Gn	S100g	0.260369	0.22	0.526087
Prevotellaceae_NK3B31_group_Gn	Lypd8	-0.280201	0.22	0.526087
Rikenellaceae_RC9_gut_group_Gn	Reg3g	-0.295955	0.22	0.526087
Akkermansia_Gn	Turicibacter_Gp	-0.310493	0.22	0.526087
Rikenellaceae_RC9_gut_group_Gn	Candidatus_Saccharimonas_Gp	-0.319375	0.22	0.526087
Bacteroides_Gn	Defb37	-0.328798	0.22	0.526087
Lachnospiraceae_NK4A136_group_Gp	Nlrp6	-0.409179	0.22	0.526087
Parabacteroides_Gn	S100g	-0.417341	0.22	0.526087
Muribaculum_Gn	RF39_Gp	-0.477668	0.22	0.526087
Prevotellaceae_UCG.001_Gn	Cdx2	-0.653181	0.22	0.526087
Lachnospiraceae_NK4A136_group_Gp	Cdx2	-0.690576	0.22	0.526087
Lachnospiraceae_Unc_Gp	Monoglobus_Gp	0.487635	0.24	0.543707
Alistipes_Gn	Rikenellaceae_RC9_gut_group_Gn	0.408303	0.24	0.543707
Ang4	Clostridia_UCG.014_Gp	0.3972	0.24	0.543707
Extl3	Akkermansia_Gn	0.365132	0.24	0.543707
Defb45	Nlrp6	0.363478	0.24	0.543707
Enterobacteriaceae_Unc_Gn	Lcn2	0.335208	0.24	0.543707
Rikenellaceae_RC9_gut_group_Gn	Defb45	0.326381	0.24	0.543707
Bacteroides_Gn	Helicobacter_Gn	0.310729	0.24	0.543707
Bacteroides_Gn	Muribaculaceae_Gn	0.250575	0.24	0.543707
Defb37	Ltf	0.244051	0.24	0.543707
Muribaculum_Gn	Desulfovibrionaceae_Uncultured_Gn	0.211316	0.24	0.543707
Turicibacter_Gp	Clostridia_UCG.014_Gp	-0.215333	0.24	0.543707
Gastranaerophilales_Gn	Clostridia_UCG.014_Gp	-0.21796	0.24	0.543707
Bacteroides_Gn	Dubosiella_Gp	-0.237936	0.24	0.543707
Parasutterella_Gn	Defb37	-0.241059	0.24	0.543707
Desulfovibrionaceae_Uncultured_Gn	Turicibacter_Gp	-0.243044	0.24	0.543707
Colidextribacter_Gn	S100g	-0.250424	0.24	0.543707
Dubosiella_Gp	Mucispirillum_Gn	-0.258123	0.24	0.543707
Ltf	Ang4	-0.272291	0.24	0.543707
Muribaculum_Gn	Defb37	-0.314834	0.24	0.543707
Akkermansia_Gn	Lypd8	-0.342445	0.24	0.543707
Lcn2	Reg3g	-0.461378	0.24	0.543707
Parabacteroides_Gn	Lypd8l	-0.520124	0.24	0.543707
Muribaculum_Gn	Alistipes_Gn	0.518184	0.26	0.559565
Muribaculum_Gn	Parabacteroides_Gn	0.455033	0.26	0.559565
Turicibacter_Gp	Retnlb	0.429585	0.26	0.559565
S100a10	Reg3b	0.41933	0.26	0.559565
Dubosiella_Gp	Nlrp6	0.402434	0.26	0.559565
Defb37	Reg3g	0.349323	0.26	0.559565
Alistipes_Gn	Muribaculaceae_Gn	0.317507	0.26	0.559565
Dubosiella_Gp	Lypd8l	0.316733	0.26	0.559565
Turicibacter_Gp	RF39_Gp	0.216264	0.26	0.559565
Muribaculum_Gn	Oscillibacter_Gn	0.205018	0.26	0.559565
Enterobacteriaceae_Unc_Gn	Nlrp6	-0.152026	0.26	0.559565
Defb45	Dubosiella_Gp	-0.175494	0.26	0.559565
Ltf	Retnlb	-0.241761	0.26	0.559565
Parasutterella_Gn	Lcn2	-0.25339	0.26	0.559565
Lachnospiraceae_NK4A136_group_Gp	Retnlb	-0.259674	0.26	0.559565
Cdx2	Monoglobus_Gp	-0.268483	0.26	0.559565
Alistipes_Gn	Defb37	-0.271704	0.26	0.559565
Prevotellaceae_NK3B31_group_Gn	Cdx2	-0.288126	0.26	0.559565
Gastranaerophilales_Gn	Ang4	-0.290851	0.26	0.559565
Akkermansia_Gn	Lactobacillus_Gp	-0.295867	0.26	0.559565
Lcn2	Clostridia_UCG.014_Gp	-0.318704	0.26	0.559565
Prevotellaceae_UCG.001_Gn	Reg3b	-0.347152	0.26	0.559565
Oscillospiraceae_Unc_Gp	Monoglobus_Gp	-0.415285	0.26	0.559565
Prevotellaceae_UCG.001_Gn	Oscillospiraceae_Unc_Gp	0.696605	0.28	0.5775
Lachnospiraceae_NK4A136_group_Gp	Oscillospiraceae_Unc_Gp	0.608976	0.28	0.5775
Parabacteroides_Gn	Prevotellaceae_UCG.001_Gn	0.577138	0.28	0.5775
Alistipes_Gn	Rikenella_Gn	0.295265	0.28	0.5775
Muribaculum_Gn	Extl3	0.281407	0.28	0.5775
Muribaculaceae_Gn	Lactobacillus_Gp	0.259797	0.28	0.5775
Defb45	Myd88	0.231688	0.28	0.5775
Akkermansia_Gn	Muribaculaceae_Gn	-0.169701	0.28	0.5775
Enterobacteriaceae_Unc_Gn	Defb45	-0.201008	0.28	0.5775
Helicobacter_Gn	Monoglobus_Gp	-0.250964	0.28	0.5775
Akkermansia_Gn	Retnlb	-0.267465	0.28	0.5775
Prevotellaceae_UCG.001_Gn	Rikenella_Gn	-0.279424	0.28	0.5775
Defb45	Mucispirillum_Gn	-0.286749	0.28	0.5775
Bacteroides_Gn	RF39_Gp	-0.302194	0.28	0.5775
Lcn2	Ang4	-0.304841	0.28	0.5775
Desulfovibrionaceae_Uncultured_Gn	Muribaculaceae_Gn	-0.317563	0.28	0.5775
Lypd8	RF39_Gp	-0.33005	0.28	0.5775
Lachnospiraceae_NK4A136_group_Gp	S100g	-0.366744	0.28	0.5775
Ltf	S100a10	-0.383462	0.28	0.5775
Nlrp6	Lactobacillus_Gp	-0.387921	0.28	0.5775
Parasutterella_Gn	Prevotellaceae_UCG.001_Gn	0.451857	0.3	0.601215
Bacteroides_Gn	Lachnospiraceae_NK4A136_group_Gp	0.340121	0.3	0.601215
Ang4	Candidatus_Saccharimonas_Gp	0.321679	0.3	0.601215
Bacteroides_Gn	Rikenella_Gn	0.301	0.3	0.601215
Defb37	RF39_Gp	0.280664	0.3	0.601215
S100a10	Lactobacillus_Gp	0.258907	0.3	0.601215
Extl3	Lypd8	-0.152741	0.3	0.601215
Oscillibacter_Gn	Cdx2	-0.216373	0.3	0.601215
Alistipes_Gn	Enterobacteriaceae_Unc_Gn	-0.230956	0.3	0.601215
Oscillibacter_Gn	Lactobacillus_Gp	-0.248491	0.3	0.601215
Rikenellaceae_RC9_gut_group_Gn	Reg3b	-0.261993	0.3	0.601215
Ltf	Dubosiella_Gp	-0.269598	0.3	0.601215
Akkermansia_Gn	Mucispirillum_Gn	-0.288856	0.3	0.601215
Prevotellaceae_UCG.001_Gn	Monoglobus_Gp	-0.307935	0.3	0.601215
Lachnospiraceae_Unc_Gp	Oscillospiraceae_Unc_Gp	0.370769	0.32	0.619961
Muribaculaceae_Gn	Clostridia_UCG.014_Gp	0.352223	0.32	0.619961
Lachnospiraceae_NK4A136_group_Gp	Rikenella_Gn	0.327914	0.32	0.619961
Lypd8	Reg3b	0.290253	0.32	0.619961
Monoglobus_Gp	Retnlb	0.277076	0.32	0.619961
Turicibacter_Gp	Muribaculaceae_Gn	0.261404	0.32	0.619961
Colidextribacter_Gn	Oscillibacter_Gn	0.242933	0.32	0.619961
Extl3	Prevotellaceae_NK3B31_group_Gn	0.201419	0.32	0.619961
Prevotellaceae_UCG.001_Gn	Ltf	0.150807	0.32	0.619961
Ltf	Candidatus_Saccharimonas_Gp	-0.215437	0.32	0.619961
Defb45	Ang4	-0.224468	0.32	0.619961
Enterobacteriaceae_Unc_Gn	Cdx2	-0.247628	0.32	0.619961
Extl3	Turicibacter_Gp	-0.263261	0.32	0.619961
Prevotellaceae_NK3B31_group_Gn	Reg3b	-0.265372	0.32	0.619961
Alistipes_Gn	Ltf	-0.2786	0.32	0.619961
Lachnospiraceae_NK4A136_group_Gp	S100a10	-0.291365	0.32	0.619961
Gastranaerophilales_Gn	Cdx2	-0.336728	0.32	0.619961
Parabacteroides_Gn	Akkermansia_Gn	0.351242	0.34	0.6375
Nlrp6	Ang4	0.330132	0.34	0.6375
Akkermansia_Gn	Lachnospiraceae_Unc_Gp	0.26846	0.34	0.6375
Prevotellaceae_UCG.001_Gn	Helicobacter_Gn	0.260891	0.34	0.6375
Lachnospiraceae_Unc_Gp	Helicobacter_Gn	0.25154	0.34	0.6375
Rikenella_Gn	Candidatus_Saccharimonas_Gp	0.247147	0.34	0.6375
Desulfovibrionaceae_Uncultured_Gn	S100a10	-0.185898	0.34	0.6375
Gastranaerophilales_Gn	Lactobacillus_Gp	-0.1978	0.34	0.6375
Akkermansia_Gn	Nlrp6	-0.212139	0.34	0.6375
Rikenellaceae_RC9_gut_group_Gn	Turicibacter_Gp	-0.220259	0.34	0.6375
Helicobacter_Gn	Lypd8	-0.222174	0.34	0.6375
Parabacteroides_Gn	Gastranaerophilales_Gn	-0.23996	0.34	0.6375
Prevotellaceae_NK3B31_group_Gn	Muribaculaceae_Gn	-0.248769	0.34	0.6375
Akkermansia_Gn	S100g	-0.295499	0.34	0.6375
Oscillibacter_Gn	Ang4	-0.296643	0.34	0.6375
Rikenella_Gn	Mucispirillum_Gn	-0.311084	0.34	0.6375
Prevotellaceae_UCG.001_Gn	Myd88	-0.58278	0.34	0.6375
Defb37	Turicibacter_Gp	0.231417	0.36	0.656354
Cdx2	Mucispirillum_Gn	0.197607	0.36	0.656354
Parabacteroides_Gn	Defb45	0.192044	0.36	0.656354
Colidextribacter_Gn	Helicobacter_Gn	0.188087	0.36	0.656354
Prevotellaceae_NK3B31_group_Gn	Lachnospiraceae_Unc_Gp	0.186682	0.36	0.656354
Prevotellaceae_NK3B31_group_Gn	Ltf	0.182321	0.36	0.656354
Prevotellaceae_UCG.001_Gn	Clostridia_UCG.014_Gp	-0.17318	0.36	0.656354
Prevotellaceae_UCG.001_Gn	Lactobacillus_Gp	-0.179412	0.36	0.656354
Defb37	Defb45	-0.18044	0.36	0.656354
Akkermansia_Gn	Cdx2	-0.185291	0.36	0.656354
Prevotellaceae_NK3B31_group_Gn	Nlrp6	-0.208633	0.36	0.656354
Helicobacter_Gn	S100a10	-0.219336	0.36	0.656354
Rikenellaceae_RC9_gut_group_Gn	Retnlb	-0.223296	0.36	0.656354
Ltf	Rikenella_Gn	-0.22526	0.36	0.656354
Lcn2	RF39_Gp	-0.311449	0.36	0.656354
Lcn2	Lypd8	0.372722	0.38	0.664664
Turicibacter_Gp	S100a10	0.334202	0.38	0.664664
Muribaculum_Gn	Lachnospiraceae_NK4A136_group_Gp	0.323622	0.38	0.664664
Enterobacteriaceae_Unc_Gn	Monoglobus_Gp	0.301259	0.38	0.664664
Colidextribacter_Gn	Oscillospiraceae_Unc_Gp	0.273632	0.38	0.664664
Akkermansia_Gn	Dubosiella_Gp	0.258266	0.38	0.664664
Lcn2	Muribaculaceae_Gn	0.243941	0.38	0.664664
Lachnospiraceae_NK4A136_group_Gp	Defb45	0.223662	0.38	0.664664
Monoglobus_Gp	Lypd8l	0.161751	0.38	0.664664
Rikenella_Gn	Lypd8l	0.123941	0.38	0.664664
Colidextribacter_Gn	Turicibacter_Gp	-0.169727	0.38	0.664664
Prevotellaceae_UCG.001_Gn	Defb37	-0.170839	0.38	0.664664
Prevotellaceae_NK3B31_group_Gn	Reg3g	-0.183509	0.38	0.664664
Colidextribacter_Gn	Retnlb	-0.203434	0.38	0.664664
Akkermansia_Gn	Reg3b	-0.212018	0.38	0.664664
Defb37	Dubosiella_Gp	-0.215741	0.38	0.664664
Lcn2	S100g	-0.219349	0.38	0.664664
Helicobacter_Gn	Mucispirillum_Gn	-0.221788	0.38	0.664664
Lcn2	Reg3b	-0.24138	0.38	0.664664
Lachnospiraceae_NK4A136_group_Gp	Ang4	-0.260877	0.38	0.664664
Prevotellaceae_NK3B31_group_Gn	Monoglobus_Gp	-0.306705	0.38	0.664664
Prevotellaceae_UCG.001_Gn	S100a10	-0.314965	0.38	0.664664
Rikenellaceae_RC9_gut_group_Gn	Colidextribacter_Gn	-0.426021	0.38	0.664664
Cdx2	Reg3b	0.433055	0.4	0.680412
Muribaculum_Gn	Parasutterella_Gn	0.405815	0.4	0.680412
S100a10	Mucispirillum_Gn	0.236863	0.4	0.680412
Parabacteroides_Gn	Rikenella_Gn	0.236075	0.4	0.680412
Akkermansia_Gn	Enterobacteriaceae_Unc_Gn	0.175537	0.4	0.680412
Cdx2	Candidatus_Saccharimonas_Gp	0.11823	0.4	0.680412
Lypd8	Reg3g	-0.141675	0.4	0.680412
Enterobacteriaceae_Unc_Gn	Myd88	-0.16141	0.4	0.680412
Lachnospiraceae_NK4A136_group_Gp	Mucispirillum_Gn	-0.17984	0.4	0.680412
Bacteroides_Gn	Turicibacter_Gp	-0.184596	0.4	0.680412
Rikenellaceae_RC9_gut_group_Gn	Clostridia_UCG.014_Gp	-0.236894	0.4	0.680412
S100a10	Monoglobus_Gp	-0.252551	0.4	0.680412
Prevotellaceae_NK3B31_group_Gn	Lactobacillus_Gp	-0.258678	0.4	0.680412
Parabacteroides_Gn	Lachnospiraceae_Unc_Gp	-0.26739	0.4	0.680412
Colidextribacter_Gn	Rikenella_Gn	-0.290342	0.4	0.680412
Lachnospiraceae_Unc_Gp	Rikenella_Gn	-0.463291	0.4	0.680412
Dubosiella_Gp	Reg3b	0.284369	0.42	0.694157
Akkermansia_Gn	Prevotellaceae_UCG.001_Gn	0.281152	0.42	0.694157
Muribaculum_Gn	Rikenellaceae_RC9_gut_group_Gn	0.266619	0.42	0.694157
Muribaculum_Gn	Helicobacter_Gn	0.242389	0.42	0.694157
Rikenellaceae_RC9_gut_group_Gn	Muribaculaceae_Gn	0.219555	0.42	0.694157
Prevotellaceae_UCG.001_Gn	Desulfovibrionaceae_Uncultured_Gn	0.187736	0.42	0.694157
Lypd8	Lactobacillus_Gp	0.181627	0.42	0.694157
Lcn2	Cdx2	0.111701	0.42	0.694157
Extl3	Lachnospiraceae_NK4A136_group_Gp	0.0763055	0.42	0.694157
Prevotellaceae_NK3B31_group_Gn	Ang4	-0.131751	0.42	0.694157
Muribaculum_Gn	Lactobacillus_Gp	-0.135442	0.42	0.694157
Oscillibacter_Gn	Mucispirillum_Gn	-0.148564	0.42	0.694157
Akkermansia_Gn	Myd88	-0.154167	0.42	0.694157
Gastranaerophilales_Gn	Lypd8	-0.170621	0.42	0.694157
Helicobacter_Gn	Rikenella_Gn	-0.209891	0.42	0.694157
Helicobacter_Gn	Cdx2	-0.243296	0.42	0.694157
Alistipes_Gn	Cdx2	-0.61331	0.42	0.694157
Bacteroides_Gn	Oscillospiraceae_Unc_Gp	0.49251	0.44	0.708293
Lachnospiraceae_Unc_Gp	Defb37	0.376368	0.44	0.708293
Dubosiella_Gp	Myd88	0.35947	0.44	0.708293
Lachnospiraceae_Unc_Gp	Enterobacteriaceae_Unc_Gn	0.333997	0.44	0.708293
Muribaculaceae_Gn	Mucispirillum_Gn	0.223162	0.44	0.708293
Muribaculum_Gn	Rikenella_Gn	0.20729	0.44	0.708293
Prevotellaceae_UCG.001_Gn	Gastranaerophilales_Gn	0.187787	0.44	0.708293
Rikenella_Gn	Retnlb	0.102035	0.44	0.708293
Dubosiella_Gp	Lactobacillus_Gp	-0.0894338	0.44	0.708293
Dubosiella_Gp	Monoglobus_Gp	-0.131457	0.44	0.708293
Prevotellaceae_UCG.001_Gn	Ang4	-0.131473	0.44	0.708293
Helicobacter_Gn	Ang4	-0.171596	0.44	0.708293
Akkermansia_Gn	Monoglobus_Gp	-0.222952	0.44	0.708293
Lachnospiraceae_Unc_Gp	Lactobacillus_Gp	-0.239993	0.44	0.708293
S100a10	RF39_Gp	-0.248154	0.44	0.708293
Parasutterella_Gn	Cdx2	-0.332697	0.44	0.708293
Nlrp6	Lypd8l	0.414576	0.46	0.72057
Myd88	Lypd8l	0.399422	0.46	0.72057
Colidextribacter_Gn	Enterobacteriaceae_Unc_Gn	0.290439	0.46	0.72057
Monoglobus_Gp	S100g	0.25666	0.46	0.72057
Defb37	Mucispirillum_Gn	0.232997	0.46	0.72057
Turicibacter_Gp	Candidatus_Saccharimonas_Gp	0.228369	0.46	0.72057
Lactobacillus_Gp	RF39_Gp	0.226053	0.46	0.72057
Akkermansia_Gn	Gastranaerophilales_Gn	0.149938	0.46	0.72057
Akkermansia_Gn	Lcn2	-0.111705	0.46	0.72057
Parabacteroides_Gn	Defb37	-0.115431	0.46	0.72057
Ltf	Lypd8l	-0.153127	0.46	0.72057
Defb37	Lcn2	-0.199956	0.46	0.72057
Akkermansia_Gn	Clostridia_UCG.014_Gp	-0.201762	0.46	0.72057
Helicobacter_Gn	Myd88	-0.225949	0.46	0.72057
Lachnospiraceae_Unc_Gp	Dubosiella_Gp	-0.255945	0.46	0.72057
Rikenellaceae_RC9_gut_group_Gn	Lachnospiraceae_NK4A136_group_Gp	-0.26292	0.46	0.72057
Akkermansia_Gn	Lypd8l	-0.284965	0.46	0.72057
Monoglobus_Gp	Reg3g	0.450134	0.48	0.734467
Lcn2	S100a10	0.278922	0.48	0.734467
Lachnospiraceae_NK4A136_group_Gp	Defb37	0.276748	0.48	0.734467
Lachnospiraceae_Unc_Gp	Defb45	0.219173	0.48	0.734467
Parasutterella_Gn	Mucispirillum_Gn	0.201544	0.48	0.734467
Defb37	Lactobacillus_Gp	0.185389	0.48	0.734467
Rikenellaceae_RC9_gut_group_Gn	Lcn2	-0.0861618	0.48	0.734467
Bacteroides_Gn	Clostridia_UCG.014_Gp	-0.0980241	0.48	0.734467
Parasutterella_Gn	Dubosiella_Gp	-0.114779	0.48	0.734467
Lachnospiraceae_Unc_Gp	Mucispirillum_Gn	-0.13838	0.48	0.734467
Prevotellaceae_NK3B31_group_Gn	Myd88	-0.161805	0.48	0.734467
Parasutterella_Gn	Myd88	-0.165396	0.48	0.734467
Dubosiella_Gp	Candidatus_Saccharimonas_Gp	-0.172258	0.48	0.734467
Parabacteroides_Gn	Candidatus_Saccharimonas_Gp	-0.204039	0.48	0.734467
Extl3	Monoglobus_Gp	-0.246313	0.48	0.734467
Myd88	S100g	0.325818	0.5	0.747734
Enterobacteriaceae_Unc_Gn	Rikenella_Gn	0.293739	0.5	0.747734
Dubosiella_Gp	S100a10	0.283447	0.5	0.747734
Defb45	Lypd8	0.247816	0.5	0.747734
Myd88	Retnlb	0.172603	0.5	0.747734
Extl3	Enterobacteriaceae_Unc_Gn	0.162709	0.5	0.747734
Lypd8	Candidatus_Saccharimonas_Gp	0.0766562	0.5	0.747734
Lachnospiraceae_NK4A136_group_Gp	Lypd8	-0.118539	0.5	0.747734
Enterobacteriaceae_Unc_Gn	Muribaculaceae_Gn	-0.209994	0.5	0.747734
Lcn2	Candidatus_Saccharimonas_Gp	-0.234101	0.5	0.747734
Prevotellaceae_UCG.001_Gn	Enterobacteriaceae_Unc_Gn	-0.243363	0.5	0.747734
Defb37	Ang4	-0.252447	0.5	0.747734
Muribaculum_Gn	Colidextribacter_Gn	-0.270313	0.5	0.747734
Muribaculum_Gn	Ltf	-0.288443	0.5	0.747734
Rikenellaceae_RC9_gut_group_Gn	S100g	-0.302943	0.5	0.747734
Nlrp6	S100g	0.309891	0.52	0.758174
Rikenellaceae_RC9_gut_group_Gn	Oscillibacter_Gn	0.206987	0.52	0.758174
Bacteroides_Gn	Oscillibacter_Gn	0.164752	0.52	0.758174
Enterobacteriaceae_Unc_Gn	Ltf	0.162716	0.52	0.758174
Parasutterella_Gn	Defb45	0.097373	0.52	0.758174
Parasutterella_Gn	S100g	-0.090956	0.52	0.758174
Parasutterella_Gn	Reg3g	-0.0935961	0.52	0.758174
Akkermansia_Gn	Ltf	-0.108302	0.52	0.758174
Gastranaerophilales_Gn	Monoglobus_Gp	-0.113093	0.52	0.758174
Oscillibacter_Gn	Myd88	-0.130819	0.52	0.758174
Gastranaerophilales_Gn	Nlrp6	-0.144912	0.52	0.758174
Ltf	S100g	-0.155971	0.52	0.758174
Defb45	Muribaculaceae_Gn	-0.175859	0.52	0.758174
Muribaculum_Gn	Monoglobus_Gp	-0.2065	0.52	0.758174
Ltf	Lypd8	-0.246641	0.52	0.758174
Prevotellaceae_NK3B31_group_Gn	Lcn2	-0.250419	0.52	0.758174
Lypd8	Monoglobus_Gp	-0.264405	0.52	0.758174
Parabacteroides_Gn	Oscillospiraceae_Unc_Gp	0.560335	0.54	0.774783
Cdx2	Reg3g	0.220673	0.54	0.774783
Parasutterella_Gn	Muribaculaceae_Gn	0.198692	0.54	0.774783
Defb37	Candidatus_Saccharimonas_Gp	0.177216	0.54	0.774783
Ltf	Mucispirillum_Gn	0.154966	0.54	0.774783
Extl3	Ltf	0.135307	0.54	0.774783
Nlrp6	Mucispirillum_Gn	-0.0994198	0.54	0.774783
Rikenella_Gn	Reg3g	-0.124758	0.54	0.774783
Oscillibacter_Gn	Turicibacter_Gp	-0.138162	0.54	0.774783
Parasutterella_Gn	Lachnospiraceae_Unc_Gp	-0.232761	0.54	0.774783
Colidextribacter_Gn	Dubosiella_Gp	-0.236549	0.54	0.774783
Lachnospiraceae_NK4A136_group_Gp	Enterobacteriaceae_Unc_Gn	0.182259	0.56	0.789744
Prevotellaceae_UCG.001_Gn	Lcn2	0.13896	0.56	0.789744
Lachnospiraceae_NK4A136_group_Gp	Candidatus_Saccharimonas_Gp	0.121163	0.56	0.789744
Bacteroides_Gn	Candidatus_Saccharimonas_Gp	-0.0995795	0.56	0.789744
Lachnospiraceae_NK4A136_group_Gp	Ltf	-0.0999917	0.56	0.789744
Prevotellaceae_NK3B31_group_Gn	Defb37	-0.153334	0.56	0.789744
Helicobacter_Gn	Nlrp6	-0.215303	0.56	0.789744
Ltf	Cdx2	-0.219036	0.56	0.789744
Rikenellaceae_RC9_gut_group_Gn	Lypd8l	-0.287353	0.56	0.789744
Parabacteroides_Gn	Lypd8	-0.327655	0.56	0.789744
Prevotellaceae_UCG.001_Gn	Nlrp6	-0.404421	0.56	0.789744
Rikenellaceae_RC9_gut_group_Gn	Myd88	-0.406383	0.56	0.789744
Rikenellaceae_RC9_gut_group_Gn	Oscillospiraceae_Unc_Gp	0.429311	0.58	0.807595
Colidextribacter_Gn	Candidatus_Saccharimonas_Gp	0.279727	0.58	0.807595
Oscillospiraceae_Unc_Gp	Lcn2	0.18706	0.58	0.807595
Helicobacter_Gn	Lactobacillus_Gp	-0.0764723	0.58	0.807595
Defb37	Rikenella_Gn	-0.118656	0.58	0.807595
Enterobacteriaceae_Unc_Gn	Retnlb	-0.160518	0.58	0.807595
Alistipes_Gn	Mucispirillum_Gn	-0.214789	0.58	0.807595
Prevotellaceae_UCG.001_Gn	Lypd8	-0.333771	0.58	0.807595
Parabacteroides_Gn	Myd88	-0.49851	0.58	0.807595
Alistipes_Gn	Oscillospiraceae_Unc_Gp	0.395871	0.6	0.815934
Lachnospiraceae_NK4A136_group_Gp	Gastranaerophilales_Gn	0.278694	0.6	0.815934
Colidextribacter_Gn	Clostridia_UCG.014_Gp	0.245374	0.6	0.815934
Monoglobus_Gp	Reg3b	0.208053	0.6	0.815934
S100a10	Candidatus_Saccharimonas_Gp	0.166062	0.6	0.815934
Akkermansia_Gn	Oscillibacter_Gn	0.0644049	0.6	0.815934
Myd88	Candidatus_Saccharimonas_Gp	0.0172873	0.6	0.815934
Desulfovibrionaceae_Uncultured_Gn	Lypd8	-0.0321893	0.6	0.815934
Prevotellaceae_UCG.001_Gn	Muribaculaceae_Gn	-0.0787041	0.6	0.815934
Enterobacteriaceae_Unc_Gn	Oscillibacter_Gn	-0.165939	0.6	0.815934
Rikenella_Gn	Lactobacillus_Gp	-0.195261	0.6	0.815934
Gastranaerophilales_Gn	Dubosiella_Gp	-0.22047	0.6	0.815934
Prevotellaceae_UCG.001_Gn	Lachnospiraceae_Unc_Gp	-0.258055	0.6	0.815934
Cdx2	Clostridia_UCG.014_Gp	-0.2709	0.6	0.815934
Bacteroides_Gn	Cdx2	-0.363309	0.6	0.815934
Oscillospiraceae_Unc_Gp	Dubosiella_Gp	-0.460525	0.6	0.815934
Parabacteroides_Gn	Cdx2	-0.48027	0.6	0.815934
Defb37	Oscillibacter_Gn	0.157666	0.62	0.831707
Alistipes_Gn	Oscillibacter_Gn	0.0803994	0.62	0.831707
Ltf	Helicobacter_Gn	0.0353118	0.62	0.831707
Prevotellaceae_UCG.001_Gn	Mucispirillum_Gn	-0.0895588	0.62	0.831707
Alistipes_Gn	Candidatus_Saccharimonas_Gp	-0.112	0.62	0.831707
Extl3	Cdx2	-0.135247	0.62	0.831707
Lachnospiraceae_NK4A136_group_Gp	Myd88	-0.153179	0.62	0.831707
Bacteroides_Gn	Ltf	-0.159847	0.62	0.831707
Parabacteroides_Gn	S100a10	-0.241518	0.62	0.831707
Alistipes_Gn	Nlrp6	-0.345117	0.62	0.831707
Parasutterella_Gn	Clostridia_UCG.014_Gp	0.218714	0.64	0.847059
Nlrp6	Reg3b	0.215092	0.64	0.847059
Alistipes_Gn	Helicobacter_Gn	0.200021	0.64	0.847059
Myd88	Reg3b	0.163942	0.64	0.847059
Bacteroides_Gn	Monoglobus_Gp	0.15391	0.64	0.847059
Helicobacter_Gn	Dubosiella_Gp	0.0748918	0.64	0.847059
Extl3	Colidextribacter_Gn	0.0614962	0.64	0.847059
Parasutterella_Gn	Gastranaerophilales_Gn	0.0603013	0.64	0.847059
Lypd8	Clostridia_UCG.014_Gp	-0.0257501	0.64	0.847059
Rikenellaceae_RC9_gut_group_Gn	Nlrp6	-0.220346	0.64	0.847059
Dubosiella_Gp	Lypd8	0.220721	0.66	0.854118
Dubosiella_Gp	S100g	0.220657	0.66	0.854118
Turicibacter_Gp	Lypd8	0.175639	0.66	0.854118
Lypd8	Mucispirillum_Gn	0.149428	0.66	0.854118
Parabacteroides_Gn	Lachnospiraceae_NK4A136_group_Gp	0.147732	0.66	0.854118
Muribaculaceae_Gn	RF39_Gp	0.124298	0.66	0.854118
Rikenellaceae_RC9_gut_group_Gn	Mucispirillum_Gn	0.102621	0.66	0.854118
Lachnospiraceae_NK4A136_group_Gp	Helicobacter_Gn	0.0619552	0.66	0.854118
Enterobacteriaceae_Unc_Gn	Dubosiella_Gp	-0.0140459	0.66	0.854118
Parasutterella_Gn	Lypd8l	-0.0364152	0.66	0.854118
Dubosiella_Gp	RF39_Gp	-0.0637692	0.66	0.854118
Colidextribacter_Gn	Lactobacillus_Gp	-0.0807347	0.66	0.854118
Muribaculum_Gn	Gastranaerophilales_Gn	-0.0953625	0.66	0.854118
Rikenellaceae_RC9_gut_group_Gn	Lypd8	-0.160282	0.66	0.854118
Prevotellaceae_UCG.001_Gn	Colidextribacter_Gn	-0.160436	0.66	0.854118
Ltf	Myd88	-0.191423	0.66	0.854118
Parabacteroides_Gn	Nlrp6	-0.386426	0.66	0.854118
Desulfovibrionaceae_Uncultured_Gn	Nlrp6	0.187581	0.68	0.870893
Parabacteroides_Gn	Prevotellaceae_NK3B31_group_Gn	0.167648	0.68	0.870893
Turicibacter_Gp	Ang4	0.125883	0.68	0.870893
Defb45	S100a10	0.122432	0.68	0.870893
Ang4	RF39_Gp	0.106803	0.68	0.870893
Alistipes_Gn	Prevotellaceae_NK3B31_group_Gn	0.0681969	0.68	0.870893
Colidextribacter_Gn	Mucispirillum_Gn	-0.025733	0.68	0.870893
Dubosiella_Gp	Muribaculaceae_Gn	-0.0384708	0.68	0.870893
Dubosiella_Gp	Ang4	0.179579	0.7	0.879442
Ltf	Desulfovibrionaceae_Uncultured_Gn	0.135051	0.7	0.879442
Muribaculum_Gn	Muribaculaceae_Gn	0.129406	0.7	0.879442
Mucispirillum_Gn	Monoglobus_Gp	0.117549	0.7	0.879442
Parabacteroides_Gn	Oscillibacter_Gn	0.117213	0.7	0.879442
Rikenellaceae_RC9_gut_group_Gn	Ang4	0.103619	0.7	0.879442
Lachnospiraceae_Unc_Gp	Reg3g	-0.0569721	0.7	0.879442
Nlrp6	Reg3g	-0.0976211	0.7	0.879442
Lachnospiraceae_NK4A136_group_Gp	RF39_Gp	-0.10089	0.7	0.879442
Bacteroides_Gn	Nlrp6	-0.167682	0.7	0.879442
Colidextribacter_Gn	Lcn2	-0.179935	0.7	0.879442
Desulfovibrionaceae_Uncultured_Gn	Monoglobus_Gp	-0.194365	0.7	0.879442
Parasutterella_Gn	Colidextribacter_Gn	-0.194691	0.7	0.879442
Rikenellaceae_RC9_gut_group_Gn	Cdx2	-0.242566	0.7	0.879442
Bacteroides_Gn	Myd88	-0.299582	0.7	0.879442
Lactobacillus_Gp	Monoglobus_Gp	0.131883	0.72	0.887671
Bacteroides_Gn	Colidextribacter_Gn	0.123739	0.72	0.887671
Muribaculaceae_Gn	Reg3g	0.116614	0.72	0.887671
Defb37	Clostridia_UCG.014_Gp	0.11029	0.72	0.887671
Prevotellaceae_UCG.001_Gn	Lachnospiraceae_NK4A136_group_Gp	0.109523	0.72	0.887671
Defb37	Helicobacter_Gn	0.104904	0.72	0.887671
Defb37	Reg3b	0.0884613	0.72	0.887671
Alistipes_Gn	Lypd8	0.0430868	0.72	0.887671
Alistipes_Gn	Ang4	-0.0442217	0.72	0.887671
Rikenella_Gn	Clostridia_UCG.014_Gp	-0.0853509	0.72	0.887671
Extl3	Defb37	-0.0913622	0.72	0.887671
Cdx2	Lactobacillus_Gp	-0.102749	0.72	0.887671
Parabacteroides_Gn	Monoglobus_Gp	-0.125189	0.72	0.887671
Muribaculum_Gn	Oscillospiraceae_Unc_Gp	-0.126275	0.72	0.887671
Ltf	Clostridia_UCG.014_Gp	-0.16432	0.72	0.887671
Defb37	Retnlb	0.127782	0.74	0.901107
Parasutterella_Gn	Retnlb	0.123105	0.74	0.901107
Parasutterella_Gn	Oscillospiraceae_Unc_Gp	0.118054	0.74	0.901107
Rikenellaceae_RC9_gut_group_Gn	Desulfovibrionaceae_Uncultured_Gn	0.101586	0.74	0.901107
Enterobacteriaceae_Unc_Gn	Candidatus_Saccharimonas_Gp	0.0962157	0.74	0.901107
Alistipes_Gn	Gastranaerophilales_Gn	0.0697602	0.74	0.901107
Desulfovibrionaceae_Uncultured_Gn	Dubosiella_Gp	0.0476507	0.74	0.901107
Gastranaerophilales_Gn	Lcn2	-0.0594235	0.74	0.901107
Akkermansia_Gn	Lachnospiraceae_NK4A136_group_Gp	-0.0812625	0.74	0.901107
Nlrp6	Candidatus_Saccharimonas_Gp	-0.149667	0.74	0.901107
Muribaculum_Gn	Prevotellaceae_NK3B31_group_Gn	0.107271	0.76	0.912
Enterobacteriaceae_Unc_Gn	Desulfovibrionaceae_Uncultured_Gn	0.102778	0.76	0.912
Akkermansia_Gn	Colidextribacter_Gn	-0.0286972	0.76	0.912
Parasutterella_Gn	Helicobacter_Gn	-0.0293012	0.76	0.912
S100a10	Clostridia_UCG.014_Gp	-0.0350455	0.76	0.912
Extl3	Myd88	-0.0424246	0.76	0.912
Enterobacteriaceae_Unc_Gn	Clostridia_UCG.014_Gp	-0.0440091	0.76	0.912
Prevotellaceae_NK3B31_group_Gn	RF39_Gp	-0.0643274	0.76	0.912
Rikenellaceae_RC9_gut_group_Gn	Dubosiella_Gp	-0.0653916	0.76	0.912
Defb37	Desulfovibrionaceae_Uncultured_Gn	-0.0683029	0.76	0.912
Prevotellaceae_NK3B31_group_Gn	Clostridia_UCG.014_Gp	-0.0802471	0.76	0.912
Muribaculum_Gn	Nlrp6	-0.188392	0.76	0.912
Muribaculaceae_Gn	Monoglobus_Gp	0.0981219	0.78	0.92148
Ltf	Reg3g	0.0742867	0.78	0.92148
Lachnospiraceae_Unc_Gp	RF39_Gp	0.056799	0.78	0.92148
Enterobacteriaceae_Unc_Gn	Reg3b	0.0250267	0.78	0.92148
Alistipes_Gn	Clostridia_UCG.014_Gp	0.0082495	0.78	0.92148
Dubosiella_Gp	Rikenella_Gn	0.00780647	0.78	0.92148
Extl3	Nlrp6	-0.0165631	0.78	0.92148
Oscillibacter_Gn	Dubosiella_Gp	-0.0179466	0.78	0.92148
Bacteroides_Gn	Enterobacteriaceae_Unc_Gn	-0.0681941	0.78	0.92148
Rikenellaceae_RC9_gut_group_Gn	Ltf	-0.0847266	0.78	0.92148
Parabacteroides_Gn	Dubosiella_Gp	-0.0990024	0.78	0.92148
Myd88	Clostridia_UCG.014_Gp	-0.121697	0.78	0.92148
Muribaculum_Gn	Myd88	-0.268329	0.78	0.92148
Turicibacter_Gp	Myd88	0.163568	0.8	0.933962
Defb37	Monoglobus_Gp	0.156665	0.8	0.933962
Muribaculum_Gn	Akkermansia_Gn	0.088878	0.8	0.933962
Lachnospiraceae_Unc_Gp	Ltf	0.0520552	0.8	0.933962
Parasutterella_Gn	Lypd8	0.0366792	0.8	0.933962
Lachnospiraceae_NK4A136_group_Gp	Muribaculaceae_Gn	0.0328817	0.8	0.933962
Akkermansia_Gn	Helicobacter_Gn	0.00202958	0.8	0.933962
Muribaculum_Gn	Reg3b	-0.0581111	0.8	0.933962
Myd88	Monoglobus_Gp	-0.186393	0.8	0.933962
Alistipes_Gn	Myd88	-0.213525	0.8	0.933962
Defb37	Gastranaerophilales_Gn	0.173957	0.82	0.947258
Defb37	S100g	0.0204474	0.82	0.947258
Muribaculum_Gn	Ang4	0.00446963	0.82	0.947258
Akkermansia_Gn	Reg3g	-0.0546299	0.82	0.947258
Desulfovibrionaceae_Uncultured_Gn	Cdx2	-0.0609317	0.82	0.947258
Bacteroides_Gn	S100a10	-0.0805756	0.82	0.947258
Rikenella_Gn	RF39_Gp	-0.0829573	0.82	0.947258
Myd88	Reg3g	-0.105731	0.82	0.947258
Extl3	Parasutterella_Gn	-0.186097	0.82	0.947258
Colidextribacter_Gn	RF39_Gp	0.237654	0.84	0.956962
Parasutterella_Gn	Reg3b	0.171176	0.84	0.956962
Turicibacter_Gp	Lcn2	0.1248	0.84	0.956962
Lachnospiraceae_NK4A136_group_Gp	Oscillibacter_Gn	0.0451594	0.84	0.956962
Extl3	Dubosiella_Gp	0.0328645	0.84	0.956962
Lachnospiraceae_Unc_Gp	Candidatus_Saccharimonas_Gp	0.0327583	0.84	0.956962
Defb37	Oscillospiraceae_Unc_Gp	-0.0188905	0.84	0.956962
Rikenellaceae_RC9_gut_group_Gn	S100a10	-0.0308958	0.84	0.956962
Enterobacteriaceae_Unc_Gn	Lypd8l	-0.0988088	0.84	0.956962
Bacteroides_Gn	Lypd8	-0.11407	0.84	0.956962
Lcn2	Monoglobus_Gp	-0.137388	0.84	0.956962
Parasutterella_Gn	Desulfovibrionaceae_Uncultured_Gn	-0.204047	0.84	0.956962
Extl3	Rikenella_Gn	0.0802699	0.86	0.966402
Parasutterella_Gn	Lachnospiraceae_NK4A136_group_Gp	0.0724935	0.86	0.966402
Turicibacter_Gp	Lactobacillus_Gp	0.0553285	0.86	0.966402
Muribaculum_Gn	Dubosiella_Gp	0.0527392	0.86	0.966402
Nlrp6	Retnlb	0.0311987	0.86	0.966402
Ltf	Turicibacter_Gp	-0.00468873	0.86	0.966402
Prevotellaceae_NK3B31_group_Gn	Dubosiella_Gp	-0.0208142	0.86	0.966402
Myd88	Mucispirillum_Gn	-0.0249314	0.86	0.966402
Muribaculum_Gn	S100a10	-0.0581745	0.86	0.966402
Alistipes_Gn	Lachnospiraceae_Unc_Gp	-0.0683805	0.86	0.966402
Defb37	Lypd8l	-0.0788786	0.86	0.966402
Lachnospiraceae_Unc_Gp	Lcn2	-0.08534	0.86	0.966402
Rikenella_Gn	Reg3b	0.0744147	0.88	0.975588
Rikenella_Gn	Monoglobus_Gp	0.0421771	0.88	0.975588
Akkermansia_Gn	Defb45	0.0365836	0.88	0.975588
Prevotellaceae_NK3B31_group_Gn	Helicobacter_Gn	0.0257531	0.88	0.975588
Ltf	RF39_Gp	0.0233271	0.88	0.975588
Parabacteroides_Gn	Enterobacteriaceae_Unc_Gn	0.0141239	0.88	0.975588
Parasutterella_Gn	Oscillibacter_Gn	-0.00115852	0.88	0.975588
Oscillibacter_Gn	Nlrp6	-0.00358734	0.88	0.975588
Parasutterella_Gn	RF39_Gp	-0.0768708	0.88	0.975588
Myd88	Lactobacillus_Gp	-0.106988	0.88	0.975588
Rikenellaceae_RC9_gut_group_Gn	Gastranaerophilales_Gn	-0.113608	0.88	0.975588
Prevotellaceae_NK3B31_group_Gn	Lachnospiraceae_NK4A136_group_Gp	-0.114929	0.88	0.975588
Desulfovibrionaceae_Uncultured_Gn	Myd88	0.209214	0.9	0.986711
Desulfovibrionaceae_Uncultured_Gn	Rikenella_Gn	0.0898195	0.9	0.986711
Enterobacteriaceae_Unc_Gn	Oscillospiraceae_Unc_Gp	0.0868195	0.9	0.986711
Ltf	Lcn2	0.0581088	0.9	0.986711
Parabacteroides_Gn	Parasutterella_Gn	0.0497234	0.9	0.986711
Oscillibacter_Gn	Lcn2	0.0380211	0.9	0.986711
Alistipes_Gn	Colidextribacter_Gn	-0.00859064	0.9	0.986711
Rikenella_Gn	Ang4	-0.0225428	0.9	0.986711
Enterobacteriaceae_Unc_Gn	Gastranaerophilales_Gn	-0.0351624	0.9	0.986711
Rikenellaceae_RC9_gut_group_Gn	Lactobacillus_Gp	-0.0818333	0.9	0.986711
Colidextribacter_Gn	Reg3g	0.168488	0.92	0.998684
Enterobacteriaceae_Unc_Gn	S100g	-0.00793068	0.92	0.998684
Alistipes_Gn	Lactobacillus_Gp	-0.00904878	0.92	0.998684
Lachnospiraceae_Unc_Gp	Clostridia_UCG.014_Gp	-0.0112403	0.92	0.998684
Parabacteroides_Gn	Turicibacter_Gp	-0.0175635	0.92	0.998684
Alistipes_Gn	S100a10	-0.0262454	0.92	0.998684
Ltf	Oscillospiraceae_Unc_Gp	-0.0434136	0.92	0.998684
Gastranaerophilales_Gn	Mucispirillum_Gn	-0.0464682	0.92	0.998684
Parabacteroides_Gn	Colidextribacter_Gn	-0.106525	0.92	0.998684
Dubosiella_Gp	Retnlb	0.0810829	0.94	1
Lachnospiraceae_NK4A136_group_Gp	Lactobacillus_Gp	0.057746	0.94	1
Akkermansia_Gn	RF39_Gp	0.0559501	0.94	1
Helicobacter_Gn	Lcn2	0.000470776	0.94	1
Dubosiella_Gp	Lcn2	-0.00126552	0.94	1
Ltf	Nlrp6	-0.0349042	0.94	1
Colidextribacter_Gn	Defb45	-0.0567085	0.94	1
Akkermansia_Gn	Defb37	-0.0768568	0.94	1
Alistipes_Gn	Akkermansia_Gn	0.0552603	0.96	1
Colidextribacter_Gn	Ltf	0.0397845	0.96	1
Parasutterella_Gn	S100a10	0.0335432	0.96	1
Defb45	Cdx2	0.0275619	0.96	1
Muribaculum_Gn	Enterobacteriaceae_Unc_Gn	0.0270103	0.96	1
Turicibacter_Gp	Monoglobus_Gp	0.000218042	0.96	1
S100a10	Reg3g	-0.0110272	0.96	1
Bacteroides_Gn	Prevotellaceae_NK3B31_group_Gn	-0.02579	0.96	1
Bacteroides_Gn	Gastranaerophilales_Gn	-0.0421065	0.96	1
Muribaculum_Gn	Turicibacter_Gp	-0.0505196	0.96	1
Parasutterella_Gn	Candidatus_Saccharimonas_Gp	-0.0622527	0.96	1
Ang4	Monoglobus_Gp	-0.0632122	0.96	1
Ltf	Reg3b	-0.0840489	0.96	1
Defb45	Rikenella_Gn	0.0464155	0.98	1
Gastranaerophilales_Gn	Myd88	0.0372321	0.98	1
Turicibacter_Gp	Mucispirillum_Gn	-0.00390954	0.98	1
Alistipes_Gn	Monoglobus_Gp	-0.0226836	0.98	1
Prevotellaceae_NK3B31_group_Gn	Enterobacteriaceae_Unc_Gn	-0.0363289	0.98	1
Prevotellaceae_NK3B31_group_Gn	Colidextribacter_Gn	-0.071912	0.98	1
Parasutterella_Gn	Monoglobus_Gp	-0.0767967	0.98	1
Muribaculum_Gn	Muribaculum_Gn	1	1	1
Extl3	Extl3	1	1	1
Parabacteroides_Gn	Parabacteroides_Gn	1	1	1
Alistipes_Gn	Alistipes_Gn	1	1	1
Bacteroides_Gn	Bacteroides_Gn	1	1	1
Akkermansia_Gn	Akkermansia_Gn	1	1	1
Prevotellaceae_NK3B31_group_Gn	Prevotellaceae_NK3B31_group_Gn	1	1	1
Parasutterella_Gn	Parasutterella_Gn	1	1	1
Prevotellaceae_UCG.001_Gn	Prevotellaceae_UCG.001_Gn	1	1	1
Rikenellaceae_RC9_gut_group_Gn	Rikenellaceae_RC9_gut_group_Gn	1	1	1
Lachnospiraceae_NK4A136_group_Gp	Lachnospiraceae_NK4A136_group_Gp	1	1	1
Lachnospiraceae_Unc_Gp	Lachnospiraceae_Unc_Gp	1	1	1
Colidextribacter_Gn	Colidextribacter_Gn	1	1	1
Enterobacteriaceae_Unc_Gn	Enterobacteriaceae_Unc_Gn	1	1	1
Defb37	Defb37	1	1	1
Ltf	Ltf	1	1	1
Helicobacter_Gn	Helicobacter_Gn	1	1	1
Oscillibacter_Gn	Oscillibacter_Gn	1	1	1
Gastranaerophilales_Gn	Gastranaerophilales_Gn	1	1	1
Defb45	Defb45	1	1	1
Oscillospiraceae_Unc_Gp	Oscillospiraceae_Unc_Gp	1	1	1
Desulfovibrionaceae_Uncultured_Gn	Desulfovibrionaceae_Uncultured_Gn	1	1	1
Turicibacter_Gp	Turicibacter_Gp	1	1	1
Dubosiella_Gp	Dubosiella_Gp	1	1	1
Rikenella_Gn	Rikenella_Gn	1	1	1
Lcn2	Lcn2	1	1	1
Muribaculaceae_Gn	Muribaculaceae_Gn	1	1	1
S100a10	S100a10	1	1	1
Lypd8	Lypd8	1	1	1
Cdx2	Cdx2	1	1	1
Nlrp6	Nlrp6	1	1	1
Myd88	Myd88	1	1	1
Mucispirillum_Gn	Mucispirillum_Gn	1	1	1
Lactobacillus_Gp	Lactobacillus_Gp	1	1	1
Ang4	Ang4	1	1	1
Monoglobus_Gp	Monoglobus_Gp	1	1	1
Candidatus_Saccharimonas_Gp	Candidatus_Saccharimonas_Gp	1	1	1
Clostridia_UCG.014_Gp	Clostridia_UCG.014_Gp	1	1	1
RF39_Gp	RF39_Gp	1	1	1
Reg3g	Reg3g	1	1	1
Retnlb	Retnlb	1	1	1
S100g	S100g	1	1	1
Reg3b	Reg3b	1	1	1
Lypd8l	Lypd8l	1	1	1
Helicobacter_Gn	Turicibacter_Gp	0.0259995	1	1
Bacteroides_Gn	Parasutterella_Gn	0.013236	1	1
Bacteroides_Gn	Akkermansia_Gn	-0.0149598	1	1
Muribaculum_Gn	Lypd8	-0.0150594	1	1
Bacteroides_Gn	Lachnospiraceae_Unc_Gp	-0.0182581	1	1
Prevotellaceae_NK3B31_group_Gn	Mucispirillum_Gn	-0.0262042	1	1

## Sheet: Microb_SparCC_15-25_Mths
Supplementary Data Sheet 7. Anti-Microbial Peptides Genes and Bacterial Genera Correlation Outcomes between 15 Month- and 25-Month Old Mice Groups
Var1	Var2	cor	p	fdr
Cdx2	Lactobacillus_Gp	1	0	0
Reg3g	Defb37	0.932413	0	0
Lypd8	S100a10	0.920726	0	0
Myd88	Lypd8	0.876064	0	0
Parabacteroides_Gn	Rikenella_Gn	0.87126	0	0
Turicibacter_Gp	Dubosiella_Gp	0.863946	0	0
Defb45	Extl3	0.85853	0	0
Lachnospiraceae_Unc_Gp	Colidextribacter_Gn	0.846974	0	0
Nlrp6	Lypd8	0.826936	0	0
Lypd8l	S100g	0.823556	0	0
Rikenella_Gn	Desulfovibrionaceae_Uncultured_Gn	0.785061	0	0
Oscillibacter_Gn	Gastranaerophilales_Gn	0.765984	0	0
Lypd8l	Reg3b	0.765731	0	0
Reg3b	Reg3g	0.763106	0	0
Myd88	S100a10	0.747359	0	0
Retnlb	Reg3g	0.737573	0	0
Rikenella_Gn	Helicobacter_Gn	0.72493	0	0
Parabacteroides_Gn	Desulfovibrionaceae_Uncultured_Gn	0.712475	0	0
Turicibacter_Gp	Reg3b	0.712255	0	0
Lypd8l	Reg3g	0.700366	0	0
Reg3b	Defb37	0.679741	0	0
Clostridium_sensu_stricto_1_Gp	Turicibacter_Gp	0.677627	0	0
Retnlb	Defb37	0.676788	0	0
Turicibacter_Gp	Reg3g	0.669087	0	0
Lactobacillus_Gp	Nlrp6	0.663717	0	0
Lachnospiraceae_NK4A136_group_Gp	Rikenella_Gn	0.662845	0	0
Faecalibaculum_Gp	Dubosiella_Gp	0.652273	0	0
Lactobacillus_Gp	Retnlb	0.646213	0	0
Lypd8l	Defb37	0.636091	0	0
Lachnospiraceae_NK4A136_group_Gp	Colidextribacter_Gn	0.628313	0	0
Clostridium_sensu_stricto_1_Gp	Dubosiella_Gp	0.622851	0	0
Ang4	Lypd8	0.620726	0	0
Rikenella_Gn	Monoglobus_Gp	0.589913	0	0
Defb45	Helicobacter_Gn	0.583542	0	0
Lactobacillus_Gp	Lypd8l	0.57209	0	0
Dubosiella_Gp	Reg3b	0.518817	0	0
S100g	Reg3g	0.517079	0	0
Ang4	Gastranaerophilales_Gn	0.491217	0	0
Faecalibaculum_Gp	Candidatus_Saccharimonas_Gp	0.4873	0	0
Turicibacter_Gp	Lypd8l	0.484759	0	0
S100g	Defb37	0.47612	0	0
Defb45	Gastranaerophilales_Gn	0.444829	0	0
Dubosiella_Gp	RF39_Gp	0.439603	0	0
Clostridium_sensu_stricto_1_Gp	Reg3g	0.439318	0	0
Dubosiella_Gp	Reg3g	0.435845	0	0
Candidatus_Saccharimonas_Gp	RF39_Gp	0.430948	0	0
Defb45	Oscillibacter_Gn	0.420212	0	0
Enterobacteriaceae_Unc_Gn	Monoglobus_Gp	0.417726	0	0
Turicibacter_Gp	RF39_Gp	0.379751	0	0
Ltf	Rikenella_Gn	0.315056	0	0
Defb45	Ltf	0.238166	0	0
Lypd8l	Oscillibacter_Gn	-0.352096	0	0
Dubosiella_Gp	Ltf	-0.380301	0	0
Retnlb	Oscillibacter_Gn	-0.38452	0	0
Prevotellaceae_UCG.001_Gn	Lachnospiraceae_Unc_Gp	-0.387653	0	0
S100g	Ang4	-0.426825	0	0
Reg3g	Helicobacter_Gn	-0.43365	0	0
RF39_Gp	Helicobacter_Gn	-0.457744	0	0
Candidatus_Saccharimonas_Gp	Helicobacter_Gn	-0.459968	0	0
Nlrp6	Ltf	-0.463245	0	0
Parasutterella_Gn	Colidextribacter_Gn	-0.468151	0	0
Parasutterella_Gn	Monoglobus_Gp	-0.481857	0	0
Clostridium_sensu_stricto_1_Gp	Defb45	-0.489557	0	0
Muribaculum_Gn	Candidatus_Saccharimonas_Gp	-0.49167	0	0
S100g	Oscillibacter_Gn	-0.507966	0	0
Dubosiella_Gp	Parabacteroides_Gn	-0.51484	0	0
Muribaculum_Gn	Clostridia_UCG.014_Gp	-0.5182	0	0
Lactobacillus_Gp	Desulfovibrionaceae_Uncultured_Gn	-0.518483	0	0
Bifidobacterium_Gp	Prevotellaceae_NK3B31_group_Gn	-0.520533	0	0
Lypd8l	Alistipes_Gn	-0.550975	0	0
Lactobacillus_Gp	Parabacteroides_Gn	-0.578653	0	0
S100g	Defb45	-0.591051	0	0
Lypd8l	Defb45	-0.593315	0	0
Lypd8l	Gastranaerophilales_Gn	-0.609286	0	0
Reg3b	Desulfovibrionaceae_Uncultured_Gn	-0.62812	0	0
S100g	Muribaculum_Gn	-0.63114	0	0
Dubosiella_Gp	Desulfovibrionaceae_Uncultured_Gn	-0.631795	0	0
Dubosiella_Gp	Helicobacter_Gn	-0.638463	0	0
S100g	Gastranaerophilales_Gn	-0.644557	0	0
Turicibacter_Gp	Helicobacter_Gn	-0.679162	0	0
Defb37	Lypd8	-0.679345	0	0
Turicibacter_Gp	Rikenella_Gn	-0.682552	0	0
Faecalibaculum_Gp	Helicobacter_Gn	-0.688381	0	0
Defb37	Defb45	-0.700982	0	0
Retnlb	Defb45	-0.708709	0	0
Turicibacter_Gp	Desulfovibrionaceae_Uncultured_Gn	-0.718393	0	0
Clostridium_sensu_stricto_1_Gp	Helicobacter_Gn	-0.720017	0	0
Reg3g	Defb45	-0.74789	0	0
Defb37	S100a10	-0.803489	0	0
Dubosiella_Gp	Rikenella_Gn	-0.803825	0	0
Defb37	Extl3	-0.900907	0	0
Cdx2	Colidextribacter_Gn	-1	0	0
Helicobacter_Gn	Desulfovibrionaceae_Uncultured_Gn	0.753932	0.02	0.137086
Defb45	S100a10	0.687365	0.02	0.137086
Prevotellaceae_UCG.001_Gn	Muribaculum_Gn	0.641968	0.02	0.137086
Alistipes_Gn	Lcn2	0.633416	0.02	0.137086
Lypd8	Bacteroides_Gn	0.625958	0.02	0.137086
Faecalibaculum_Gp	Clostridium_sensu_stricto_1_Gp	0.601553	0.02	0.137086
Rikenellaceae_RC9_gut_group_Gn	Gastranaerophilales_Gn	0.600312	0.02	0.137086
Retnlb	Reg3b	0.593919	0.02	0.137086
Faecalibaculum_Gp	Bifidobacterium_Gp	0.593559	0.02	0.137086
Prevotellaceae_UCG.001_Gn	Rikenellaceae_RC9_gut_group_Gn	0.591864	0.02	0.137086
Alistipes_Gn	Rikenella_Gn	0.578869	0.02	0.137086
Turicibacter_Gp	Retnlb	0.578509	0.02	0.137086
Monoglobus_Gp	Desulfovibrionaceae_Uncultured_Gn	0.562839	0.02	0.137086
Faecalibaculum_Gp	Turicibacter_Gp	0.551164	0.02	0.137086
Ang4	S100a10	0.54812	0.02	0.137086
Oscillibacter_Gn	Helicobacter_Gn	0.546253	0.02	0.137086
Enterobacteriaceae_Unc_Gn	Rikenella_Gn	0.531325	0.02	0.137086
Myd88	Bacteroides_Gn	0.522441	0.02	0.137086
Monoglobus_Gp	Helicobacter_Gn	0.509646	0.02	0.137086
Turicibacter_Gp	Lactobacillus_Gp	0.4975	0.02	0.137086
Bacteroides_Gn	Lcn2	0.493198	0.02	0.137086
Prevotellaceae_UCG.001_Gn	Gastranaerophilales_Gn	0.485109	0.02	0.137086
Ang4	Myd88	0.468617	0.02	0.137086
Clostridium_sensu_stricto_1_Gp	Reg3b	0.449052	0.02	0.137086
Parabacteroides_Gn	Helicobacter_Gn	0.420828	0.02	0.137086
Lachnospiraceae_Unc_Gp	Desulfovibrionaceae_Uncultured_Gn	0.396914	0.02	0.137086
Dubosiella_Gp	Parasutterella_Gn	0.383139	0.02	0.137086
Lactobacillus_Gp	Reg3g	0.381823	0.02	0.137086
Muribaculum_Gn	Bifidobacterium_Gp	0.349844	0.02	0.137086
Prevotellaceae_UCG.001_Gn	Ltf	0.345184	0.02	0.137086
Ltf	Desulfovibrionaceae_Uncultured_Gn	0.31802	0.02	0.137086
Clostridium_sensu_stricto_1_Gp	RF39_Gp	0.310898	0.02	0.137086
Clostridium_sensu_stricto_1_Gp	Defb37	0.305577	0.02	0.137086
Lachnospiraceae_Unc_Gp	Monoglobus_Gp	0.304412	0.02	0.137086
Parasutterella_Gn	Ltf	-0.220461	0.02	0.137086
Ang4	RF39_Gp	-0.34553	0.02	0.137086
Turicibacter_Gp	Ltf	-0.352836	0.02	0.137086
RF39_Gp	Rikenella_Gn	-0.371297	0.02	0.137086
RF39_Gp	Parabacteroides_Gn	-0.379626	0.02	0.137086
Faecalibaculum_Gp	Prevotellaceae_NK3B31_group_Gn	-0.398698	0.02	0.137086
Retnlb	Lachnospiraceae_Unc_Gp	-0.431255	0.02	0.137086
Defb37	Ang4	-0.441641	0.02	0.137086
Faecalibaculum_Gp	Oscillibacter_Gn	-0.458232	0.02	0.137086
Faecalibaculum_Gp	Desulfovibrionaceae_Uncultured_Gn	-0.463067	0.02	0.137086
Ang4	Monoglobus_Gp	-0.463503	0.02	0.137086
Reg3b	Parabacteroides_Gn	-0.470785	0.02	0.137086
Parasutterella_Gn	Lachnospiraceae_Unc_Gp	-0.477025	0.02	0.137086
Turicibacter_Gp	Parabacteroides_Gn	-0.47753	0.02	0.137086
Clostridium_sensu_stricto_1_Gp	Prevotellaceae_NK3B31_group_Gn	-0.521346	0.02	0.137086
Rikenellaceae_RC9_gut_group_Gn	Candidatus_Saccharimonas_Gp	-0.523664	0.02	0.137086
Reg3g	Desulfovibrionaceae_Uncultured_Gn	-0.551197	0.02	0.137086
Dubosiella_Gp	Lachnospiraceae_NK4A136_group_Gp	-0.610424	0.02	0.137086
Turicibacter_Gp	Defb45	-0.61237	0.02	0.137086
Lypd8l	Muribaculum_Gn	-0.616363	0.02	0.137086
Reg3b	Defb45	-0.645325	0.02	0.137086
Retnlb	Extl3	-0.758572	0.02	0.137086
Reg3g	Extl3	-0.817647	0.02	0.137086
Cdx2	RF39_Gp	-1	0.02	0.137086
Cdx2	Ltf	-1	0.02	0.137086
Nlrp6	S100a10	0.72368	0.04	0.20804
Retnlb	Lypd8l	0.688425	0.04	0.20804
Lactobacillus_Gp	Parasutterella_Gn	0.678621	0.04	0.20804
Defb45	Alistipes_Gn	0.667155	0.04	0.20804
Candidatus_Saccharimonas_Gp	Clostridia_UCG.014_Gp	0.647996	0.04	0.20804
Lachnospiraceae_NK4A136_group_Gp	Lachnospiraceae_Unc_Gp	0.62049	0.04	0.20804
Alistipes_Gn	Lachnospiraceae_NK4A136_group_Gp	0.620478	0.04	0.20804
Extl3	Lcn2	0.602773	0.04	0.20804
Lachnospiraceae_NK4A136_group_Gp	Helicobacter_Gn	0.594776	0.04	0.20804
Colidextribacter_Gn	Oscillibacter_Gn	0.576227	0.04	0.20804
Bacteroides_Gn	Lachnospiraceae_NK4A136_group_Gp	0.555533	0.04	0.20804
Lactobacillus_Gp	Reg3b	0.548705	0.04	0.20804
Retnlb	S100g	0.545048	0.04	0.20804
Colidextribacter_Gn	Gastranaerophilales_Gn	0.523611	0.04	0.20804
Turicibacter_Gp	Defb37	0.509887	0.04	0.20804
Extl3	Lachnospiraceae_NK4A136_group_Gp	0.486767	0.04	0.20804
Dubosiella_Gp	Lactobacillus_Gp	0.48584	0.04	0.20804
Lachnospiraceae_NK4A136_group_Gp	Monoglobus_Gp	0.478356	0.04	0.20804
Alistipes_Gn	Gastranaerophilales_Gn	0.445923	0.04	0.20804
Retnlb	Candidatus_Saccharimonas_Gp	0.433424	0.04	0.20804
S100a10	Lachnospiraceae_NK4A136_group_Gp	0.409395	0.04	0.20804
Parasutterella_Gn	Bifidobacterium_Gp	0.381631	0.04	0.20804
Ang4	Bifidobacterium_Gp	0.266114	0.04	0.20804
Clostridium_sensu_stricto_1_Gp	Candidatus_Saccharimonas_Gp	0.264375	0.04	0.20804
Ltf	Monoglobus_Gp	0.175385	0.04	0.20804
S100g	Bifidobacterium_Gp	-0.225348	0.04	0.20804
Lactobacillus_Gp	Ltf	-0.311412	0.04	0.20804
Rikenellaceae_RC9_gut_group_Gn	Bacteroides_Gn	-0.340161	0.04	0.20804
Rikenellaceae_RC9_gut_group_Gn	Lachnospiraceae_NK4A136_group_Gp	-0.375242	0.04	0.20804
Turicibacter_Gp	Monoglobus_Gp	-0.383643	0.04	0.20804
Reg3b	Gastranaerophilales_Gn	-0.385761	0.04	0.20804
Faecalibaculum_Gp	Monoglobus_Gp	-0.407321	0.04	0.20804
Clostridium_sensu_stricto_1_Gp	Lachnospiraceae_NK4A136_group_Gp	-0.417203	0.04	0.20804
Reg3g	Ang4	-0.431342	0.04	0.20804
Dubosiella_Gp	Monoglobus_Gp	-0.452117	0.04	0.20804
Clostridium_sensu_stricto_1_Gp	Rikenella_Gn	-0.455223	0.04	0.20804
Reg3b	Helicobacter_Gn	-0.463488	0.04	0.20804
Reg3b	Rikenella_Gn	-0.480415	0.04	0.20804
Rikenellaceae_RC9_gut_group_Gn	Monoglobus_Gp	-0.49052	0.04	0.20804
Bifidobacterium_Gp	Monoglobus_Gp	-0.49274	0.04	0.20804
Prevotellaceae_UCG.001_Gn	RF39_Gp	-0.498771	0.04	0.20804
Muribaculaceae_Gn	Oscillibacter_Gn	-0.498906	0.04	0.20804
Faecalibaculum_Gp	Lachnospiraceae_Unc_Gp	-0.523713	0.04	0.20804
Candidatus_Saccharimonas_Gp	Oscillibacter_Gn	-0.531624	0.04	0.20804
Myd88	Ltf	-0.539742	0.04	0.20804
Reg3b	Alistipes_Gn	-0.573417	0.04	0.20804
Faecalibaculum_Gp	Lachnospiraceae_NK4A136_group_Gp	-0.602171	0.04	0.20804
Nlrp6	Colidextribacter_Gn	-0.628161	0.04	0.20804
Bifidobacterium_Gp	Ltf	-0.217364	0.06	0.267672
Clostridium_sensu_stricto_1_Gp	Lachnospiraceae_Unc_Gp	-0.311026	0.06	0.267672
Alistipes_Gn	RF39_Gp	-0.328181	0.06	0.267672
Nlrp6	Parabacteroides_Gn	-0.366906	0.06	0.267672
Bifidobacterium_Gp	Desulfovibrionaceae_Uncultured_Gn	-0.370635	0.06	0.267672
Dubosiella_Gp	Defb45	-0.40498	0.06	0.267672
Reg3b	Colidextribacter_Gn	-0.408547	0.06	0.267672
Lactobacillus_Gp	Lcn2	-0.408973	0.06	0.267672
Muribaculum_Gn	RF39_Gp	-0.432952	0.06	0.267672
Lypd8	Enterobacteriaceae_Unc_Gn	-0.438555	0.06	0.267672
Reg3g	Rikenella_Gn	-0.445146	0.06	0.267672
Lactobacillus_Gp	Rikenella_Gn	-0.4484	0.06	0.267672
Faecalibaculum_Gp	Rikenella_Gn	-0.463114	0.06	0.267672
Turicibacter_Gp	Lachnospiraceae_NK4A136_group_Gp	-0.482125	0.06	0.267672
Clostridium_sensu_stricto_1_Gp	Monoglobus_Gp	-0.491031	0.06	0.267672
Clostridium_sensu_stricto_1_Gp	Desulfovibrionaceae_Uncultured_Gn	-0.508118	0.06	0.267672
Retnlb	Desulfovibrionaceae_Uncultured_Gn	-0.515441	0.06	0.267672
Retnlb	Helicobacter_Gn	-0.516011	0.06	0.267672
S100a10	Extl3	0.943848	0.06	0.267672
Lypd8	Extl3	0.849155	0.06	0.267672
Parasutterella_Gn	Ang4	0.826017	0.06	0.267672
Colidextribacter_Gn	Helicobacter_Gn	0.586341	0.06	0.267672
Muribaculaceae_Gn	Lcn2	0.561504	0.06	0.267672
Faecalibaculum_Gp	Retnlb	0.537023	0.06	0.267672
Clostridium_sensu_stricto_1_Gp	Bifidobacterium_Gp	0.531435	0.06	0.267672
Clostridium_sensu_stricto_1_Gp	Retnlb	0.521355	0.06	0.267672
Defb45	Desulfovibrionaceae_Uncultured_Gn	0.515846	0.06	0.267672
Ang4	Muribaculum_Gn	0.51519	0.06	0.267672
Dubosiella_Gp	Akkermansia_Gn	0.514606	0.06	0.267672
Ang4	Defb45	0.498851	0.06	0.267672
Dubosiella_Gp	Retnlb	0.448854	0.06	0.267672
Faecalibaculum_Gp	Parasutterella_Gn	0.369608	0.06	0.267672
Prevotellaceae_UCG.001_Gn	Bifidobacterium_Gp	0.293369	0.06	0.267672
Lypd8l	Ang4	-0.290563	0.08	0.313636
Clostridium_sensu_stricto_1_Gp	Oscillibacter_Gn	-0.305529	0.08	0.313636
Faecalibaculum_Gp	Defb45	-0.318907	0.08	0.313636
Bifidobacterium_Gp	Helicobacter_Gn	-0.378645	0.08	0.313636
Prevotellaceae_UCG.001_Gn	Myd88	-0.414119	0.08	0.313636
Retnlb	Colidextribacter_Gn	-0.417718	0.08	0.313636
Clostridium_sensu_stricto_1_Gp	Extl3	-0.420782	0.08	0.313636
Muribaculaceae_Gn	Ltf	-0.478622	0.08	0.313636
Akkermansia_Gn	Lachnospiraceae_NK4A136_group_Gp	-0.486548	0.08	0.313636
Defb37	Myd88	-0.492507	0.08	0.313636
Bacteroides_Gn	Akkermansia_Gn	-0.507487	0.08	0.313636
Lypd8l	Extl3	-0.513227	0.08	0.313636
Lactobacillus_Gp	Colidextribacter_Gn	-0.543124	0.08	0.313636
Ang4	Enterobacteriaceae_Unc_Gn	-0.55812	0.08	0.313636
Cdx2	Muribaculum_Gn	-1	0.08	0.313636
Cdx2	Lachnospiraceae_Unc_Gp	-1	0.08	0.313636
Cdx2	Dubosiella_Gp	1	0.08	0.313636
Extl3	Desulfovibrionaceae_Uncultured_Gn	0.573277	0.08	0.313636
Lachnospiraceae_Unc_Gp	Oscillibacter_Gn	0.57161	0.08	0.313636
S100a10	Bacteroides_Gn	0.570931	0.08	0.313636
Lypd8	Lcn2	0.493626	0.08	0.313636
Defb45	Lachnospiraceae_NK4A136_group_Gp	0.482559	0.08	0.313636
Lcn2	Lachnospiraceae_NK4A136_group_Gp	0.433893	0.08	0.313636
Muribaculum_Gn	Lcn2	0.406783	0.08	0.313636
Ang4	Rikenellaceae_RC9_gut_group_Gn	0.397411	0.08	0.313636
Turicibacter_Gp	Candidatus_Saccharimonas_Gp	0.390732	0.08	0.313636
Prevotellaceae_NK3B31_group_Gn	Helicobacter_Gn	0.368276	0.08	0.313636
Gastranaerophilales_Gn	Helicobacter_Gn	0.361001	0.08	0.313636
Rikenellaceae_RC9_gut_group_Gn	Alistipes_Gn	0.341511	0.08	0.313636
Bifidobacterium_Gp	Rikenellaceae_RC9_gut_group_Gn	0.332547	0.08	0.313636
Turicibacter_Gp	Akkermansia_Gn	0.308466	0.08	0.313636
Faecalibaculum_Gp	RF39_Gp	0.259754	0.08	0.313636
Nlrp6	Myd88	0.784298	0.1	0.349662
S100g	Reg3b	0.601643	0.1	0.349662
Lypd8	Muribaculaceae_Gn	0.582198	0.1	0.349662
Extl3	Rikenella_Gn	0.556502	0.1	0.349662
Lachnospiraceae_Unc_Gp	Helicobacter_Gn	0.532162	0.1	0.349662
Dubosiella_Gp	Bifidobacterium_Gp	0.525588	0.1	0.349662
Bacteroides_Gn	Muribaculaceae_Gn	0.48464	0.1	0.349662
Ang4	Prevotellaceae_UCG.001_Gn	0.482245	0.1	0.349662
S100a10	Lcn2	0.4708	0.1	0.349662
Turicibacter_Gp	Bifidobacterium_Gp	0.46173	0.1	0.349662
Faecalibaculum_Gp	Clostridia_UCG.014_Gp	0.433168	0.1	0.349662
Enterobacteriaceae_Unc_Gn	Parabacteroides_Gn	0.412359	0.1	0.349662
Colidextribacter_Gn	Desulfovibrionaceae_Uncultured_Gn	0.403495	0.1	0.349662
Prevotellaceae_UCG.001_Gn	Defb45	0.388879	0.1	0.349662
Bacteroides_Gn	Candidatus_Saccharimonas_Gp	0.292155	0.1	0.349662
Colidextribacter_Gn	Monoglobus_Gp	0.253616	0.1	0.349662
Rikenellaceae_RC9_gut_group_Gn	Lachnospiraceae_Unc_Gp	-0.296404	0.1	0.349662
Defb37	Helicobacter_Gn	-0.311073	0.1	0.349662
Rikenellaceae_RC9_gut_group_Gn	Nlrp6	-0.314082	0.1	0.349662
Lypd8l	Desulfovibrionaceae_Uncultured_Gn	-0.336176	0.1	0.349662
Defb37	Lachnospiraceae_NK4A136_group_Gp	-0.346785	0.1	0.349662
Dubosiella_Gp	Colidextribacter_Gn	-0.365269	0.1	0.349662
Lypd8l	Colidextribacter_Gn	-0.369268	0.1	0.349662
Muribaculum_Gn	Monoglobus_Gp	-0.376222	0.1	0.349662
Akkermansia_Gn	Rikenella_Gn	-0.388629	0.1	0.349662
Myd88	Enterobacteriaceae_Unc_Gn	-0.416094	0.1	0.349662
Muribaculum_Gn	Prevotellaceae_NK3B31_group_Gn	-0.427627	0.1	0.349662
Candidatus_Saccharimonas_Gp	Gastranaerophilales_Gn	-0.431329	0.1	0.349662
Alistipes_Gn	Akkermansia_Gn	-0.438169	0.1	0.349662
Turicibacter_Gp	Alistipes_Gn	-0.504617	0.1	0.349662
Faecalibaculum_Gp	Colidextribacter_Gn	-0.524155	0.1	0.349662
Defb37	Alistipes_Gn	-0.65129	0.1	0.349662
Cdx2	Prevotellaceae_NK3B31_group_Gn	1	0.12	0.385714
Myd88	Muribaculaceae_Gn	0.547443	0.12	0.385714
Alistipes_Gn	Desulfovibrionaceae_Uncultured_Gn	0.520299	0.12	0.385714
Retnlb	Bifidobacterium_Gp	0.439105	0.12	0.385714
Muribaculaceae_Gn	Lachnospiraceae_NK4A136_group_Gp	0.42881	0.12	0.385714
Bifidobacterium_Gp	Clostridia_UCG.014_Gp	0.414486	0.12	0.385714
Prevotellaceae_UCG.001_Gn	Rikenella_Gn	0.404539	0.12	0.385714
Colidextribacter_Gn	Rikenella_Gn	0.367189	0.12	0.385714
Dubosiella_Gp	Lypd8l	0.322901	0.12	0.385714
S100g	Monoglobus_Gp	0.320352	0.12	0.385714
Defb37	Enterobacteriaceae_Unc_Gn	0.278965	0.12	0.385714
Muribaculaceae_Gn	Lachnospiraceae_Unc_Gp	-0.175378	0.12	0.385714
Faecalibaculum_Gp	Ltf	-0.198468	0.12	0.385714
Clostridium_sensu_stricto_1_Gp	Ltf	-0.207372	0.12	0.385714
Lactobacillus_Gp	Rikenellaceae_RC9_gut_group_Gn	-0.243543	0.12	0.385714
Clostridium_sensu_stricto_1_Gp	Colidextribacter_Gn	-0.27982	0.12	0.385714
Parasutterella_Gn	Lcn2	-0.295903	0.12	0.385714
Parasutterella_Gn	Desulfovibrionaceae_Uncultured_Gn	-0.297048	0.12	0.385714
Bifidobacterium_Gp	Lachnospiraceae_Unc_Gp	-0.300167	0.12	0.385714
Lypd8	Ltf	-0.333875	0.12	0.385714
RF39_Gp	Lachnospiraceae_NK4A136_group_Gp	-0.351363	0.12	0.385714
Lypd8l	Lcn2	-0.363848	0.12	0.385714
Prevotellaceae_UCG.001_Gn	Akkermansia_Gn	-0.373716	0.12	0.385714
Reg3g	Muribaculum_Gn	-0.40867	0.12	0.385714
Defb37	Lcn2	-0.438729	0.12	0.385714
Parasutterella_Gn	RF39_Gp	-0.46214	0.12	0.385714
Cdx2	S100g	1	0.14	0.416379
Cdx2	Parasutterella_Gn	1	0.14	0.416379
Myd88	Extl3	0.563487	0.14	0.416379
S100a10	Muribaculaceae_Gn	0.561301	0.14	0.416379
Ang4	Extl3	0.511804	0.14	0.416379
Lachnospiraceae_NK4A136_group_Gp	Desulfovibrionaceae_Uncultured_Gn	0.482486	0.14	0.416379
Defb45	Rikenella_Gn	0.439506	0.14	0.416379
Parasutterella_Gn	Rikenellaceae_RC9_gut_group_Gn	0.339715	0.14	0.416379
Retnlb	Clostridia_UCG.014_Gp	0.334746	0.14	0.416379
Lypd8l	Candidatus_Saccharimonas_Gp	0.314154	0.14	0.416379
Faecalibaculum_Gp	Reg3g	0.306203	0.14	0.416379
Lcn2	Colidextribacter_Gn	0.285859	0.14	0.416379
Faecalibaculum_Gp	Rikenellaceae_RC9_gut_group_Gn	0.264766	0.14	0.416379
Bifidobacterium_Gp	Muribaculaceae_Gn	0.262482	0.14	0.416379
Turicibacter_Gp	Parasutterella_Gn	0.238891	0.14	0.416379
Turicibacter_Gp	Prevotellaceae_UCG.001_Gn	-0.27481	0.14	0.416379
Retnlb	Gastranaerophilales_Gn	-0.286002	0.14	0.416379
Reg3g	Prevotellaceae_UCG.001_Gn	-0.310027	0.14	0.416379
S100g	Helicobacter_Gn	-0.314056	0.14	0.416379
Reg3b	Lachnospiraceae_Unc_Gp	-0.330133	0.14	0.416379
Reg3b	Extl3	-0.402275	0.14	0.416379
Defb37	Desulfovibrionaceae_Uncultured_Gn	-0.411842	0.14	0.416379
S100g	Alistipes_Gn	-0.414286	0.14	0.416379
Reg3g	Parabacteroides_Gn	-0.422048	0.14	0.416379
S100g	Colidextribacter_Gn	-0.463415	0.14	0.416379
Reg3g	Alistipes_Gn	-0.653494	0.14	0.416379
Nlrp6	Prevotellaceae_NK3B31_group_Gn	0.462667	0.16	0.458726
S100g	Candidatus_Saccharimonas_Gp	0.40769	0.16	0.458726
Lactobacillus_Gp	Lypd8	0.253576	0.16	0.458726
Clostridium_sensu_stricto_1_Gp	S100g	0.229328	0.16	0.458726
RF39_Gp	Gastranaerophilales_Gn	-0.158181	0.16	0.458726
Akkermansia_Gn	Parabacteroides_Gn	-0.241664	0.16	0.458726
Lypd8l	Helicobacter_Gn	-0.257604	0.16	0.458726
Turicibacter_Gp	Lachnospiraceae_Unc_Gp	-0.270086	0.16	0.458726
Turicibacter_Gp	Gastranaerophilales_Gn	-0.279761	0.16	0.458726
Turicibacter_Gp	Colidextribacter_Gn	-0.339157	0.16	0.458726
Prevotellaceae_UCG.001_Gn	Nlrp6	-0.405004	0.16	0.458726
S100g	Prevotellaceae_UCG.001_Gn	-0.453621	0.16	0.458726
Reg3g	S100a10	-0.631356	0.16	0.458726
Extl3	Bacteroides_Gn	0.568638	0.18	0.491557
Muribaculum_Gn	Defb45	0.46677	0.18	0.491557
Defb45	Colidextribacter_Gn	0.378341	0.18	0.491557
Defb45	Lachnospiraceae_Unc_Gp	0.339942	0.18	0.491557
Lactobacillus_Gp	Defb37	0.31404	0.18	0.491557
Ltf	Helicobacter_Gn	0.221177	0.18	0.491557
Ltf	Prevotellaceae_NK3B31_group_Gn	0.184031	0.18	0.491557
Muribaculum_Gn	Lachnospiraceae_Unc_Gp	-0.223663	0.18	0.491557
Retnlb	Ltf	-0.241641	0.18	0.491557
S100a10	Enterobacteriaceae_Unc_Gn	-0.281129	0.18	0.491557
Dubosiella_Gp	Enterobacteriaceae_Unc_Gn	-0.296499	0.18	0.491557
Reg3g	Lachnospiraceae_NK4A136_group_Gp	-0.340526	0.18	0.491557
Defb45	Candidatus_Saccharimonas_Gp	-0.351138	0.18	0.491557
Parasutterella_Gn	Lachnospiraceae_NK4A136_group_Gp	-0.354375	0.18	0.491557
Dubosiella_Gp	Alistipes_Gn	-0.379456	0.18	0.491557
Retnlb	Lcn2	-0.398613	0.18	0.491557
Retnlb	Muribaculum_Gn	-0.417758	0.18	0.491557
Prevotellaceae_UCG.001_Gn	Candidatus_Saccharimonas_Gp	-0.420065	0.18	0.491557
Cdx2	Turicibacter_Gp	1	0.2	0.516209
Lypd8	Defb45	0.495879	0.2	0.516209
Prevotellaceae_UCG.001_Gn	Parabacteroides_Gn	0.383157	0.2	0.516209
Ang4	Alistipes_Gn	0.36273	0.2	0.516209
Defb45	Lcn2	0.339427	0.2	0.516209
Faecalibaculum_Gp	Lactobacillus_Gp	0.334143	0.2	0.516209
Nlrp6	Lcn2	0.288832	0.2	0.516209
Turicibacter_Gp	S100g	0.277749	0.2	0.516209
S100g	Enterobacteriaceae_Unc_Gn	0.236158	0.2	0.516209
Clostridium_sensu_stricto_1_Gp	Lypd8l	0.222198	0.2	0.516209
Reg3g	Enterobacteriaceae_Unc_Gn	0.215222	0.2	0.516209
Faecalibaculum_Gp	Lypd8l	0.204915	0.2	0.516209
Faecalibaculum_Gp	Defb37	0.195717	0.2	0.516209
Lypd8l	Lachnospiraceae_Unc_Gp	-0.159205	0.2	0.516209
Lcn2	Prevotellaceae_NK3B31_group_Gn	-0.160889	0.2	0.516209
Lypd8l	Ltf	-0.166884	0.2	0.516209
Reg3g	Rikenellaceae_RC9_gut_group_Gn	-0.260127	0.2	0.516209
Lactobacillus_Gp	Defb45	-0.335481	0.2	0.516209
Reg3b	Lachnospiraceae_NK4A136_group_Gp	-0.394206	0.2	0.516209
Nlrp6	Gastranaerophilales_Gn	-0.394208	0.2	0.516209
Lypd8l	Prevotellaceae_UCG.001_Gn	-0.447753	0.2	0.516209
Defb37	Muribaculaceae_Gn	-0.600369	0.2	0.516209
Cdx2	Retnlb	1	0.22	0.546043
Reg3g	Candidatus_Saccharimonas_Gp	0.406752	0.22	0.546043
Nlrp6	Bacteroides_Gn	0.402827	0.22	0.546043
Ang4	Nlrp6	0.398952	0.22	0.546043
Candidatus_Saccharimonas_Gp	Monoglobus_Gp	0.337923	0.22	0.546043
Prevotellaceae_UCG.001_Gn	Alistipes_Gn	0.283624	0.22	0.546043
Myd88	Lachnospiraceae_NK4A136_group_Gp	0.262298	0.22	0.546043
Rikenellaceae_RC9_gut_group_Gn	RF39_Gp	-0.195701	0.22	0.546043
Nlrp6	RF39_Gp	-0.240215	0.22	0.546043
Reg3b	Rikenellaceae_RC9_gut_group_Gn	-0.270761	0.22	0.546043
Lactobacillus_Gp	Helicobacter_Gn	-0.301704	0.22	0.546043
Alistipes_Gn	Candidatus_Saccharimonas_Gp	-0.355705	0.22	0.546043
Defb37	Muribaculum_Gn	-0.387418	0.22	0.546043
Oscillibacter_Gn	Enterobacteriaceae_Unc_Gn	-0.388887	0.22	0.546043
Defb37	Bacteroides_Gn	-0.448737	0.22	0.546043
Retnlb	S100a10	-0.468984	0.22	0.546043
Akkermansia_Gn	RF39_Gp	0.596267	0.24	0.568421
Parasutterella_Gn	Prevotellaceae_UCG.001_Gn	0.493966	0.24	0.568421
Reg3b	Nlrp6	0.472685	0.24	0.568421
Prevotellaceae_NK3B31_group_Gn	Monoglobus_Gp	0.434247	0.24	0.568421
Lactobacillus_Gp	Ang4	0.425572	0.24	0.568421
Dubosiella_Gp	Candidatus_Saccharimonas_Gp	0.304211	0.24	0.568421
Faecalibaculum_Gp	Akkermansia_Gn	0.292887	0.24	0.568421
Lypd8	Lachnospiraceae_NK4A136_group_Gp	0.238508	0.24	0.568421
Rikenellaceae_RC9_gut_group_Gn	Desulfovibrionaceae_Uncultured_Gn	0.209866	0.24	0.568421
Lachnospiraceae_Unc_Gp	Prevotellaceae_NK3B31_group_Gn	0.149857	0.24	0.568421
Reg3g	Gastranaerophilales_Gn	-0.197535	0.24	0.568421
Dubosiella_Gp	Prevotellaceae_UCG.001_Gn	-0.233611	0.24	0.568421
Clostridium_sensu_stricto_1_Gp	S100a10	-0.248372	0.24	0.568421
S100a10	Ltf	-0.271235	0.24	0.568421
Clostridia_UCG.014_Gp	Parabacteroides_Gn	-0.287073	0.24	0.568421
Bifidobacterium_Gp	Rikenella_Gn	-0.291742	0.24	0.568421
Muribaculum_Gn	Nlrp6	-0.295796	0.24	0.568421
Turicibacter_Gp	Prevotellaceae_NK3B31_group_Gn	-0.297706	0.24	0.568421
Bifidobacterium_Gp	Lachnospiraceae_NK4A136_group_Gp	-0.303302	0.24	0.568421
Nlrp6	Clostridia_UCG.014_Gp	-0.536024	0.24	0.568421
Faecalibaculum_Gp	Cdx2	1	0.26	0.579957
Cdx2	Lypd8	1	0.26	0.579957
Alistipes_Gn	Parabacteroides_Gn	0.477911	0.26	0.579957
Lypd8	Alistipes_Gn	0.455078	0.26	0.579957
Defb45	Bacteroides_Gn	0.379851	0.26	0.579957
Extl3	Prevotellaceae_NK3B31_group_Gn	0.379636	0.26	0.579957
Akkermansia_Gn	Prevotellaceae_NK3B31_group_Gn	0.341063	0.26	0.579957
Myd88	Lcn2	0.315508	0.26	0.579957
Parasutterella_Gn	Lypd8	0.305514	0.26	0.579957
Lachnospiraceae_Unc_Gp	Gastranaerophilales_Gn	0.302311	0.26	0.579957
Oscillibacter_Gn	Prevotellaceae_NK3B31_group_Gn	0.239966	0.26	0.579957
Enterobacteriaceae_Unc_Gn	Desulfovibrionaceae_Uncultured_Gn	0.217379	0.26	0.579957
Faecalibaculum_Gp	Muribaculaceae_Gn	0.209313	0.26	0.579957
Clostridia_UCG.014_Gp	RF39_Gp	0.158786	0.26	0.579957
Defb37	Oscillibacter_Gn	-0.0411168	0.26	0.579957
Muribaculaceae_Gn	Helicobacter_Gn	-0.119331	0.26	0.579957
Reg3b	Monoglobus_Gp	-0.170443	0.26	0.579957
Muribaculaceae_Gn	Colidextribacter_Gn	-0.182768	0.26	0.579957
Alistipes_Gn	Prevotellaceae_NK3B31_group_Gn	-0.231249	0.26	0.579957
Gastranaerophilales_Gn	Enterobacteriaceae_Unc_Gn	-0.253666	0.26	0.579957
Retnlb	Rikenella_Gn	-0.27593	0.26	0.579957
Bifidobacterium_Gp	Extl3	-0.379233	0.26	0.579957
Lactobacillus_Gp	Alistipes_Gn	-0.429378	0.26	0.579957
Lypd8l	Rikenellaceae_RC9_gut_group_Gn	-0.433276	0.26	0.579957
Turicibacter_Gp	Extl3	-0.436275	0.26	0.579957
Nlrp6	Lachnospiraceae_Unc_Gp	-0.43876	0.26	0.579957
Cdx2	Parabacteroides_Gn	-1	0.26	0.579957
S100g	Nlrp6	0.561714	0.28	0.606276
Parasutterella_Gn	Muribaculum_Gn	0.403618	0.28	0.606276
Muribaculum_Gn	Gastranaerophilales_Gn	0.378499	0.28	0.606276
Lactobacillus_Gp	Candidatus_Saccharimonas_Gp	0.311219	0.28	0.606276
Lypd8l	Prevotellaceae_NK3B31_group_Gn	0.29816	0.28	0.606276
Rikenellaceae_RC9_gut_group_Gn	Oscillibacter_Gn	0.234958	0.28	0.606276
Akkermansia_Gn	Ltf	-0.0739304	0.28	0.606276
Prevotellaceae_UCG.001_Gn	S100a10	-0.0931981	0.28	0.606276
S100g	Extl3	-0.207711	0.28	0.606276
Prevotellaceae_UCG.001_Gn	Monoglobus_Gp	-0.255116	0.28	0.606276
Candidatus_Saccharimonas_Gp	Ltf	-0.287063	0.28	0.606276
S100a10	RF39_Gp	-0.292813	0.28	0.606276
Reg3g	Lypd8	-0.499839	0.28	0.606276
Cdx2	Oscillibacter_Gn	-1	0.28	0.606276
Cdx2	Lypd8l	1	0.3	0.627273
Ang4	Oscillibacter_Gn	0.414497	0.3	0.627273
Extl3	Helicobacter_Gn	0.383951	0.3	0.627273
Dubosiella_Gp	Nlrp6	0.379043	0.3	0.627273
Retnlb	Parasutterella_Gn	0.287007	0.3	0.627273
Lactobacillus_Gp	Myd88	0.281233	0.3	0.627273
Ang4	Bacteroides_Gn	0.25556	0.3	0.627273
Clostridium_sensu_stricto_1_Gp	Lactobacillus_Gp	0.163806	0.3	0.627273
Lactobacillus_Gp	Bacteroides_Gn	0.146216	0.3	0.627273
Lachnospiraceae_Unc_Gp	Enterobacteriaceae_Unc_Gn	-0.174054	0.3	0.627273
Candidatus_Saccharimonas_Gp	Desulfovibrionaceae_Uncultured_Gn	-0.222843	0.3	0.627273
Muribaculaceae_Gn	Gastranaerophilales_Gn	-0.285549	0.3	0.627273
Retnlb	Lachnospiraceae_NK4A136_group_Gp	-0.306644	0.3	0.627273
Faecalibaculum_Gp	Extl3	-0.342999	0.3	0.627273
Extl3	RF39_Gp	-0.381915	0.3	0.627273
Retnlb	Alistipes_Gn	-0.455848	0.3	0.627273
Cdx2	Defb45	-1	0.3	0.627273
Cdx2	Clostridium_sensu_stricto_1_Gp	0.641192	0.32	0.653254
Rikenellaceae_RC9_gut_group_Gn	Parabacteroides_Gn	0.41691	0.32	0.653254
Lactobacillus_Gp	S100g	0.371088	0.32	0.653254
Muribaculaceae_Gn	Parabacteroides_Gn	0.358364	0.32	0.653254
Prevotellaceae_UCG.001_Gn	Helicobacter_Gn	0.225284	0.32	0.653254
Ltf	Parabacteroides_Gn	0.163828	0.32	0.653254
Candidatus_Saccharimonas_Gp	Prevotellaceae_NK3B31_group_Gn	-0.180167	0.32	0.653254
Alistipes_Gn	Enterobacteriaceae_Unc_Gn	-0.223711	0.32	0.653254
Turicibacter_Gp	Oscillibacter_Gn	-0.242719	0.32	0.653254
Akkermansia_Gn	Helicobacter_Gn	-0.292582	0.32	0.653254
Muribaculaceae_Gn	RF39_Gp	-0.311986	0.32	0.653254
Gastranaerophilales_Gn	Monoglobus_Gp	-0.358397	0.32	0.653254
Muribaculaceae_Gn	Alistipes_Gn	0.507686	0.34	0.675432
Extl3	Alistipes_Gn	0.505082	0.34	0.675432
Alistipes_Gn	Colidextribacter_Gn	0.464587	0.34	0.675432
Lachnospiraceae_Unc_Gp	Rikenella_Gn	0.34339	0.34	0.675432
Muribaculum_Gn	Rikenella_Gn	0.335002	0.34	0.675432
S100a10	Prevotellaceae_NK3B31_group_Gn	0.308984	0.34	0.675432
Parasutterella_Gn	Gastranaerophilales_Gn	0.293215	0.34	0.675432
Clostridium_sensu_stricto_1_Gp	Muribaculaceae_Gn	0.180686	0.34	0.675432
Gastranaerophilales_Gn	Desulfovibrionaceae_Uncultured_Gn	0.171257	0.34	0.675432
Parasutterella_Gn	Rikenella_Gn	-0.223989	0.34	0.675432
Faecalibaculum_Gp	Lcn2	-0.259344	0.34	0.675432
Defb37	Nlrp6	-0.285564	0.34	0.675432
Reg3g	Lcn2	-0.319064	0.34	0.675432
Cdx2	Clostridia_UCG.014_Gp	-1	0.34	0.675432
Bacteroides_Gn	Alistipes_Gn	0.493623	0.36	0.687454
S100a10	Alistipes_Gn	0.426634	0.36	0.687454
Turicibacter_Gp	Nlrp6	0.302848	0.36	0.687454
Rikenellaceae_RC9_gut_group_Gn	Defb45	0.296685	0.36	0.687454
Dubosiella_Gp	Defb37	0.262757	0.36	0.687454
Ltf	Gastranaerophilales_Gn	0.240836	0.36	0.687454
Ltf	Enterobacteriaceae_Unc_Gn	0.214539	0.36	0.687454
Dubosiella_Gp	Ang4	0.199862	0.36	0.687454
Lactobacillus_Gp	Bifidobacterium_Gp	0.169018	0.36	0.687454
Rikenellaceae_RC9_gut_group_Gn	Rikenella_Gn	0.110015	0.36	0.687454
Muribaculum_Gn	Ltf	-0.0944412	0.36	0.687454
Prevotellaceae_UCG.001_Gn	Lypd8	-0.118546	0.36	0.687454
Muribaculaceae_Gn	Akkermansia_Gn	-0.176242	0.36	0.687454
Lypd8l	Bacteroides_Gn	-0.222685	0.36	0.687454
Dubosiella_Gp	Lachnospiraceae_Unc_Gp	-0.290521	0.36	0.687454
Reg3b	Muribaculaceae_Gn	-0.315662	0.36	0.687454
Lactobacillus_Gp	Lachnospiraceae_Unc_Gp	-0.407826	0.36	0.687454
Reg3g	Muribaculaceae_Gn	-0.453051	0.36	0.687454
Extl3	Clostridia_UCG.014_Gp	-0.578625	0.36	0.687454
Cdx2	Alistipes_Gn	-1	0.36	0.687454
Cdx2	Gastranaerophilales_Gn	-1	0.36	0.687454
Cdx2	Ang4	1	0.38	0.709928
Bacteroides_Gn	Monoglobus_Gp	0.337596	0.38	0.709928
Parabacteroides_Gn	Monoglobus_Gp	0.204863	0.38	0.709928
Defb37	Ltf	0.138354	0.38	0.709928
Bifidobacterium_Gp	Defb45	-0.127863	0.38	0.709928
Rikenellaceae_RC9_gut_group_Gn	Enterobacteriaceae_Unc_Gn	-0.15669	0.38	0.709928
S100g	Parasutterella_Gn	-0.184	0.38	0.709928
Turicibacter_Gp	Rikenellaceae_RC9_gut_group_Gn	-0.226842	0.38	0.709928
Bifidobacterium_Gp	S100a10	-0.227378	0.38	0.709928
Candidatus_Saccharimonas_Gp	Parabacteroides_Gn	-0.268016	0.38	0.709928
Muribaculum_Gn	Akkermansia_Gn	-0.331659	0.38	0.709928
S100g	Rikenellaceae_RC9_gut_group_Gn	-0.348568	0.38	0.709928
Cdx2	Reg3b	1	0.4	0.730159
Parasutterella_Gn	Nlrp6	0.336318	0.4	0.730159
Prevotellaceae_NK3B31_group_Gn	Desulfovibrionaceae_Uncultured_Gn	0.280927	0.4	0.730159
Muribaculum_Gn	Parabacteroides_Gn	0.262328	0.4	0.730159
Rikenellaceae_RC9_gut_group_Gn	Ltf	0.22855	0.4	0.730159
Faecalibaculum_Gp	Reg3b	0.194896	0.4	0.730159
Reg3g	Bifidobacterium_Gp	0.189975	0.4	0.730159
Faecalibaculum_Gp	S100g	0.157005	0.4	0.730159
Reg3b	Ltf	-0.0518544	0.4	0.730159
Reg3g	Oscillibacter_Gn	-0.0990999	0.4	0.730159
Ang4	Lachnospiraceae_Unc_Gp	-0.130816	0.4	0.730159
S100g	Lachnospiraceae_NK4A136_group_Gp	-0.168415	0.4	0.730159
Lactobacillus_Gp	Enterobacteriaceae_Unc_Gn	-0.172962	0.4	0.730159
Muribaculum_Gn	Alistipes_Gn	0.387173	0.42	0.750777
Myd88	Alistipes_Gn	0.334301	0.42	0.750777
Reg3g	RF39_Gp	0.297994	0.42	0.750777
Ang4	Muribaculaceae_Gn	0.265725	0.42	0.750777
Defb45	Prevotellaceae_NK3B31_group_Gn	0.163487	0.42	0.750777
Clostridium_sensu_stricto_1_Gp	Lcn2	0.160109	0.42	0.750777
Lactobacillus_Gp	S100a10	0.158273	0.42	0.750777
Lactobacillus_Gp	Clostridia_UCG.014_Gp	0.149642	0.42	0.750777
Enterobacteriaceae_Unc_Gn	Helicobacter_Gn	0.142763	0.42	0.750777
Rikenellaceae_RC9_gut_group_Gn	Myd88	-0.147361	0.42	0.750777
Dubosiella_Gp	Prevotellaceae_NK3B31_group_Gn	-0.234038	0.42	0.750777
Akkermansia_Gn	Colidextribacter_Gn	-0.246315	0.42	0.750777
Defb37	Candidatus_Saccharimonas_Gp	0.316684	0.44	0.765378
Myd88	Defb45	0.259777	0.44	0.765378
Lcn2	Lachnospiraceae_Unc_Gp	0.188434	0.44	0.765378
Colidextribacter_Gn	Ltf	0.150557	0.44	0.765378
Candidatus_Saccharimonas_Gp	Colidextribacter_Gn	-0.120218	0.44	0.765378
Lactobacillus_Gp	Monoglobus_Gp	-0.13564	0.44	0.765378
Akkermansia_Gn	Gastranaerophilales_Gn	-0.137153	0.44	0.765378
Dubosiella_Gp	Gastranaerophilales_Gn	-0.146883	0.44	0.765378
Ang4	Ltf	-0.155719	0.44	0.765378
Reg3b	Oscillibacter_Gn	-0.168779	0.44	0.765378
Nlrp6	Helicobacter_Gn	-0.221245	0.44	0.765378
Reg3b	Prevotellaceae_UCG.001_Gn	-0.24114	0.44	0.765378
Bifidobacterium_Gp	Nlrp6	-0.249816	0.44	0.765378
Nlrp6	Enterobacteriaceae_Unc_Gn	-0.25301	0.44	0.765378
Reg3g	Myd88	-0.297023	0.44	0.765378
Cdx2	Prevotellaceae_UCG.001_Gn	-1	0.44	0.765378
Extl3	Muribaculaceae_Gn	0.401642	0.46	0.777941
Alistipes_Gn	Helicobacter_Gn	0.397386	0.46	0.777941
Parasutterella_Gn	S100a10	0.20163	0.46	0.777941
Dubosiella_Gp	Lypd8	0.144479	0.46	0.777941
Muribaculaceae_Gn	Candidatus_Saccharimonas_Gp	0.135315	0.46	0.777941
Clostridia_UCG.014_Gp	Enterobacteriaceae_Unc_Gn	-0.0573222	0.46	0.777941
Bifidobacterium_Gp	Colidextribacter_Gn	-0.146242	0.46	0.777941
Bifidobacterium_Gp	Enterobacteriaceae_Unc_Gn	-0.151721	0.46	0.777941
Ang4	Colidextribacter_Gn	-0.169359	0.46	0.777941
Lypd8l	Rikenella_Gn	-0.173208	0.46	0.777941
Clostridia_UCG.014_Gp	Helicobacter_Gn	-0.201135	0.46	0.777941
Clostridia_UCG.014_Gp	Akkermansia_Gn	-0.220485	0.46	0.777941
Bifidobacterium_Gp	Bacteroides_Gn	-0.225466	0.46	0.777941
Defb37	Rikenella_Gn	-0.260254	0.46	0.777941
Lypd8l	Parabacteroides_Gn	-0.284899	0.46	0.777941
Cdx2	Lcn2	-0.655904	0.46	0.777941
Cdx2	Helicobacter_Gn	-1	0.46	0.777941
Cdx2	Reg3g	1	0.48	0.79361
Cdx2	Myd88	1	0.48	0.79361
Nlrp6	Extl3	0.456515	0.48	0.79361
S100g	Prevotellaceae_NK3B31_group_Gn	0.270934	0.48	0.79361
Muribaculum_Gn	Rikenellaceae_RC9_gut_group_Gn	0.269066	0.48	0.79361
Alistipes_Gn	Oscillibacter_Gn	0.253264	0.48	0.79361
Lcn2	Monoglobus_Gp	-0.0988888	0.48	0.79361
Lypd8	RF39_Gp	-0.155372	0.48	0.79361
Defb45	Enterobacteriaceae_Unc_Gn	-0.163023	0.48	0.79361
Parasutterella_Gn	Parabacteroides_Gn	-0.188443	0.48	0.79361
S100g	Lcn2	-0.208721	0.48	0.79361
Dubosiella_Gp	Extl3	-0.27731	0.48	0.79361
Parasutterella_Gn	Enterobacteriaceae_Unc_Gn	-0.282658	0.48	0.79361
Retnlb	Lypd8	-0.301863	0.48	0.79361
Muribaculaceae_Gn	Rikenella_Gn	0.408944	0.5	0.809859
Ltf	Oscillibacter_Gn	0.22828	0.5	0.809859
Oscillibacter_Gn	Desulfovibrionaceae_Uncultured_Gn	0.226546	0.5	0.809859
Prevotellaceae_UCG.001_Gn	Desulfovibrionaceae_Uncultured_Gn	0.181206	0.5	0.809859
S100g	RF39_Gp	0.146352	0.5	0.809859
Clostridia_UCG.014_Gp	Lachnospiraceae_NK4A136_group_Gp	0.137008	0.5	0.809859
Parasutterella_Gn	Alistipes_Gn	-0.0912178	0.5	0.809859
Prevotellaceae_UCG.001_Gn	Prevotellaceae_NK3B31_group_Gn	-0.164136	0.5	0.809859
Lypd8l	S100a10	-0.182818	0.5	0.809859
Reg3b	Ang4	-0.200736	0.5	0.809859
Clostridia_UCG.014_Gp	Oscillibacter_Gn	-0.211305	0.5	0.809859
Extl3	Lachnospiraceae_Unc_Gp	-0.242529	0.5	0.809859
Nlrp6	Oscillibacter_Gn	-0.243134	0.5	0.809859
Bacteroides_Gn	Rikenella_Gn	0.310525	0.52	0.822936
Lactobacillus_Gp	Prevotellaceae_NK3B31_group_Gn	0.176175	0.52	0.822936
Clostridium_sensu_stricto_1_Gp	Clostridia_UCG.014_Gp	0.15868	0.52	0.822936
Lachnospiraceae_NK4A136_group_Gp	Ltf	-0.036711	0.52	0.822936
Defb37	Lachnospiraceae_Unc_Gp	-0.0371834	0.52	0.822936
Nlrp6	Alistipes_Gn	-0.136672	0.52	0.822936
Defb37	Gastranaerophilales_Gn	-0.147094	0.52	0.822936
Clostridia_UCG.014_Gp	Desulfovibrionaceae_Uncultured_Gn	-0.149357	0.52	0.822936
Ang4	Rikenella_Gn	-0.150632	0.52	0.822936
S100a10	Colidextribacter_Gn	-0.151717	0.52	0.822936
Retnlb	Monoglobus_Gp	-0.152952	0.52	0.822936
Lypd8l	Lypd8	-0.173897	0.52	0.822936
Lypd8	Colidextribacter_Gn	-0.213373	0.52	0.822936
Reg3b	S100a10	-0.258123	0.52	0.822936
Faecalibaculum_Gp	Alistipes_Gn	-0.295576	0.52	0.822936
Lypd8l	Nlrp6	0.370646	0.54	0.839189
Faecalibaculum_Gp	Ang4	0.147817	0.54	0.839189
Defb37	Bifidobacterium_Gp	0.121131	0.54	0.839189
Dubosiella_Gp	Muribaculaceae_Gn	0.00602645	0.54	0.839189
Parabacteroides_Gn	Prevotellaceae_NK3B31_group_Gn	-0.136365	0.54	0.839189
Dubosiella_Gp	Bacteroides_Gn	-0.162079	0.54	0.839189
Candidatus_Saccharimonas_Gp	Rikenella_Gn	-0.17085	0.54	0.839189
Lypd8	Monoglobus_Gp	-0.176343	0.54	0.839189
Akkermansia_Gn	Monoglobus_Gp	-0.190803	0.54	0.839189
Lactobacillus_Gp	Gastranaerophilales_Gn	-0.194878	0.54	0.839189
Retnlb	Parabacteroides_Gn	-0.254494	0.54	0.839189
Defb37	Parabacteroides_Gn	-0.294527	0.54	0.839189
Defb37	RF39_Gp	0.242234	0.56	0.857396
Parasutterella_Gn	Myd88	0.211837	0.56	0.857396
Dubosiella_Gp	Myd88	0.192714	0.56	0.857396
Clostridia_UCG.014_Gp	Monoglobus_Gp	0.187256	0.56	0.857396
Lypd8l	Monoglobus_Gp	0.185967	0.56	0.857396
Lachnospiraceae_NK4A136_group_Gp	Enterobacteriaceae_Unc_Gn	0.1808	0.56	0.857396
Clostridium_sensu_stricto_1_Gp	Muribaculum_Gn	0.14389	0.56	0.857396
Turicibacter_Gp	S100a10	-0.280836	0.56	0.857396
Reg3g	Bacteroides_Gn	-0.381497	0.56	0.857396
Cdx2	Extl3	-1	0.56	0.857396
Cdx2	Nlrp6	1	0.58	0.872529
Defb45	Parabacteroides_Gn	0.280424	0.58	0.872529
Dubosiella_Gp	Clostridia_UCG.014_Gp	0.14942	0.58	0.872529
Lypd8l	Enterobacteriaceae_Unc_Gn	0.137864	0.58	0.872529
Lachnospiraceae_NK4A136_group_Gp	Prevotellaceae_NK3B31_group_Gn	0.125976	0.58	0.872529
Clostridium_sensu_stricto_1_Gp	Akkermansia_Gn	0.100852	0.58	0.872529
Myd88	Monoglobus_Gp	-0.107285	0.58	0.872529
Lypd8l	Lachnospiraceae_NK4A136_group_Gp	-0.142085	0.58	0.872529
Bacteroides_Gn	Ltf	-0.181478	0.58	0.872529
Extl3	Ltf	-0.206026	0.58	0.872529
Reg3b	Bacteroides_Gn	-0.222445	0.58	0.872529
Lactobacillus_Gp	Lachnospiraceae_NK4A136_group_Gp	-0.261198	0.58	0.872529
Defb45	Muribaculaceae_Gn	0.313531	0.6	0.878359
Reg3g	Clostridia_UCG.014_Gp	0.276072	0.6	0.878359
Nlrp6	Muribaculaceae_Gn	0.220931	0.6	0.878359
Lcn2	Rikenella_Gn	0.181501	0.6	0.878359
Bifidobacterium_Gp	Candidatus_Saccharimonas_Gp	0.115158	0.6	0.878359
Dubosiella_Gp	Muribaculum_Gn	0.0957267	0.6	0.878359
Rikenellaceae_RC9_gut_group_Gn	Colidextribacter_Gn	-0.0540143	0.6	0.878359
Muribaculaceae_Gn	Prevotellaceae_NK3B31_group_Gn	-0.0734551	0.6	0.878359
Myd88	Parabacteroides_Gn	-0.0994526	0.6	0.878359
Defb45	RF39_Gp	-0.137371	0.6	0.878359
Extl3	Enterobacteriaceae_Unc_Gn	-0.148858	0.6	0.878359
Oscillibacter_Gn	Monoglobus_Gp	-0.150534	0.6	0.878359
Bifidobacterium_Gp	Myd88	-0.153027	0.6	0.878359
Retnlb	Akkermansia_Gn	-0.16041	0.6	0.878359
S100g	Lachnospiraceae_Unc_Gp	-0.185651	0.6	0.878359
Reg3b	Muribaculum_Gn	-0.185664	0.6	0.878359
Akkermansia_Gn	Enterobacteriaceae_Unc_Gn	-0.202029	0.6	0.878359
Retnlb	Bacteroides_Gn	-0.213444	0.6	0.878359
Ang4	Candidatus_Saccharimonas_Gp	-0.306664	0.6	0.878359
S100a10	Rikenella_Gn	0.28663	0.62	0.886326
Muribaculum_Gn	Helicobacter_Gn	0.21086	0.62	0.886326
Muribaculum_Gn	Extl3	0.130474	0.62	0.886326
Bacteroides_Gn	Colidextribacter_Gn	0.117566	0.62	0.886326
Muribaculum_Gn	Lypd8	0.11325	0.62	0.886326
Turicibacter_Gp	Muribaculum_Gn	0.0926355	0.62	0.886326
RF39_Gp	Ltf	0.0670277	0.62	0.886326
Reg3g	Parasutterella_Gn	-0.0497948	0.62	0.886326
Clostridium_sensu_stricto_1_Gp	Parabacteroides_Gn	-0.090051	0.62	0.886326
Lypd8	Parabacteroides_Gn	-0.119809	0.62	0.886326
Clostridium_sensu_stricto_1_Gp	Gastranaerophilales_Gn	-0.149462	0.62	0.886326
Clostridia_UCG.014_Gp	Prevotellaceae_NK3B31_group_Gn	-0.156316	0.62	0.886326
Bifidobacterium_Gp	Oscillibacter_Gn	-0.170325	0.62	0.886326
Oscillibacter_Gn	Parabacteroides_Gn	-0.193311	0.62	0.886326
Extl3	Candidatus_Saccharimonas_Gp	-0.386094	0.62	0.886326
Cdx2	Lachnospiraceae_NK4A136_group_Gp	-1	0.62	0.886326
Cdx2	Monoglobus_Gp	-1	0.62	0.886326
S100a10	Helicobacter_Gn	0.212581	0.64	0.898779
Muribaculum_Gn	Oscillibacter_Gn	0.207203	0.64	0.898779
Reg3b	Enterobacteriaceae_Unc_Gn	0.117164	0.64	0.898779
Reg3b	Akkermansia_Gn	0.084685	0.64	0.898779
Gastranaerophilales_Gn	Rikenella_Gn	0.079995	0.64	0.898779
Faecalibaculum_Gp	Prevotellaceae_UCG.001_Gn	0.0750866	0.64	0.898779
Bifidobacterium_Gp	Alistipes_Gn	0.052259	0.64	0.898779
Retnlb	Muribaculaceae_Gn	-0.0282297	0.64	0.898779
RF39_Gp	Oscillibacter_Gn	-0.0525583	0.64	0.898779
Reg3g	Monoglobus_Gp	-0.0649603	0.64	0.898779
Reg3g	Colidextribacter_Gn	-0.0761749	0.64	0.898779
Lcn2	Clostridia_UCG.014_Gp	-0.19147	0.64	0.898779
Rikenellaceae_RC9_gut_group_Gn	Prevotellaceae_NK3B31_group_Gn	-0.20033	0.64	0.898779
Alistipes_Gn	Lachnospiraceae_Unc_Gp	0.348856	0.66	0.903571
Lachnospiraceae_NK4A136_group_Gp	Parabacteroides_Gn	0.277408	0.66	0.903571
Defb37	Clostridia_UCG.014_Gp	0.214096	0.66	0.903571
S100g	Myd88	0.197172	0.66	0.903571
Lachnospiraceae_NK4A136_group_Gp	Oscillibacter_Gn	0.145222	0.66	0.903571
Rikenella_Gn	Prevotellaceae_NK3B31_group_Gn	0.135646	0.66	0.903571
Cdx2	Candidatus_Saccharimonas_Gp	0.131718	0.66	0.903571
Myd88	Lachnospiraceae_Unc_Gp	0.128449	0.66	0.903571
Bifidobacterium_Gp	Gastranaerophilales_Gn	0.119043	0.66	0.903571
Ang4	Helicobacter_Gn	0.116876	0.66	0.903571
Gastranaerophilales_Gn	Parabacteroides_Gn	0.0635908	0.66	0.903571
Rikenellaceae_RC9_gut_group_Gn	Helicobacter_Gn	0.0593743	0.66	0.903571
Parasutterella_Gn	Helicobacter_Gn	-0.0430509	0.66	0.903571
Lcn2	Ltf	-0.0641609	0.66	0.903571
Myd88	RF39_Gp	-0.111326	0.66	0.903571
Reg3b	Clostridia_UCG.014_Gp	-0.122301	0.66	0.903571
Faecalibaculum_Gp	Gastranaerophilales_Gn	-0.12646	0.66	0.903571
Extl3	Colidextribacter_Gn	-0.162819	0.66	0.903571
Gastranaerophilales_Gn	Prevotellaceae_NK3B31_group_Gn	-0.183645	0.66	0.903571
Prevotellaceae_UCG.001_Gn	Enterobacteriaceae_Unc_Gn	0.170955	0.68	0.916406
Clostridium_sensu_stricto_1_Gp	Rikenellaceae_RC9_gut_group_Gn	0.12525	0.68	0.916406
Lachnospiraceae_Unc_Gp	Ltf	0.0484131	0.68	0.916406
Clostridium_sensu_stricto_1_Gp	Lypd8	-0.00244844	0.68	0.916406
Reg3g	Lachnospiraceae_Unc_Gp	-0.0424071	0.68	0.916406
Faecalibaculum_Gp	Enterobacteriaceae_Unc_Gn	-0.0731824	0.68	0.916406
Clostridium_sensu_stricto_1_Gp	Enterobacteriaceae_Unc_Gn	-0.079342	0.68	0.916406
Clostridium_sensu_stricto_1_Gp	Bacteroides_Gn	-0.0984025	0.68	0.916406
Ang4	Parabacteroides_Gn	-0.129384	0.68	0.916406
Defb37	Prevotellaceae_UCG.001_Gn	-0.146779	0.68	0.916406
Turicibacter_Gp	Bacteroides_Gn	-0.190267	0.68	0.916406
Cdx2	Rikenella_Gn	-0.197315	0.68	0.916406
S100a10	Desulfovibrionaceae_Uncultured_Gn	0.291416	0.7	0.934839
RF39_Gp	Lachnospiraceae_Unc_Gp	0.132406	0.7	0.934839
Bacteroides_Gn	Parabacteroides_Gn	-0.0474465	0.7	0.934839
RF39_Gp	Desulfovibrionaceae_Uncultured_Gn	-0.0894206	0.7	0.934839
Lcn2	Akkermansia_Gn	-0.120657	0.7	0.934839
Myd88	Colidextribacter_Gn	-0.14264	0.7	0.934839
Defb37	Rikenellaceae_RC9_gut_group_Gn	-0.228628	0.7	0.934839
Cdx2	S100a10	0.305723	0.72	0.937358
Prevotellaceae_UCG.001_Gn	Oscillibacter_Gn	0.163648	0.72	0.937358
Lypd8	Prevotellaceae_NK3B31_group_Gn	0.160095	0.72	0.937358
Candidatus_Saccharimonas_Gp	Enterobacteriaceae_Unc_Gn	0.153579	0.72	0.937358
Muribaculum_Gn	Desulfovibrionaceae_Uncultured_Gn	0.116217	0.72	0.937358
Myd88	Desulfovibrionaceae_Uncultured_Gn	0.0871907	0.72	0.937358
Clostridium_sensu_stricto_1_Gp	Parasutterella_Gn	0.0653125	0.72	0.937358
Myd88	Candidatus_Saccharimonas_Gp	0.0582154	0.72	0.937358
Clostridia_UCG.014_Gp	Ltf	0.053492	0.72	0.937358
Ang4	Prevotellaceae_NK3B31_group_Gn	0.0189903	0.72	0.937358
Myd88	Oscillibacter_Gn	0.010968	0.72	0.937358
Lactobacillus_Gp	Muribaculaceae_Gn	-0.0267432	0.72	0.937358
Rikenellaceae_RC9_gut_group_Gn	S100a10	-0.0465161	0.72	0.937358
Alistipes_Gn	Monoglobus_Gp	-0.0601298	0.72	0.937358
Prevotellaceae_UCG.001_Gn	Bacteroides_Gn	-0.0659351	0.72	0.937358
Prevotellaceae_UCG.001_Gn	Colidextribacter_Gn	-0.0900927	0.72	0.937358
Rikenellaceae_RC9_gut_group_Gn	Clostridia_UCG.014_Gp	-0.145362	0.72	0.937358
Parasutterella_Gn	Clostridia_UCG.014_Gp	-0.160366	0.72	0.937358
Cdx2	Bacteroides_Gn	-0.481543	0.72	0.937358
Cdx2	Rikenellaceae_RC9_gut_group_Gn	-1	0.72	0.937358
Muribaculaceae_Gn	Desulfovibrionaceae_Uncultured_Gn	0.210089	0.74	0.937454
Clostridia_UCG.014_Gp	Colidextribacter_Gn	0.205238	0.74	0.937454
Myd88	Prevotellaceae_NK3B31_group_Gn	0.161657	0.74	0.937454
Bacteroides_Gn	Clostridia_UCG.014_Gp	0.114307	0.74	0.937454
Lypd8l	Clostridia_UCG.014_Gp	0.0815934	0.74	0.937454
S100g	Akkermansia_Gn	0.0645765	0.74	0.937454
Muribaculum_Gn	Muribaculaceae_Gn	0.0534355	0.74	0.937454
Nlrp6	Lachnospiraceae_NK4A136_group_Gp	0.0371846	0.74	0.937454
Turicibacter_Gp	Enterobacteriaceae_Unc_Gn	-0.0357206	0.74	0.937454
Prevotellaceae_UCG.001_Gn	Lachnospiraceae_NK4A136_group_Gp	-0.0453793	0.74	0.937454
Retnlb	Prevotellaceae_NK3B31_group_Gn	-0.0495471	0.74	0.937454
Clostridium_sensu_stricto_1_Gp	Alistipes_Gn	-0.0551997	0.74	0.937454
Ang4	Clostridia_UCG.014_Gp	-0.0575187	0.74	0.937454
Turicibacter_Gp	Ang4	-0.0620263	0.74	0.937454
Clostridium_sensu_stricto_1_Gp	Ang4	-0.0643585	0.74	0.937454
Ang4	Desulfovibrionaceae_Uncultured_Gn	-0.0963107	0.74	0.937454
Nlrp6	Desulfovibrionaceae_Uncultured_Gn	-0.116255	0.74	0.937454
Akkermansia_Gn	Lachnospiraceae_Unc_Gp	-0.135127	0.74	0.937454
Dubosiella_Gp	Lcn2	-0.150034	0.74	0.937454
Lcn2	Candidatus_Saccharimonas_Gp	-0.176154	0.74	0.937454
Faecalibaculum_Gp	Bacteroides_Gn	-0.178067	0.74	0.937454
Myd88	Clostridia_UCG.014_Gp	-0.299933	0.74	0.937454
Rikenellaceae_RC9_gut_group_Gn	Akkermansia_Gn	0.130795	0.76	0.944298
Muribaculum_Gn	Lachnospiraceae_NK4A136_group_Gp	0.126994	0.76	0.944298
Parasutterella_Gn	Defb45	0.0888591	0.76	0.944298
Lcn2	Enterobacteriaceae_Unc_Gn	0.0566807	0.76	0.944298
Muribaculaceae_Gn	Clostridia_UCG.014_Gp	-0.00310387	0.76	0.944298
Myd88	Helicobacter_Gn	-0.0197881	0.76	0.944298
S100a10	Parabacteroides_Gn	-0.0206132	0.76	0.944298
S100a10	Gastranaerophilales_Gn	-0.0396402	0.76	0.944298
Parasutterella_Gn	Bacteroides_Gn	-0.0463094	0.76	0.944298
Retnlb	Ang4	-0.0772167	0.76	0.944298
Lactobacillus_Gp	Muribaculum_Gn	-0.0934963	0.76	0.944298
Bifidobacterium_Gp	Lcn2	-0.0985772	0.76	0.944298
Bifidobacterium_Gp	Lypd8	-0.142107	0.76	0.944298
Retnlb	Myd88	-0.167668	0.76	0.944298
Lactobacillus_Gp	RF39_Gp	-0.195698	0.76	0.944298
Cdx2	Enterobacteriaceae_Unc_Gn	-0.521071	0.76	0.944298
Extl3	Monoglobus_Gp	0.16155	0.78	0.948649
Reg3b	Parasutterella_Gn	0.152298	0.78	0.948649
Extl3	Parabacteroides_Gn	0.133189	0.78	0.948649
Muribaculum_Gn	Bacteroides_Gn	0.106904	0.78	0.948649
Defb45	Monoglobus_Gp	0.103997	0.78	0.948649
Reg3b	Candidatus_Saccharimonas_Gp	0.0959399	0.78	0.948649
Lypd8	Gastranaerophilales_Gn	0.0663234	0.78	0.948649
Lachnospiraceae_NK4A136_group_Gp	Gastranaerophilales_Gn	0.0538435	0.78	0.948649
Bifidobacterium_Gp	Parabacteroides_Gn	0.00736216	0.78	0.948649
Lactobacillus_Gp	Prevotellaceae_UCG.001_Gn	-0.00337153	0.78	0.948649
Bacteroides_Gn	Enterobacteriaceae_Unc_Gn	-0.0454737	0.78	0.948649
Colidextribacter_Gn	Prevotellaceae_NK3B31_group_Gn	-0.0676674	0.78	0.948649
Ang4	Lachnospiraceae_NK4A136_group_Gp	-0.0693866	0.78	0.948649
Reg3b	Myd88	-0.0876424	0.78	0.948649
Muribaculum_Gn	Myd88	-0.111644	0.78	0.948649
Faecalibaculum_Gp	S100a10	-0.120687	0.78	0.948649
Bacteroides_Gn	RF39_Gp	-0.13495	0.78	0.948649
RF39_Gp	Enterobacteriaceae_Unc_Gn	-0.165815	0.78	0.948649
Parasutterella_Gn	Oscillibacter_Gn	0.185644	0.8	0.953917
Reg3b	Prevotellaceae_NK3B31_group_Gn	0.135553	0.8	0.953917
Dubosiella_Gp	S100g	0.118084	0.8	0.953917
Nlrp6	Defb45	0.0998791	0.8	0.953917
Muribaculum_Gn	Enterobacteriaceae_Unc_Gn	0.0817738	0.8	0.953917
Defb45	Clostridia_UCG.014_Gp	0.073107	0.8	0.953917
Faecalibaculum_Gp	Nlrp6	0.0631164	0.8	0.953917
Prevotellaceae_UCG.001_Gn	Extl3	0.0489081	0.8	0.953917
Cdx2	Defb37	0.0133295	0.8	0.953917
Lachnospiraceae_Unc_Gp	Parabacteroides_Gn	0.0017869	0.8	0.953917
S100a10	Oscillibacter_Gn	-0.0216583	0.8	0.953917
Akkermansia_Gn	Desulfovibrionaceae_Uncultured_Gn	-0.0302575	0.8	0.953917
Nlrp6	Monoglobus_Gp	-0.0381727	0.8	0.953917
Defb37	Colidextribacter_Gn	-0.0457619	0.8	0.953917
Dubosiella_Gp	Oscillibacter_Gn	-0.125683	0.8	0.953917
Parasutterella_Gn	Candidatus_Saccharimonas_Gp	-0.234236	0.8	0.953917
Cdx2	Desulfovibrionaceae_Uncultured_Gn	-0.32295	0.8	0.953917
Lcn2	Parabacteroides_Gn	0.178865	0.82	0.97328
Colidextribacter_Gn	Enterobacteriaceae_Unc_Gn	0.00336401	0.82	0.97328
Nlrp6	Rikenella_Gn	-0.0278938	0.82	0.97328
Retnlb	Nlrp6	-0.0298817	0.82	0.97328
Reg3g	Akkermansia_Gn	0.16589	0.84	0.982373
Bacteroides_Gn	Lachnospiraceae_Unc_Gp	0.126835	0.84	0.982373
Turicibacter_Gp	Myd88	0.0332153	0.84	0.982373
RF39_Gp	Prevotellaceae_NK3B31_group_Gn	0.0250109	0.84	0.982373
Faecalibaculum_Gp	Lypd8	0.0217793	0.84	0.982373
Candidatus_Saccharimonas_Gp	Akkermansia_Gn	0.0190698	0.84	0.982373
Reg3g	Ltf	0.0174665	0.84	0.982373
Lcn2	Helicobacter_Gn	-0.00732433	0.84	0.982373
Reg3g	Nlrp6	-0.0493985	0.84	0.982373
S100a10	Lachnospiraceae_Unc_Gp	-0.0632341	0.84	0.982373
Bacteroides_Gn	Oscillibacter_Gn	-0.0679607	0.84	0.982373
Defb37	Parasutterella_Gn	-0.0719651	0.84	0.982373
Lypd8	Lachnospiraceae_Unc_Gp	-0.0797134	0.84	0.982373
Bacteroides_Gn	Desulfovibrionaceae_Uncultured_Gn	0.170852	0.86	0.985714
Retnlb	Enterobacteriaceae_Unc_Gn	0.103961	0.86	0.985714
Myd88	Akkermansia_Gn	0.0866085	0.86	0.985714
Lypd8l	Myd88	0.0417888	0.86	0.985714
RF39_Gp	Monoglobus_Gp	0.0407276	0.86	0.985714
Reg3g	Prevotellaceae_NK3B31_group_Gn	0.0253308	0.86	0.985714
Rikenellaceae_RC9_gut_group_Gn	Lcn2	0.00486099	0.86	0.985714
Lcn2	Oscillibacter_Gn	-0.0015951	0.86	0.985714
Myd88	Rikenella_Gn	-0.0144639	0.86	0.985714
Prevotellaceae_UCG.001_Gn	Clostridia_UCG.014_Gp	-0.0170654	0.86	0.985714
Candidatus_Saccharimonas_Gp	Lachnospiraceae_NK4A136_group_Gp	-0.0232442	0.86	0.985714
Faecalibaculum_Gp	Muribaculum_Gn	-0.0314356	0.86	0.985714
Lypd8	Helicobacter_Gn	-0.0346794	0.86	0.985714
Defb45	Akkermansia_Gn	-0.0429713	0.86	0.985714
Retnlb	Prevotellaceae_UCG.001_Gn	-0.0483875	0.86	0.985714
Ang4	Akkermansia_Gn	-0.054316	0.86	0.985714
Bacteroides_Gn	Prevotellaceae_NK3B31_group_Gn	-0.0554056	0.86	0.985714
Lactobacillus_Gp	Oscillibacter_Gn	-0.103742	0.86	0.985714
Lypd8	Desulfovibrionaceae_Uncultured_Gn	0.0780272	0.88	0.996499
Lypd8l	Parasutterella_Gn	0.0350001	0.88	0.996499
Defb37	Monoglobus_Gp	0.0272429	0.88	0.996499
S100g	Bacteroides_Gn	0.0229135	0.88	0.996499
Faecalibaculum_Gp	Myd88	0.00626756	0.88	0.996499
Alistipes_Gn	Ltf	-0.0192303	0.88	0.996499
Candidatus_Saccharimonas_Gp	Lachnospiraceae_Unc_Gp	-0.0357394	0.88	0.996499
Dubosiella_Gp	S100a10	-0.0393212	0.88	0.996499
Alistipes_Gn	Clostridia_UCG.014_Gp	-0.0424945	0.88	0.996499
Prevotellaceae_UCG.001_Gn	Muribaculaceae_Gn	-0.0459246	0.88	0.996499
S100g	Desulfovibrionaceae_Uncultured_Gn	-0.124327	0.88	0.996499
Cdx2	Akkermansia_Gn	0.140962	0.9	1
Parasutterella_Gn	Extl3	0.10354	0.9	1
Reg3b	Bifidobacterium_Gp	0.0865549	0.9	1
Lcn2	RF39_Gp	0.0785284	0.9	1
Clostridia_UCG.014_Gp	Lachnospiraceae_Unc_Gp	0.0661354	0.9	1
Parasutterella_Gn	Muribaculaceae_Gn	0.0460194	0.9	1
S100a10	Akkermansia_Gn	0.0322885	0.9	1
Oscillibacter_Gn	Rikenella_Gn	0.0319001	0.9	1
Lypd8	Oscillibacter_Gn	0.0307187	0.9	1
RF39_Gp	Colidextribacter_Gn	0.0273297	0.9	1
Lypd8l	Bifidobacterium_Gp	0.0149506	0.9	1
Muribaculaceae_Gn	Monoglobus_Gp	-0.00915839	0.9	1
Extl3	Akkermansia_Gn	-0.015899	0.9	1
S100g	Clostridia_UCG.014_Gp	-0.0244636	0.9	1
Lypd8l	Muribaculaceae_Gn	-0.120651	0.9	1
Retnlb	RF39_Gp	-0.150051	0.9	1
Cdx2	Muribaculaceae_Gn	-1	0.9	1
Lcn2	Desulfovibrionaceae_Uncultured_Gn	0.124908	0.92	1
Parasutterella_Gn	Prevotellaceae_NK3B31_group_Gn	0.0417449	0.92	1
S100g	Muribaculaceae_Gn	0.0217794	0.92	1
Lypd8	Rikenella_Gn	0.00735134	0.92	1
Akkermansia_Gn	Oscillibacter_Gn	-0.000379563	0.92	1
Rikenellaceae_RC9_gut_group_Gn	Extl3	-0.0282198	0.92	1
S100g	Parabacteroides_Gn	-0.0299732	0.92	1
Prevotellaceae_UCG.001_Gn	Lcn2	-0.0362164	0.92	1
Lactobacillus_Gp	Extl3	-0.0496566	0.92	1
Muribaculaceae_Gn	Enterobacteriaceae_Unc_Gn	-0.0639892	0.92	1
S100g	S100a10	-0.0642918	0.92	1
Turicibacter_Gp	Muribaculaceae_Gn	-0.0678011	0.92	1
Reg3b	Lypd8	-0.125313	0.92	1
Reg3b	RF39_Gp	0.10293	0.94	1
Clostridium_sensu_stricto_1_Gp	Nlrp6	0.0955619	0.94	1
S100a10	Monoglobus_Gp	0.0749738	0.94	1
Dubosiella_Gp	Rikenellaceae_RC9_gut_group_Gn	0.0190394	0.94	1
Lypd8l	Akkermansia_Gn	0.0180386	0.94	1
Enterobacteriaceae_Unc_Gn	Prevotellaceae_NK3B31_group_Gn	-0.00404672	0.94	1
Ang4	Lcn2	-0.00966005	0.94	1
S100g	Ltf	-0.0143106	0.94	1
Myd88	Gastranaerophilales_Gn	-0.0457451	0.94	1
Lypd8l	RF39_Gp	-0.0927579	0.94	1
Faecalibaculum_Gp	Parabacteroides_Gn	-0.106149	0.94	1
Lypd8	Candidatus_Saccharimonas_Gp	-0.121584	0.94	1
S100a10	Clostridia_UCG.014_Gp	-0.249377	0.94	1
Colidextribacter_Gn	Parabacteroides_Gn	0.103459	0.96	1
Turicibacter_Gp	Clostridia_UCG.014_Gp	0.0809146	0.96	1
Muribaculum_Gn	Colidextribacter_Gn	0.0405779	0.96	1
Rikenellaceae_RC9_gut_group_Gn	Lypd8	0.0230538	0.96	1
Bacteroides_Gn	Gastranaerophilales_Gn	0.0202516	0.96	1
Clostridia_UCG.014_Gp	Rikenella_Gn	0.00243102	0.96	1
Parasutterella_Gn	Akkermansia_Gn	-0.00744737	0.96	1
Clostridium_sensu_stricto_1_Gp	Myd88	-0.00901316	0.96	1
S100g	Lypd8	-0.026047	0.96	1
Rikenellaceae_RC9_gut_group_Gn	Muribaculaceae_Gn	-0.0509154	0.96	1
Bifidobacterium_Gp	RF39_Gp	-0.0596066	0.96	1
Clostridium_sensu_stricto_1_Gp	Prevotellaceae_UCG.001_Gn	-0.0723368	0.96	1
Retnlb	Rikenellaceae_RC9_gut_group_Gn	-0.119055	0.96	1
Lypd8	Clostridia_UCG.014_Gp	-0.26412	0.96	1
Bacteroides_Gn	Helicobacter_Gn	0.119858	0.98	1
Defb37	Prevotellaceae_NK3B31_group_Gn	0.0538475	0.98	1
Bifidobacterium_Gp	Akkermansia_Gn	0.0238059	0.98	1
Clostridia_UCG.014_Gp	Gastranaerophilales_Gn	-0.00125194	0.98	1
Extl3	Gastranaerophilales_Gn	-0.021162	0.98	1
S100g	Rikenella_Gn	-0.0279631	0.98	1
Cdx2	Bifidobacterium_Gp	-0.0506358	0.98	1
Turicibacter_Gp	Lypd8	-0.0901144	0.98	1
Reg3b	Lcn2	-0.0936098	0.98	1
S100a10	Candidatus_Saccharimonas_Gp	-0.180625	0.98	1
Faecalibaculum_Gp	Faecalibaculum_Gp	1	1	1
Cdx2	Cdx2	1	1	1
Clostridium_sensu_stricto_1_Gp	Clostridium_sensu_stricto_1_Gp	1	1	1
Turicibacter_Gp	Turicibacter_Gp	1	1	1
Dubosiella_Gp	Dubosiella_Gp	1	1	1
Lactobacillus_Gp	Lactobacillus_Gp	1	1	1
Retnlb	Retnlb	1	1	1
Lypd8l	Lypd8l	1	1	1
S100g	S100g	1	1	1
Reg3b	Reg3b	1	1	1
Reg3g	Reg3g	1	1	1
Defb37	Defb37	1	1	1
Parasutterella_Gn	Parasutterella_Gn	1	1	1
Ang4	Ang4	1	1	1
Prevotellaceae_UCG.001_Gn	Prevotellaceae_UCG.001_Gn	1	1	1
Muribaculum_Gn	Muribaculum_Gn	1	1	1
Bifidobacterium_Gp	Bifidobacterium_Gp	1	1	1
Rikenellaceae_RC9_gut_group_Gn	Rikenellaceae_RC9_gut_group_Gn	1	1	1
Nlrp6	Nlrp6	1	1	1
Myd88	Myd88	1	1	1
Lypd8	Lypd8	1	1	1
Defb45	Defb45	1	1	1
S100a10	S100a10	1	1	1
Extl3	Extl3	1	1	1
Bacteroides_Gn	Bacteroides_Gn	1	1	1
Muribaculaceae_Gn	Muribaculaceae_Gn	1	1	1
Alistipes_Gn	Alistipes_Gn	1	1	1
Lcn2	Lcn2	1	1	1
Candidatus_Saccharimonas_Gp	Candidatus_Saccharimonas_Gp	1	1	1
Clostridia_UCG.014_Gp	Clostridia_UCG.014_Gp	1	1	1
Akkermansia_Gn	Akkermansia_Gn	1	1	1
RF39_Gp	RF39_Gp	1	1	1
Lachnospiraceae_NK4A136_group_Gp	Lachnospiraceae_NK4A136_group_Gp	1	1	1
Lachnospiraceae_Unc_Gp	Lachnospiraceae_Unc_Gp	1	1	1
Colidextribacter_Gn	Colidextribacter_Gn	1	1	1
Ltf	Ltf	1	1	1
Oscillibacter_Gn	Oscillibacter_Gn	1	1	1
Gastranaerophilales_Gn	Gastranaerophilales_Gn	1	1	1
Enterobacteriaceae_Unc_Gn	Enterobacteriaceae_Unc_Gn	1	1	1
Parabacteroides_Gn	Parabacteroides_Gn	1	1	1
Rikenella_Gn	Rikenella_Gn	1	1	1
Prevotellaceae_NK3B31_group_Gn	Prevotellaceae_NK3B31_group_Gn	1	1	1
Monoglobus_Gp	Monoglobus_Gp	1	1	1
Helicobacter_Gn	Helicobacter_Gn	1	1	1
Desulfovibrionaceae_Uncultured_Gn	Desulfovibrionaceae_Uncultured_Gn	1	1	1
Nlrp6	Akkermansia_Gn	0.113173	1	1
Lcn2	Gastranaerophilales_Gn	0.091771	1	1
Lypd8	Akkermansia_Gn	0.0468061	1	1
Muribaculum_Gn	S100a10	0.0436311	1	1
Defb37	Akkermansia_Gn	0.0191491	1	1
Lactobacillus_Gp	Akkermansia_Gn	-0.0198032	1	1
Extl3	Oscillibacter_Gn	-0.0239452	1	1
Nlrp6	Candidatus_Saccharimonas_Gp	-0.0373343	1	1
Turicibacter_Gp	Lcn2	-0.0610995	1	1
