# Supplementary material for: Evidence that the loss of colonic anti-microbial peptides may promote dysbiotic Gram-negative inflammaging-associated bacteria in aging mice
Source: Front Aging. 2024 Mar 4;5:1352299. doi: 10.3389/fragi.2024.1352299 (PMC10945560; doi:10.3389/fragi.2024.1352299)
Supplement: Supplementary file 2 [file DataSheet4.XLSX]

## Sheet: Supp.Data.Sheet.4
Supplementary Data Sheet 4: Global Differential Gene Expression Data of 2 Month- compared to 15 Month-Old Mice Groups
Gene ID	Gene Description and Accession Number	Regulation Up/Down	logFC	logCPM	2 Month	15 Month	PValue	QValue
Chd7	chromodomain helicase DNA binding protein 7 [Source:MGI Symbol;Acc:MGI:2444748]	Down	-3.76558	10.0527	37597	4740	1.16771e-32	1.72541e-28
Ppp1r12a	protein phosphatase 1, regulatory subunit 12A [Source:MGI Symbol;Acc:MGI:1309528]	Down	-3.9042	9.05442	19773.2	2190.33	4.44622e-31	3.28487e-27
Ncor1	nuclear receptor co-repressor 1 [Source:MGI Symbol;Acc:MGI:1349717]	Down	-3.2094	9.69825	29638	5236.83	1.00206e-29	4.93548e-26
Srsf11	serine and arginine-rich splicing factor 11 [Source:MGI Symbol;Acc:MGI:1916457]	Down	-3.16924	9.19077	20380.4	3717.83	5.03702e-28	1.86068e-24
Upf2	UPF2 regulator of nonsense transcripts homolog (yeast) [Source:MGI Symbol;Acc:MGI:2449307]	Down	-3.2872	7.50713	6539.2	1087.33	9.44175e-27	2.79023e-23
Arl9	ADP-ribosylation factor-like 9 [Source:MGI Symbol;Acc:MGI:1915496]	Down	-4.327	6.79159	4050.2	331	4.82012e-26	1.18704e-22
Rbm25	RNA binding motif protein 25 [Source:MGI Symbol;Acc:MGI:1914289]	Down	-2.67801	9.33842	21467.4	5563.67	1.51456e-24	3.19702e-21
Rp9	retinitis pigmentosa 9 (human) [Source:MGI Symbol;Acc:MGI:2157166]	Down	-2.85127	9.30364	20469.8	5165.33	1.18673e-22	2.19189e-19
Brd3	bromodomain containing 3 [Source:MGI Symbol;Acc:MGI:1914632]	Down	-3.09067	8.70839	14483.6	2897.17	2.60368e-22	4.27466e-19
Tcof1	treacle ribosome biogenesis factor 1 [Source:MGI Symbol;Acc:MGI:892003]	Down	-2.89493	8.17345	9810	2230.17	3.72972e-22	5.51103e-19
Luc7l3	LUC7-like 3 (S. cerevisiae) [Source:MGI Symbol;Acc:MGI:1914934]	Down	-2.93447	9.93012	33498.8	7591.67	4.40952e-22	5.92318e-19
Snord3b3	small nucleolar RNA, C/D box 3B3 [Source:MGI Symbol;Acc:MGI:97987]	Down	-4.02841	6.55495	3095.2	342.5	5.22858e-22	6.43813e-19
Brd9	bromodomain containing 9 [Source:MGI Symbol;Acc:MGI:2145317]	Down	-3.29591	8.33142	11444.2	2020.33	1.56974e-21	1.78419e-18
Brd4	bromodomain containing 4 [Source:MGI Symbol;Acc:MGI:1888520]	Down	-2.75505	8.93968	16351.6	3884.17	6.77644e-19	7.15204e-16
Ankhd1	ankyrin repeat and KH domain containing 1 [Source:MGI Symbol;Acc:MGI:1921733]	Down	-2.7937	7.94779	8779	2041	2.69115e-17	2.65096e-14
Naa15	N(alpha)-acetyltransferase 15, NatA auxiliary subunit [Source:MGI Symbol;Acc:MGI:1922088]	Down	-2.52188	7.94855	8281	2153	2.41597e-16	2.23114e-13
Cwf19l2	CWF19-like 2, cell cycle control (S. pombe) [Source:MGI Symbol;Acc:MGI:1918023]	Down	-3.33033	6.91405	4035.2	758	3.29069e-16	2.86019e-13
Nmt2	N-myristoyltransferase 2 [Source:MGI Symbol;Acc:MGI:1202298]	Down	-3.20162	6.37076	2877	561.5	1.51583e-15	1.24433e-12
Kmt2c	lysine (K)-specific methyltransferase 2C [Source:MGI Symbol;Acc:MGI:2444959]	Down	-2.7505	6.39867	2712.4	682.333	1.19704e-14	9.30922e-12
Nsrp1	nuclear speckle regulatory protein 1 [Source:MGI Symbol;Acc:MGI:2144305]	Down	-2.59758	7.54012	6279.2	1815.33	2.24747e-14	1.66043e-11
Mark2	MAP/microtubule affinity regulating kinase 2 [Source:MGI Symbol;Acc:MGI:99638]	Down	-2.1639	8.60804	11465.8	4612.5	5.41073e-14	3.80709e-11
Naa16	N(alpha)-acetyltransferase 16, NatA auxiliary subunit [Source:MGI Symbol;Acc:MGI:1914147]	Down	-3.31104	5.50948	1620.6	265.5	5.42812e-13	3.64572e-10
Usf2	upstream transcription factor 2 [Source:MGI Symbol;Acc:MGI:99961]	Down	-2.2074	7.38527	5102.4	1940.83	1.01541e-12	6.52336e-10
Med19	mediator complex subunit 19 [Source:MGI Symbol;Acc:MGI:1914234]	Down	-2.67922	6.52345	2994	800.167	1.99573e-12	1.22871e-09
Neat1	nuclear paraspeckle assembly transcript 1 (non-protein coding) [Source:MGI Symbol;Acc:MGI:1914211]	Up	3.03918	7.44896	691	9176.33	4.72687e-12	2.79377e-09
Plcl2	phospholipase C-like 2 [Source:MGI Symbol;Acc:MGI:1352756]	Down	-1.90169	7.85867	6968.4	3108.83	5.63784e-12	3.20403e-09
Rbbp6	retinoblastoma binding protein 6, ubiquitin ligase [Source:MGI Symbol;Acc:MGI:894835]	Down	-2.05418	7.01424	3704.4	1634.17	1.9319e-11	1.05725e-08
Sltm	SAFB-like, transcription modulator [Source:MGI Symbol;Acc:MGI:1913910]	Down	-1.86945	7.86256	6968.8	3115	5.10188e-11	2.69234e-08
Dync1i2	dynein cytoplasmic 1 intermediate chain 2 [Source:MGI Symbol;Acc:MGI:107750]	Down	-1.84087	7.91555	7368.2	3265	1.11598e-10	5.68609e-08
Meg3	maternally expressed 3 [Source:MGI Symbol;Acc:MGI:1202886]	Down	-7.76766	6.33202	2769	27	2.41846e-10	1.19117e-07
Ly6e	lymphocyte antigen 6 complex, locus E [Source:MGI Symbol;Acc:MGI:106651]	Up	2.34321	8.18802	1639.4	15217.7	3.13813e-10	1.49577e-07
1810037I17Rik	RIKEN cDNA 1810037I17 gene [Source:MGI Symbol;Acc:MGI:1914954]	Down	-1.6383	7.7142	5642	3150.17	3.39607e-10	1.56813e-07
Igkc	immunoglobulin kappa constant [Source:MGI Symbol;Acc:MGI:96495]	Down	-4.21353	4.78139	919	89.8333	2.0153e-09	9.02365e-07
Iqgap1	IQ motif containing GTPase activating protein 1 [Source:MGI Symbol;Acc:MGI:1352757]	Down	-1.86262	8.92204	13207	6458	3.36727e-09	1.46337e-06
B4galnt2	beta-1,4-N-acetyl-galactosaminyl transferase 2 [Source:MGI Symbol;Acc:MGI:1342058]	Down	-2.00771	11.2696	74746	30362.2	4.05521e-09	1.71199e-06
Ino80	INO80 complex subunit [Source:MGI Symbol;Acc:MGI:1915392]	Down	-2.54232	6.10724	2101.8	657	5.00481e-09	2.05419e-06
Met	met proto-oncogene [Source:MGI Symbol;Acc:MGI:96969]	Up	11.6141	3.15086	0	436.833	6.78246e-09	2.70858e-06
Tsen54	tRNA splicing endonuclease subunit 54 [Source:MGI Symbol;Acc:MGI:1923515]	Up	11.5263	3.06426	0	467.333	7.68288e-09	2.98743e-06
Dcp1a	decapping mRNA 1A [Source:MGI Symbol;Acc:MGI:1923151]	Up	11.4473	2.98604	0	423.667	1.07642e-08	4.07824e-06
Syt7	synaptotagmin VII [Source:MGI Symbol;Acc:MGI:1859545]	Down	-1.92456	7.88915	6529.6	3250.17	1.1845e-08	4.37555e-06
Slc1a5	solute carrier family 1 (neutral amino acid transporter), member 5 [Source:MGI Symbol;Acc:MGI:105305]	Up	1.85967	7.15992	1056.8	6767.5	1.2532e-08	4.51642e-06
Abcc3	ATP-binding cassette, sub-family C (CFTR/MRP), member 3 [Source:MGI Symbol;Acc:MGI:1923658]	Up	1.88028	7.44438	1249.4	7715.67	1.32493e-08	4.66124e-06
Tmc4	transmembrane channel-like gene family 4 [Source:MGI Symbol;Acc:MGI:2669035]	Up	1.56496	7.46874	1577.2	7712	1.44785e-08	4.9752e-06
Pnisr	PNN interacting serine/arginine-rich [Source:MGI Symbol;Acc:MGI:1913875]	Down	-2.89684	7.24196	4957.4	1246	1.62464e-08	5.45582e-06
Tnrc6b	trinucleotide repeat containing 6b [Source:MGI Symbol;Acc:MGI:2443730]	Down	-2.07939	5.93279	1892.4	736.333	1.66291e-08	5.46027e-06
Ccdc25	coiled-coil domain containing 25 [Source:MGI Symbol;Acc:MGI:1914429]	Down	-1.89777	6.86936	3194	1486.33	1.9699e-08	6.32767e-06
Rabl6	RAB, member RAS oncogene family-like 6 [Source:MGI Symbol;Acc:MGI:2442633]	Down	-1.36372	7.69816	5395	3626.17	7.42088e-08	2.333e-05
Dync1h1	dynein cytoplasmic 1 heavy chain 1 [Source:MGI Symbol;Acc:MGI:103147]	Up	1.60936	7.37599	1382	7245	8.14032e-08	2.47564e-05
Man2a2	mannosidase 2, alpha 2 [Source:MGI Symbol;Acc:MGI:2150656]	Up	11.205	2.74647	0	355.667	8.20969e-08	2.47564e-05
Pard3b	par-3 family cell polarity regulator beta [Source:MGI Symbol;Acc:MGI:1919301]	Down	-2.61386	5.87591	1983	537.333	8.84549e-08	2.61402e-05
Larp1	La ribonucleoprotein 1, translational regulator [Source:MGI Symbol;Acc:MGI:1890165]	Up	1.50996	7.45658	1461.6	7605.33	9.02841e-08	2.61576e-05
Gm51534	#N/A	Up	11.1807	2.72247	0	344.5	9.86282e-08	2.80256e-05
Slc35e2	solute carrier family 35, member E2 [Source:MGI Symbol;Acc:MGI:2444240]	Down	-2.30016	5.85204	1573.8	604.333	1.04894e-07	2.92436e-05
Ang4	angiogenin, ribonuclease A family, member 4 [Source:MGI Symbol;Acc:MGI:2656551]	Down	-3.39551	7.71528	7292.6	861.667	1.32893e-07	3.63635e-05
Mir6946	microRNA 6946 [Source:MGI Symbol;Acc:MGI:5531181]	Down	-6.93475	3.79517	440.4	7.16667	1.38559e-07	3.72244e-05
Ankrd24	ankyrin repeat domain 24 [Source:MGI Symbol;Acc:MGI:1890394]	Up	11.1667	2.70885	0	371.333	1.47256e-07	3.88546e-05
Tmem94	transmembrane protein 94 [Source:MGI Symbol;Acc:MGI:1919197]	Up	2.02583	6.57197	607	4381.67	1.70967e-07	4.359e-05
Nmt1	N-myristoyltransferase 1 [Source:MGI Symbol;Acc:MGI:102579]	Down	-1.40172	8.34427	8759	5601.17	1.71103e-07	4.359e-05
Sdcbp	syndecan binding protein [Source:MGI Symbol;Acc:MGI:1337026]	Down	-1.63981	7.34338	4465	2364.33	2.14171e-07	5.36371e-05
Rrp12	ribosomal RNA processing 12 homolog [Source:MGI Symbol;Acc:MGI:2147437]	Up	11.8823	3.41734	0	668.667	2.59437e-07	6.38907e-05
2310033P09Rik	RIKEN cDNA 2310033P09 gene [Source:MGI Symbol;Acc:MGI:1915112]	Down	-2.53606	7.00958	4009.4	1337.33	2.94771e-07	7.14022e-05
Alg1	asparagine-linked glycosylation 1 (beta-1,4-mannosyltransferase) [Source:MGI Symbol;Acc:MGI:2384774]	Up	9.71703	2.81121	0.2	409.167	3.16e-07	7.43271e-05
Tmem35b	transmembrane protein 35B [Source:MGI Symbol;Acc:MGI:3758095]	Up	11.0357	2.57918	0	288	3.16906e-07	7.43271e-05
Nfib	nuclear factor I/B [Source:MGI Symbol;Acc:MGI:103188]	Up	2.79046	6.05076	310.6	3297.33	3.34187e-07	7.71555e-05
Thoc2	THO complex 2 [Source:MGI Symbol;Acc:MGI:2442413]	Down	-1.83194	6.71088	3372.4	1457	3.39779e-07	7.72396e-05
Zcchc17	zinc finger, CCHC domain containing 17 [Source:MGI Symbol;Acc:MGI:1919955]	Down	-1.69555	6.73574	3325.2	1531.83	4.1775e-07	9.35253e-05
Spint1	serine protease inhibitor, Kunitz type 1 [Source:MGI Symbol;Acc:MGI:1338033]	Up	1.53655	7.06184	1157	5502.83	6.55348e-07	0.000144529
LOC118567497	#N/A	Down	-5.05595	4.33317	685.4	33.6667	6.76231e-07	0.000146941
0610040F04Rik	RIKEN cDNA 0610040F04 gene [Source:MGI Symbol;Acc:MGI:1922644]	Up	11.2424	2.78382	0	406.833	6.892e-07	0.000147589
Muc3	mucin 3, intestinal [Source:MGI Symbol;Acc:MGI:1203527]	Up	1.72687	10.2304	9362.6	50949	7.31745e-07	0.000154461
Uggt1	UDP-glucose glycoprotein glucosyltransferase 1 [Source:MGI Symbol;Acc:MGI:2443162]	Up	2.00924	6.07239	459.8	3136.33	7.85582e-07	0.00016349
Espn	espin [Source:MGI Symbol;Acc:MGI:1861630]	Down	-1.6517	8.06362	7256	3890.33	8.63385e-07	0.000177186
Rps4l	ribosomal protein S4-like [Source:MGI Symbol;Acc:MGI:1913434]	Down	-6.61855	4.03217	677	10.5	9.07519e-07	0.000183692
Sema4g	sema domain, immunoglobulin domain (Ig), transmembrane domain (TM) and short cytoplasmic domain, (semaphorin) 4G [Source:MGI Symbol;Acc:MGI:1347047]	Up	1.43668	7.69923	1864.2	8992.83	1.06931e-06	0.000213516
H13	histocompatibility 13 [Source:MGI Symbol;Acc:MGI:95886]	Up	1.96267	7.04188	1004	6437.5	1.11056e-06	0.000218794
Impact	impact, RWD domain protein [Source:MGI Symbol;Acc:MGI:1098233]	Up	10.8393	2.38539	0	240	1.28381e-06	0.000248107
Prrc2c	proline-rich coiled-coil 2C [Source:MGI Symbol;Acc:MGI:1913754]	Down	-1.62061	6.92692	3300.8	1738	1.29292e-06	0.000248107
Pigr	polymeric immunoglobulin receptor [Source:MGI Symbol;Acc:MGI:103080]	Up	1.21447	11.9508	40413.2	163398	1.33216e-06	0.0002522
Atp6v0a1	ATPase, H+ transporting, lysosomal V0 subunit A1 [Source:MGI Symbol;Acc:MGI:103286]	Up	2.10291	5.61393	317.4	2315.67	1.34839e-06	0.0002522
Atp1a1	ATPase, Na+/K+ transporting, alpha 1 polypeptide [Source:MGI Symbol;Acc:MGI:88105]	Up	1.12911	10.2665	12918.2	49412.8	1.36841e-06	0.000252746
Cystm1	cysteine-rich transmembrane module containing 1 [Source:MGI Symbol;Acc:MGI:1913310]	Down	-1.26721	8.34877	8529.4	5871.83	1.50086e-06	0.000273786
Cdk20	cyclin-dependent kinase 20 [Source:MGI Symbol;Acc:MGI:2145349]	Up	10.8196	2.36668	0	274.667	1.52753e-06	0.000274776
Slc2a5	solute carrier family 2 (facilitated glucose transporter), member 5 [Source:MGI Symbol;Acc:MGI:1928369]	Up	10.997	2.54145	0	326.5	1.54348e-06	0.000274776
Sned1	sushi, nidogen and EGF-like domains 1 [Source:MGI Symbol;Acc:MGI:3045960]	Up	11.5259	3.06419	0	508.5	1.6469e-06	0.000289698
Rtf1	RTF1, Paf1/RNA polymerase II complex component [Source:MGI Symbol;Acc:MGI:1309480]	Down	-1.56756	7.66552	5214.4	3414.17	1.70374e-06	0.00029617
Stx7	syntaxin 7 [Source:MGI Symbol;Acc:MGI:1858210]	Down	-1.48853	6.77176	3026	1726.67	2.10656e-06	0.000361936
Ddx28	DEAD box helicase 28 [Source:MGI Symbol;Acc:MGI:1919236]	Up	10.6626	2.21245	0	240.5	2.15488e-06	0.000363157
Clptm1	cleft lip and palate associated transmembrane protein 1 [Source:MGI Symbol;Acc:MGI:1927155]	Up	1.53318	7.16648	1320.6	6038.33	2.16282e-06	0.000363157
Abcb6	ATP-binding cassette, sub-family B (MDR/TAP), member 6 [Source:MGI Symbol;Acc:MGI:1921354]	Up	2.22193	6.52185	503.2	4140.83	2.25111e-06	0.000373734
Phka1	phosphorylase kinase alpha 1 [Source:MGI Symbol;Acc:MGI:97576]	Up	10.7312	2.27894	0	219.167	2.93842e-06	0.000482424
Dnm1	dynamin 1 [Source:MGI Symbol;Acc:MGI:107384]	Up	11.2191	2.76107	0	424.333	2.99244e-06	0.000485894
Bambi	BMP and activin membrane-bound inhibitor [Source:MGI Symbol;Acc:MGI:1915260]	Up	10.6842	2.23439	0	294.667	3.15473e-06	0.000506678
Rgs12	regulator of G-protein signaling 12 [Source:MGI Symbol;Acc:MGI:1918979]	Up	10.6471	2.19648	0	213.167	3.19575e-06	0.000507746
Tspan5	tetraspanin 5 [Source:MGI Symbol;Acc:MGI:1928096]	Up	10.6647	2.2142	0	231.667	3.31735e-06	0.000521459
Zfp428	zinc finger protein 428 [Source:MGI Symbol;Acc:MGI:1916463]	Up	10.6847	2.23478	0	277.167	3.58991e-06	0.000558364
Ddx39b	DEAD box helicase 39b [Source:MGI Symbol;Acc:MGI:99240]	Up	1.70583	6.96554	993.6	5927.67	3.82317e-06	0.000588449
Ice2	interactor of little elongation complex ELL subunit 2 [Source:MGI Symbol;Acc:MGI:2135947]	Up	10.4911	2.04457	0	229	4.14547e-06	0.000631479
BC051142	cDNA sequence BC051142 [Source:MGI Symbol;Acc:MGI:3039565]	Down	-3.89378	4.88353	1102.2	130.167	4.49151e-06	0.000657693
Hykk	hydroxylysine kinase 1 [Source:MGI Symbol;Acc:MGI:2443139]	Up	10.6884	2.23671	0	198	4.49893e-06	0.000657693
Ppp2r3a	protein phosphatase 2, regulatory subunit B'', alpha [Source:MGI Symbol;Acc:MGI:2442104]	Down	-2.19907	5.78112	1502.2	590.333	4.50866e-06	0.000657693
Slc6a4	solute carrier family 6 (neurotransmitter transporter, serotonin), member 4 [Source:MGI Symbol;Acc:MGI:96285]	Up	10.6962	2.24539	0	245.167	4.53887e-06	0.000657693
Gm13648	predicted gene 13648 [Source:MGI Symbol;Acc:MGI:3652033]	Up	11.3544	2.89477	0	471.833	4.55482e-06	0.000657693
Sycn	syncollin [Source:MGI Symbol;Acc:MGI:1915666]	Up	4.59499	7.81097	325.2	13013.8	4.58462e-06	0.000657693
Pot1b	protection of telomeres 1B [Source:MGI Symbol;Acc:MGI:1920086]	Up	10.836	2.38129	0	200	4.82726e-06	0.000685842
Prr3	proline-rich polypeptide 3 [Source:MGI Symbol;Acc:MGI:1922460]	Up	10.5701	2.12086	0	198.333	4.99143e-06	0.000702412
Mknk1	MAP kinase-interacting serine/threonine kinase 1 [Source:MGI Symbol;Acc:MGI:894316]	Up	10.5062	2.05904	0	214.667	5.09652e-06	0.000710436
B4galnt4	beta-1,4-N-acetyl-galactosaminyl transferase 4 [Source:MGI Symbol;Acc:MGI:2652891]	Up	10.4089	1.96397	0	213.167	5.41268e-06	0.000747456
Angel1	angel homolog 1 [Source:MGI Symbol;Acc:MGI:1915987]	Up	10.4471	2.00123	0	216.333	5.46455e-06	0.000747631
Hk1	hexokinase 1 [Source:MGI Symbol;Acc:MGI:96103]	Up	1.33914	7.31761	1498	6645	5.52842e-06	0.000749431
Scgb2b10	secretoglobin, family 2B, member 10 [Source:MGI Symbol;Acc:MGI:3643785]	Up	10.5953	2.14694	0	261.667	5.62729e-06	0.000755898
9130410C08Rik	RIKEN cDNA 9130410C08 gene [Source:MGI Symbol;Acc:MGI:1918862]	Up	10.5671	2.11901	0	230.5	5.91043e-06	0.00078678
Prrc2a	proline-rich coiled-coil 2A [Source:MGI Symbol;Acc:MGI:1915467]	Up	1.48299	7.27209	1279.2	6616.67	5.97502e-06	0.000788275
2510002D24Rik	RIKEN cDNA 2510002D24 gene [Source:MGI Symbol;Acc:MGI:1919557]	Down	-1.56807	6.05189	1812	1035.67	6.06541e-06	0.00079312
Mycbpap	MYCBP associated protein [Source:MGI Symbol;Acc:MGI:2388726]	Up	10.38	1.93566	0	205.167	6.1894e-06	0.000802233
Rhbdl1	rhomboid like 1 [Source:MGI Symbol;Acc:MGI:2384891]	Up	10.5381	2.09065	0	236.167	6.54452e-06	0.000840886
Fam161a	family with sequence similarity 161, member A [Source:MGI Symbol;Acc:MGI:1921123]	Up	10.5652	2.11594	0	196	6.60985e-06	0.000841958
Ckmt2	creatine kinase, mitochondrial 2 [Source:MGI Symbol;Acc:MGI:1923972]	Up	10.6439	2.1925	0	182.167	6.97596e-06	0.000880168
Npat	nuclear protein in the AT region [Source:MGI Symbol;Acc:MGI:107605]	Up	10.4957	2.04803	0	196.667	7.02896e-06	0.000880168
Cox6a1	cytochrome c oxidase subunit 6A1 [Source:MGI Symbol;Acc:MGI:103099]	Up	1.09377	9.22924	6541.2	24661.8	7.33558e-06	0.000910845
Flywch1	FLYWCH-type zinc finger 1 [Source:MGI Symbol;Acc:MGI:2442638]	Down	-2.09923	5.67741	1532.2	533.667	7.69306e-06	0.000947272
Snhg17	small nucleolar RNA host gene 17 [Source:MGI Symbol;Acc:MGI:1915358]	Up	10.5277	2.08057	0	235.5	8.05031e-06	0.00098307
Trpm7	transient receptor potential cation channel, subfamily M, member 7 [Source:MGI Symbol;Acc:MGI:1929996]	Down	-2.0251	5.81211	1564.4	607.667	8.30831e-06	0.00100626
Cabcoco1	ciliary associated calcium binding coiled-coil 1 [Source:MGI Symbol;Acc:MGI:1920537]	Up	10.4736	2.02777	0	235.5	8.4381e-06	0.00101367
Ttr	transthyretin [Source:MGI Symbol;Acc:MGI:98865]	Up	11.9905	3.52468	0	691	8.62328e-06	0.00102756
Snhg16	small nucleolar RNA host gene 16 [Source:MGI Symbol;Acc:MGI:1913543]	Up	10.2882	1.84641	0	202	8.74289e-06	0.00103348
Itpr3	inositol 1,4,5-triphosphate receptor 3 [Source:MGI Symbol;Acc:MGI:96624]	Up	1.84009	6.25749	549.8	3523.83	1.00555e-05	0.00116363
Lrat	lecithin-retinol acyltransferase (phosphatidylcholine-retinol-O-acyltransferase) [Source:MGI Symbol;Acc:MGI:1891259]	Up	10.3316	1.88809	0	198.333	1.00669e-05	0.00116363
Hoxd4	homeobox D4 [Source:MGI Symbol;Acc:MGI:96208]	Up	10.7548	2.30366	0	295.167	1.00802e-05	0.00116363
Tacc1	transforming, acidic coiled-coil containing protein 1 [Source:MGI Symbol;Acc:MGI:2443510]	Up	10.2442	1.80299	0	191.5	1.11624e-05	0.00127857
Tspyl2	TSPY-like 2 [Source:MGI Symbol;Acc:MGI:106244]	Up	11.1085	2.65192	0	382.167	1.14947e-05	0.0013065
Tep1	telomerase associated protein 1 [Source:MGI Symbol;Acc:MGI:109573]	Up	1.81538	6.44299	680.2	3756.83	1.16965e-05	0.00131597
Amotl1	angiomotin-like 1 [Source:MGI Symbol;Acc:MGI:1922973]	Up	10.416	1.97066	0	212.5	1.17561e-05	0.00131597
Slc39a13	solute carrier family 39 (metal ion transporter), member 13 [Source:MGI Symbol;Acc:MGI:1915677]	Up	10.1965	1.7568	0	181.167	1.23813e-05	0.00137554
Taf1d	TATA-box binding protein associated factor, RNA polymerase I, D [Source:MGI Symbol;Acc:MGI:1922566]	Down	-1.50729	6.49461	2330.2	1406.33	1.25159e-05	0.00138011
Plk2	polo like kinase 2 [Source:MGI Symbol;Acc:MGI:1099790]	Up	8.56435	2.32487	0.4	279	1.31527e-05	0.00143027
Lrp10	low-density lipoprotein receptor-related protein 10 [Source:MGI Symbol;Acc:MGI:1929480]	Up	1.29447	7.43003	1608.8	7228.17	1.31644e-05	0.00143027
Gm14295	predicted gene 14295 [Source:MGI Symbol;Acc:MGI:3709624]	Up	8.92936	2.36949	0.2	237.667	1.38124e-05	0.00148972
Atp13a1	ATPase type 13A1 [Source:MGI Symbol;Acc:MGI:2180801]	Up	2.02027	6.00497	453.8	2795.33	1.46727e-05	0.00156132
Zfp28	zinc finger protein 28 [Source:MGI Symbol;Acc:MGI:99175]	Up	10.061	1.62472	0	168.833	1.46875e-05	0.00156132
Tmem63b	transmembrane protein 63b [Source:MGI Symbol;Acc:MGI:2387609]	Up	1.44392	6.42328	793.6	3610.5	1.50618e-05	0.00158966
Srek1	splicing regulatory glutamine/lysine-rich protein 1 [Source:MGI Symbol;Acc:MGI:2145245]	Down	-1.48098	6.08333	1726.6	1066.17	1.526e-05	0.00159917
Plk1	polo like kinase 1 [Source:MGI Symbol;Acc:MGI:97621]	Up	1.80882	6.21367	614.6	3494.67	1.55752e-05	0.0016207
4930522L14Rik	RIKEN cDNA 4930522L14 gene [Source:MGI Symbol;Acc:MGI:1925270]	Up	10.1685	1.72811	0	152.833	1.58141e-05	0.00163405
Itgb4	integrin beta 4 [Source:MGI Symbol;Acc:MGI:96613]	Up	1.53795	6.74688	835.8	4607.17	1.61722e-05	0.00165944
Lamc1	laminin, gamma 1 [Source:MGI Symbol;Acc:MGI:99914]	Up	10.1963	1.75509	0	158.167	1.6831e-05	0.00171514
Pear1	platelet endothelial aggregation receptor 1 [Source:MGI Symbol;Acc:MGI:1920432]	Up	10.961	2.5065	0	331.333	1.81013e-05	0.00183195
Clec2h	C-type lectin domain family 2, member h [Source:MGI Symbol;Acc:MGI:2136934]	Down	-1.37417	8.20121	7579.6	4568.83	1.83745e-05	0.00184695
Gm31774	predicted gene, 31774 [Source:MGI Symbol;Acc:MGI:5590933]	Up	10.2904	1.84794	0	189.5	1.8712e-05	0.00184872
Tedc2	tubulin epsilon and delta complex 2 [Source:MGI Symbol;Acc:MGI:1919266]	Up	10.0975	1.66056	0	184	1.89933e-05	0.00184872
1110051M20Rik	#N/A	Up	10.3666	1.92117	0	168.167	1.90256e-05	0.00184872
2810408B13Rik	#N/A	Up	10.0574	1.62153	0	175.5	1.90966e-05	0.00184872
Arhgdig	Rho GDP dissociation inhibitor (GDI) gamma [Source:MGI Symbol;Acc:MGI:108430]	Up	9.99175	1.55737	0	159	1.92562e-05	0.00184872
Dnah8	dynein, axonemal, heavy chain 8 [Source:MGI Symbol;Acc:MGI:107714]	Up	10.44	1.99507	0	230.667	1.94043e-05	0.00184872
Tti1	TELO2 interacting protein 1 [Source:MGI Symbol;Acc:MGI:1922675]	Up	10.928	2.474	0	327.5	1.94057e-05	0.00184872
Fbln1	fibulin 1 [Source:MGI Symbol;Acc:MGI:95487]	Up	9.99893	1.56496	0	173.667	1.95108e-05	0.00184872
Ddrgk1	DDRGK domain containing 1 [Source:MGI Symbol;Acc:MGI:1924256]	Up	1.3628	7.36839	1605.4	7209.33	1.95182e-05	0.00184872
Slc4a2	solute carrier family 4 (anion exchanger), member 2 [Source:MGI Symbol;Acc:MGI:109351]	Up	1.30385	7.42746	1720.2	7180.17	1.97657e-05	0.00186024
Sumo2	small ubiquitin-like modifier 2 [Source:MGI Symbol;Acc:MGI:2158813]	Down	-1.39388	6.62548	2646.4	1807.83	2.02823e-05	0.00189678
Tceal9	transcription elongation factor A like 9 [Source:MGI Symbol;Acc:MGI:109567]	Down	-1.1823	7.36743	4272.8	3153.5	2.04395e-05	0.00189946
LOC118568531	#N/A	Up	9.9622	1.528	0	145.167	2.1051e-05	0.00194406
Chd3	chromodomain helicase DNA binding protein 3 [Source:MGI Symbol;Acc:MGI:1344395]	Down	-1.57768	6.77794	2904.2	1777.17	2.11957e-05	0.00194526
Slc12a7	solute carrier family 12, member 7 [Source:MGI Symbol;Acc:MGI:1342283]	Up	2.08862	5.67434	289.8	2454.83	2.27701e-05	0.00207686
H2-M3	histocompatibility 2, M region locus 3 [Source:MGI Symbol;Acc:MGI:95915]	Up	10.3413	1.89598	0	159.333	2.35367e-05	0.0021286
Rusc2	RUN and SH3 domain containing 2 [Source:MGI Symbol;Acc:MGI:2140371]	Up	10.0316	1.59432	0	134.667	2.36421e-05	0.0021286
Itga3	integrin alpha 3 [Source:MGI Symbol;Acc:MGI:96602]	Up	1.85901	6.07259	447.6	2764	2.37696e-05	0.0021286
Upf3b	UPF3 regulator of nonsense transcripts homolog B (yeast) [Source:MGI Symbol;Acc:MGI:1915384]	Down	-1.85532	7.22472	4630.6	2200.67	2.416e-05	0.00215053
Dclre1c	DNA cross-link repair 1C [Source:MGI Symbol;Acc:MGI:2441769]	Up	10.1181	1.67817	0	134.5	2.44353e-05	0.00216201
Notch4	notch 4 [Source:MGI Symbol;Acc:MGI:107471]	Up	9.92783	1.49517	0	148.833	2.4936e-05	0.00219318
Atp9a	ATPase, class II, type 9A [Source:MGI Symbol;Acc:MGI:1330826]	Up	1.38086	7.82941	2041.4	9979	2.56949e-05	0.00224656
Gm51702	#N/A	Up	9.89912	1.46811	0	158.5	2.64359e-05	0.00229775
Sass6	SAS-6 centriolar assembly protein [Source:MGI Symbol;Acc:MGI:1920026]	Up	9.90748	1.47557	0	147.167	2.79652e-05	0.00240958
Scd2	stearoyl-Coenzyme A desaturase 2 [Source:MGI Symbol;Acc:MGI:98240]	Up	1.64449	8.13536	2273.4	13094.5	2.82975e-05	0.00240958
Ptma	prothymosin alpha [Source:MGI Symbol;Acc:MGI:97803]	Down	-1.11009	9.35272	17429.6	12698.8	2.83642e-05	0.00240958
Scgb1b3	secretoglobin, family 1B, member 3 [Source:MGI Symbol;Acc:MGI:3644233]	Up	10.9419	2.48793	0	358	2.8521e-05	0.00240958
Rasgrf2	RAS protein-specific guanine nucleotide-releasing factor 2 [Source:MGI Symbol;Acc:MGI:109137]	Up	9.8511	1.42065	0	139.5	2.85717e-05	0.00240958
Rgs11	regulator of G-protein signaling 11 [Source:MGI Symbol;Acc:MGI:1354739]	Up	9.93546	1.50311	0	159.833	2.87011e-05	0.00240958
Mtdh	metadherin [Source:MGI Symbol;Acc:MGI:1914404]	Down	-1.32827	6.88874	3085.8	2099.83	2.90968e-05	0.002429
Ctsz	cathepsin Z [Source:MGI Symbol;Acc:MGI:1891190]	Up	1.33695	7.61279	2000.4	8204.67	2.94681e-05	0.00244128
Mgll	monoglyceride lipase [Source:MGI Symbol;Acc:MGI:1346042]	Down	-2.24742	8.42825	9002.4	3926	2.96947e-05	0.00244128
Sox6	SRY (sex determining region Y)-box 6 [Source:MGI Symbol;Acc:MGI:98368]	Up	9.83193	1.40128	0	126	2.97395e-05	0.00244128
Lime1	Lck interacting transmembrane adaptor 1 [Source:MGI Symbol;Acc:MGI:1919949]	Up	10.808	2.35609	0	300.667	3.12566e-05	0.00255164
Pigt	phosphatidylinositol glycan anchor biosynthesis, class T [Source:MGI Symbol;Acc:MGI:1926178]	Up	1.41513	6.94194	1086.8	5517.5	3.14569e-05	0.00255388
Psrc1	proline/serine-rich coiled-coil 1 [Source:MGI Symbol;Acc:MGI:1913099]	Up	9.93953	1.50619	0	147.333	3.28492e-05	0.00264638
Rab27a	RAB27A, member RAS oncogene family [Source:MGI Symbol;Acc:MGI:1861441]	Down	-1.73566	5.72271	1404.6	746.5	3.29544e-05	0.00264638
Zfp956	zinc finger protein 956 [Source:MGI Symbol;Acc:MGI:2141515]	Up	10.7835	2.33198	0	296.667	3.32824e-05	0.00265827
Srebf1	sterol regulatory element binding transcription factor 1 [Source:MGI Symbol;Acc:MGI:107606]	Up	2.11645	5.33001	248.6	1932	3.50232e-05	0.00278195
Mxd1	MAX dimerization protein 1 [Source:MGI Symbol;Acc:MGI:96908]	Down	-1.45758	7.77407	6114.6	3303.33	3.5273e-05	0.00278195
Dennd3	DENN/MADD domain containing 3 [Source:MGI Symbol;Acc:MGI:2146009]	Up	10.7475	2.29673	0	304.5	3.53957e-05	0.00278195
Wdr25	WD repeat domain 25 [Source:MGI Symbol;Acc:MGI:3045255]	Up	9.95246	1.51777	0	136.167	3.61882e-05	0.00282919
Rbpms	RNA binding protein gene with multiple splicing [Source:MGI Symbol;Acc:MGI:1334446]	Up	9.93806	1.50496	0	148.833	3.65785e-05	0.00284465
Ccdc107	coiled-coil domain containing 107 [Source:MGI Symbol;Acc:MGI:1913423]	Up	1.73958	6.49169	720.4	4186.67	3.73793e-05	0.00289171
Rrbp1	ribosome binding protein 1 [Source:MGI Symbol;Acc:MGI:1932395]	Up	1.15063	9.35533	6658.6	27214.2	3.81638e-05	0.00293703
Csrnp2	cysteine-serine-rich nuclear protein 2 [Source:MGI Symbol;Acc:MGI:2386852]	Up	10.1251	1.68808	0	202	3.85774e-05	0.00294327
Prkcsh	protein kinase C substrate 80K-H [Source:MGI Symbol;Acc:MGI:107877]	Up	1.42598	7.09555	1214.2	6191	3.86434e-05	0.00294327
Syn2	synapsin II [Source:MGI Symbol;Acc:MGI:103020]	Up	10.345	1.90093	0	189	4.01991e-05	0.00304606
Neurl1a	neuralized E3 ubiquitin protein ligase 1A [Source:MGI Symbol;Acc:MGI:1334263]	Up	9.87024	1.44037	0	154.667	4.09881e-05	0.00309
Klk1	kallikrein 1 [Source:MGI Symbol;Acc:MGI:102850]	Up	1.53543	11.1461	19339.6	108121	4.20394e-05	0.00315317
Fut11	fucosyltransferase 11 [Source:MGI Symbol;Acc:MGI:1920318]	Up	8.6683	1.98327	0.2	230.833	4.31282e-05	0.00321407
Ppfia4	protein tyrosine phosphatase, receptor type, f polypeptide (PTPRF), interacting protein (liprin), alpha 4 [Source:MGI Symbol;Acc:MGI:1915757]	Up	9.93397	1.49852	0	111.5	4.32864e-05	0.00321407
Adhfe1	alcohol dehydrogenase, iron containing, 1 [Source:MGI Symbol;Acc:MGI:1923437]	Up	10.1687	1.72724	0	144.5	4.49745e-05	0.00332272
Abcc6	ATP-binding cassette, sub-family C (CFTR/MRP), member 6 [Source:MGI Symbol;Acc:MGI:1351634]	Up	10.3304	1.88836	0	232.333	4.53523e-05	0.0033279
Lmo4	LIM domain only 4 [Source:MGI Symbol;Acc:MGI:109360]	Down	-1.36798	6.18584	1856.4	1177	4.55946e-05	0.0033279
Cpa2	carboxypeptidase A2, pancreatic [Source:MGI Symbol;Acc:MGI:3617840]	Up	7.9614	2.00319	0.4	231.167	4.57203e-05	0.0033279
Wdr70	WD repeat domain 70 [Source:MGI Symbol;Acc:MGI:1921020]	Down	-1.88133	5.29075	1109.4	535.5	4.73506e-05	0.00341474
Tbc1d24	TBC1 domain family, member 24 [Source:MGI Symbol;Acc:MGI:2443456]	Up	8.46786	2.7942	0.6	449.833	4.73755e-05	0.00341474
Rrnad1	ribosomal RNA adenine dimethylase domain containing 1 [Source:MGI Symbol;Acc:MGI:2387197]	Up	10.6405	2.19167	0	277.167	5.03916e-05	0.0036145
Rhov	ras homolog family member V [Source:MGI Symbol;Acc:MGI:2444227]	Up	9.69921	1.27289	0	116.833	5.11347e-05	0.00364299
Abcb1a	ATP-binding cassette, sub-family B (MDR/TAP), member 1A [Source:MGI Symbol;Acc:MGI:97570]	Up	1.4722	8.06607	2304.2	10707.3	5.143e-05	0.00364299
Clca1	chloride channel accessory 1 [Source:MGI Symbol;Acc:MGI:1346342]	Down	-1.66986	10.3535	36206.6	18055.8	5.15851e-05	0.00364299
Pcdh17	protocadherin 17 [Source:MGI Symbol;Acc:MGI:2684924]	Up	10.6347	2.18582	0	260.333	5.1775e-05	0.00364299
Plekha3	pleckstrin homology domain-containing, family A (phosphoinositide binding specific) member 3 [Source:MGI Symbol;Acc:MGI:1932515]	Down	-1.62642	5.60597	1410	744.167	5.25173e-05	0.00367771
4932438H23Rik	RIKEN cDNA 4932438H23 gene [Source:MGI Symbol;Acc:MGI:1921637]	Up	9.8622	1.42889	0	108	5.29815e-05	0.00369271
Eif5b	eukaryotic translation initiation factor 5B [Source:MGI Symbol;Acc:MGI:2441772]	Down	-1.10975	8.71501	10635.8	8560	5.34778e-05	0.00370792
Syngr2	synaptogyrin 2 [Source:MGI Symbol;Acc:MGI:1328324]	Up	1.39182	7.72994	1893.6	9581.17	5.37016e-05	0.00370792
Slc34a2	solute carrier family 34 (sodium phosphate), member 2 [Source:MGI Symbol;Acc:MGI:1342284]	Up	10.27	1.82514	0	128.5	5.62355e-05	0.00386482
Ager	advanced glycosylation end product-specific receptor [Source:MGI Symbol;Acc:MGI:893592]	Up	9.68104	1.25618	0	125.667	5.73501e-05	0.00392317
Man1b1	mannosidase, alpha, class 1B, member 1 [Source:MGI Symbol;Acc:MGI:2684954]	Up	1.44009	5.97557	560.4	2734.5	5.82166e-05	0.00396409
Macroh2a1	macroH2A.1 histone [Source:MGI Symbol;Acc:MGI:1349392]	Down	-1.18133	7.92028	5913.6	4695.5	5.86986e-05	0.00396414
Mki67	antigen identified by monoclonal antibody Ki 67 [Source:MGI Symbol;Acc:MGI:106035]	Up	2.16164	6.60433	502.6	5041	5.87539e-05	0.00396414
Tube1	tubulin, epsilon 1 [Source:MGI Symbol;Acc:MGI:1919174]	Up	9.60342	1.1828	0	128	5.91185e-05	0.00397061
Dpy19l1	dpy-19-like 1 (C. elegans) [Source:MGI Symbol;Acc:MGI:1915685]	Up	9.50741	1.08962	0	115.333	6.02008e-05	0.00402501
Plekho2	pleckstrin homology domain containing, family O member 2 [Source:MGI Symbol;Acc:MGI:2143132]	Up	9.82041	1.39178	0	153.167	6.22033e-05	0.00412372
Cdhr2	cadherin-related family member 2 [Source:MGI Symbol;Acc:MGI:2687323]	Up	1.39018	8.34423	2943.6	13012.7	6.22353e-05	0.00412372
Laptm5	lysosomal-associated protein transmembrane 5 [Source:MGI Symbol;Acc:MGI:108046]	Up	9.82986	1.39951	0	137.167	6.25749e-05	0.00412771
Brip1	BRCA1 interacting protein C-terminal helicase 1 [Source:MGI Symbol;Acc:MGI:2442836]	Up	9.51342	1.09586	0	117.333	6.42269e-05	0.00421785
Nkiras2	NFKB inhibitor interacting Ras-like protein 2 [Source:MGI Symbol;Acc:MGI:1919216]	Down	-2.21812	5.3174	1199.6	431	6.476e-05	0.00423405
Smap1	small ArfGAP 1 [Source:MGI Symbol;Acc:MGI:2138261]	Down	-1.59792	6.08685	1933.2	1052.33	6.85257e-05	0.00446051
Serac1	serine active site containing 1 [Source:MGI Symbol;Acc:MGI:2447813]	Up	9.58108	1.15852	0	101.833	6.91198e-05	0.00446131
Zfp763	zinc finger protein 763 [Source:MGI Symbol;Acc:MGI:1920701]	Up	9.63537	1.21121	0	109.333	6.91418e-05	0.00446131
Tmem63a	transmembrane protein 63a [Source:MGI Symbol;Acc:MGI:2384789]	Up	1.94214	7.093	920.4	6510.33	6.96684e-05	0.00447574
HMGB1	high mobility group box 1 [Source:MGI Symbol;Acc:MGI:96113]	Down	-0.944975	8.47851	8754.2	7464.83	7.26764e-05	0.00464877
Coro1a	coronin, actin binding protein 1A [Source:MGI Symbol;Acc:MGI:1345961]	Up	9.60618	1.18388	0	121	7.37047e-05	0.00469423
Rsbn1	rosbin, round spermatid basic protein 1 [Source:MGI Symbol;Acc:MGI:2444993]	Down	-2.5903	4.5794	757.8	221.667	7.51994e-05	0.00476887
Zfp944	zinc finger protein 944 [Source:MGI Symbol;Acc:MGI:2442394]	Up	10.1152	1.67778	0	170.667	7.57361e-05	0.00478238
Fcgrt	Fc fragment of IgG receptor and transporter [Source:MGI Symbol;Acc:MGI:103017]	Up	1.76243	6.45294	721.8	3597.67	7.65845e-05	0.00480507
Doc2g	double C2, gamma [Source:MGI Symbol;Acc:MGI:1926250]	Up	10.4898	2.04403	0	248.333	7.67459e-05	0.00480507
Dip2c	disco interacting protein 2 homolog C [Source:MGI Symbol;Acc:MGI:1920179]	Up	10.0107	1.57668	0	169.833	7.81091e-05	0.00485113
Huwe1	HECT, UBA and WWE domain containing 1 [Source:MGI Symbol;Acc:MGI:1926884]	Up	1.88323	6.18774	516.4	3249.67	7.81382e-05	0.00485113
8430430B14Rik	RIKEN cDNA 8430430B14 gene [Source:MGI Symbol;Acc:MGI:1925398]	Up	9.82106	1.3886	0	100.833	7.94773e-05	0.00487805
Ccdc57	coiled-coil domain containing 57 [Source:MGI Symbol;Acc:MGI:1918526]	Up	8.32248	1.65098	0.2	171	7.94852e-05	0.00487805
Tle2	transducin-like enhancer of split 2 [Source:MGI Symbol;Acc:MGI:104635]	Up	10.1593	1.72099	0	186.833	7.96026e-05	0.00487805
Gm27572	predicted gene, 27572 [Source:MGI Symbol;Acc:MGI:5530954]	Up	9.38997	0.976624	0	102.667	7.98923e-05	0.00487805
Il17rb	interleukin 17 receptor B [Source:MGI Symbol;Acc:MGI:1355292]	Up	9.48216	1.06389	0	98.6667	8.09556e-05	0.00492264
Krcc1	lysine-rich coiled-coil 1 [Source:MGI Symbol;Acc:MGI:1889377]	Down	-1.19069	6.89659	2860	2186.5	8.18901e-05	0.00494867
Slc9a1	solute carrier family 9 (sodium/hydrogen exchanger), member 1 [Source:MGI Symbol;Acc:MGI:102462]	Up	2.16175	5.70453	284	2364.83	8.23954e-05	0.00494867
Slc50a1	solute carrier family 50 (sugar transporter), member 1 [Source:MGI Symbol;Acc:MGI:107417]	Up	1.73508	6.19659	592.6	3572	8.23974e-05	0.00494867
Hnf1aos1	HNF1 homeobox A, opposite strand 1 [Source:MGI Symbol;Acc:MGI:3652225]	Up	9.62367	1.19908	0	99.3333	8.27234e-05	0.00494867
Slc39a7	solute carrier family 39 (zinc transporter), member 7 [Source:MGI Symbol;Acc:MGI:95909]	Up	1.5178	7.34977	1557.6	7529.17	8.86909e-05	0.00528426
Rhoc	ras homolog family member C [Source:MGI Symbol;Acc:MGI:106028]	Down	-1.31822	7.49596	4801.4	2881.33	8.98361e-05	0.00532926
Sema3f	sema domain, immunoglobulin domain (Ig), short basic domain, secreted, (semaphorin) 3F [Source:MGI Symbol;Acc:MGI:1096347]	Up	10.6826	2.23066	0	205.333	9.01676e-05	0.00532926
Ppm1l	protein phosphatase 1 (formerly 2C)-like [Source:MGI Symbol;Acc:MGI:2139740]	Up	9.51185	1.09379	0	106.333	9.2742e-05	0.00545958
Gm50340	predicted gene, 50340 [Source:MGI Symbol;Acc:MGI:6303216]	Up	9.86217	1.42813	0	103.333	9.56961e-05	0.00561113
Rgs19	regulator of G-protein signaling 19 [Source:MGI Symbol;Acc:MGI:1915153]	Up	9.29847	0.889957	0	100	9.65154e-05	0.0056368
Foxq1	forkhead box Q1 [Source:MGI Symbol;Acc:MGI:1298228]	Up	9.85158	1.42112	0	137.667	9.86593e-05	0.00573933
Scamp4	secretory carrier membrane protein 4 [Source:MGI Symbol;Acc:MGI:1928947]	Up	1.71619	5.85854	499.4	2545.5	0.000102468	0.00592031
Tnrc6c	trinucleotide repeat containing 6C [Source:MGI Symbol;Acc:MGI:2443265]	Down	-2.02129	5.66248	1476.2	695.833	0.00010315	0.00592031
Fry	FRY microtubule binding protein [Source:MGI Symbol;Acc:MGI:2443895]	Up	9.84461	1.41095	0	99.1667	0.00010322	0.00592031
Ciao2a	cytosolic iron-sulfur assembly component 2A [Source:MGI Symbol;Acc:MGI:1915500]	Down	-1.32248	6.57152	2393	1681.83	0.000103373	0.00592031
Cyp2c66	cytochrome P450, family 2, subfamily c, polypeptide 66 [Source:MGI Symbol;Acc:MGI:1917138]	Up	9.82776	1.39903	0	148.5	0.000104172	0.00593118
Calm2	calmodulin 2 [Source:MGI Symbol;Acc:MGI:103250]	Down	-1.01001	8.92435	11928.8	9337.17	0.000104392	0.00593118
Atp2a2	ATPase, Ca++ transporting, cardiac muscle, slow twitch 2 [Source:MGI Symbol;Acc:MGI:88110]	Up	1.60685	6.30773	680.8	3365.33	0.000104767	0.00593118
Znrf3	zinc and ring finger 3 [Source:MGI Symbol;Acc:MGI:3039616]	Up	8.44654	1.53473	0.2	129.333	0.000105944	0.00597492
Hsp90b1	heat shock protein 90, beta (Grp94), member 1 [Source:MGI Symbol;Acc:MGI:98817]	Up	1.1305	8.51327	4076.8	14506.5	0.000107311	0.00602899
Msantd2	Myb/SANT-like DNA-binding domain containing 2 [Source:MGI Symbol;Acc:MGI:2384579]	Down	-2.12939	5.40384	1187	423.833	0.000109353	0.00610423
Ccne1	cyclin E1 [Source:MGI Symbol;Acc:MGI:88316]	Up	10.3514	1.90843	0	211	0.000109735	0.00610423
Cep164	centrosomal protein 164 [Source:MGI Symbol;Acc:MGI:2384878]	Down	-1.60149	5.66085	1313	796.167	0.000109889	0.00610423
Cenph	centromere protein H [Source:MGI Symbol;Acc:MGI:1349448]	Up	9.74995	1.32296	0	127	0.000112046	0.00620073
Slc12a8	solute carrier family 12 (potassium/chloride transporters), member 8 [Source:MGI Symbol;Acc:MGI:2443672]	Up	1.48448	6.63723	837	4653.33	0.000115785	0.00638374
Dcdc2a	doublecortin domain containing 2a [Source:MGI Symbol;Acc:MGI:2652818]	Up	9.70915	1.28093	0	104.667	0.000117293	0.00642031
Gng5	G protein subunit gamma 5 [Source:MGI Symbol;Acc:MGI:109164]	Down	-1.21603	7.34573	3992.4	3125.83	0.000117317	0.00642031
C4bp	complement component 4 binding protein [Source:MGI Symbol;Acc:MGI:88229]	Up	9.83472	1.40279	0	115.833	0.000118625	0.00646791
Gm41804	predicted gene, 41804 [Source:MGI Symbol;Acc:MGI:5624689]	Up	10.3942	1.9503	0	222.833	0.000119894	0.00651306
Ptpn18	protein tyrosine phosphatase, non-receptor type 18 [Source:MGI Symbol;Acc:MGI:108410]	Up	1.5911	6.25058	631.8	3288.67	0.000120376	0.00651529
Itprip	inositol 1,4,5-triphosphate receptor interacting protein [Source:MGI Symbol;Acc:MGI:3042776]	Up	9.27335	0.863774	0	86.8333	0.000121574	0.00655613
Fasn	fatty acid synthase [Source:MGI Symbol;Acc:MGI:95485]	Up	1.30786	6.98113	1289.2	5497.83	0.000123375	0.00662907
Dot1l	DOT1-like, histone H3 methyltransferase (S. cerevisiae) [Source:MGI Symbol;Acc:MGI:2143886]	Up	3.73346	4.56065	57.2	1181.33	0.000123856	0.0066308
D930048N14Rik	RIKEN cDNA D930048N14 gene [Source:MGI Symbol;Acc:MGI:2144709]	Up	9.4219	1.00924	0	122.333	0.000127956	0.00682556
Hic2	hypermethylated in cancer 2 [Source:MGI Symbol;Acc:MGI:1929869]	Up	10.2367	1.79699	0	215.167	0.000131083	0.00694697
Clca4a	chloride channel accessory 4A [Source:MGI Symbol;Acc:MGI:2139744]	Down	-1.70348	6.25749	2392.2	1052.5	0.000131228	0.00694697
Fam234a	family with sequence similarity 234, member A [Source:MGI Symbol;Acc:MGI:2146854]	Up	1.10091	8.06545	3010	10535.3	0.000131643	0.00694697
Gm35558	predicted gene, 35558 [Source:MGI Symbol;Acc:MGI:5594717]	Down	-2.69834	4.89795	1009.8	215	0.000133455	0.00701753
Rpn1	ribophorin I [Source:MGI Symbol;Acc:MGI:98084]	Up	1.22599	8.16145	3112.8	12317.3	0.000134097	0.00702632
Slx4	SLX4 structure-specific endonuclease subunit homolog (S. cerevisiae) [Source:MGI Symbol;Acc:MGI:106299]	Up	10.1842	1.74561	0	200.333	0.00013517	0.00705751
Xndc1	Xrcc1 N-terminal domain containing 1 [Source:MGI Symbol;Acc:MGI:5546359]	Up	10.1737	1.73571	0	208	0.000137478	0.00715274
Ecm1	extracellular matrix protein 1 [Source:MGI Symbol;Acc:MGI:103060]	Up	9.13265	0.732351	0	92.5	0.000138883	0.00720048
Tgfbr3l	transforming growth factor, beta receptor III-like [Source:MGI Symbol;Acc:MGI:3833469]	Up	10.2462	1.80622	0	214	0.000143711	0.00742471
Pak6	p21 (RAC1) activated kinase 6 [Source:MGI Symbol;Acc:MGI:2679420]	Up	9.1767	0.773756	0	87	0.000144926	0.00746141
Shld3	shieldin complex subunit 3 [Source:MGI Symbol;Acc:MGI:6194609]	Up	9.01727	0.621969	0	80.6667	0.000145571	0.00746752
Fbl	fibrillarin [Source:MGI Symbol;Acc:MGI:95486]	Up	1.56734	6.67727	870.8	4691.5	0.000146055	0.00746752
Gm28913	predicted gene 28913 [Source:MGI Symbol;Acc:MGI:5579619]	Up	9.05462	0.656771	0	80	0.000146963	0.00748802
Retsat	retinol saturase (all trans retinol 13,14 reductase) [Source:MGI Symbol;Acc:MGI:1914692]	Up	1.29236	6.60796	988	3999.83	0.000148535	0.00754209
Col20a1	collagen, type XX, alpha 1 [Source:MGI Symbol;Acc:MGI:1920618]	Up	10.3547	1.91186	0	215.667	0.000151787	0.00768084
Cmpk1	cytidine monophosphate (UMP-CMP) kinase 1 [Source:MGI Symbol;Acc:MGI:1913838]	Down	-1.02437	9.02623	12457.4	9866.67	0.000152512	0.00769119
Pcsk4	proprotein convertase subtilisin/kexin type 4 [Source:MGI Symbol;Acc:MGI:97514]	Up	10.1894	1.75104	0	213.667	0.000154893	0.00778469
Cd300lf	CD300 molecule like family member F [Source:MGI Symbol;Acc:MGI:2442359]	Up	9.89305	1.45756	0	93.1667	0.000156049	0.0078162
Dynll1	dynein light chain LC8-type 1 [Source:MGI Symbol;Acc:MGI:1861457]	Down	-1.12358	7.27977	4097.6	3097.17	0.000157427	0.00785857
Clcn2	chloride channel, voltage-sensitive 2 [Source:MGI Symbol;Acc:MGI:105061]	Up	2.13609	6.37902	489.6	3843.67	0.00015916	0.00791835
Brca2	breast cancer 2, early onset [Source:MGI Symbol;Acc:MGI:109337]	Up	10.078	1.64222	0	181.167	0.000163043	0.00808431
Saa1	serum amyloid A 1 [Source:MGI Symbol;Acc:MGI:98221]	Down	-2.26679	6.46342	2680.4	854.5	0.000164627	0.00813554
Kif5b	kinesin family member 5B [Source:MGI Symbol;Acc:MGI:1098268]	Down	-1.07293	7.236	3572	2815.83	0.000167302	0.00824018
Cldn15	claudin 15 [Source:MGI Symbol;Acc:MGI:1913103]	Up	1.44992	7.51245	1683.6	8469.67	0.000168989	0.00829564
Nxn	nucleoredoxin [Source:MGI Symbol;Acc:MGI:109331]	Up	9.2997	0.888928	0	89.3333	0.0001713	0.00838121
C3	complement component 3 [Source:MGI Symbol;Acc:MGI:88227]	Up	9.16653	0.765435	0	100.667	0.000173996	0.00846773
TrnL2	#N/A	Up	10.5231	2.07587	0	211.833	0.000174214	0.00846773
Krt7	keratin 7 [Source:MGI Symbol;Acc:MGI:96704]	Up	1.009	8.37634	3738.2	13588.3	0.000176237	0.00853798
Gm39467	#N/A	Down	-3.54694	4.35583	605.6	97.1667	0.000179815	0.00868283
Sdf2	stromal cell derived factor 2 [Source:MGI Symbol;Acc:MGI:108019]	Up	1.5833	5.6212	396.6	2193.67	0.000182289	0.0087736
Gm32540	predicted gene, 32540 [Source:MGI Symbol;Acc:MGI:5591699]	Up	9.65663	1.23024	0	105	0.000183167	0.00878724
Irx4	Iroquois homeobox 4 [Source:MGI Symbol;Acc:MGI:1355275]	Up	9.47745	1.05797	0	87.8333	0.000187255	0.00895185
Get4	golgi to ER traffic protein 4 [Source:MGI Symbol;Acc:MGI:1914854]	Up	1.61588	5.50192	397.2	2036.33	0.000187845	0.00895185
Muc3a	mucin 3A, cell surface associated [Source:MGI Symbol;Acc:MGI:3588263]	Up	1.38008	7.64446	1696	8536.83	0.000188415	0.00895185
Igsf9	immunoglobulin superfamily, member 9 [Source:MGI Symbol;Acc:MGI:2135283]	Up	2.15473	5.07228	192.6	1409.17	0.000189297	0.00896493
Tceanc	transcription elongation factor A (SII) N-terminal and central domain containing [Source:MGI Symbol;Acc:MGI:2685236]	Up	8.85735	0.468953	0	60.6667	0.00019141	0.00903602
Tecr	trans-2,3-enoyl-CoA reductase [Source:MGI Symbol;Acc:MGI:1915408]	Up	1.13198	7.67057	2163	8794	0.000194817	0.00916758
Fdxacb1	ferredoxin-fold anticodon binding domain containing 1 [Source:MGI Symbol;Acc:MGI:3584513]	Up	10.043	1.60828	0	179	0.000198924	0.00933111
Lrig2	leucine-rich repeats and immunoglobulin-like domains 2 [Source:MGI Symbol;Acc:MGI:2443718]	Up	9.94503	1.51327	0	168.333	0.000200329	0.00934566
Gm36266	predicted gene, 36266 [Source:MGI Symbol;Acc:MGI:5595425]	Up	10.0576	1.62248	0	183.833	0.000200499	0.00934566
Syngr1	synaptogyrin 1 [Source:MGI Symbol;Acc:MGI:1328323]	Up	9.95348	1.52126	0	165.833	0.000201339	0.00935532
A030001D20Rik	RIKEN cDNA A030001D20 gene [Source:MGI Symbol;Acc:MGI:3696869]	Up	9.05987	0.658389	0	63.5	0.000204767	0.00948474
Myh14	myosin, heavy polypeptide 14 [Source:MGI Symbol;Acc:MGI:1919210]	Up	0.993604	8.7884	5043.6	16734.5	0.000206825	0.00950802
Gm52507	#N/A	Up	8.934	0.541499	0	66.5	0.000207147	0.00950802
Irf3	interferon regulatory factor 3 [Source:MGI Symbol;Acc:MGI:1859179]	Up	1.38113	6.19688	731.8	3054.83	0.0002072	0.00950802
Gm45095	predicted gene 45095 [Source:MGI Symbol;Acc:MGI:5753671]	Down	-6.62883	2.65009	222.2	3.5	0.000208553	0.00954051
Fer1l4	fer-1-like 4 (C. elegans) [Source:MGI Symbol;Acc:MGI:1921812]	Up	9.52711	1.10308	0	73.5	0.000210642	0.0096063
8430429K09Rik	RIKEN cDNA 8430429K09 gene [Source:MGI Symbol;Acc:MGI:1918773]	Up	10.1177	1.68146	0	208.833	0.000212627	0.00966699
Nlrp9b	NLR family, pyrin domain containing 9B [Source:MGI Symbol;Acc:MGI:2675377]	Up	9.54161	1.12045	0	100.833	0.000217897	0.00986773
Reg3b	regenerating islet-derived 3 beta [Source:MGI Symbol;Acc:MGI:97478]	Down	-2.36557	7.16264	4269.6	1660.5	0.000218378	0.00986773
Letm1	leucine zipper-EF-hand containing transmembrane protein 1 [Source:MGI Symbol;Acc:MGI:1932557]	Up	1.0325	7.3693	1780	6544.67	0.000219506	0.00988848
Spint2	serine protease inhibitor, Kunitz type 2 [Source:MGI Symbol;Acc:MGI:1338031]	Up	0.948142	10.1614	13055.2	45167.3	0.000221975	0.00996933
Slc43a1	solute carrier family 43, member 1 [Source:MGI Symbol;Acc:MGI:1931352]	Up	10.1431	1.70612	0	213.833	0.000227933	0.0102059
Coq8a	coenzyme Q8A [Source:MGI Symbol;Acc:MGI:1914676]	Up	3.19814	5.59233	174.4	2461.5	0.000230037	0.010269
Ppp4r1l-ps	protein phosphatase 4, regulatory subunit 1-like, pseudogene [Source:NCBI gene (formerly Entrezgene);Acc:100043911]	Up	9.92318	1.49258	0	179.833	0.000236784	0.0105383
Gpaa1	GPI anchor attachment protein 1 [Source:MGI Symbol;Acc:MGI:1202392]	Up	1.97543	5.50607	359.8	2143.67	0.000241179	0.0107017
Cyb5a	cytochrome b5 type A (microsomal) [Source:MGI Symbol;Acc:MGI:1926952]	Down	-1.1251	7.47358	4482.8	3152.33	0.000247421	0.0109458
Mterf1b	mitochondrial transcription termination factor 1b [Source:MGI Symbol;Acc:MGI:3704243]	Up	9.77293	1.34498	0	136.333	0.00024874	0.0109713
Spata2l	spermatogenesis associated 2-like [Source:MGI Symbol;Acc:MGI:1926029]	Up	9.85704	1.42779	0	151.5	0.000251689	0.0110683
Zkscan5	zinc finger with KRAB and SCAN domains 5 [Source:MGI Symbol;Acc:MGI:107533]	Up	6.68663	2.82996	2.2	366	0.000259091	0.01136
Ccdc114	#N/A	Up	9.7901	1.36341	0	153.167	0.000262921	0.0114939
Eif2s2	eukaryotic translation initiation factor 2, subunit 2 (beta) [Source:MGI Symbol;Acc:MGI:1914454]	Down	-0.84612	9.09979	12844.4	11871.8	0.000264792	0.0115415
Aldh16a1	aldehyde dehydrogenase 16 family, member A1 [Source:MGI Symbol;Acc:MGI:1916998]	Up	1.30188	6.44583	813	3866.5	0.000267364	0.0115938
Lsr	lipolysis stimulated lipoprotein receptor [Source:MGI Symbol;Acc:MGI:1927471]	Up	1.93767	6.77012	682.6	5472.83	0.000267562	0.0115938
Eme1	essential meiotic structure-specific endonuclease 1 [Source:MGI Symbol;Acc:MGI:3576783]	Up	9.80246	1.37539	0	154.167	0.0002715	0.0117203
Fcamr	Fc receptor, IgA, IgM, high affinity [Source:MGI Symbol;Acc:MGI:1927803]	Up	8.43835	0.0828893	0	54.8333	0.000272066	0.0117203
Kcnf1	potassium voltage-gated channel, subfamily F, member 1 [Source:MGI Symbol;Acc:MGI:2687399]	Up	10.054	1.61782	0	170.5	0.000274032	0.0117706
Zfp729a	zinc finger protein 729a [Source:MGI Symbol;Acc:MGI:3036250]	Down	-2.63916	4.83927	847.8	217.167	0.000277689	0.0118932
Hsf4	heat shock transcription factor 4 [Source:MGI Symbol;Acc:MGI:1347058]	Up	9.50295	1.08119	0	84	0.000281728	0.0120003
4930502C15Rik	#N/A	Down	-2.17858	5.38488	1218.8	488.167	0.000281815	0.0120003
Btnl6	butyrophilin-like 6 [Source:MGI Symbol;Acc:MGI:1932038]	Down	-1.75635	5.64914	1359.2	667.5	0.000285225	0.012077
Cacna1b	calcium channel, voltage-dependent, N type, alpha 1B subunit [Source:MGI Symbol;Acc:MGI:88296]	Up	9.76632	1.34059	0	153.833	0.000286218	0.012077
Adcy6	adenylate cyclase 6 [Source:MGI Symbol;Acc:MGI:87917]	Up	1.49566	6.71162	909.8	4413.5	0.00028674	0.012077
1810019D21Rik	RIKEN cDNA 1810019D21 gene [Source:MGI Symbol;Acc:MGI:1917021]	Up	6.15006	3.62307	8	738	0.000287703	0.012077
Cnnm4	cyclin M4 [Source:MGI Symbol;Acc:MGI:2151060]	Up	1.10899	7.1366	1554.4	5699.67	0.000287703	0.012077
Ttl	tubulin tyrosine ligase [Source:MGI Symbol;Acc:MGI:1916987]	Up	7.52316	1.65053	0.4	166	0.000293382	0.0122662
Plac8	placenta-specific 8 [Source:MGI Symbol;Acc:MGI:2445289]	Down	-0.89291	9.1406	12951	12116.3	0.000293871	0.0122662
Gimap4	GTPase, IMAP family member 4 [Source:MGI Symbol;Acc:MGI:1349656]	Up	9.27189	0.85904	0	69	0.000295229	0.0122882
Gas6	growth arrest specific 6 [Source:MGI Symbol;Acc:MGI:95660]	Up	1.10478	7.92397	2506.6	9874.5	0.000297704	0.0123564
Ciz1	CDKN1A interacting zinc finger protein 1 [Source:MGI Symbol;Acc:MGI:1920234]	Up	1.41772	5.94066	595.2	2479.83	0.000310332	0.0128444
Gpr19	G protein-coupled receptor 19 [Source:MGI Symbol;Acc:MGI:892973]	Up	9.78085	1.35462	0	156.167	0.000312045	0.0128674
Hivep2	human immunodeficiency virus type I enhancer binding protein 2 [Source:MGI Symbol;Acc:MGI:1338076]	Down	-2.04956	5.45273	1259.4	456.833	0.000312629	0.0128674
Hsp90aa1	heat shock protein 90, alpha (cytosolic), class A member 1 [Source:MGI Symbol;Acc:MGI:96250]	Down	-1.12113	8.83678	12022.6	9247.33	0.000316419	0.0129872
Urb1	URB1 ribosome biogenesis 1 homolog (S. cerevisiae) [Source:MGI Symbol;Acc:MGI:2146468]	Up	9.83181	1.40338	0	147.667	0.000318486	0.0130294
Tm4sf5	transmembrane 4 superfamily member 5 [Source:MGI Symbol;Acc:MGI:1922854]	Up	9.75254	1.32727	0	152.5	0.000319621	0.0130294
Ptgs1	prostaglandin-endoperoxide synthase 1 [Source:MGI Symbol;Acc:MGI:97797]	Up	9.89387	1.46396	0	166	0.00032009	0.0130294
Kntc1	kinetochore associated 1 [Source:MGI Symbol;Acc:MGI:2673709]	Up	9.68833	1.26482	0	134.833	0.000324323	0.0131654
Ggnbp2os	#N/A	Up	9.69768	1.27411	0	139.5	0.000326009	0.0131876
Gm20379	predicted gene, 20379 [Source:MGI Symbol;Acc:MGI:5012564]	Up	9.95763	1.52571	0	179.667	0.000326655	0.0131876
Slc26a11	solute carrier family 26, member 11 [Source:MGI Symbol;Acc:MGI:2444589]	Up	9.71157	1.28731	0	137.5	0.000328043	0.0131954
Ano10	anoctamin 10 [Source:MGI Symbol;Acc:MGI:2143103]	Up	1.45093	6.0928	565.6	2713.5	0.000328634	0.0131954
Slc22a18	solute carrier family 22 (organic cation transporter), member 18 [Source:MGI Symbol;Acc:MGI:1336884]	Up	1.10116	6.55957	982.8	3718.67	0.000332873	0.0133293
Dkkl1	dickkopf-like 1 [Source:MGI Symbol;Acc:MGI:1354963]	Up	9.0085	0.612707	0	76.3333	0.000339508	0.0135583
Hps3	HPS3, biogenesis of lysosomal organelles complex 2 subunit 1 [Source:MGI Symbol;Acc:MGI:2153839]	Up	9.65999	1.23789	0	139.167	0.000340737	0.0135707
Atp2b1	ATPase, Ca++ transporting, plasma membrane 1 [Source:MGI Symbol;Acc:MGI:104653]	Down	-1.15555	7.76018	5218.4	3902.67	0.000343106	0.0136283
Cyba	cytochrome b-245, alpha polypeptide [Source:MGI Symbol;Acc:MGI:1316658]	Up	1.16971	6.93727	1381.2	5089.83	0.00034535	0.0136807
Tmem53	transmembrane protein 53 [Source:MGI Symbol;Acc:MGI:1916027]	Up	9.84991	1.42135	0	162.833	0.000351195	0.013875
Sorbs1	sorbin and SH3 domain containing 1 [Source:MGI Symbol;Acc:MGI:700014]	Down	-2.49958	4.27335	619.6	181	0.00035397	0.0139473
Niban1	niban apoptosis regulator 1 [Source:MGI Symbol;Acc:MGI:2137237]	Down	-1.57937	6.0753	1980.4	993.167	0.000361515	0.0141552
Slc38a6	solute carrier family 38, member 6 [Source:MGI Symbol;Acc:MGI:3648156]	Up	9.77915	1.35236	0	140.833	0.000362123	0.0141552
Os9	amplified in osteosarcoma [Source:MGI Symbol;Acc:MGI:1924301]	Up	1.04235	7.09888	1593.6	5456.5	0.00036299	0.0141552
Ybx1	Y box protein 1 [Source:MGI Symbol;Acc:MGI:99146]	Down	-0.871011	10.7707	42408.6	37046.5	0.000363858	0.0141552
St14	suppression of tumorigenicity 14 (colon carcinoma) [Source:MGI Symbol;Acc:MGI:1338881]	Up	0.966366	8.4817	4233.2	13813.3	0.000364033	0.0141552
Nemp2	nuclear envelope integral membrane protein 2 [Source:MGI Symbol;Acc:MGI:2444113]	Up	9.67928	1.25653	0	139.333	0.000365957	0.0141926
Fam83h	family with sequence similarity 83, member H [Source:MGI Symbol;Acc:MGI:2145900]	Up	1.5381	5.89188	536.2	2600	0.000372551	0.0144105
Kcnd1	potassium voltage-gated channel, Shal-related family, member 1 [Source:MGI Symbol;Acc:MGI:96671]	Up	9.83795	1.41026	0	174.333	0.000376896	0.0145405
Zfp930	zinc finger protein 930 [Source:MGI Symbol;Acc:MGI:2675306]	Up	9.74504	1.31961	0	145	0.000380046	0.0146238
Gm31109	#N/A	Up	8.86446	0.478484	0	72	0.000385128	0.0147809
Tpbg	trophoblast glycoprotein [Source:MGI Symbol;Acc:MGI:1341264]	Up	9.46711	1.05022	0	101.833	0.000386255	0.0147858
Ndufs2	NADH:ubiquinone oxidoreductase core subunit S2 [Source:MGI Symbol;Acc:MGI:2385112]	Up	0.924991	8.37809	4092.2	12630.2	0.00039163	0.0149528
Unc5cl	unc-5 family C-terminal like [Source:MGI Symbol;Acc:MGI:1923839]	Up	9.69413	1.27024	0	132.167	0.000394028	0.0150049
Plxnb2	plexin B2 [Source:MGI Symbol;Acc:MGI:2154239]	Up	1.17598	8.13781	2648.6	11168.7	0.000395308	0.0150049
Safb2	scaffold attachment factor B2 [Source:MGI Symbol;Acc:MGI:2146808]	Up	1.2869	6.44474	835	3681	0.000396043	0.0150049
Gucy2c	guanylate cyclase 2c [Source:MGI Symbol;Acc:MGI:106903]	Up	1.04361	7.36374	1905.2	6431.5	0.000399193	0.0150856
Klhdc7a	kelch domain containing 7A [Source:MGI Symbol;Acc:MGI:2444612]	Up	9.80318	1.37569	0	146.667	0.000400433	0.0150939
Tpm2	tropomyosin 2, beta [Source:MGI Symbol;Acc:MGI:98810]	Down	-4.05717	3.51298	443	43.8333	0.000403937	0.0151872
Psap	prosaposin [Source:MGI Symbol;Acc:MGI:97783]	Up	0.892892	9.06963	6197.8	20226.7	0.000406152	0.0152317
Hoga1	4-hydroxy-2-oxoglutarate aldolase 1 [Source:MGI Symbol;Acc:MGI:1914682]	Up	9.57614	1.15718	0	129.167	0.000408989	0.0152993
Ghr	growth hormone receptor [Source:MGI Symbol;Acc:MGI:95708]	Up	9.87166	1.43864	0	114.667	0.000415757	0.0155132
Bard1	BRCA1 associated RING domain 1 [Source:MGI Symbol;Acc:MGI:1328361]	Up	9.80355	1.3754	0	148.833	0.000417238	0.0155292
Pcyt2	phosphate cytidylyltransferase 2, ethanolamine [Source:MGI Symbol;Acc:MGI:1915921]	Up	1.21455	6.61043	944.4	4269.67	0.000420876	0.0156253
Bri3	brain protein I3 [Source:MGI Symbol;Acc:MGI:1933174]	Down	-1.02473	7.03683	3213.8	2804.83	0.000422895	0.015643
Zfp141	zinc finger protein 141 [Source:MGI Symbol;Acc:MGI:3584269]	Up	9.6828	1.25957	0	138.333	0.00042347	0.015643
Snhg15	small nucleolar RNA host gene 15 [Source:MGI Symbol;Acc:MGI:3650059]	Up	9.57035	1.15146	0	128.667	0.000425208	0.015668
Grn	granulin [Source:MGI Symbol;Acc:MGI:95832]	Up	1.40735	6.38772	702.4	3778.17	0.00042688	0.0156905
4931413K12Rik	RIKEN cDNA 4931413K12 gene [Source:MGI Symbol;Acc:MGI:1918237]	Up	9.91185	1.48179	0	180.5	0.000428179	0.0156992
4930579G18Rik	RIKEN cDNA 4930579G18 gene [Source:MGI Symbol;Acc:MGI:1923163]	Down	-5.34863	3.14189	306.8	13.8333	0.000435962	0.015945
Amhr2	anti-Mullerian hormone type 2 receptor [Source:MGI Symbol;Acc:MGI:105062]	Up	9.75465	1.32997	0	166.833	0.000439115	0.0159932
Gm16907	#N/A	Down	-3.55768	3.97835	462.2	74.6667	0.000439446	0.0159932
Dimt1	DIM1 dimethyladenosine transferase 1-like (S. cerevisiae) [Source:MGI Symbol;Acc:MGI:1913504]	Up	9.5642	1.14597	0	133.5	0.000445423	0.0161709
Adamtsl4	ADAMTS-like 4 [Source:MGI Symbol;Acc:MGI:2389008]	Up	9.80109	1.3699	0	111.833	0.000451674	0.0163577
Haus6	HAUS augmin-like complex, subunit 6 [Source:MGI Symbol;Acc:MGI:1923389]	Up	9.64307	1.22112	0	129.5	0.000453593	0.0163685
Palb2	partner and localizer of BRCA2 [Source:MGI Symbol;Acc:MGI:3040695]	Up	9.52271	1.10588	0	126.5	0.00045453	0.0163685
A730017L22Rik	RIKEN cDNA A730017L22 gene [Source:MGI Symbol;Acc:MGI:3584452]	Up	9.79576	1.36876	0	145.333	0.000456161	0.0163685
Ephb4	Eph receptor B4 [Source:MGI Symbol;Acc:MGI:104757]	Up	1.52259	5.97091	561	2747	0.000456404	0.0163685
Ctsa	cathepsin A [Source:MGI Symbol;Acc:MGI:97748]	Up	1.18777	7.17135	1489.8	6018.17	0.00045966	0.0164454
C130074G19Rik	RIKEN cDNA C130074G19 gene [Source:MGI Symbol;Acc:MGI:2444831]	Down	-1.34257	6.08453	1785.6	1095	0.000466665	0.0166162
5830416I19Rik	RIKEN cDNA 5830416I19 gene [Source:MGI Symbol;Acc:MGI:1922007]	Up	9.84475	1.41584	0	161.833	0.000466684	0.0166162
Igf2bp1	insulin-like growth factor 2 mRNA binding protein 1 [Source:MGI Symbol;Acc:MGI:1890357]	Down	-8.67868	2.37659	143	0.666667	0.00046976	0.0166855
Zfp280c	zinc finger protein 280C [Source:MGI Symbol;Acc:MGI:2387585]	Up	9.93329	1.49671	0	102.833	0.000475099	0.0167957
9130024F11Rik	RIKEN cDNA 9130024F11 gene [Source:MGI Symbol;Acc:MGI:1926150]	Down	-2.45565	4.67012	752.6	278.333	0.000475524	0.0167957
Lypla1	lysophospholipase 1 [Source:MGI Symbol;Acc:MGI:1344588]	Down	-1.32957	6.88918	3243.2	1951.83	0.000476273	0.0167957
Atp2a3	ATPase, Ca++ transporting, ubiquitous [Source:MGI Symbol;Acc:MGI:1194503]	Up	0.950515	9.29313	6986.4	24831	0.000483729	0.0170181
Brf1	BRF1, RNA polymerase III transcription initiation factor 90 kDa subunit [Source:MGI Symbol;Acc:MGI:1919558]	Up	1.74308	5.29215	291	1752.67	0.000485733	0.017048
Ror2	receptor tyrosine kinase-like orphan receptor 2 [Source:MGI Symbol;Acc:MGI:1347521]	Up	9.45623	1.04199	0	116.5	0.000487885	0.0170829
9130023H24Rik	RIKEN cDNA 9130023H24 gene [Source:MGI Symbol;Acc:MGI:2442738]	Up	9.5005	1.08481	0	128	0.000498592	0.0174165
Fam174c	family with sequence similarity 174, member C [Source:MGI Symbol;Acc:MGI:1917020]	Up	5.96803	3.66956	5.6	644.833	0.000500285	0.0174345
Gclm	glutamate-cysteine ligase, modifier subunit [Source:MGI Symbol;Acc:MGI:104995]	Down	-1.12513	6.82051	2921.4	2239.67	0.0005029	0.0174844
Accs	1-aminocyclopropane-1-carboxylate synthase (non-functional) [Source:MGI Symbol;Acc:MGI:1919717]	Up	9.51583	1.09983	0	131.167	0.000508282	0.0176207
A130010J15Rik	RIKEN cDNA A130010J15 gene [Source:MGI Symbol;Acc:MGI:2441776]	Down	-2.18759	4.802	834.8	273.167	0.000509206	0.0176207
Atg2a	autophagy related 2A [Source:MGI Symbol;Acc:MGI:1916291]	Up	2.29966	5.00469	213.4	1483.17	0.000511026	0.0176424
Gm15972	predicted gene 15972 [Source:MGI Symbol;Acc:MGI:3801965]	Up	9.63397	1.21149	0	130.5	0.000522568	0.0179988
Lifr	LIF receptor alpha [Source:MGI Symbol;Acc:MGI:96788]	Up	9.8474	1.41463	0	112	0.000525884	0.0180626
Tmem86b	transmembrane protein 86B [Source:MGI Symbol;Acc:MGI:1915505]	Up	9.41667	1.00443	0	117.667	0.000526866	0.0180626
Tmtc3	transmembrane and tetratricopeptide repeat containing 3 [Source:MGI Symbol;Acc:MGI:3036255]	Up	9.61886	1.19801	0	126.333	0.000528223	0.0180672
Gm33309	#N/A	Up	9.46473	1.05086	0	127.5	0.000536714	0.0183152
Snx16	sorting nexin 16 [Source:MGI Symbol;Acc:MGI:1921968]	Up	9.71181	1.28353	0	103.667	0.000541234	0.0184098
Tmx4	thioredoxin-related transmembrane protein 4 [Source:MGI Symbol;Acc:MGI:106558]	Up	8.43614	0.0824308	0	57.1667	0.000541977	0.0184098
Fzd5	frizzled class receptor 5 [Source:MGI Symbol;Acc:MGI:108571]	Up	1.63559	6.0925	506	2977.33	0.000548754	0.0185972
Smco1	single-pass membrane protein with coiled-coil domains 1 [Source:MGI Symbol;Acc:MGI:1916826]	Down	-7.99576	1.7086	92.2	0.666667	0.000550161	0.0186022
Aoc2	amine oxidase, copper containing 2 (retina-specific) [Source:MGI Symbol;Acc:MGI:2668431]	Up	9.43869	1.02539	0	118.167	0.000553859	0.0186845
Gamt	guanidinoacetate methyltransferase [Source:MGI Symbol;Acc:MGI:1098221]	Up	9.57935	1.16001	0	123.333	0.000563086	0.0189525
Ift80	intraflagellar transport 80 [Source:MGI Symbol;Acc:MGI:1915509]	Up	9.5499	1.12985	0	115.167	0.000569195	0.0191146
Dscc1	DNA replication and sister chromatid cohesion 1 [Source:MGI Symbol;Acc:MGI:1919357]	Up	9.47995	1.06575	0	132.833	0.000575028	0.0192667
Neu2	neuraminidase 2 [Source:MGI Symbol;Acc:MGI:1344417]	Up	9.72822	1.29934	0	101.833	0.000579219	0.0193632
Slc39a5	solute carrier family 39 (metal ion transporter), member 5 [Source:MGI Symbol;Acc:MGI:1919336]	Up	1.25444	6.75884	1069	4558.5	0.000581278	0.0193882
Trim45	tripartite motif-containing 45 [Source:MGI Symbol;Acc:MGI:1918187]	Up	9.56553	1.14459	0	111.833	0.000584751	0.0194551
Wfs1	wolframin ER transmembrane glycoprotein [Source:MGI Symbol;Acc:MGI:1328355]	Up	7.74906	2.36888	0.6	306.833	0.000585919	0.0194551
Map4k1	mitogen-activated protein kinase kinase kinase kinase 1 [Source:MGI Symbol;Acc:MGI:1346882]	Up	9.54076	1.12391	0	139.333	0.000590934	0.0195573
Notch2	notch 2 [Source:MGI Symbol;Acc:MGI:97364]	Up	9.35052	0.941659	0	117.5	0.000592882	0.0195573
Mt1	metallothionein 1 [Source:MGI Symbol;Acc:MGI:97171]	Up	1.31605	7.45864	1871.6	7754.83	0.000592967	0.0195573
Homer2	homer scaffolding protein 2 [Source:MGI Symbol;Acc:MGI:1347354]	Down	-1.40067	5.85823	1399.4	1001.5	0.000600979	0.0197646
Rit1	Ras-like without CAAX 1 [Source:MGI Symbol;Acc:MGI:108053]	Down	-1.26196	5.92839	1506.2	1124.83	0.000601927	0.0197646
Gramd2	GRAM domain containing 2 [Source:MGI Symbol;Acc:MGI:3528937]	Up	9.34356	0.934593	0	112	0.000614239	0.0201199
Gm13594	predicted gene 13594 [Source:MGI Symbol;Acc:MGI:3702953]	Up	9.34807	0.938448	0	107.667	0.000615469	0.0201199
Eva1b	eva-1 homolog B (C. elegans) [Source:MGI Symbol;Acc:MGI:1922063]	Up	7.2902	1.42555	0.4	123	0.000620688	0.0202457
Pmp22	peripheral myelin protein 22 [Source:MGI Symbol;Acc:MGI:97631]	Down	-1.07816	7.03955	3207.8	2593.5	0.000624654	0.0203302
Elovl1	elongation of very long chain fatty acids (FEN1/Elo2, SUR4/Elo3, yeast)-like 1 [Source:MGI Symbol;Acc:MGI:1858959]	Up	1.33422	6.11703	665.2	2870.5	0.000632074	0.0205055
Tff3	trefoil factor 3, intestinal [Source:MGI Symbol;Acc:MGI:104638]	Down	-1.15769	9.12002	13792.2	11328.8	0.000632907	0.0205055
Gimap3	GTPase, IMAP family member 3 [Source:MGI Symbol;Acc:MGI:1932723]	Up	9.46981	1.04933	0	83.5	0.000634205	0.0205055
Chp2	calcineurin-like EF hand protein 2 [Source:MGI Symbol;Acc:MGI:1917511]	Down	-1.33012	6.59322	2375	1706.5	0.000636544	0.0205362
Tnk2	tyrosine kinase, non-receptor, 2 [Source:MGI Symbol;Acc:MGI:1858308]	Up	1.35408	5.88337	548.4	2581	0.000638998	0.0205705
Arpc5	actin related protein 2/3 complex, subunit 5 [Source:MGI Symbol;Acc:MGI:1915021]	Down	-0.904952	7.8394	5441.2	4713.83	0.00064599	0.0207503
Ctnnb1	catenin (cadherin associated protein), beta 1 [Source:MGI Symbol;Acc:MGI:88276]	Down	-1.07769	10.0365	26508.2	18896.7	0.000659053	0.0210855
Knop1	lysine rich nucleolar protein 1 [Source:MGI Symbol;Acc:MGI:1913606]	Down	-1.20059	6.21755	1857.6	1374	0.000659277	0.0210855
Zfp385a	zinc finger protein 385A [Source:MGI Symbol;Acc:MGI:1352495]	Up	9.73426	1.3055	0	106.333	0.000662148	0.0211315
Mapk15	mitogen-activated protein kinase 15 [Source:MGI Symbol;Acc:MGI:2652894]	Up	9.57399	1.15259	0	108.667	0.000663763	0.0211374
Slc44a1	solute carrier family 44, member 1 [Source:MGI Symbol;Acc:MGI:2140592]	Up	1.12157	7.02837	1370.8	5248.67	0.000666522	0.0211491
Ddx24	DEAD box helicase 24 [Source:MGI Symbol;Acc:MGI:1351337]	Down	-0.971988	6.79617	2739.6	2292.5	0.000666994	0.0211491
Actg2	actin, gamma 2, smooth muscle, enteric [Source:MGI Symbol;Acc:MGI:104589]	Down	-5.26363	3.18905	318.8	15	0.000670342	0.0212098
Tnfrsf23	tumor necrosis factor receptor superfamily, member 23 [Source:MGI Symbol;Acc:MGI:1930269]	Up	9.29197	0.885011	0	104.333	0.000674993	0.0213113
Tmem214	transmembrane protein 214 [Source:MGI Symbol;Acc:MGI:1916046]	Up	1.4137	5.77838	511.6	2401	0.000678497	0.0213763
Sult1a1	sulfotransferase family 1A, phenol-preferring, member 1 [Source:MGI Symbol;Acc:MGI:102896]	Up	0.899007	9.15105	6539.4	22303.7	0.000682642	0.0214611
Susd1	sushi domain containing 1 [Source:MGI Symbol;Acc:MGI:3651543]	Up	9.06929	0.665385	0	60.5	0.000686007	0.0215211
Pou6f1	POU domain, class 6, transcription factor 1 [Source:MGI Symbol;Acc:MGI:102935]	Up	9.1508	0.750887	0	95.5	0.000690491	0.0216159
Gal3st3	galactose-3-O-sulfotransferase 3 [Source:MGI Symbol;Acc:MGI:3617843]	Down	-8.57753	-0.0482912	32.4	0	0.000696892	0.0217398
Tmem138	transmembrane protein 138 [Source:MGI Symbol;Acc:MGI:1920232]	Up	7.39558	0.912527	0.2	92.8333	0.000697392	0.0217398
Afdn	afadin, adherens junction formation factor [Source:MGI Symbol;Acc:MGI:1314653]	Down	-1.06442	7.28827	3648.2	2932.83	0.000699852	0.0217705
Prx	periaxin [Source:MGI Symbol;Acc:MGI:108176]	Up	9.18166	0.780306	0	97.3333	0.000703792	0.0218416
Sting1	stimulator of interferon response cGAMP interactor 1 [Source:MGI Symbol;Acc:MGI:1919762]	Up	9.3672	0.957503	0	116.833	0.000706559	0.0218416
Pigw	phosphatidylinositol glycan anchor biosynthesis, class W [Source:MGI Symbol;Acc:MGI:1917575]	Up	9.50246	1.0829	0	99.6667	0.00070702	0.0218416
Lyve1	lymphatic vessel endothelial hyaluronan receptor 1 [Source:MGI Symbol;Acc:MGI:2136348]	Up	7.57123	1.08673	0.2	122.667	0.000708049	0.0218416
9330162012Rik	cDNA RIKEN 9330162012 gene [Source:MGI Symbol;Acc:MGI:3604449]	Up	9.23742	0.833345	0	102	0.000714767	0.0220029
Rbp2	retinol binding protein 2, cellular [Source:MGI Symbol;Acc:MGI:97877]	Down	-2.36119	4.94836	983.4	313.5	0.000721141	0.022153
9030404E10Rik	RIKEN cDNA 9030404E10 gene [Source:MGI Symbol;Acc:MGI:1918778]	Up	9.7478	1.31625	0	86	0.000733578	0.0224559
Porcn	porcupine O-acyltransferase [Source:MGI Symbol;Acc:MGI:1890212]	Up	9.1203	0.722722	0	100	0.000734041	0.0224559
Slc17a2	solute carrier family 17 (sodium phosphate), member 2 [Source:MGI Symbol;Acc:MGI:2443098]	Up	9.95246	1.51488	0	106.167	0.000737859	0.0225261
Plec	plectin [Source:MGI Symbol;Acc:MGI:1277961]	Up	1.13181	7.60226	2067.8	7638.17	0.000746351	0.0226973
Tmc6	transmembrane channel-like gene family 6 [Source:MGI Symbol;Acc:MGI:1098686]	Up	1.88103	5.7458	407.2	2621.33	0.000747445	0.0226973
Smim5	small integral membrane protein 5 [Source:MGI Symbol;Acc:MGI:1913778]	Up	8.09837	1.34584	0.2	150.167	0.000748076	0.0226973
Nfkbie	nuclear factor of kappa light polypeptide gene enhancer in B cells inhibitor, epsilon [Source:MGI Symbol;Acc:MGI:1194908]	Up	9.19937	0.79675	0	97.1667	0.00075069	0.0226976
Skp1	S-phase kinase-associated protein 1 [Source:MGI Symbol;Acc:MGI:103575]	Down	-1.07689	7.45627	4371.6	3289.67	0.000751158	0.0226976
BC024139	cDNA sequence BC024139 [Source:MGI Symbol;Acc:MGI:2442591]	Up	9.55962	1.13646	0	96.5	0.000754673	0.0227572
Ccsap	centriole, cilia and spindle associated protein [Source:MGI Symbol;Acc:MGI:1920670]	Up	9.6598	1.23161	0	85.1667	0.000761136	0.0228068
Cyp4f41-ps	cytochrome P450, family 4, subfamily f, polypeptide 41 pseudogene [Source:MGI Symbol;Acc:MGI:1925125]	Up	8.75554	0.373563	0	63	0.000761896	0.0228068
Igfbp5	insulin-like growth factor binding protein 5 [Source:MGI Symbol;Acc:MGI:96440]	Up	7.61006	0.872209	0.2	66	0.000761967	0.0228068
Zfp94	zinc finger protein 94 [Source:MGI Symbol;Acc:MGI:107610]	Up	9.10979	0.712271	0	94.3333	0.000762492	0.0228068
Wdr5b	WD repeat domain 5B [Source:MGI Symbol;Acc:MGI:1916794]	Up	9.172	0.771393	0	99.1667	0.000766509	0.0228807
Asap3	ArfGAP with SH3 domain, ankyrin repeat and PH domain 3 [Source:MGI Symbol;Acc:MGI:2684986]	Up	9.5386	1.11774	0	100	0.000771972	0.0229973
Gm40078	#N/A	Up	9.59747	1.17732	0	124.333	0.000774503	0.0230263
Vwf	Von Willebrand factor [Source:MGI Symbol;Acc:MGI:98941]	Up	9.12143	0.723178	0	93.3333	0.000786401	0.0232563
Jade3	jade family PHD finger 3 [Source:MGI Symbol;Acc:MGI:2148019]	Up	9.05074	0.656213	0	89.6667	0.000786617	0.0232563
H3f3a	H3.3 histone A [Source:MGI Symbol;Acc:MGI:1097686]	Down	-0.850497	8.30067	7492.4	7081.67	0.000787601	0.0232563
Lrrk2	leucine-rich repeat kinase 2 [Source:MGI Symbol;Acc:MGI:1913975]	Up	9.08127	0.685788	0	97	0.00079049	0.0232563
Scap	SREBF chaperone [Source:MGI Symbol;Acc:MGI:2135958]	Up	1.9696	5.36024	253	2066.5	0.000791582	0.0232563
Usp6nl	USP6 N-terminal like [Source:MGI Symbol;Acc:MGI:2138893]	Down	-1.23421	5.87999	1438.4	1113.33	0.000791682	0.0232563
Glmn	glomulin, FKBP associated protein [Source:MGI Symbol;Acc:MGI:2141180]	Up	9.26423	0.858502	0	103.333	0.000798976	0.0233798
Rnf11	ring finger protein 11 [Source:MGI Symbol;Acc:MGI:1352759]	Down	-1.45165	5.66	1302.2	785	0.000799053	0.0233798
Nisch	nischarin [Source:MGI Symbol;Acc:MGI:1928323]	Up	1.03709	6.90704	1374.8	4825	0.000805913	0.0235339
Gtf2i	general transcription factor II I [Source:MGI Symbol;Acc:MGI:1202722]	Up	1.45899	5.82798	520.2	2480.17	0.000809032	0.0235784
Asic1	acid-sensing (proton-gated) ion channel 1 [Source:MGI Symbol;Acc:MGI:1194915]	Up	9.40948	0.996044	0	107	0.000815376	0.0237005
Ahnak2	AHNAK nucleoprotein 2 [Source:MGI Symbol;Acc:MGI:2144831]	Up	9.03693	0.64316	0	87.8333	0.000816428	0.0237005
Mtarc2	mitochondrial amidoxime reducing component 2 [Source:MGI Symbol;Acc:MGI:1914497]	Up	1.2135	6.60407	981.2	3970.5	0.000819992	0.0237366
Retnlb	resistin like beta [Source:MGI Symbol;Acc:MGI:1888505]	Down	-1.86662	6.91774	3493.6	1346.83	0.000820886	0.0237366
Tbc1d17	TBC1 domain family, member 17 [Source:MGI Symbol;Acc:MGI:2449973]	Up	1.57445	5.383	343.2	1857.17	0.00082997	0.0239242
Bbof1	basal body orientation factor 1 [Source:MGI Symbol;Acc:MGI:1920123]	Up	9.01738	0.625271	0	92.5	0.000830612	0.0239242
1700028J19Rik	RIKEN cDNA 1700028J19 gene [Source:MGI Symbol;Acc:MGI:1917254]	Up	9.30847	0.901717	0	118.167	0.000832349	0.0239276
Gjb1	gap junction protein, beta 1 [Source:MGI Symbol;Acc:MGI:95719]	Up	1.59825	5.62458	378	2183.33	0.000835217	0.0239584
Trib2	tribbles pseudokinase 2 [Source:MGI Symbol;Acc:MGI:2145021]	Up	9.40417	0.993051	0	122.667	0.000837711	0.0239584
Myl6b	myosin, light polypeptide 6B [Source:MGI Symbol;Acc:MGI:1917789]	Up	9.10074	0.704403	0	100	0.000838487	0.0239584
Rsph9	radial spoke head 9 homolog (Chlamydomonas) [Source:MGI Symbol;Acc:MGI:1922814]	Up	9.10511	0.708476	0	98.8333	0.000841251	0.0239584
Nipbl	NIPBL cohesin loading factor [Source:MGI Symbol;Acc:MGI:1913976]	Down	-1.23041	6.28942	1816.8	1424.67	0.000841528	0.0239584
Tmem182	transmembrane protein 182 [Source:MGI Symbol;Acc:MGI:1923725]	Up	9.91241	1.47521	0	91.3333	0.000846144	0.0240435
Iars2	isoleucine-tRNA synthetase 2, mitochondrial [Source:MGI Symbol;Acc:MGI:1919586]	Up	1.40435	6.46333	780.2	3768	0.000855472	0.0242273
Klk1b4	kallikrein 1-related pepidase b4 [Source:MGI Symbol;Acc:MGI:97320]	Up	8.90918	0.523172	0	82.5	0.000855892	0.0242273
Kctd5	potassium channel tetramerisation domain containing 5 [Source:MGI Symbol;Acc:MGI:1916509]	Down	-1.12852	6.02624	1562.6	1244.17	0.000857926	0.0242385
Cfap126	cilia and flagella associated protein 126 [Source:MGI Symbol;Acc:MGI:1922722]	Up	9.10642	0.709532	0	96.5	0.000859639	0.0242405
Gm10561	predicted gene 10561 [Source:MGI Symbol;Acc:MGI:3648163]	Up	9.06571	0.671123	0	97	0.000861453	0.0242454
9930012K11Rik	RIKEN cDNA 9930012K11 gene [Source:MGI Symbol;Acc:MGI:2145726]	Up	8.85003	0.467192	0	77.5	0.000866708	0.0243436
Akr1c21	aldo-keto reductase family 1, member C21 [Source:MGI Symbol;Acc:MGI:1924587]	Up	9.40689	0.995539	0	122.667	0.000868239	0.0243436
Ncmap	noncompact myelin associated protein [Source:MGI Symbol;Acc:MGI:2444888]	Up	9.17247	0.770936	0	94	0.000870152	0.024345
Slc7a8	solute carrier family 7 (cationic amino acid transporter, y+ system), member 8 [Source:MGI Symbol;Acc:MGI:1355323]	Up	8.93987	0.551063	0	78.6667	0.000872448	0.024345
Ost4	oligosaccharyltransferase complex subunit 4 (non-catalytic) [Source:MGI Symbol;Acc:MGI:1914945]	Down	-1.04996	6.66283	2298.6	2023.83	0.00087434	0.024345
Gm11478	predicted gene 11478 [Source:MGI Symbol;Acc:MGI:3650888]	Down	-1.13187	6.79184	2704.8	2250.17	0.000874879	0.024345
Rinl	Ras and Rab interactor-like [Source:MGI Symbol;Acc:MGI:2444024]	Up	9.00699	0.615701	0	93	0.000876774	0.0243519
Gm41285	#N/A	Up	9.41773	1.00603	0	128	0.000886092	0.0245645
Dtx3l	deltex 3-like, E3 ubiquitin ligase [Source:MGI Symbol;Acc:MGI:2656973]	Down	-1.6269	5.5289	1120.8	697.667	0.000892925	0.0246653
Rbms3	RNA binding motif, single stranded interacting protein [Source:MGI Symbol;Acc:MGI:2444477]	Up	9.27827	0.8717	0	101.167	0.000893836	0.0246653
A930013F10Rik	#N/A	Up	9.44357	1.02991	0	115.667	0.000894734	0.0246653
Zfp658	zinc finger protein 658 [Source:MGI Symbol;Acc:MGI:2652821]	Up	9.41637	0.998335	0	83.6667	0.000899031	0.0247376
Cds1	CDP-diacylglycerol synthase 1 [Source:MGI Symbol;Acc:MGI:1921846]	Up	1.08084	6.84686	1150.8	4705.17	0.000903189	0.0247862
AI507597	expressed sequence AI507597 [Source:MGI Symbol;Acc:MGI:2140323]	Up	9.29874	0.891444	0	101.5	0.000904151	0.0247862
Gstm1	glutathione S-transferase, mu 1 [Source:MGI Symbol;Acc:MGI:95860]	Up	0.867214	8.40646	4122.8	13557.7	0.000908482	0.0248588
Zfp281	zinc finger protein 281 [Source:MGI Symbol;Acc:MGI:3029290]	Up	9.102	0.703599	0	83.8333	0.000910624	0.0248713
LOC115488789	#N/A	Up	5.87665	1.4751	1.2	126.167	0.00091376	0.0248983
Metap2	methionine aminopeptidase 2 [Source:MGI Symbol;Acc:MGI:1929701]	Down	-0.929223	7.12477	3343.4	2790.67	0.000914983	0.0248983
Ypel1	yippee like 1 [Source:MGI Symbol;Acc:MGI:1913303]	Up	9.1725	0.771332	0	93.1667	0.000916943	0.0249058
Gm35591	#N/A	Up	8.92055	0.534066	0	84.8333	0.000921055	0.0249716
Kcnk3	potassium channel, subfamily K, member 3 [Source:MGI Symbol;Acc:MGI:1100509]	Up	8.77379	0.396081	0	74.1667	0.000939817	0.0254336
Gramd3	GRAM domain containing 3 [Source:MGI Symbol;Acc:MGI:1914815]	Down	-1.20836	6.57982	2546.4	1706.17	0.000947059	0.0255827
Arhgef10	Rho guanine nucleotide exchange factor (GEF) 10 [Source:MGI Symbol;Acc:MGI:2444453]	Up	9.40579	0.994051	0	113.667	0.000949363	0.0255981
Zfp599	zinc finger protein 599 [Source:MGI Symbol;Acc:MGI:2679006]	Up	9.21945	0.816768	0	107.833	0.000962033	0.0258925
Hoxa2	homeobox A2 [Source:MGI Symbol;Acc:MGI:96174]	Up	9.08019	0.683269	0	84.1667	0.000970072	0.026042
Cers6	ceramide synthase 6 [Source:MGI Symbol;Acc:MGI:2442564]	Up	1.39086	5.74241	492	2136.83	0.000971329	0.026042
Ttc41	tetratricopeptide repeat domain 41 [Source:MGI Symbol;Acc:MGI:2387653]	Up	8.81735	0.436443	0	75.1667	0.000972872	0.026042
Proser2	proline and serine rich 2 [Source:MGI Symbol;Acc:MGI:2442238]	Up	4.32565	4.07107	25.2	927.833	0.000980206	0.0261637
Snph	syntaphilin [Source:MGI Symbol;Acc:MGI:2139270]	Up	9.38941	0.977452	0	105.333	0.000980963	0.0261637
Rap1gapos	RAP1 GTPase activating protein, opposite strand [Source:MGI Symbol;Acc:MGI:1917058]	Up	8.73475	0.359288	0	70.1667	0.000985468	0.0261954
Smkr-ps	smal lysine rich protein 1, pseudogene [Source:MGI Symbol;Acc:MGI:1923669]	Up	9.5585	1.13449	0	91	0.000985694	0.0261954
Cfap74	cilia and flagella associated protein 74 [Source:MGI Symbol;Acc:MGI:1917130]	Up	9.19137	0.785133	0	79	0.000988502	0.0262228
Plxna3	plexin A3 [Source:MGI Symbol;Acc:MGI:107683]	Up	9.15444	0.750093	0	74.8333	0.00099624	0.0263719
Dclk3	doublecortin-like kinase 3 [Source:MGI Symbol;Acc:MGI:3039580]	Up	8.9912	0.599744	0	85	0.00100001	0.0263719
Nfkbid	nuclear factor of kappa light polypeptide gene enhancer in B cells inhibitor, delta [Source:MGI Symbol;Acc:MGI:3041243]	Up	9.0974	0.70079	0	93.8333	0.00100009	0.0263719
Rab26os	RAB26, member RAS oncogene family, opposite strand [Source:MGI Symbol;Acc:MGI:1922864]	Up	9.17262	0.767208	0	79.1667	0.00100126	0.0263719
Zfp58	zinc finger protein 58 [Source:MGI Symbol;Acc:MGI:99205]	Up	9.03699	0.642531	0	82.3333	0.00100333	0.0263793
D430001F17Rik	RIKEN cDNA D430001F17 gene [Source:MGI Symbol;Acc:MGI:2441973]	Up	9.07534	0.679419	0	90.1667	0.0010141	0.0265206
Ipmk	inositol polyphosphate multikinase [Source:MGI Symbol;Acc:MGI:1916968]	Down	-0.934352	7.10495	3204.2	2862.17	0.00101544	0.0265206
Cnnm2	cyclin M2 [Source:MGI Symbol;Acc:MGI:2151054]	Up	9.16909	0.764181	0	81.6667	0.00101549	0.0265206
Plp1	proteolipid protein (myelin) 1 [Source:MGI Symbol;Acc:MGI:97623]	Up	9.83085	1.3969	0	103	0.00101588	0.0265206
Ubtd2	ubiquitin domain containing 2 [Source:MGI Symbol;Acc:MGI:2444752]	Up	9.02452	0.631857	0	92.5	0.00102132	0.0266156
Msh5	mutS homolog 5 [Source:MGI Symbol;Acc:MGI:1329021]	Up	9.29903	0.893419	0	122.667	0.00102385	0.0266345
Pmepa1	prostate transmembrane protein, androgen induced 1 [Source:MGI Symbol;Acc:MGI:1929600]	Down	-1.8329	5.86851	1636.2	853.833	0.00103014	0.0267063
Disp2	dispatched RND tramsporter family member 2 [Source:MGI Symbol;Acc:MGI:2388733]	Up	8.81699	0.436878	0	79.1667	0.00103182	0.0267063
Gm40309	predicted gene, 40309 [Source:MGI Symbol;Acc:MGI:5623194]	Down	-2.94083	4.22917	558.8	141.5	0.00103286	0.0267063
Syp	synaptophysin [Source:MGI Symbol;Acc:MGI:98467]	Up	8.95699	0.568983	0	92.1667	0.00103384	0.0267063
Zfp974	zinc finger protein 974 [Source:MGI Symbol;Acc:MGI:1920680]	Up	9.15762	0.757251	0	97.1667	0.0010448	0.0269
Cfp	complement factor properdin [Source:MGI Symbol;Acc:MGI:97545]	Up	9.04357	0.64675	0	75.5	0.00104629	0.0269
Clstn1	calsyntenin 1 [Source:MGI Symbol;Acc:MGI:1929895]	Up	1.06966	7.04768	1534.2	5279	0.00104825	0.0269
Septin7	septin 7 [Source:MGI Symbol;Acc:MGI:1335094]	Down	-1.18836	6.02095	1654.8	1136.83	0.00104862	0.0269
Jaml	junction adhesion molecule like [Source:MGI Symbol;Acc:MGI:2685484]	Up	8.82177	0.440856	0	74.8333	0.00105412	0.0269942
Rnf212	ring finger protein 212 [Source:MGI Symbol;Acc:MGI:3645767]	Up	8.0253	1.27549	0.2	157.167	0.00105627	0.0270024
Sdcbp2	syndecan binding protein (syntenin) 2 [Source:MGI Symbol;Acc:MGI:2385156]	Down	-0.934233	8.27905	7339.8	6248.33	0.00105968	0.0270429
Gm15441	predicted gene 15441 [Source:MGI Symbol;Acc:MGI:3641753]	Up	8.90848	0.522814	0	85.3333	0.00106393	0.0271046
Irf7	interferon regulatory factor 7 [Source:MGI Symbol;Acc:MGI:1859212]	Down	-1.3957	7.91989	6249.6	3573.5	0.00108202	0.0275058
AA467197	expressed sequence AA467197 [Source:MGI Symbol;Acc:MGI:3034182]	Down	-0.97734	7.63903	4815	4018.33	0.00108503	0.0275058
Gm40713	#N/A	Down	-5.76954	0.758458	59	2	0.00108946	0.0275058
Fgr	FGR proto-oncogene, Src family tyrosine kinase [Source:MGI Symbol;Acc:MGI:95527]	Up	9.38537	0.967836	0	75	0.00109079	0.0275058
Thoc2l	THO complex subunit 2-like [Source:MGI Symbol;Acc:MGI:3040669]	Down	-1.42037	5.77689	1343	986	0.00109098	0.0275058
Sectm1b	secreted and transmembrane 1B [Source:MGI Symbol;Acc:MGI:1929083]	Down	-1.35733	7.64276	5235	2843.83	0.00109189	0.0275058
Atp11c	ATPase, class VI, type 11C [Source:MGI Symbol;Acc:MGI:1859661]	Up	8.88648	0.500005	0	71	0.00109418	0.0275058
LOC118567794	#N/A	Down	-6.61587	-1.71749	8.4	0	0.00109457	0.0275058
Gm40572	#N/A	Up	8.87038	0.486145	0	77.6667	0.00109821	0.0275346
Arrb1	arrestin, beta 1 [Source:MGI Symbol;Acc:MGI:99473]	Up	1.13221	6.76722	1271.8	4056.33	0.00110042	0.0275346
Gm46218	predicted gene, 46218 [Source:MGI Symbol;Acc:MGI:5825855]	Up	8.93208	0.543079	0	74.8333	0.00110131	0.0275346
3000002C10Rik	RIKEN cDNA 3000002C10 gene [Source:MGI Symbol;Acc:MGI:3036226]	Up	8.61539	0.248574	0	67.1667	0.00110541	0.0275904
Gm16863	predicted gene, 16863 [Source:MGI Symbol;Acc:MGI:4439787]	Up	9.20671	0.805538	0	115.833	0.00111303	0.0277337
Myom3	myomesin family, member 3 [Source:MGI Symbol;Acc:MGI:2685280]	Up	9.13286	0.731211	0	79.5	0.00111514	0.0277396
Hid1	HID1 domain containing [Source:MGI Symbol;Acc:MGI:2445087]	Up	1.33839	6.52843	882	4137.5	0.00112051	0.0278263
Trim23	tripartite motif-containing 23 [Source:MGI Symbol;Acc:MGI:1933161]	Up	9.27032	0.864893	0	105.833	0.00112809	0.0278928
Snx7	sorting nexin 7 [Source:MGI Symbol;Acc:MGI:1923811]	Down	-1.27201	6.25149	1963.2	1378	0.00112863	0.0278928
Tmem183a	transmembrane protein 183A [Source:MGI Symbol;Acc:MGI:1914729]	Down	-0.876099	7.28342	3645	3438.17	0.00113065	0.0278928
Dnmt3b	DNA methyltransferase 3B [Source:MGI Symbol;Acc:MGI:1261819]	Up	9.10937	0.70641	0	69.5	0.00113074	0.0278928
C130046K22Rik	RIKEN cDNA C130046K22 gene [Source:MGI Symbol;Acc:MGI:3026935]	Up	6.91581	1.06828	0.4	106.333	0.00113427	0.0279064
Gm16973	predicted gene, 16973 [Source:MGI Symbol;Acc:MGI:4439897]	Up	8.99536	0.605407	0	98.3333	0.00113507	0.0279064
Prrt1	proline-rich transmembrane protein 1 [Source:MGI Symbol;Acc:MGI:1932118]	Up	8.65893	0.289723	0	71.8333	0.00114565	0.0281198
Pnrc1	proline-rich nuclear receptor coactivator 1 [Source:MGI Symbol;Acc:MGI:1917838]	Down	-1.24298	6.02599	1743.2	1173.17	0.00114927	0.0281619
Fam187b	family with sequence similarity 187, member B [Source:MGI Symbol;Acc:MGI:1923665]	Up	9.18827	0.786609	0	96	0.0011643	0.0284829
Dnajb13	DnaJ heat shock protein family (Hsp40) member B13 [Source:MGI Symbol;Acc:MGI:1916637]	Up	8.77243	0.396006	0	81.1667	0.00116988	0.028572
Kcnq1	potassium voltage-gated channel, subfamily Q, member 1 [Source:MGI Symbol;Acc:MGI:108083]	Up	1.39509	5.94389	626.4	2678.5	0.00119017	0.0290196
Gabre	gamma-aminobutyric acid (GABA) A receptor, subunit epsilon [Source:MGI Symbol;Acc:MGI:1330235]	Up	8.99399	0.603834	0	93.8333	0.00119618	0.0291181
Vwa3b	von Willebrand factor A domain containing 3B [Source:MGI Symbol;Acc:MGI:1918103]	Up	8.91295	0.528027	0	91.8333	0.00120517	0.0292889
Stt3a	STT3, subunit of the oligosaccharyltransferase complex, homolog A (S. cerevisiae) [Source:MGI Symbol;Acc:MGI:105124]	Up	1.10327	6.77031	1295.6	4279.17	0.00121903	0.0295586
Zfp947	zinc finger protein 947 [Source:MGI Symbol;Acc:MGI:3646759]	Up	8.57575	0.21308	0	69.8333	0.00122027	0.0295586
2200002J24Rik	RIKEN cDNA 2200002J24 gene [Source:MGI Symbol;Acc:MGI:1916397]	Up	9.02718	0.633629	0	83.8333	0.00122428	0.0295676
Yod1	YOD1 deubiquitinase [Source:MGI Symbol;Acc:MGI:2442596]	Up	8.65398	0.283569	0	63.6667	0.00122465	0.0295676
Kpna2	karyopherin (importin) alpha 2 [Source:MGI Symbol;Acc:MGI:103561]	Down	-0.941443	6.87528	2788.8	2493.33	0.00123139	0.0296471
6720468P15Rik	RIKEN cDNA 6720468P15 gene [Source:MGI Symbol;Acc:MGI:1925323]	Up	9.89021	1.4539	0	101.167	0.00123195	0.0296471
Cpt1a	carnitine palmitoyltransferase 1a, liver [Source:MGI Symbol;Acc:MGI:1098296]	Up	1.337	7.00964	1268.2	5134.17	0.0012349	0.0296632
Lefty1	left right determination factor 1 [Source:MGI Symbol;Acc:MGI:107405]	Up	8.75413	0.377733	0	73	0.00123981	0.0296632
Zfp335os	zinc finger protein 335, opposite strand [Source:MGI Symbol;Acc:MGI:3649775]	Up	8.44934	0.0959193	0	61.3333	0.00124047	0.0296632
Vasp	vasodilator-stimulated phosphoprotein [Source:MGI Symbol;Acc:MGI:109268]	Down	-0.843655	7.98729	6115.4	5609.83	0.00124065	0.0296632
Muc2	mucin 2 [Source:MGI Symbol;Acc:MGI:1339364]	Up	1.09342	13.3581	109143	442099	0.00125282	0.0299058
Dkc1	dyskeratosis congenita 1, dyskerin [Source:MGI Symbol;Acc:MGI:1861727]	Down	-1.45364	5.86112	1433.6	1051.5	0.00125523	0.0299151
Gm34854	#N/A	Up	8.7659	0.388644	0	72.1667	0.00125894	0.0299304
Efemp2	epidermal growth factor-containing fibulin-like extracellular matrix protein 2 [Source:MGI Symbol;Acc:MGI:1891209]	Up	8.69103	0.319785	0	76	0.00125993	0.0299304
Ddx43	DEAD box helicase 43 [Source:MGI Symbol;Acc:MGI:3642857]	Up	8.74637	0.370356	0	72.8333	0.0012857	0.0304345
Alad	aminolevulinate, delta-, dehydratase [Source:MGI Symbol;Acc:MGI:96853]	Up	0.957823	6.64877	1152.2	3824.83	0.00128575	0.0304345
LOC118568705	#N/A	Down	-1.55097	8.89407	13368.6	6280.33	0.00128733	0.0304345
Cuta	cutA divalent cation tolerance homolog [Source:MGI Symbol;Acc:MGI:1914925]	Up	1.5592	5.90379	549.2	2768.5	0.00129436	0.0305319
P2rx4	purinergic receptor P2X, ligand-gated ion channel 4 [Source:MGI Symbol;Acc:MGI:1338859]	Up	1.10988	7.22205	1540.6	6371	0.00129558	0.0305319
Npff	neuropeptide FF-amide peptide precursor [Source:MGI Symbol;Acc:MGI:1891708]	Up	8.82489	0.444779	0	81.5	0.00129973	0.0305809
LOC118567935	#N/A	Up	8.48663	0.130737	0	65.3333	0.00130216	0.0305893
Sae1	SUMO1 activating enzyme subunit 1 [Source:MGI Symbol;Acc:MGI:1929264]	Up	1.09116	6.40432	975.4	3396.5	0.00131761	0.0308743
Tmem259	transmembrane protein 259 [Source:MGI Symbol;Acc:MGI:2177957]	Up	1.46439	7.37512	1325.8	7107.67	0.00131847	0.0308743
Plscr2	phospholipid scramblase 2 [Source:MGI Symbol;Acc:MGI:1270860]	Up	8.73775	0.363736	0	80	0.00133299	0.0311525
Pdia4	protein disulfide isomerase associated 4 [Source:MGI Symbol;Acc:MGI:104864]	Up	1.17296	6.74517	1145.6	4354.83	0.00133456	0.0311525
Cyp2d37-ps	cytochrome P450, family 2, subfamily d, polypeptide 37, pseudogene [Source:MGI Symbol;Acc:MGI:3721937]	Up	8.3285	-0.0144654	0	57.5	0.0013433	0.0312846
Sf3a2	splicing factor 3a, subunit 2 [Source:MGI Symbol;Acc:MGI:104912]	Up	1.24125	5.76783	570.6	2282.5	0.00134446	0.0312846
Mapk11	mitogen-activated protein kinase 11 [Source:MGI Symbol;Acc:MGI:1338024]	Up	9.03529	0.641384	0	85.6667	0.00134998	0.0313453
Xiap	X-linked inhibitor of apoptosis [Source:MGI Symbol;Acc:MGI:107572]	Down	-1.39604	5.95401	1751.6	956.667	0.00135131	0.0313453
Clba1	clathrin binding box of aftiphilin containing 1 [Source:MGI Symbol;Acc:MGI:2443738]	Up	8.38177	0.0330926	0	55.1667	0.00135851	0.031416
Gm20605	predicted gene 20605 [Source:MGI Symbol;Acc:MGI:5306917]	Up	8.68411	0.313444	0	75.6667	0.00135861	0.031416
Ndufa8	NADH:ubiquinone oxidoreductase subunit A8 [Source:MGI Symbol;Acc:MGI:1915625]	Up	0.90315	7.50045	2237.8	7015.5	0.00138125	0.0318443
Gm16008	predicted gene 16008 [Source:MGI Symbol;Acc:MGI:3802048]	Up	8.79832	0.41551	0	61.5	0.00138144	0.0318443
Gm12250	predicted gene 12250 [Source:MGI Symbol;Acc:MGI:3649299]	Up	8.34447	-0.000714351	0	54.6667	0.00139416	0.0320875
Gm51455	#N/A	Up	8.92416	0.537763	0	88.5	0.00140356	0.0321821
Map9	microtubule-associated protein 9 [Source:MGI Symbol;Acc:MGI:2442208]	Up	8.44182	0.0875237	0	55.8333	0.00140395	0.0321821
1700029I15Rik	RIKEN cDNA 1700029I15 gene [Source:MGI Symbol;Acc:MGI:1916742]	Up	8.70064	0.328588	0	74.6667	0.00140481	0.0321821
Lurap1	leucine rich adaptor protein 1 [Source:MGI Symbol;Acc:MGI:1915325]	Up	8.56494	0.202699	0	67.1667	0.00141169	0.0322503
Cadm4	cell adhesion molecule 4 [Source:MGI Symbol;Acc:MGI:2449088]	Up	9.00224	0.60354	0	62	0.00141215	0.0322503
Clcn4	chloride channel, voltage-sensitive 4 [Source:MGI Symbol;Acc:MGI:104571]	Up	1.39139	5.91665	576.4	2579.67	0.0014163	0.0322952
Hcst	hematopoietic cell signal transducer [Source:MGI Symbol;Acc:MGI:1344360]	Up	8.66604	0.293632	0	64.8333	0.00142336	0.0323925
Piwil4	piwi-like RNA-mediated gene silencing 4 [Source:MGI Symbol;Acc:MGI:3041167]	Up	8.44437	0.0910136	0	60.5	0.00142495	0.0323925
Slc9a9	solute carrier family 9 (sodium/hydrogen exchanger), member 9 [Source:MGI Symbol;Acc:MGI:2679732]	Up	8.30634	-0.0356933	0	53.1667	0.00143467	0.0325634
C2cd4a	C2 calcium-dependent domain containing 4A [Source:MGI Symbol;Acc:MGI:3645763]	Up	8.46386	0.108963	0	61.6667	0.00143923	0.0326166
Uqcrc1	ubiquinol-cytochrome c reductase core protein 1 [Source:MGI Symbol;Acc:MGI:107876]	Up	0.817545	9.14196	6868.8	21799.2	0.00144518	0.0327014
Akap8l	A kinase (PRKA) anchor protein 8-like [Source:MGI Symbol;Acc:MGI:1860606]	Up	3.11242	4.84078	98.2	1468.83	0.00145578	0.0328908
Snrnp70	small nuclear ribonucleoprotein 70 (U1) [Source:MGI Symbol;Acc:MGI:98341]	Up	1.26103	6.89194	1310	5132.67	0.00145862	0.0329047
Ccdc14	coiled-coil domain containing 14 [Source:MGI Symbol;Acc:MGI:2443448]	Up	7.95588	1.0397	0.2	131.667	0.00146721	0.0330411
Cd68	CD68 antigen [Source:MGI Symbol;Acc:MGI:88342]	Up	9.32046	0.905148	0	70.8333	0.00146914	0.0330411
Ogdhl	oxoglutarate dehydrogenase-like [Source:MGI Symbol;Acc:MGI:3616088]	Up	8.93348	0.546398	0	88.1667	0.00147604	0.0331458
Gbp8	guanylate-binding protein 8 [Source:MGI Symbol;Acc:MGI:1923324]	Up	8.77956	0.398067	0	61.1667	0.00147848	0.0331503
Ndufa1	NADH:ubiquinone oxidoreductase subunit A1 [Source:MGI Symbol;Acc:MGI:1929511]	Up	0.91615	7.18929	1713	5529.33	0.0014857	0.0332617
Gm41829	#N/A	Up	8.64225	0.272611	0	62.8333	0.00148963	0.0332775
Zscan12	zinc finger and SCAN domain containing 12 [Source:MGI Symbol;Acc:MGI:1099444]	Up	9.90463	1.47424	0	165.5	0.00149091	0.0332775
Psmd7	proteasome (prosome, macropain) 26S subunit, non-ATPase, 7 [Source:MGI Symbol;Acc:MGI:1351511]	Down	-1.02739	7.35147	4125.2	3446.67	0.00149528	0.0333035
Atp10b	ATPase, class V, type 10B [Source:MGI Symbol;Acc:MGI:2442688]	Up	1.69	5.61964	402.4	1968.83	0.00149659	0.0333035
Sult1d1	sulfotransferase family 1D, member 1 [Source:MGI Symbol;Acc:MGI:1926341]	Down	-1.07575	8.09177	6954.2	5020.83	0.00150601	0.0333307
Cd164l2	CD164 sialomucin-like 2 [Source:MGI Symbol;Acc:MGI:1916905]	Up	8.36372	0.0182006	0	60.5	0.00150879	0.0333307
Prss53	protease, serine 53 [Source:MGI Symbol;Acc:MGI:2652890]	Up	8.52756	0.167292	0	61	0.00151044	0.0333307
1810024B03Rik	RIKEN cDNA 1810024B03 gene [Source:MGI Symbol;Acc:MGI:1925560]	Up	8.43358	0.0802303	0	55.5	0.00151176	0.0333307
Gfi1b	growth factor independent 1B [Source:MGI Symbol;Acc:MGI:1276578]	Up	8.50441	0.145654	0	59.8333	0.00151273	0.0333307
Hoxa4	homeobox A4 [Source:MGI Symbol;Acc:MGI:96176]	Up	8.49116	0.133911	0	61.5	0.00151303	0.0333307
Efcab5	EF-hand calcium binding domain 5 [Source:MGI Symbol;Acc:MGI:2442440]	Down	-3.36745	4.55356	903.6	159.167	0.00151399	0.0333307
Sv2c	synaptic vesicle glycoprotein 2c [Source:MGI Symbol;Acc:MGI:1922459]	Up	8.5545	0.187308	0	54.1667	0.00151689	0.0333307
Itgae	integrin alpha E, epithelial-associated [Source:MGI Symbol;Acc:MGI:1298377]	Up	8.7346	0.354392	0	62.3333	0.00152008	0.0333307
Egfl7	EGF-like domain 7 [Source:MGI Symbol;Acc:MGI:2449923]	Up	9.04868	0.652082	0	88.8333	0.00152036	0.0333307
LOC118567604	#N/A	Up	9.73759	1.30413	0	72.8333	0.0015315	0.0334781
Fbxo10	F-box protein 10 [Source:MGI Symbol;Acc:MGI:2686937]	Up	8.26769	-0.0709358	0	51.6667	0.00153388	0.0334781
Muc13	mucin 13, epithelial transmembrane [Source:MGI Symbol;Acc:MGI:103190]	Up	0.785737	9.93699	12184.4	35603	0.00153578	0.0334781
LOC118568594	#N/A	Up	8.59152	0.227774	0	72	0.00153689	0.0334781
Pmaip1	phorbol-12-myristate-13-acetate-induced protein 1 [Source:MGI Symbol;Acc:MGI:1930146]	Down	-2.36617	4.26353	566.6	185.833	0.00153842	0.0334781
Dhcr7	7-dehydrocholesterol reductase [Source:MGI Symbol;Acc:MGI:1298378]	Up	1.01687	6.22068	817.6	2899.5	0.00154516	0.0335753
Pgs1	phosphatidylglycerophosphate synthase 1 [Source:MGI Symbol;Acc:MGI:1921701]	Up	1.81732	4.91193	216.6	1419.33	0.00155259	0.0336873
Fbxw5	F-box and WD-40 domain protein 5 [Source:MGI Symbol;Acc:MGI:1354731]	Up	1.11144	6.20717	790.6	2953.17	0.00156543	0.0339161
Smpx	small muscle protein, X-linked [Source:MGI Symbol;Acc:MGI:1913356]	Up	9.98687	1.55378	0	165.333	0.00156981	0.0339611
Hoxa5	homeobox A5 [Source:MGI Symbol;Acc:MGI:96177]	Up	9.34832	0.938205	0	100.5	0.00157284	0.033977
Gm12589	predicted gene 12589 [Source:MGI Symbol;Acc:MGI:3650371]	Up	8.13329	-0.193407	0	45.6667	0.00158208	0.0340817
Nab2	Ngfi-A binding protein 2 [Source:MGI Symbol;Acc:MGI:107563]	Up	8.57062	0.208483	0	71.6667	0.0015823	0.0340817
Slc18a1	solute carrier family 18 (vesicular monoamine), member 1 [Source:MGI Symbol;Acc:MGI:106684]	Up	9.08384	0.680941	0	67.5	0.00158632	0.0341185
Hapln4	hyaluronan and proteoglycan link protein 4 [Source:MGI Symbol;Acc:MGI:2679531]	Up	8.86864	0.482955	0	73.6667	0.00159092	0.0341627
Vti1b	vesicle transport through interaction with t-SNAREs 1B [Source:MGI Symbol;Acc:MGI:1855688]	Down	-0.966029	6.76467	2671.6	2217.67	0.00159299	0.0341627
Arrdc1	arrestin domain containing 1 [Source:MGI Symbol;Acc:MGI:2446136]	Up	1.20782	6.16567	794.8	3048.17	0.00160439	0.0343572
Mia3	MIA SH3 domain ER export factor 3 [Source:MGI Symbol;Acc:MGI:2443183]	Up	1.18178	6.00953	687.4	2707.33	0.00161144	0.0344582
Arhgap45	Rho GTPase activating protein 45 [Source:MGI Symbol;Acc:MGI:1917969]	Up	8.63667	0.265497	0	62.6667	0.0016155	0.0344951
Exog	endo/exonuclease (5'-3'), endonuclease G-like [Source:MGI Symbol;Acc:MGI:2143333]	Up	9.88603	1.45679	0	176.667	0.00161913	0.0345228
4632428C04Rik	RIKEN cDNA 4632428C04 gene [Source:MGI Symbol;Acc:MGI:1921600]	Up	8.74261	0.36752	0	73.1667	0.00162332	0.0345622
Nefh	neurofilament, heavy polypeptide [Source:MGI Symbol;Acc:MGI:97309]	Up	8.54081	0.178933	0	59.3333	0.00162648	0.0345798
Azin1	antizyme inhibitor 1 [Source:MGI Symbol;Acc:MGI:1859169]	Down	-1.02771	7.08195	3286.6	2446.67	0.00163238	0.0345923
Syt14	synaptotagmin XIV [Source:MGI Symbol;Acc:MGI:2444490]	Up	8.25612	-0.0815846	0	50.1667	0.00163372	0.0345923
Gm11767	predicted gene 11767 [Source:MGI Symbol;Acc:MGI:3650674]	Up	8.26375	-0.0731835	0	55.5	0.0016341	0.0345923
Gm35486	#N/A	Down	-4.88189	2.90801	238.8	15.1667	0.00165435	0.0349708
Tjp1	tight junction protein 1 [Source:MGI Symbol;Acc:MGI:98759]	Down	-1.17153	6.44738	2231.2	1565.17	0.00165733	0.0349839
Cdk10	cyclin-dependent kinase 10 [Source:MGI Symbol;Acc:MGI:2448549]	Up	2.69225	4.98888	146.2	1585	0.00166206	0.0349925
C920006O11Rik	RIKEN cDNA C920006O11 gene [Source:MGI Symbol;Acc:MGI:2443759]	Up	8.69534	0.316059	0	53.6667	0.00166248	0.0349925
Arid3a	AT rich interactive domain 3A (BRIGHT-like) [Source:MGI Symbol;Acc:MGI:1328360]	Up	7.27155	1.02414	0.4	81.3333	0.00166602	0.0350173
Naip6	NLR family, apoptosis inhibitory protein 6 [Source:MGI Symbol;Acc:MGI:1298222]	Up	4.7105	4.03575	17.4	848.333	0.00167087	0.0350487
Ptprc	protein tyrosine phosphatase, receptor type, C [Source:MGI Symbol;Acc:MGI:97810]	Up	8.65207	0.276665	0	51.3333	0.00167832	0.0350487
Dap	death-associated protein [Source:MGI Symbol;Acc:MGI:1918190]	Down	-0.891435	7.02084	3049.6	2857.5	0.00167844	0.0350487
Rfk	riboflavin kinase [Source:MGI Symbol;Acc:MGI:1914688]	Down	-0.92964	9.16753	13460.2	11226	0.00167877	0.0350487
Abhd11	abhydrolase domain containing 11 [Source:MGI Symbol;Acc:MGI:1916008]	Up	0.984851	6.53174	1041.8	3801.5	0.0016814	0.0350487
Srrm2	serine/arginine repetitive matrix 2 [Source:MGI Symbol;Acc:MGI:1923206]	Down	-0.859087	8.2163	6495.8	6391.17	0.00168489	0.0350487
Klhl8	kelch-like 8 [Source:MGI Symbol;Acc:MGI:2179430]	Up	8.72434	0.346685	0	66.3333	0.00168609	0.0350487
Nr2f6	nuclear receptor subfamily 2, group F, member 6 [Source:MGI Symbol;Acc:MGI:1352453]	Up	1.13839	6.30375	902.8	3043.17	0.00168649	0.0350487
Ttll3	tubulin tyrosine ligase-like family, member 3 [Source:MGI Symbol;Acc:MGI:2141418]	Up	9.8261	1.39843	0	161.5	0.00169288	0.0351321
Homer3	homer scaffolding protein 3 [Source:MGI Symbol;Acc:MGI:1347359]	Up	8.16193	-0.165461	0	51.3333	0.00169794	0.0351876
Gm15760	predicted gene 15760 [Source:MGI Symbol;Acc:MGI:3642834]	Up	8.16652	-0.161549	0	51.3333	0.00170087	0.035199
Gm38733	#N/A	Down	-3.83548	3.48835	323.8	49.6667	0.001706	0.035237
Psmd3	proteasome (prosome, macropain) 26S subunit, non-ATPase, 3 [Source:MGI Symbol;Acc:MGI:98858]	Up	0.961605	7.45194	2184.8	7066.5	0.00170748	0.035237
Tulp3	tubby-like protein 3 [Source:MGI Symbol;Acc:MGI:1329045]	Up	8.98177	0.581971	0	54.1667	0.00171296	0.0353008
Morf4l1	mortality factor 4 like 1 [Source:MGI Symbol;Acc:MGI:1096551]	Down	-0.953956	7.12173	3409.4	2977.83	0.00173494	0.0356491
Slc1a3	solute carrier family 1 (glial high affinity glutamate transporter), member 3 [Source:MGI Symbol;Acc:MGI:99917]	Up	8.48597	0.128118	0	57.5	0.00173537	0.0356491
Hotairm1	Hoxa transcript antisense RNA, myeloid-specific 1 [Source:MGI Symbol;Acc:MGI:3705155]	Up	8.22633	-0.108263	0	52.1667	0.0017371	0.0356491
Crk	v-crk avian sarcoma virus CT10 oncogene homolog [Source:MGI Symbol;Acc:MGI:88508]	Down	-1.07401	6.49811	2273.4	1740.17	0.00174584	0.0357787
Ehd2	EH-domain containing 2 [Source:MGI Symbol;Acc:MGI:2154274]	Up	9.23558	0.823303	0	62	0.00175367	0.0358555
Usp5	ubiquitin specific peptidase 5 (isopeptidase T) [Source:MGI Symbol;Acc:MGI:1347343]	Up	1.22302	6.09519	713.8	2765.17	0.00175444	0.0358555
Gm51897	#N/A	Down	-2.9085	4.08566	508.4	104.667	0.0017637	0.035995
Vsig10l	V-set and immunoglobulin domain containing 10 like [Source:MGI Symbol;Acc:MGI:1922940]	Up	9.14712	0.746713	0	87	0.00177175	0.0360816
4930447F24Rik	RIKEN cDNA 4930447F24 gene [Source:MGI Symbol;Acc:MGI:1924123]	Up	7.39064	2.02132	0.6	238.333	0.00177289	0.0360816
Gm46687	#N/A	Up	8.1484	-0.178087	0	50.5	0.00177819	0.0360816
5830454E08Rik	RIKEN cDNA 5830454E08 gene [Source:MGI Symbol;Acc:MGI:1923350]	Up	7.98568	-0.324882	0	43.1667	0.0017789	0.0360816
Srpx2	sushi-repeat-containing protein, X-linked 2 [Source:MGI Symbol;Acc:MGI:1916042]	Up	8.72281	0.34104	0	51.1667	0.00178015	0.0360816
St6galnac2	ST6 (alpha-N-acetyl-neuraminyl-2,3-beta-galactosyl-1,3)-N-acetylgalactosaminide alpha-2,6-sialyltransferase 2 [Source:MGI Symbol;Acc:MGI:107553]	Up	1.16967	5.96988	672.4	2627.33	0.00178353	0.0361007
Gm33937	#N/A	Down	-6.59873	0.212462	48.2	0.5	0.00179026	0.0361872
Snora68	small nucleolar RNA, H/ACA box 68 [Source:MGI Symbol;Acc:MGI:2148181]	Up	8.00627	-0.307687	0	41.8333	0.00180339	0.0363886
Mss51	MSS51 mitochondrial translational activator [Source:MGI Symbol;Acc:MGI:1922093]	Up	8.58681	0.223902	0	72.6667	0.00180515	0.0363886
Efnb1	ephrin B1 [Source:MGI Symbol;Acc:MGI:102708]	Up	1.46424	6.12166	611.6	3017.5	0.00180791	0.0363947
Pitpnc1	phosphatidylinositol transfer protein, cytoplasmic 1 [Source:MGI Symbol;Acc:MGI:1919045]	Up	8.55498	0.190839	0	57	0.0018105	0.0363972
Pbxip1	pre B cell leukemia transcription factor interacting protein 1 [Source:MGI Symbol;Acc:MGI:2441670]	Up	1.27997	6.76108	1026.4	4472.67	0.00181726	0.0364835
Gnpnat1	glucosamine-phosphate N-acetyltransferase 1 [Source:MGI Symbol;Acc:MGI:1858963]	Down	-1.34827	6.48331	2181.4	1657	0.00182506	0.036563
Ndufb9	NADH:ubiquinone oxidoreductase subunit B9 [Source:MGI Symbol;Acc:MGI:1913468]	Up	0.944401	8.48661	4061.4	14649.8	0.00182617	0.036563
Itgb7	integrin beta 7 [Source:MGI Symbol;Acc:MGI:96616]	Up	8.26506	-0.0716478	0	57.1667	0.0018372	0.036734
Gm20337	predicted gene, 20337 [Source:MGI Symbol;Acc:MGI:5012522]	Up	8.85237	0.470686	0	82.8333	0.00184228	0.0367449
Cd37	CD37 antigen [Source:MGI Symbol;Acc:MGI:88330]	Up	8.69785	0.317654	0	53.8333	0.0018467	0.0367449
LOC118567589	#N/A	Up	8.14047	-0.185837	0	48.1667	0.0018469	0.0367449
Trpm4	transient receptor potential cation channel, subfamily M, member 4 [Source:MGI Symbol;Acc:MGI:1915917]	Up	0.942014	7.75518	2451.8	8605.67	0.00184769	0.0367449
Nckap5	NCK-associated protein 5 [Source:MGI Symbol;Acc:MGI:2686394]	Up	8.97229	0.577422	0	74	0.00187302	0.0371985
Sbf1	SET binding factor 1 [Source:MGI Symbol;Acc:MGI:1925230]	Up	1.48021	5.92566	560.8	2527.33	0.00188621	0.0372842
E230016M11Rik	RIKEN cDNA E230016M11 gene [Source:MGI Symbol;Acc:MGI:2443524]	Up	9.06274	0.657569	0	54.6667	0.00188672	0.0372842
Flnb	filamin, beta [Source:MGI Symbol;Acc:MGI:2446089]	Up	0.899042	7.7768	2449.4	8123	0.00188682	0.0372842
Mtcp1	mature T cell proliferation 1 [Source:MGI Symbol;Acc:MGI:102699]	Up	8.52483	0.164753	0	61	0.00188743	0.0372842
Abhd12	abhydrolase domain containing 12 [Source:MGI Symbol;Acc:MGI:1923442]	Up	1.79321	4.79056	205.6	1157	0.00189835	0.03745
Slc22a3	solute carrier family 22 (organic cation transporter), member 3 [Source:MGI Symbol;Acc:MGI:1333817]	Up	8.46981	0.115519	0	65.3333	0.00190548	0.0374953
Ppp1r1b	protein phosphatase 1, regulatory inhibitor subunit 1B [Source:MGI Symbol;Acc:MGI:94860]	Up	0.823553	8.19508	3575.8	11329.7	0.00190572	0.0374953
Jun	jun proto-oncogene [Source:MGI Symbol;Acc:MGI:96646]	Down	-1.21385	6.32783	2055.4	1291	0.00191249	0.0375784
Gm15708	predicted gene 15708 [Source:MGI Symbol;Acc:MGI:3783149]	Up	8.71894	0.345934	0	76.1667	0.0019217	0.0376608
Gm17197	predicted gene 17197 [Source:MGI Symbol;Acc:MGI:4938024]	Up	9.05385	0.658812	0	84	0.00192178	0.0376608
B230206L02Rik	RIKEN cDNA B230206L02 gene [Source:MGI Symbol;Acc:MGI:1924598]	Up	7.94056	-0.364773	0	42.8333	0.00192869	0.0377462
Rnft2	ring finger protein, transmembrane 2 [Source:MGI Symbol;Acc:MGI:2442859]	Up	8.48576	0.129586	0	62	0.00193135	0.0377481
3930402G23Rik	RIKEN cDNA 3930402G23 gene [Source:MGI Symbol;Acc:MGI:1921277]	Up	7.96093	-0.346892	0	42.1667	0.0019468	0.0379998
Cyp2d26	cytochrome P450, family 2, subfamily d, polypeptide 26 [Source:MGI Symbol;Acc:MGI:1923529]	Up	1.80097	5.16924	278.2	1739.5	0.00195444	0.0380988
Pla2g4f	phospholipase A2, group IVF [Source:MGI Symbol;Acc:MGI:2685493]	Up	9.86673	1.43778	0	160.167	0.00196579	0.0382695
Rgs9	regulator of G-protein signaling 9 [Source:MGI Symbol;Acc:MGI:1338824]	Down	-2.88102	7.95626	6103.8	1925	0.00197659	0.0384292
Hgsnat	heparan-alpha-glucosaminide N-acetyltransferase [Source:MGI Symbol;Acc:MGI:1196297]	Up	5.29861	3.65581	15	695.167	0.00199904	0.0388145
Shroom4	shroom family member 4 [Source:MGI Symbol;Acc:MGI:2685570]	Up	9.0298	0.627382	0	57.6667	0.0020162	0.0390769
Amph	amphiphysin [Source:MGI Symbol;Acc:MGI:103574]	Up	8.29383	-0.04596	0	57	0.00202207	0.0390769
0610040B10Rik	RIKEN cDNA 0610040B10 gene [Source:MGI Symbol;Acc:MGI:1914922]	Up	8.12424	-0.200269	0	47.3333	0.00202429	0.0390769
Slc25a27	solute carrier family 25, member 27 [Source:MGI Symbol;Acc:MGI:1921261]	Up	8.20468	-0.135604	0	38.1667	0.00202569	0.0390769
Zmynd12	zinc finger, MYND domain containing 12 [Source:MGI Symbol;Acc:MGI:2140259]	Up	9.18744	0.781408	0	87.8333	0.00202578	0.0390769
Acaa2	acetyl-Coenzyme A acyltransferase 2 (mitochondrial 3-oxoacyl-Coenzyme A thiolase) [Source:MGI Symbol;Acc:MGI:1098623]	Up	0.860859	7.82817	2668.8	8566.17	0.00203163	0.0391387
Gp1ba	glycoprotein 1b, alpha polypeptide [Source:MGI Symbol;Acc:MGI:1333744]	Up	9.05129	0.657079	0	91	0.0020427	0.0391461
Zfp296	zinc finger protein 296 [Source:MGI Symbol;Acc:MGI:1926956]	Up	8.20097	-0.131211	0	49	0.00204377	0.0391461
Ptprf	protein tyrosine phosphatase, receptor type, F [Source:MGI Symbol;Acc:MGI:102695]	Up	1.01633	7.20275	1497.8	5678.5	0.00204456	0.0391461
Grm4	glutamate receptor, metabotropic 4 [Source:MGI Symbol;Acc:MGI:1351341]	Up	8.49532	0.138772	0	65.1667	0.00204489	0.0391461
Klhl15	kelch-like 15 [Source:MGI Symbol;Acc:MGI:1923400]	Up	8.40963	0.0567388	0	49.8333	0.00204823	0.0391461
C030005K06Rik	RIKEN cDNA C030005K06 gene [Source:MGI Symbol;Acc:MGI:1925945]	Down	-6.86335	1.53	77.8	1.33333	0.00205027	0.0391461
LOC118567996	#N/A	Down	-8.27833	0.59995	54.8	0.166667	0.00205056	0.0391461
Gm38970	#N/A	Up	8.20419	-0.12982	0	45.8333	0.00205646	0.039188
Cpn1	carboxypeptidase N, polypeptide 1 [Source:MGI Symbol;Acc:MGI:2135874]	Down	-2.11872	4.81442	857	316.667	0.00206029	0.039188
Net1	neuroepithelial cell transforming gene 1 [Source:MGI Symbol;Acc:MGI:1927138]	Down	-1.01664	8.50051	8942.6	6306	0.00206161	0.039188
Rps6ka2	ribosomal protein S6 kinase, polypeptide 2 [Source:MGI Symbol;Acc:MGI:1342290]	Up	8.66781	0.2969	0	65	0.00206482	0.039188
Gm38872	#N/A	Up	8.57916	0.207301	0	48.3333	0.00206617	0.039188
Ppp1r26	protein phosphatase 1, regulatory subunit 26 [Source:MGI Symbol;Acc:MGI:2685193]	Up	8.88352	0.49839	0	79.1667	0.00207049	0.039188
Ecd	ecdysoneless cell cycle regulator [Source:MGI Symbol;Acc:MGI:1917851]	Down	-1.08262	6.2067	1786.8	1549.83	0.00207132	0.039188
Coa5	cytochrome C oxidase assembly factor 5 [Source:MGI Symbol;Acc:MGI:1923428]	Down	-1.01137	6.84073	2754.8	2323	0.00210174	0.0397007
Gm16174	predicted gene 16174 [Source:MGI Symbol;Acc:MGI:3801857]	Up	7.86451	-0.433851	0	37.1667	0.00210379	0.0397007
Lmtk3	lemur tyrosine kinase 3 [Source:MGI Symbol;Acc:MGI:3039582]	Up	7.81172	-0.478764	0	38.8333	0.00211067	0.0397797
Abcg5	ATP binding cassette subfamily G member 5 [Source:MGI Symbol;Acc:MGI:1351659]	Up	8.06276	1.59416	0.2	113.333	0.00212591	0.0400159
Rasl12	RAS-like, family 12 [Source:MGI Symbol;Acc:MGI:1918034]	Up	8.91605	0.52361	0	67.5	0.00214929	0.0404045
Tmed3	transmembrane p24 trafficking protein 3 [Source:MGI Symbol;Acc:MGI:1913361]	Up	1.18638	7.05388	1422.2	5916	0.00215641	0.0404868
Gm30445	#N/A	Up	7.50351	0.610621	0.2	83.8333	0.00216096	0.0405207
Gm35339	predicted gene, 35339 [Source:MGI Symbol;Acc:MGI:5594498]	Up	8.55298	0.19263	0	70.1667	0.00219401	0.0410883
Dync2h1	dynein cytoplasmic 2 heavy chain 1 [Source:MGI Symbol;Acc:MGI:107736]	Up	8.43955	0.0796821	0	48.3333	0.00220145	0.0411392
Sort1	sortilin 1 [Source:MGI Symbol;Acc:MGI:1338015]	Up	0.889098	7.5246	2153.8	6771.17	0.0022023	0.0411392
Psmb4	proteasome (prosome, macropain) subunit, beta type 4 [Source:MGI Symbol;Acc:MGI:1098257]	Up	0.8819	7.41435	2175.8	6717.67	0.00220774	0.0411888
Gm52134	#N/A	Up	8.14433	-0.181566	0	49.6667	0.00221524	0.0412766
Wdr33	WD repeat domain 33 [Source:MGI Symbol;Acc:MGI:1921570]	Down	-1.23098	5.79416	1483.6	1065.67	0.00222056	0.0413237
Zmym6	zinc finger, MYM-type 6 [Source:MGI Symbol;Acc:MGI:106505]	Up	9.58094	1.16193	0	131.833	0.00224065	0.0416062
Timm50	translocase of inner mitochondrial membrane 50 [Source:MGI Symbol;Acc:MGI:1913775]	Up	1.32001	5.86522	594.4	2571.5	0.00224533	0.0416062
A530020G20Rik	RIKEN cDNA A530020G20 gene [Source:MGI Symbol;Acc:MGI:2442825]	Up	9.02683	0.633151	0	84	0.00224587	0.0416062
Gm34194	#N/A	Up	9.78938	1.35393	0	71.5	0.002247	0.0416062
Sorl1	sortilin-related receptor, LDLR class A repeats-containing [Source:MGI Symbol;Acc:MGI:1202296]	Up	1.61042	5.41558	383.8	1809	0.00225152	0.0416377
Gm38935	#N/A	Down	-6.72359	1.79231	89	1.83333	0.0022627	0.041792
Mterf1a	mitochondrial transcription termination factor 1a [Source:MGI Symbol;Acc:MGI:1918240]	Up	9.10662	0.708768	0	86.6667	0.00226975	0.04187
LOC118567916	#N/A	Down	-4.87732	2.57044	203.8	15.8333	0.00228873	0.0421565
Lrrc27	leucine rich repeat containing 27 [Source:MGI Symbol;Acc:MGI:1923862]	Up	8.06931	-0.249598	0	46.1667	0.00229099	0.0421565
Syngap1	synaptic Ras GTPase activating protein 1 homolog (rat) [Source:MGI Symbol;Acc:MGI:3039785]	Up	8.28681	-0.0518143	0	58.8333	0.00229859	0.0422438
Rpn2	ribophorin II [Source:MGI Symbol;Acc:MGI:98085]	Up	0.837918	8.2676	3977.4	12177.2	0.00232055	0.0425944
Ier5l	immediate early response 5-like [Source:MGI Symbol;Acc:MGI:1919750]	Up	7.98775	-0.321362	0	46.3333	0.00233401	0.0427883
Cacna1c	calcium channel, voltage-dependent, L type, alpha 1C subunit [Source:MGI Symbol;Acc:MGI:103013]	Up	8.24491	-0.0967737	0	46.3333	0.00234127	0.0428682
Il12rb2	interleukin 12 receptor, beta 2 [Source:MGI Symbol;Acc:MGI:1270861]	Up	7.73222	1.27174	0.2	120.667	0.00235549	0.0430281
Vamp4	vesicle-associated membrane protein 4 [Source:MGI Symbol;Acc:MGI:1858730]	Down	-1.51813	4.97624	885.6	499	0.00235583	0.0430281
Gm35930	#N/A	Up	7.99093	-0.318445	0	46.8333	0.00238656	0.0435356
Fdft1	farnesyl diphosphate farnesyl transferase 1 [Source:MGI Symbol;Acc:MGI:102706]	Up	1.03826	6.9191	1392.6	5180.33	0.00240147	0.0437086
Gm44478	predicted gene, 44478 [Source:MGI Symbol;Acc:MGI:5690870]	Up	8.65437	0.286931	0	79.1667	0.00240196	0.0437086
Arf1	ADP-ribosylation factor 1 [Source:MGI Symbol;Acc:MGI:99431]	Down	-0.788857	8.89581	11095.2	10900.3	0.00240644	0.0437363
Acp5	acid phosphatase 5, tartrate resistant [Source:MGI Symbol;Acc:MGI:87883]	Up	0.96426	7.69022	2330.4	8326.33	0.00241363	0.043813
LOC118567821	#N/A	Up	8.61692	0.251545	0	72.8333	0.0024203	0.0438802
Agxt	alanine-glyoxylate aminotransferase [Source:MGI Symbol;Acc:MGI:1329033]	Up	8.26759	-0.0711797	0	50.6667	0.00244104	0.0442019
Ctsh	cathepsin H [Source:MGI Symbol;Acc:MGI:107285]	Up	1.09363	6.27653	872.2	3158.5	0.00245965	0.0444845
Hexa	hexosaminidase A [Source:MGI Symbol;Acc:MGI:96073]	Up	0.850184	7.66564	2462.6	7794.67	0.0024741	0.0446911
Tnfaip8l1	tumor necrosis factor, alpha-induced protein 8-like 1 [Source:MGI Symbol;Acc:MGI:1913693]	Up	4.43291	4.18966	23.2	923.167	0.00247946	0.0447333
Hmgn5	high-mobility group nucleosome binding domain 5 [Source:MGI Symbol;Acc:MGI:1355295]	Down	-0.86884	6.9594	3012.2	2646	0.00249235	0.0449109
Adam1a	a disintegrin and metallopeptidase domain 1a [Source:MGI Symbol;Acc:MGI:2429504]	Up	9.00437	0.60211	0	54.8333	0.00252149	0.0453806
Mamstr	MEF2 activating motif and SAP domain containing transcriptional regulator [Source:MGI Symbol;Acc:MGI:1921740]	Up	7.8806	-0.419123	0	38.8333	0.00252584	0.0454037
Serinc3	serine incorporator 3 [Source:MGI Symbol;Acc:MGI:1349457]	Up	0.885908	8.08866	3365.4	9686.33	0.00253978	0.0455524
Gm52360	#N/A	Up	7.59402	-0.669296	0	32.8333	0.00254101	0.0455524
Lnpk	lunapark, ER junction formation factor [Source:MGI Symbol;Acc:MGI:1918115]	Up	9.4804	1.06539	0	122.167	0.00254436	0.0455524
Spg7	SPG7, paraplegin matrix AAA peptidase subunit [Source:MGI Symbol;Acc:MGI:2385906]	Up	1.21697	6.31735	715.2	3378.5	0.00254647	0.0455524
Chst12	carbohydrate sulfotransferase 12 [Source:MGI Symbol;Acc:MGI:1929064]	Up	7.84111	-0.453146	0	38.8333	0.00255	0.0455524
Fmnl1	formin-like 1 [Source:MGI Symbol;Acc:MGI:1888994]	Up	8.45708	0.092224	0	40.3333	0.00255261	0.0455524
Scarna17	small Cajal body-specific RNA 17 [Source:MGI Symbol;Acc:MGI:3819483]	Down	-7.5997	1.25288	80.2	0.666667	0.00255698	0.0455753
Gm46609	#N/A	Up	8.37488	0.0270121	0	53.8333	0.00256269	0.045622
Shh	sonic hedgehog [Source:MGI Symbol;Acc:MGI:98297]	Up	8.99438	0.601296	0	73.6667	0.00257481	0.0457826
Itprid1	ITPR interacting domain containing 1 [Source:MGI Symbol;Acc:MGI:2685304]	Up	9.06343	0.658435	0	53.3333	0.00259557	0.0460964
Idh2	isocitrate dehydrogenase 2 (NADP+), mitochondrial [Source:MGI Symbol;Acc:MGI:96414]	Up	0.869259	7.99046	3055.2	9791.5	0.00261134	0.0463207
Pkp4	plakophilin 4 [Source:MGI Symbol;Acc:MGI:109281]	Down	-0.994945	6.57423	2269	1817.33	0.00261926	0.0463412
Gm15952	predicted gene 15952 [Source:MGI Symbol;Acc:MGI:3802149]	Up	8.21939	-0.112258	0	58	0.00262171	0.0463412
Map3k15	mitogen-activated protein kinase kinase kinase 15 [Source:MGI Symbol;Acc:MGI:2448588]	Up	8.48737	0.128509	0	53.3333	0.0026219	0.0463412
Gm41949	#N/A	Up	8.4984	0.137142	0	52.3333	0.00264004	0.0466061
Gm12070	predicted gene 12070 [Source:MGI Symbol;Acc:MGI:3650751]	Up	5.87947	0.68138	0.8	78.3333	0.00264324	0.0466069
Tspan4	tetraspanin 4 [Source:MGI Symbol;Acc:MGI:1928097]	Up	8.7738	0.386415	0	46.1667	0.00265449	0.0467493
Gm50217	#N/A	Down	-7.37967	-1.11065	15.4	0	0.00266869	0.0469435
Ppm1k	protein phosphatase 1K (PP2C domain containing) [Source:MGI Symbol;Acc:MGI:2442111]	Up	6.47093	1.50278	0.8	188.5	0.00268249	0.0471301
Micu2	mitochondrial calcium uptake 2 [Source:MGI Symbol;Acc:MGI:1915764]	Down	-0.868756	6.77419	2425.6	2335	0.00268955	0.047198
Igha	immunoglobulin heavy constant alpha [Source:MGI Symbol;Acc:MGI:96444]	Down	-3.54877	4.17071	550.6	89	0.00270201	0.0473605
Krt19	keratin 19 [Source:MGI Symbol;Acc:MGI:96693]	Up	0.700204	12.0256	54997.2	154287	0.00273805	0.0479353
Krt15	keratin 15 [Source:MGI Symbol;Acc:MGI:96689]	Up	7.97867	-0.329616	0	46.3333	0.00274346	0.0479664
Kiss1	KiSS-1 metastasis-suppressor [Source:MGI Symbol;Acc:MGI:2663985]	Up	8.13511	-0.193949	0	40.3333	0.00274631	0.0479664
Slu7	SLU7 splicing factor homolog (S. cerevisiae) [Source:MGI Symbol;Acc:MGI:2385598]	Down	-1.24008	6.43898	2287.6	1669.5	0.0027583	0.0481188
Gm46735	#N/A	Up	8.0165	-0.294923	0	50.3333	0.0027783	0.0483715
LOC118567855	#N/A	Up	7.64987	-0.618429	0	38.1667	0.00277933	0.0483715
Slc35a2	solute carrier family 35 (UDP-galactose transporter), member A2 [Source:MGI Symbol;Acc:MGI:1345297]	Up	2.88429	4.80582	112.8	1536.67	0.0028045	0.0487521
Copg1	coatomer protein complex, subunit gamma 1 [Source:MGI Symbol;Acc:MGI:1858696]	Up	0.980859	6.93599	1290.4	4562	0.00281053	0.0487873
Coro2b	coronin, actin binding protein, 2B [Source:MGI Symbol;Acc:MGI:2444283]	Up	9.02583	0.621659	0	49.8333	0.00281741	0.0487873
A330001L22Rik	#N/A	Up	8.06695	-0.249995	0	50.3333	0.00282115	0.0487873
Fev	FEV transcription factor, ETS family member [Source:MGI Symbol;Acc:MGI:2449712]	Up	8.29304	-0.0457924	0	59	0.00282267	0.0487873
Golph3	golgi phosphoprotein 3 [Source:MGI Symbol;Acc:MGI:1913879]	Down	-1.08809	7.1369	3633	2468.67	0.00282303	0.0487873
Pdap1	PDGFA associated protein 1 [Source:MGI Symbol;Acc:MGI:2448536]	Down	-0.869836	7.31827	3735.4	3574.83	0.00285097	0.0492126
Tmem131	transmembrane protein 131 [Source:MGI Symbol;Acc:MGI:1927110]	Up	1.35912	5.97518	574.2	2355.67	0.00285507	0.0492258
Bhmt2	betaine-homocysteine methyltransferase 2 [Source:MGI Symbol;Acc:MGI:1891379]	Down	-9.96973	1.27543	90.6	0	0.00286182	0.0492846
Arl2bp	ADP-ribosylation factor-like 2 binding protein [Source:MGI Symbol;Acc:MGI:1349429]	Down	-0.962039	6.77662	2629.2	2272	0.00287153	0.0493943
Ccdc92b	coiled-coil domain containing 92B [Source:MGI Symbol;Acc:MGI:3588240]	Down	-3.71543	3.89955	421.8	62.3333	0.00289429	0.049728
C130036L24Rik	RIKEN cDNA C130036L24 gene [Source:MGI Symbol;Acc:MGI:2441877]	Up	8.46019	0.0960978	0	45.5	0.00290062	0.0497788
Cpne8	copine VIII [Source:MGI Symbol;Acc:MGI:1914121]	Down	-1.6094	5.06456	918.2	552.5	0.0029292	0.0502084
Akap17a	#N/A	Up	1.39158	5.83285	575.4	2622.67	0.00293599	0.0502084
Ptges	prostaglandin E synthase [Source:MGI Symbol;Acc:MGI:1927593]	Up	9.42045	1.00867	0	126.167	0.00294077	0.0502084
Gm46741	#N/A	Down	-7.99382	2.44574	153.6	1.33333	0.00294296	0.0502084
Antxr1	anthrax toxin receptor 1 [Source:MGI Symbol;Acc:MGI:1916788]	Down	-9.95577	1.26194	90	0	0.00294501	0.0502084
Limk2	LIM motif-containing protein kinase 2 [Source:MGI Symbol;Acc:MGI:1197517]	Up	1.07342	6.66625	1139.8	4135.83	0.00294604	0.0502084
Pald1	phosphatase domain containing, paladin 1 [Source:MGI Symbol;Acc:MGI:1351623]	Up	8.21602	-0.127601	0	35.6667	0.00295522	0.0503068
Fanci	Fanconi anemia, complementation group I [Source:MGI Symbol;Acc:MGI:2384790]	Up	8.51478	0.1559	0	60.6667	0.0029611	0.0503489
Zfp109	zinc finger protein 109 [Source:MGI Symbol;Acc:MGI:1929099]	Up	8.75013	0.364596	0	47.3333	0.00298935	0.0507708
Rad52	RAD52 homolog, DNA repair protein [Source:MGI Symbol;Acc:MGI:101949]	Up	6.0169	2.16633	3	236.833	0.00301125	0.05107
Wnt6	wingless-type MMTV integration site family, member 6 [Source:MGI Symbol;Acc:MGI:98960]	Up	7.97682	-0.338477	0	35.3333	0.00301857	0.05107
Ltbr	lymphotoxin B receptor [Source:MGI Symbol;Acc:MGI:104875]	Up	0.960048	6.77746	1380.4	4348.33	0.00302036	0.05107
Lypd8l	LY6/PLAUR domain containing 8 like [Source:MGI Symbol;Acc:MGI:1925604]	Down	-1.26297	6.48025	2271	1762.83	0.00302079	0.05107
Usp3	ubiquitin specific peptidase 3 [Source:MGI Symbol;Acc:MGI:2152450]	Down	-1.09772	6.78677	2773.2	2057.33	0.00303677	0.0512815
Hdac10	histone deacetylase 10 [Source:MGI Symbol;Acc:MGI:2158340]	Up	5.51865	3.65068	12.6	771.167	0.00304066	0.0512886
Fabp3	fatty acid binding protein 3, muscle and heart [Source:MGI Symbol;Acc:MGI:95476]	Down	-10.2794	1.56906	72.2	0	0.00307022	0.0517025
Egr1	early growth response 1 [Source:MGI Symbol;Acc:MGI:95295]	Down	-1.91154	4.53356	625.6	322.333	0.0030722	0.0517025
Adssl1	adenylosuccinate synthetase like 1 [Source:MGI Symbol;Acc:MGI:87947]	Up	8.49777	0.127016	0	36.5	0.00307947	0.0517658
Vsir	V-set immunoregulatory receptor [Source:MGI Symbol;Acc:MGI:1921298]	Up	7.84912	-0.444382	0	41.6667	0.00309115	0.0519032
Ndufb11	NADH:ubiquinone oxidoreductase subunit B11 [Source:MGI Symbol;Acc:MGI:1349919]	Up	0.873509	7.04567	1554.8	5264.67	0.00309649	0.0519339
Mtch1	mitochondrial carrier 1 [Source:MGI Symbol;Acc:MGI:1929261]	Up	0.78534	7.93659	3176.4	9442.67	0.00311036	0.0521074
Pkdrej	polycystin (PKD) family receptor for egg jelly [Source:MGI Symbol;Acc:MGI:1338786]	Up	8.53657	0.176053	0	61.3333	0.00312826	0.0523479
Slc13a2	solute carrier family 13 (sodium-dependent dicarboxylate transporter), member 2 [Source:MGI Symbol;Acc:MGI:1276558]	Up	1.21816	6.31836	745.4	3059.83	0.00315114	0.0526711
Snhg1	small nucleolar RNA host gene 1 [Source:MGI Symbol;Acc:MGI:3763743]	Up	5.22365	3.51902	8.4	635	0.00316312	0.0527953
Zfp992	zinc finger protein 992 [Source:MGI Symbol;Acc:MGI:3700963]	Up	8.36558	0.0121782	0	45.6667	0.0031658	0.0527953
Cldn14	claudin 14 [Source:MGI Symbol;Acc:MGI:1860425]	Up	9.48021	1.06536	0	118.333	0.00316929	0.0527953
Aqp12	aquaporin 12 [Source:MGI Symbol;Acc:MGI:2664636]	Up	8.4327	0.0755118	0	50.1667	0.00318026	0.0529184
Gm31504	#N/A	Up	7.85259	-0.445078	0	35.1667	0.00325624	0.0541218
Pisd-ps3	#N/A	Up	0.931093	8.10578	5867.6	6106.17	0.0032758	0.0543263
Hipk4	homeodomain interacting protein kinase 4 [Source:MGI Symbol;Acc:MGI:2685008]	Up	8.01307	-0.298619	0	48.5	0.00327616	0.0543263
Ccni	cyclin I [Source:MGI Symbol;Acc:MGI:1341077]	Down	-0.874496	8.20113	7152.2	6240.67	0.00327958	0.0543263
Selenop	selenoprotein P [Source:MGI Symbol;Acc:MGI:894288]	Down	-1.33093	8.18113	7694.8	4128.33	0.00330009	0.0546048
Mamdc4	MAM domain containing 4 [Source:MGI Symbol;Acc:MGI:2685841]	Up	8.10331	-0.22032	0	45.6667	0.003304	0.0546084
Kidins220	kinase D-interacting substrate 220 [Source:MGI Symbol;Acc:MGI:1924730]	Up	4.04703	4.77192	56.8	1489.83	0.00333233	0.0550151
Tmbim6	transmembrane BAX inhibitor motif containing 6 [Source:MGI Symbol;Acc:MGI:99682]	Up	0.708405	9.78087	11148.6	32391.8	0.00334401	0.0551245
Csnk1a1	casein kinase 1, alpha 1 [Source:MGI Symbol;Acc:MGI:1934950]	Down	-0.722059	7.72717	4715	4713.67	0.00334642	0.0551245
Neurl2	neuralized E3 ubiquitin protein ligase 2 [Source:MGI Symbol;Acc:MGI:3043305]	Up	8.34489	-0.0129573	0	38.3333	0.00335367	0.0551731
Slc27a3	solute carrier family 27 (fatty acid transporter), member 3 [Source:MGI Symbol;Acc:MGI:1347358]	Up	6.71353	0.827971	0.4	99.8333	0.00335683	0.0551731
Acadvl	acyl-Coenzyme A dehydrogenase, very long chain [Source:MGI Symbol;Acc:MGI:895149]	Up	0.708583	8.29318	4090.2	11248	0.00336762	0.0552888
Gm41570	#N/A	Up	9.123	0.711952	0	45.8333	0.00337358	0.0552995
Rab11fip5	RAB11 family interacting protein 5 (class I) [Source:MGI Symbol;Acc:MGI:1098586]	Up	7.57152	-0.688922	0	31.3333	0.00337714	0.0552995
Nanos1	nanos C2HC-type zinc finger 1 [Source:MGI Symbol;Acc:MGI:2669254]	Up	7.95975	-0.348624	0	41.1667	0.0033795	0.0552995
Itpkc	inositol 1,4,5-trisphosphate 3-kinase C [Source:MGI Symbol;Acc:MGI:2442554]	Down	-1.88605	4.41031	612	275.667	0.00338838	0.0553588
Adam15	a disintegrin and metallopeptidase domain 15 (metargidin) [Source:MGI Symbol;Acc:MGI:1333882]	Up	1.60496	6.04695	600	2966	0.00339061	0.0553588
Tex264	testis expressed gene 264 [Source:MGI Symbol;Acc:MGI:1096570]	Up	1.03663	6.09492	804.6	2754.67	0.00342228	0.0557989
Ier5	immediate early response 5 [Source:MGI Symbol;Acc:MGI:1337072]	Down	-1.43283	5.18921	951.2	658.667	0.00342512	0.0557989
Gltp	glycolipid transfer protein [Source:MGI Symbol;Acc:MGI:1929253]	Down	-0.955289	7.12116	3205.6	3035	0.00345908	0.05629
Ralbp1	ralA binding protein 1 [Source:MGI Symbol;Acc:MGI:108466]	Down	-0.974957	7.77088	5182.4	4649	0.0034646	0.0563178
Gm40181	#N/A	Up	7.72075	-0.557012	0	38.6667	0.00347071	0.0563552
Plcb3	phospholipase C, beta 3 [Source:MGI Symbol;Acc:MGI:104778]	Up	0.808854	8.0578	3470.2	9709.33	0.00349775	0.0567319
Fancm	Fanconi anemia, complementation group M [Source:MGI Symbol;Acc:MGI:2442306]	Up	7.92095	-0.381812	0	41.1667	0.00350395	0.0567489
LOC118567733	#N/A	Up	9.75586	1.3228	0	82.6667	0.00350648	0.0567489
Trib3	tribbles pseudokinase 3 [Source:MGI Symbol;Acc:MGI:1345675]	Up	8.78536	0.406053	0	77.1667	0.0035288	0.0570023
Ttc30b	tetratricopeptide repeat domain 30B [Source:MGI Symbol;Acc:MGI:1919671]	Up	9.18473	0.782118	0	86.8333	0.00352985	0.0570023
Taf3	TATA-box binding protein associated factor 3 [Source:MGI Symbol;Acc:MGI:2388097]	Down	-1.87264	4.72085	889.8	359	0.00355104	0.0572818
Aspa	aspartoacylase [Source:MGI Symbol;Acc:MGI:87914]	Up	9.74359	1.31058	0	76.6667	0.00356091	0.0573397
Heg1	heart development protein with EGF-like domains 1 [Source:MGI Symbol;Acc:MGI:1924696]	Up	5.31073	1.21189	1.4	113.5	0.00356239	0.0573397
Urb2	URB2 ribosome biogenesis 2 homolog (S. cerevisiae) [Source:MGI Symbol;Acc:MGI:2681124]	Up	6.61486	1.94351	1.6	224.5	0.00357293	0.0574469
Gm11735	predicted gene 11735 [Source:MGI Symbol;Acc:MGI:3713525]	Up	9.1141	0.716018	0	89	0.00357867	0.0574765
Sptssb	serine palmitoyltransferase, small subunit B [Source:MGI Symbol;Acc:MGI:1913433]	Down	-1.16414	7.80385	5644.2	4005.33	0.00358887	0.0575777
Cck	cholecystokinin [Source:MGI Symbol;Acc:MGI:88297]	Up	9.2737	0.869479	0	120.5	0.00360069	0.0577048
Snord96a	small nucleolar RNA, C/D box 96A [Source:MGI Symbol;Acc:MGI:3819568]	Up	9.19922	0.797685	0	106	0.00360639	0.0577334
Hk1os	hexokinase 1, opposite strand [Source:MGI Symbol;Acc:MGI:1917412]	Up	9.10835	0.711244	0	97	0.00361363	0.0577766
Kcnk10	potassium channel, subfamily K, member 10 [Source:MGI Symbol;Acc:MGI:1919508]	Up	9.27069	0.864628	0	96.6667	0.00361691	0.0577766
1700123O20Rik	RIKEN cDNA 1700123O20 gene [Source:MGI Symbol;Acc:MGI:1920893]	Down	-1.38139	5.61915	1296.6	750.167	0.00362217	0.0577982
Hk2	hexokinase 2 [Source:MGI Symbol;Acc:MGI:1315197]	Down	-1.02888	6.856	2628.2	2495.83	0.00363887	0.0580021
Cks2	CDC28 protein kinase regulatory subunit 2 [Source:MGI Symbol;Acc:MGI:1913447]	Down	-1.29836	5.40553	1126.2	817.833	0.00364395	0.0580205
H1f2	H1.2 linker histone, cluster member [Source:MGI Symbol;Acc:MGI:1931526]	Down	-1.09393	6.10161	1757.2	1271.67	0.00365149	0.058078
Mira	#N/A	Up	1.59029	5.46936	333.2	2041.67	0.00367658	0.0583714
Hnmt	histamine N-methyltransferase [Source:MGI Symbol;Acc:MGI:2153181]	Up	8.13951	-0.187694	0	44	0.00367784	0.0583714
Pik3ip1	phosphoinositide-3-kinase interacting protein 1 [Source:MGI Symbol;Acc:MGI:1917016]	Up	9.35643	0.948567	0	132	0.00369048	0.0585091
LOC118567527	#N/A	Down	-3.76973	3.36887	327.4	56.3333	0.00369712	0.0585515
2900093K20Rik	RIKEN cDNA 2900093K20 gene [Source:MGI Symbol;Acc:MGI:1915287]	Up	7.7456	-0.540257	0	32.3333	0.00371146	0.0586843
Ssx2ip	synovial sarcoma, X 2 interacting protein [Source:MGI Symbol;Acc:MGI:2139150]	Down	-1.03288	5.92403	1474.4	1249.5	0.00371344	0.0586843
Fbxl22	F-box and leucine-rich repeat protein 22 [Source:MGI Symbol;Acc:MGI:1921415]	Up	7.2374	-0.972556	0	25.6667	0.00371927	0.0587136
Commd4	COMM domain containing 4 [Source:MGI Symbol;Acc:MGI:1913449]	Up	2.54599	4.76686	146	1319.83	0.00373238	0.0588055
Flt3l	FMS-like tyrosine kinase 3 ligand [Source:MGI Symbol;Acc:MGI:95560]	Up	9.03137	0.638542	0	91.3333	0.00373305	0.0588055
H2-K1	histocompatibility 2, K1, K region [Source:MGI Symbol;Acc:MGI:95904]	Up	0.739651	8.71824	5409.8	15636.5	0.00374814	0.0589109
Ramac	RNA guanine-7 methyltransferase activating subunit [Source:MGI Symbol;Acc:MGI:1914398]	Down	-1.28604	5.82015	1586.2	983.667	0.00374818	0.0589109
Plekhf1	pleckstrin homology domain containing, family F (with FYVE domain) member 1 [Source:MGI Symbol;Acc:MGI:1919537]	Up	9.54404	1.11953	0	81	0.0037517	0.0589109
Dcst1	DC-STAMP domain containing 1 [Source:MGI Symbol;Acc:MGI:1925022]	Up	8.60996	0.229558	0	35.8333	0.0037807	0.0591726
Rnu11	U11 small nuclear RNA [Source:MGI Symbol;Acc:MGI:2148804]	Up	7.67378	-0.599378	0	34.6667	0.00378151	0.0591726
Daglb	diacylglycerol lipase, beta [Source:MGI Symbol;Acc:MGI:2442032]	Up	3.20483	4.36808	60.8	988.333	0.00378198	0.0591726
Lif	leukemia inhibitory factor [Source:MGI Symbol;Acc:MGI:96787]	Up	8.36674	0.020522	0	57.5	0.00378439	0.0591726
Slc46a1	solute carrier family 46, member 1 [Source:MGI Symbol;Acc:MGI:1098733]	Up	8.47476	0.116189	0	53.8333	0.00379755	0.0593157
Hoxd13	homeobox D13 [Source:MGI Symbol;Acc:MGI:96205]	Up	9.63431	1.2135	0	132.833	0.00383772	0.0598285
Wfdc2	WAP four-disulfide core domain 2 [Source:MGI Symbol;Acc:MGI:1914951]	Up	1.7046	7.85507	1752	11012.3	0.00383848	0.0598285
Abca7	ATP-binding cassette, sub-family A (ABC1), member 7 [Source:MGI Symbol;Acc:MGI:1351646]	Up	1.22396	5.47076	423.4	1851	0.00386806	0.0601972
LOC118567918	#N/A	Up	9.17064	0.770239	0	101.667	0.00387028	0.0601972
C5ar2	complement component 5a receptor 2 [Source:MGI Symbol;Acc:MGI:2442013]	Down	-5.25449	-0.58812	16.6	0.833333	0.00388869	0.0604198
0610010F05Rik	#N/A	Down	-2.36576	4.15525	537.8	190.5	0.00389447	0.0604461
Itpkb	inositol 1,4,5-trisphosphate 3-kinase B [Source:MGI Symbol;Acc:MGI:109235]	Up	9.26806	0.861582	0	94.6667	0.00390403	0.0604741
Tsc2	TSC complex subunit 2 [Source:MGI Symbol;Acc:MGI:102548]	Up	1.10029	5.87317	678.2	2293.67	0.00390446	0.0604741
Urad	ureidoimidazoline (2-oxo-4-hydroxy-4-carboxy-5) decarboxylase [Source:MGI Symbol;Acc:MGI:3647519]	Up	8.14964	-0.186116	0	36.3333	0.00391602	0.0605896
Plekha8	pleckstrin homology domain containing, family A (phosphoinositide binding specific) member 8 [Source:MGI Symbol;Acc:MGI:2681164]	Down	-0.884179	6.71625	2301	2252.67	0.00392348	0.0606228
Fgl1	fibrinogen-like protein 1 [Source:MGI Symbol;Acc:MGI:102795]	Up	7.62441	-0.643984	0	31.6667	0.00392637	0.0606228
Gm46205	#N/A	Up	7.80387	-0.486374	0	37	0.0039381	0.0607404
Nr6a1os	nuclear receptor subfamily 6, group A, member 1, opposite strand [Source:MGI Symbol;Acc:MGI:3649430]	Down	-3.80127	3.87494	378	65.1667	0.00394862	0.0608392
Fzd9	frizzled class receptor 9 [Source:MGI Symbol;Acc:MGI:1313278]	Up	8.96883	0.578442	0	78.1667	0.00395466	0.0608688
Gm10638	predicted gene 10638 [Source:MGI Symbol;Acc:MGI:3704316]	Up	8.44088	0.0808094	0	52.5	0.00396721	0.0609984
Ackr4	atypical chemokine receptor 4 [Source:MGI Symbol;Acc:MGI:2181676]	Up	9.03928	0.644066	0	77.6667	0.00397693	0.0610843
Serinc2	serine incorporator 2 [Source:MGI Symbol;Acc:MGI:1919132]	Up	0.83862	7.70581	2689	8370.33	0.00399182	0.0611937
Pex7	peroxisomal biogenesis factor 7 [Source:MGI Symbol;Acc:MGI:1321392]	Down	-1.25022	5.39057	1047.4	720	0.00399233	0.0611937
Gm19437	predicted gene, 19437 [Source:MGI Symbol;Acc:MGI:5011622]	Up	8.04413	-0.273318	0	41.6667	0.00399881	0.0612295
Gm5848	#N/A	Up	4.90823	1.67531	3	170	0.00400614	0.0612781
Gm39191	#N/A	Down	-8.59147	-0.0270627	43.8	0	0.00402642	0.0615247
Paxbp1	PAX3 and PAX7 binding protein 1 [Source:MGI Symbol;Acc:MGI:1914617]	Up	4.42924	3.90846	23.6	830.167	0.00403707	0.0616238
Naxd	NAD(P)HX dehydratase [Source:MGI Symbol;Acc:MGI:1913353]	Up	0.97287	6.5441	1078.8	3769.5	0.00406175	0.0619365
1700016C15Rik	RIKEN cDNA 1700016C15 gene [Source:MGI Symbol;Acc:MGI:1916678]	Down	-9.70097	1.01643	77.4	0	0.00407188	0.0620268
Fam133b	family with sequence similarity 133, member B [Source:MGI Symbol;Acc:MGI:1915402]	Down	-1.30536	5.78115	1326.4	1003	0.00407957	0.0620801
Rab5if	RAB5 interacting factor [Source:MGI Symbol;Acc:MGI:1914638]	Up	1.06465	6.23757	859.2	3108.67	0.00409945	0.0623184
Leng8	leukocyte receptor cluster (LRC) member 8 [Source:MGI Symbol;Acc:MGI:2142195]	Up	1.68838	5.40361	353.6	1860.5	0.00410477	0.0623351
Slc27a2	solute carrier family 27 (fatty acid transporter), member 2 [Source:MGI Symbol;Acc:MGI:1347099]	Up	8.86874	0.485596	0	81.6667	0.00415861	0.063088
Cphx1	cytoplasmic polyadenylated homeobox 1 [Source:MGI Symbol;Acc:MGI:2145733]	Up	8.94477	0.557849	0	91.1667	0.00418194	0.0633768
Gabbr2	gamma-aminobutyric acid (GABA) B receptor, 2 [Source:MGI Symbol;Acc:MGI:2386030]	Up	8.08318	-0.247445	0	38.1667	0.00418709	0.0633898
Prr5l	proline rich 5 like [Source:MGI Symbol;Acc:MGI:1919696]	Up	9.87144	1.43318	0	72.1667	0.00421098	0.0636862
Megf11	multiple EGF-like-domains 11 [Source:MGI Symbol;Acc:MGI:1920951]	Up	7.27111	-0.942464	0	27.8333	0.00422757	0.0638718
Etnk2	ethanolamine kinase 2 [Source:MGI Symbol;Acc:MGI:2443760]	Up	7.99239	-0.318811	0	42.5	0.00425116	0.0641626
Gm52385	#N/A	Up	9.18709	0.784304	0	86.3333	0.00430202	0.0648639
Eif4g1	eukaryotic translation initiation factor 4, gamma 1 [Source:MGI Symbol;Acc:MGI:2384784]	Up	0.715347	7.84345	2948.4	8628.5	0.00430841	0.0648941
Gm36220	#N/A	Up	7.58202	-0.681169	0	29.6667	0.00432051	0.0650101
Zfp286os	zinc finger protein 286, opposite strand [Source:MGI Symbol;Acc:MGI:3650267]	Up	9.49087	1.07139	0	98.8333	0.0043458	0.065324
Shisa5	shisa family member 5 [Source:MGI Symbol;Acc:MGI:1915044]	Up	0.903777	7.30466	1874.4	5987.17	0.00435314	0.0653563
Gm30139	#N/A	Up	8.94766	0.559367	0	84.3333	0.00435679	0.0653563
2810408I11Rik	RIKEN cDNA 2810408I11 gene [Source:MGI Symbol;Acc:MGI:1917191]	Up	7.41512	-0.822711	0	29.1667	0.00436868	0.0654682
LOC118568176	#N/A	Down	-6.64571	-1.68169	10.8	0	0.00437899	0.0655562
Lpar2	lysophosphatidic acid receptor 2 [Source:MGI Symbol;Acc:MGI:1858422]	Up	8.77554	0.398018	0	75	0.00438795	0.0656238
Gm33460	predicted gene, 33460 [Source:MGI Symbol;Acc:MGI:5592619]	Up	7.47842	-0.76693	0	31.8333	0.00442615	0.0660971
Nupr1	nuclear protein transcription regulator 1 [Source:MGI Symbol;Acc:MGI:1891834]	Up	1.23076	9.31693	6959.4	29340.8	0.00442911	0.0660971
Gm34283	#N/A	Down	-4.48559	0.572574	50.2	3.33333	0.00443475	0.0660971
Kbtbd3	kelch repeat and BTB (POZ) domain containing 3 [Source:MGI Symbol;Acc:MGI:1916399]	Up	8.76801	0.391676	0	78.3333	0.00443749	0.0660971
Clec11a	C-type lectin domain family 11, member a [Source:MGI Symbol;Acc:MGI:1298219]	Up	8.80226	0.423738	0	81.1667	0.00444258	0.0661064
Pkia	protein kinase inhibitor, alpha [Source:MGI Symbol;Acc:MGI:104747]	Up	8.75662	0.379427	0	68	0.00446162	0.0662704
Gm16183	predicted gene 16183 [Source:MGI Symbol;Acc:MGI:3802174]	Down	-5.82098	2.56035	245.8	7.83333	0.00446258	0.0662704
Sec61a1	Sec61 alpha 1 subunit (S. cerevisiae) [Source:MGI Symbol;Acc:MGI:1858417]	Up	0.84718	7.44425	2104.6	6891.83	0.00449633	0.0667046
Gm15927	predicted gene 15927 [Source:MGI Symbol;Acc:MGI:3801889]	Up	8.74142	0.366588	0	75.8333	0.00451024	0.0667574
Snhg5	small nucleolar RNA host gene 5 [Source:MGI Symbol;Acc:MGI:1919905]	Up	5.11979	3.32909	7.8	536.667	0.00451111	0.0667574
Mcm8	minichromosome maintenance 8 homologous recombination repair factor [Source:MGI Symbol;Acc:MGI:1913884]	Up	8.85793	0.47363	0	69.5	0.00452128	0.0667574
Gprasp1	G protein-coupled receptor associated sorting protein 1 [Source:MGI Symbol;Acc:MGI:1917418]	Up	8.75163	0.375162	0	71.3333	0.00452138	0.0667574
Slc4a8	solute carrier family 4 (anion exchanger), member 8 [Source:MGI Symbol;Acc:MGI:1928745]	Up	8.76703	0.390836	0	78.1667	0.00452248	0.0667574
Dlat	dihydrolipoamide S-acetyltransferase (E2 component of pyruvate dehydrogenase complex) [Source:MGI Symbol;Acc:MGI:2385311]	Up	1.27531	5.62081	518	2010.83	0.0045345	0.066868
Hdgf	heparin binding growth factor [Source:MGI Symbol;Acc:MGI:1194494]	Up	0.767972	8.17583	6645.6	6832.33	0.00455703	0.0671333
Gnai3	guanine nucleotide binding protein (G protein), alpha inhibiting 3 [Source:MGI Symbol;Acc:MGI:95773]	Down	-1.02685	6.40457	2133	1642.17	0.00457788	0.0673733
Fgf9	fibroblast growth factor 9 [Source:MGI Symbol;Acc:MGI:104723]	Up	7.40235	-0.830705	0	32	0.00460696	0.0677338
Mir194-2	microRNA 194-2 [Source:MGI Symbol;Acc:MGI:3618738]	Down	-5.9289	1.91336	134.2	3.83333	0.00463149	0.0680138
Erbb3	erb-b2 receptor tyrosine kinase 3 [Source:MGI Symbol;Acc:MGI:95411]	Up	1.17715	6.84729	1286	4485.67	0.00463982	0.0680138
Dancr	differentiation antagonizing non-protein coding RNA [Source:MGI Symbol;Acc:MGI:1917286]	Up	8.79036	0.41096	0	68.8333	0.00464401	0.0680138
Snd1	staphylococcal nuclease and tudor domain containing 1 [Source:MGI Symbol;Acc:MGI:1929266]	Up	1.05185	6.24533	858.4	3136.67	0.00464442	0.0680138
Epop	elongin BC and polycomb repressive complex 2 associated protein [Source:MGI Symbol;Acc:MGI:2143991]	Down	-2.56133	3.75533	478.4	116.833	0.00464929	0.0680178
Gypa	glycophorin A [Source:MGI Symbol;Acc:MGI:95880]	Down	-9.5494	0.870623	68.8	0	0.00466715	0.0682114
Chmp5	charged multivesicular body protein 5 [Source:MGI Symbol;Acc:MGI:1924209]	Down	-1.14895	6.27606	2127.8	1414.83	0.004686	0.0684192
Fzd4	frizzled class receptor 4 [Source:MGI Symbol;Acc:MGI:108520]	Up	8.68396	0.313404	0	74	0.0046995	0.0685486
Dnhd1	dynein heavy chain domain 1 [Source:MGI Symbol;Acc:MGI:1924755]	Up	8.96641	0.579053	0	99.3333	0.00471796	0.0687501
Mrpl28	mitochondrial ribosomal protein L28 [Source:MGI Symbol;Acc:MGI:1915861]	Up	0.934253	6.67236	1088.4	3944.17	0.00474987	0.0690934
Flvcr1	feline leukemia virus subgroup C cellular receptor 1 [Source:MGI Symbol;Acc:MGI:2444881]	Up	8.88001	0.496832	0	87.8333	0.00475087	0.0690934
Vsig2	V-set and immunoglobulin domain containing 2 [Source:MGI Symbol;Acc:MGI:1928009]	Up	3.31119	5.52182	150.2	2471.17	0.00476604	0.0692458
Clps	colipase, pancreatic [Source:MGI Symbol;Acc:MGI:88421]	Down	-1.17852	6.00616	1511.8	1233.67	0.00477127	0.0692537
Gm1976	predicted gene 1976 [Source:MGI Symbol;Acc:MGI:3780145]	Up	7.4817	-0.767225	0	29	0.00479941	0.0695937
Pdzd4	PDZ domain containing 4 [Source:MGI Symbol;Acc:MGI:2443483]	Up	8.97932	0.590001	0	94	0.00482563	0.0698632
Tppp3	tubulin polymerization-promoting protein family member 3 [Source:MGI Symbol;Acc:MGI:1915221]	Down	-1.69415	5.89708	1731	910.333	0.00482744	0.0698632
Srek1ip1	splicing regulatory glutamine/lysine-rich protein 1interacting protein 1 [Source:MGI Symbol;Acc:MGI:1914538]	Down	-1.05529	5.98011	1516	1313	0.00485219	0.0701526
4930520O04Rik	RIKEN cDNA 4930520O04 gene [Source:MGI Symbol;Acc:MGI:1922366]	Up	8.64042	0.271766	0	64.5	0.00485919	0.0701852
Slc40a1	solute carrier family 40 (iron-regulated transporter), member 1 [Source:MGI Symbol;Acc:MGI:1315204]	Down	-1.35799	6.49922	2506.8	1368.17	0.00487405	0.0702868
Col7a1	collagen, type VII, alpha 1 [Source:MGI Symbol;Acc:MGI:88462]	Up	8.7579	0.381631	0	74.5	0.0048762	0.0702868
Gm10791	predicted gene 10791 [Source:MGI Symbol;Acc:MGI:3641949]	Up	8.80939	0.430185	0	78.8333	0.0048805	0.0702868
Phlda2	pleckstrin homology like domain, family A, member 2 [Source:MGI Symbol;Acc:MGI:1202307]	Up	9.00182	0.610421	0	83.6667	0.00490341	0.070548
1700108F19Rik	RIKEN cDNA 1700108F19 gene [Source:MGI Symbol;Acc:MGI:1920814]	Up	7.88696	-0.409854	0	45.8333	0.00491159	0.070597
Mrps34	mitochondrial ribosomal protein S34 [Source:MGI Symbol;Acc:MGI:1930188]	Up	0.963421	6.2551	954.8	2990.67	0.00492983	0.0707902
LOC118568796	#N/A	Up	7.37448	-0.856573	0	28	0.00494676	0.0709643
Cyp2s1	cytochrome P450, family 2, subfamily s, polypeptide 1 [Source:MGI Symbol;Acc:MGI:1921384]	Up	1.04475	6.80327	1147.4	4214.83	0.00496225	0.0711176
Gm40399	#N/A	Up	9.55474	1.12868	0	76.5	0.00497367	0.0712122
Gm40636	#N/A	Up	8.63913	0.269559	0	60.6667	0.0049869	0.0713325
Mir6236	microRNA 6236 [Source:MGI Symbol;Acc:MGI:5530929]	Down	-2.47342	10.4586	33158.4	14159.3	0.00499826	0.0713929
Cpsf1	cleavage and polyadenylation specific factor 1 [Source:MGI Symbol;Acc:MGI:2679722]	Up	1.3995	5.14337	321	1564.17	0.00500079	0.0713929
Slc17a9	solute carrier family 17, member 9 [Source:MGI Symbol;Acc:MGI:1919107]	Up	1.30225	5.89873	571.4	2709	0.00501703	0.0715556
Tmem150a	transmembrane protein 150A [Source:MGI Symbol;Acc:MGI:2385244]	Up	8.69139	0.318392	0	63.8333	0.00502734	0.0716335
Bcl10	B cell leukemia/lymphoma 10 [Source:MGI Symbol;Acc:MGI:1337994]	Down	-1.06881	6.01036	1621.8	1269.67	0.00503963	0.0717394
Afm	afamin [Source:MGI Symbol;Acc:MGI:2429409]	Up	8.59444	0.228679	0	62.8333	0.0050474	0.071781
Zfp493	zinc finger protein 493 [Source:MGI Symbol;Acc:MGI:1920208]	Up	8.70135	0.328409	0	70.1667	0.00506629	0.0719754
Klhl23	kelch-like 23 [Source:MGI Symbol;Acc:MGI:2683536]	Up	8.57385	0.210256	0	64.3333	0.00507081	0.0719754
Gm41516	#N/A	Up	8.83981	0.459925	0	89.8333	0.00508047	0.0719755
Gapdhs	glyceraldehyde-3-phosphate dehydrogenase, spermatogenic [Source:MGI Symbol;Acc:MGI:95653]	Up	8.65612	0.286577	0	66	0.00508193	0.0719755
2210039B01Rik	RIKEN cDNA 2210039B01 gene [Source:MGI Symbol;Acc:MGI:1920894]	Up	8.7529	0.376175	0	71.3333	0.00508544	0.0719755
Gm17251	predicted gene, 17251 [Source:MGI Symbol;Acc:MGI:4936885]	Up	6.88742	1.06082	0.6	88.1667	0.00509601	0.0719885
Ncf1	neutrophil cytosolic factor 1 [Source:MGI Symbol;Acc:MGI:97283]	Up	8.81627	0.420702	0	39	0.00509742	0.0719885
Zfp39	zinc finger protein 39 [Source:MGI Symbol;Acc:MGI:99183]	Up	8.71933	0.343934	0	62.8333	0.00510097	0.0719885
Lgals9	lectin, galactose binding, soluble 9 [Source:MGI Symbol;Acc:MGI:109496]	Down	-0.892019	7.21534	3396.6	3261.17	0.00512636	0.0722777
Esam	endothelial cell-specific adhesion molecule [Source:MGI Symbol;Acc:MGI:1916774]	Up	8.91961	0.534267	0	92	0.00514398	0.0724384
Ces1g	carboxylesterase 1G [Source:MGI Symbol;Acc:MGI:88378]	Up	1.09777	7.40534	1885.6	6577.17	0.00514756	0.0724384
Fam102a	family with sequence similarity 102, member A [Source:MGI Symbol;Acc:MGI:2138935]	Down	-0.879102	7.12987	3235.2	2824.33	0.00516269	0.0725534
Boll	boule homolog, RNA binding protein [Source:MGI Symbol;Acc:MGI:1922638]	Up	8.54364	0.18287	0	65.5	0.00516555	0.0725534
Ubc	ubiquitin C [Source:MGI Symbol;Acc:MGI:98889]	Up	0.774626	7.39187	2121.6	6145.5	0.0051803	0.0726914
Sox9	SRY (sex determining region Y)-box 9 [Source:MGI Symbol;Acc:MGI:98371]	Up	1.20341	6.86854	1251.4	5301.83	0.0052081	0.072978
B230398E01Rik	RIKEN cDNA B230398E01 gene [Source:MGI Symbol;Acc:MGI:1925930]	Down	-3.4011	4.07812	591	97.6667	0.00521442	0.072978
LOC118568244	#N/A	Up	8.527	0.166501	0	58.6667	0.00521553	0.072978
Gm51448	#N/A	Up	8.58453	0.221128	0	67.8333	0.00523089	0.0730235
Gm42081	#N/A	Down	-9.19174	0.529746	56.6	0	0.00523407	0.0730235
Ccng1	cyclin G1 [Source:MGI Symbol;Acc:MGI:102890]	Down	-1.00523	6.52159	2311	1775.67	0.00523837	0.0730235
Itgax	integrin alpha X [Source:MGI Symbol;Acc:MGI:96609]	Up	8.21817	-0.125465	0	36.8333	0.00524051	0.0730235
Mmp7	matrix metallopeptidase 7 [Source:MGI Symbol;Acc:MGI:103189]	Up	8.82124	0.439962	0	70.5	0.0052435	0.0730235
Ppp1r14c	protein phosphatase 1, regulatory inhibitor subunit 14C [Source:MGI Symbol;Acc:MGI:1923392]	Up	8.71501	0.340628	0	65.1667	0.00526116	0.0732005
Wwp2	WW domain containing E3 ubiquitin protein ligase 2 [Source:MGI Symbol;Acc:MGI:1914144]	Up	0.87668	6.5635	1153	3739.67	0.00527123	0.0732716
H2-Ke6	H2-K region expressed gene 6 [Source:MGI Symbol;Acc:MGI:95911]	Up	1.18126	6.0613	648.8	2790.5	0.00530825	0.0737168
N4bp1	NEDD4 binding protein 1 [Source:MGI Symbol;Acc:MGI:2136825]	Down	-1.19292	5.63277	1154.4	993.5	0.00533394	0.0740041
S100a10	S100 calcium binding protein A10 (calpactin) [Source:MGI Symbol;Acc:MGI:1339468]	Down	-0.687465	8.90042	11078.6	11043.8	0.00537047	0.0743937
LOC118568353	#N/A	Up	7.34999	1.41276	0.4	157.833	0.00537498	0.0743937
Ugp2	UDP-glucose pyrophosphorylase 2 [Source:MGI Symbol;Acc:MGI:2183447]	Down	-0.799514	6.91095	2768.4	2613.83	0.00537713	0.0743937
Adm	adrenomedullin [Source:MGI Symbol;Acc:MGI:108058]	Up	7.0898	-1.09693	0	20.8333	0.00538925	0.0744916
9030025P20Rik	RIKEN cDNA 9030025P20 gene [Source:MGI Symbol;Acc:MGI:3583895]	Up	8.77313	0.395713	0	71.1667	0.00540198	0.0745682
Anks1	ankyrin repeat and SAM domain containing 1 [Source:MGI Symbol;Acc:MGI:2446180]	Down	-1.60744	5.26645	922.6	592	0.00540488	0.0745682
Phf14	PHD finger protein 14 [Source:MGI Symbol;Acc:MGI:1923539]	Down	-1.14745	6.42063	1943	1712	0.0054261	0.074655
Cfap157	cilia and flagella associated protein 157 [Source:MGI Symbol;Acc:MGI:2447809]	Up	6.74519	0.517343	0.4	72.8333	0.00542768	0.074655
Star	steroidogenic acute regulatory protein [Source:MGI Symbol;Acc:MGI:102760]	Up	8.46031	0.105557	0	59.6667	0.00543091	0.074655
Iftap	intraflagellar transport associated protein [Source:MGI Symbol;Acc:MGI:1915420]	Up	5.59413	1.99471	3.6	231	0.00543138	0.074655
Csgalnact2	chondroitin sulfate N-acetylgalactosaminyltransferase 2 [Source:MGI Symbol;Acc:MGI:1926002]	Up	8.47521	0.118726	0	58.8333	0.00543925	0.0746936
Egfl8	EGF-like domain 8 [Source:MGI Symbol;Acc:MGI:1932094]	Up	7.53761	-0.719683	0	28.5	0.00545634	0.0748587
Nbeal2	neurobeachin-like 2 [Source:MGI Symbol;Acc:MGI:2448554]	Up	1.42438	5.25992	372.8	1581	0.00547137	0.0749705
Dpy19l3	dpy-19-like 3 (C. elegans) [Source:MGI Symbol;Acc:MGI:2443952]	Up	8.65728	0.288149	0	67.5	0.00547463	0.0749705
Fancb	Fanconi anemia, complementation group B [Source:MGI Symbol;Acc:MGI:2448558]	Up	8.5099	0.15311	0	68.5	0.0055178	0.0753331
Gm14321	predicted gene 14321 [Source:MGI Symbol;Acc:MGI:3701951]	Up	9.13949	0.731269	0	59.6667	0.00551786	0.0753331
Xlr3a	X-linked lymphocyte-regulated 3A [Source:MGI Symbol;Acc:MGI:109506]	Up	8.48401	0.128907	0	66.3333	0.00552023	0.0753331
2900052L18Rik	RIKEN cDNA 2900052L18 gene [Source:MGI Symbol;Acc:MGI:1924085]	Up	8.50969	0.152904	0	68.5	0.00552151	0.0753331
Ddx54	DEAD box helicase 54 [Source:MGI Symbol;Acc:MGI:1919240]	Up	1.27234	6.65016	1110.8	4172.67	0.00553156	0.0754006
Gm12536	predicted gene 12536 [Source:MGI Symbol;Acc:MGI:3650719]	Up	8.55076	0.188614	0	59.6667	0.00556467	0.0757821
Tgfb1	transforming growth factor, beta 1 [Source:MGI Symbol;Acc:MGI:98725]	Up	5.42875	2.52412	3.6	338.667	0.00557957	0.075915
Ccdc124	coiled-coil domain containing 124 [Source:MGI Symbol;Acc:MGI:1916403]	Up	0.861296	6.66831	1200.4	4018.5	0.0055961	0.0759607
Nr1h2	nuclear receptor subfamily 1, group H, member 2 [Source:MGI Symbol;Acc:MGI:1352463]	Up	1.18158	6.08315	767	2744.33	0.00560538	0.0759607
Cfb	complement factor B [Source:MGI Symbol;Acc:MGI:105975]	Up	1.09517	6.22964	838.4	3116.83	0.00560615	0.0759607
Zscan20	zinc finger and SCAN domains 20 [Source:MGI Symbol;Acc:MGI:2679268]	Up	6.60666	0.776735	0.4	99.6667	0.00560764	0.0759607
Ddost	dolichyl-di-phosphooligosaccharide-protein glycotransferase [Source:MGI Symbol;Acc:MGI:1194508]	Up	0.826146	7.87517	2761.6	9100.17	0.00561089	0.0759607
Chn2	chimerin 2 [Source:MGI Symbol;Acc:MGI:1917243]	Down	-1.20299	5.72487	1232.4	1022.33	0.00561377	0.0759607
Ifrd1	interferon-related developmental regulator 1 [Source:MGI Symbol;Acc:MGI:1316717]	Down	-1.68231	5.03028	944.4	464.333	0.00563045	0.0761149
Myo6	myosin VI [Source:MGI Symbol;Acc:MGI:104785]	Down	-0.916271	6.29312	1846.4	1602.5	0.00563547	0.0761149
Gm51770	#N/A	Up	6.4776	1.58767	1	169.167	0.00564462	0.0761688
Rhbdl2	rhomboid like 2 [Source:MGI Symbol;Acc:MGI:3608413]	Down	-1.22424	6.19441	1740.4	1371.17	0.00568243	0.0765695
Rfx2	regulatory factor X, 2 (influences HLA class II expression) [Source:MGI Symbol;Acc:MGI:106583]	Up	8.44468	0.0925087	0	64	0.00568467	0.0765695
Gm15545	predicted gene 15545 [Source:MGI Symbol;Acc:MGI:3782994]	Up	8.43274	0.0802506	0	57	0.00571316	0.0767651
Gm12551	predicted gene 12551 [Source:MGI Symbol;Acc:MGI:3651664]	Up	7.44486	-0.797107	0	30.1667	0.00571437	0.0767651
Trappc6b	trafficking protein particle complex 6B [Source:MGI Symbol;Acc:MGI:1925482]	Down	-1.25845	5.49054	1215	874.833	0.00571478	0.0767651
Gm38882	#N/A	Up	8.72262	0.348417	0	68.6667	0.00572097	0.0767753
Hspa2	heat shock protein 2 [Source:MGI Symbol;Acc:MGI:96243]	Up	6.5939	0.195276	0.2	62	0.00572593	0.0767753
Cdv3-ps	Cdv3 retrotransposed pseudogene [Source:MGI Symbol;Acc:MGI:3646628]	Down	-5.21256	0.713816	66.2	2.83333	0.0057629	0.0772009
Mir17hg	Mir17 host gene (non-protein coding) [Source:MGI Symbol;Acc:MGI:1923207]	Up	9.47203	1.04664	0	58.6667	0.00578413	0.0772844
Rif1	replication timing regulatory factor 1 [Source:MGI Symbol;Acc:MGI:1098622]	Down	-2.05077	4.27958	557.2	234.833	0.00578918	0.0772844
Aldh2	aldehyde dehydrogenase 2, mitochondrial [Source:MGI Symbol;Acc:MGI:99600]	Up	0.897755	9.37074	8454.4	24963.5	0.00578959	0.0772844
Gsap	gamma-secretase activating protein [Source:MGI Symbol;Acc:MGI:2442259]	Up	8.4664	0.110816	0	56.3333	0.00579469	0.0772844
Gm35551	predicted gene, 35551 [Source:MGI Symbol;Acc:MGI:5594710]	Up	8.36724	0.0216144	0	60	0.00579528	0.0772844
Usp11	ubiquitin specific peptidase 11 [Source:MGI Symbol;Acc:MGI:2384312]	Up	8.3859	0.0371641	0	56.3333	0.00581408	0.0774545
Pelp1	proline, glutamic acid and leucine rich protein 1 [Source:MGI Symbol;Acc:MGI:1922523]	Up	2.56865	4.70671	148.4	1296.17	0.00581852	0.0774545
Dhrsx	#N/A	Up	1.27754	5.799	634.4	2299.83	0.00583339	0.0775204
Ifngr1	interferon gamma receptor 1 [Source:MGI Symbol;Acc:MGI:107655]	Up	0.897209	6.6684	1149	3625.67	0.00583397	0.0775204
Cacnb3	calcium channel, voltage-dependent, beta 3 subunit [Source:MGI Symbol;Acc:MGI:103307]	Up	1.29331	5.82479	618	2482.67	0.00584954	0.0776576
Prkcg	protein kinase C, gamma [Source:MGI Symbol;Acc:MGI:97597]	Up	8.39301	0.0432789	0	54.1667	0.00589038	0.0781294
Mlec	malectin [Source:MGI Symbol;Acc:MGI:1924015]	Up	0.813809	8.35058	4037.8	12855.5	0.00590575	0.0782118
Rab3b	RAB3B, member RAS oncogene family [Source:MGI Symbol;Acc:MGI:1917158]	Up	8.43501	0.0837104	0	62.5	0.0059146	0.0782118
2900089D17Rik	RIKEN cDNA 2900089D17 gene [Source:MGI Symbol;Acc:MGI:1914527]	Up	9.61596	1.18542	0	64	0.00591625	0.0782118
Elfn2	leucine rich repeat and fibronectin type III, extracellular 2 [Source:MGI Symbol;Acc:MGI:3608416]	Up	8.74348	0.36843	0	71.3333	0.00591775	0.0782118
Eif4a2	eukaryotic translation initiation factor 4A2 [Source:MGI Symbol;Acc:MGI:106906]	Down	-0.899075	7.90678	5557.2	4829.5	0.0059455	0.0785082
Fos	FBJ osteosarcoma oncogene [Source:MGI Symbol;Acc:MGI:95574]	Down	-1.3634	5.2479	1054.6	688.333	0.00595911	0.0785231
Cfi	complement component factor i [Source:MGI Symbol;Acc:MGI:105937]	Down	-9.38213	0.707354	52.8	0	0.00596637	0.0785231
Car15	carbonic anhydrase 15 [Source:MGI Symbol;Acc:MGI:1931324]	Up	8.43984	0.0861411	0	57.1667	0.00596768	0.0785231
Gas2	growth arrest specific 2 [Source:MGI Symbol;Acc:MGI:95657]	Up	8.38127	0.034427	0	61.5	0.00596788	0.0785231
Cdh24	cadherin-like 24 [Source:MGI Symbol;Acc:MGI:1928330]	Up	8.42208	0.0711299	0	61.3333	0.00600838	0.0789856
Gm32952	#N/A	Down	-4.96973	-0.439064	20.8	1	0.00602351	0.0791141
Smbd1	somatomedin B domain containing 1 [Source:MGI Symbol;Acc:MGI:2685779]	Up	8.29117	-0.0491834	0	53	0.00607032	0.0796581
Ms4a10	membrane-spanning 4-domains, subfamily A, member 10 [Source:MGI Symbol;Acc:MGI:1917076]	Up	8.65429	0.284886	0	66.5	0.00608807	0.0798178
Sp5	trans-acting transcription factor 5 [Source:MGI Symbol;Acc:MGI:1927715]	Up	8.26062	-0.0766042	0	52.8333	0.00609907	0.0798178
Inpp4b	inositol polyphosphate-4-phosphatase, type II [Source:MGI Symbol;Acc:MGI:2158925]	Up	9.23477	0.82034	0	56.6667	0.006101	0.0798178
Zfp184	zinc finger protein 184 (Kruppel-like) [Source:MGI Symbol;Acc:MGI:1922244]	Up	8.31378	-0.0275675	0	57	0.00610409	0.0798178
1700066M21Rik	RIKEN cDNA 1700066M21 gene [Source:MGI Symbol;Acc:MGI:1920717]	Up	8.63553	0.265997	0	59.1667	0.00612634	0.0800378
BC025920	cDNA sequence BC025920 [Source:MGI Symbol;Acc:MGI:2670983]	Up	8.2643	-0.0711587	0	58	0.00615169	0.0802981
Gm26685	predicted gene, 26685 [Source:MGI Symbol;Acc:MGI:5477179]	Up	8.56524	0.203897	0	70	0.00616432	0.0803247
F630048H11Rik	#N/A	Down	-1.92181	4.64282	651.6	339	0.00616461	0.0803247
Rab5c	RAB5C, member RAS oncogene family [Source:MGI Symbol;Acc:MGI:105306]	Down	-0.771878	7.45704	3980.4	3821	0.0061723	0.0803285
Gap43	growth associated protein 43 [Source:MGI Symbol;Acc:MGI:95639]	Down	-9.33896	0.666106	51.2	0	0.00617577	0.0803285
Pstpip1	proline-serine-threonine phosphatase-interacting protein 1 [Source:MGI Symbol;Acc:MGI:1321396]	Up	8.44403	0.0920492	0	64	0.00620387	0.0805215
Papln	papilin, proteoglycan-like sulfated glycoprotein [Source:MGI Symbol;Acc:MGI:2386139]	Up	7.24048	-0.968737	0	25.6667	0.00620686	0.0805215
Cdkl3	cyclin-dependent kinase-like 3 [Source:MGI Symbol;Acc:MGI:2388268]	Up	8.42089	0.0684926	0	53.1667	0.00620696	0.0805215
Nipa1	non imprinted in Prader-Willi/Angelman syndrome 1 homolog (human) [Source:MGI Symbol;Acc:MGI:2442058]	Up	8.2781	-0.062331	0	48.3333	0.00622128	0.0806366
Fam183b	family with sequence similarity 183, member B [Source:MGI Symbol;Acc:MGI:1922679]	Up	8.35366	0.00750669	0	54.8333	0.00625378	0.0809131
Ptpru	protein tyrosine phosphatase, receptor type, U [Source:MGI Symbol;Acc:MGI:1321151]	Up	8.86671	0.482839	0	74.1667	0.0062568	0.0809131
Gm33617	#N/A	Up	8.60077	0.236494	0	70.1667	0.00625904	0.0809131
Slc39a2	solute carrier family 39 (zinc transporter), member 2 [Source:MGI Symbol;Acc:MGI:2684326]	Up	8.3248	-0.0193229	0	51.1667	0.00627483	0.080978
LOC118567713	#N/A	Down	-5.63101	0.155707	41.2	1	0.00627847	0.080978
Lyl1	lymphoblastomic leukemia 1 [Source:MGI Symbol;Acc:MGI:96891]	Up	8.34127	-0.00185192	0	59.3333	0.00628051	0.080978
Cdyl2	chromodomain protein, Y chromosome-like 2 [Source:MGI Symbol;Acc:MGI:1923046]	Up	8.29785	-0.0413679	0	56.8333	0.00629738	0.0811149
Sh3glb2	SH3-domain GRB2-like endophilin B2 [Source:MGI Symbol;Acc:MGI:2385131]	Up	1.11433	6.20439	807	2982.17	0.00630211	0.0811149
B3gnt7	UDP-GlcNAc:betaGal beta-1,3-N-acetylglucosaminyltransferase 7 [Source:MGI Symbol;Acc:MGI:2384394]	Up	2.48692	6.45787	402.4	4631.67	0.00630943	0.0811385
Anapc5	anaphase-promoting complex subunit 5 [Source:MGI Symbol;Acc:MGI:1929722]	Up	0.844068	7.38294	2116.2	6618.33	0.00635378	0.0816378
Gm51955	#N/A	Down	-4.32994	-0.117271	25.4	2.66667	0.00636567	0.0817194
Gm39693	#N/A	Up	8.37785	0.0289409	0	53.3333	0.00637228	0.0817333
Sprr1a	small proline-rich protein 1A [Source:MGI Symbol;Acc:MGI:106660]	Down	-1.99492	5.28956	1260	458.5	0.00638619	0.0818306
Rgn	regucalcin [Source:MGI Symbol;Acc:MGI:108024]	Up	8.22167	-0.112038	0	51.3333	0.00639094	0.0818306
2700081O15Rik	#N/A	Up	8.36804	0.0205766	0	52.6667	0.00640978	0.0819427
Esr1	estrogen receptor 1 (alpha) [Source:MGI Symbol;Acc:MGI:1352467]	Up	8.24985	-0.0881201	0	47.1667	0.00641088	0.0819427
AU041133	expressed sequence AU041133 [Source:MGI Symbol;Acc:MGI:2143755]	Up	8.31093	-0.0311805	0	54.6667	0.00642069	0.0819427
Tmed9	transmembrane p24 trafficking protein 9 [Source:MGI Symbol;Acc:MGI:1914761]	Up	0.846486	6.47162	1111.2	3442	0.00642188	0.0819427
Gm52691	#N/A	Up	8.31296	-0.0280453	0	57.3333	0.0064545	0.082288
Smim27	small integral membrane protein 27 [Source:MGI Symbol;Acc:MGI:1913684]	Up	8.29927	-0.0424874	0	52.5	0.00647774	0.0825009
Msn	moesin [Source:MGI Symbol;Acc:MGI:97167]	Up	8.21542	-0.120127	0	44.5	0.00648237	0.0825009
Gm11240	predicted gene 11240 [Source:MGI Symbol;Acc:MGI:3651058]	Up	9.52448	1.09672	0	57.5	0.00649598	0.0826029
Bmp8b	bone morphogenetic protein 8b [Source:MGI Symbol;Acc:MGI:107335]	Up	9.73461	1.29996	0	68	0.00651747	0.0828049
Slco3a1	solute carrier organic anion transporter family, member 3a1 [Source:MGI Symbol;Acc:MGI:1351867]	Up	8.50088	0.142763	0	58.5	0.00652936	0.0828848
Gm30961	predicted gene, 30961 [Source:MGI Symbol;Acc:MGI:5590120]	Up	8.23657	-0.0975636	0	54.8333	0.00655191	0.0830996
Ncln	nicalin [Source:MGI Symbol;Acc:MGI:1926081]	Up	1.24418	6.60649	1090	4054.17	0.00656961	0.0832526
Fcer1g	Fc receptor, IgE, high affinity I, gamma polypeptide [Source:MGI Symbol;Acc:MGI:95496]	Up	9.32937	0.909932	0	58.1667	0.00658329	0.0833545
Krt36	keratin 36 [Source:MGI Symbol;Acc:MGI:109364]	Up	8.491	0.133848	0	58.1667	0.00660862	0.0833761
Gm32894	#N/A	Down	-3.10443	3.52079	339	79.5	0.00660937	0.0833761
Gm29998	#N/A	Up	8.21925	-0.114882	0	48.8333	0.00661039	0.0833761
Timm23	translocase of inner mitochondrial membrane 23 [Source:MGI Symbol;Acc:MGI:1858317]	Down	-0.828935	6.57811	2318.2	2085	0.00661141	0.0833761
Nfkbia	nuclear factor of kappa light polypeptide gene enhancer in B cells inhibitor, alpha [Source:MGI Symbol;Acc:MGI:104741]	Down	-0.818563	7.56266	4127	3939.67	0.00661625	0.0833761
Angpt2	angiopoietin 2 [Source:MGI Symbol;Acc:MGI:1202890]	Up	8.29992	-0.0420673	0	52.1667	0.00661885	0.0833761
Pdx1	pancreatic and duodenal homeobox 1 [Source:MGI Symbol;Acc:MGI:102851]	Up	8.26869	-0.0678879	0	57.1667	0.00667107	0.0839623
Tprgl	transformation related protein 63 regulated like [Source:MGI Symbol;Acc:MGI:1915058]	Up	0.822702	6.46286	2019.6	2044.67	0.00668326	0.0839946
Tcn2	transcobalamin 2 [Source:MGI Symbol;Acc:MGI:98534]	Up	0.856828	6.45997	1054	3342.17	0.00668501	0.0839946
Gm19510	predicted gene, 19510 [Source:MGI Symbol;Acc:MGI:5011695]	Down	-8.61017	-0.00566837	49	0	0.00670441	0.0840652
Lrg1	leucine-rich alpha-2-glycoprotein 1 [Source:MGI Symbol;Acc:MGI:1924155]	Up	8.29706	-0.0416518	0	57.8333	0.00670618	0.0840652
Gm14167	predicted gene 14167 [Source:MGI Symbol;Acc:MGI:3651481]	Up	8.23217	-0.100964	0	55.3333	0.00670769	0.0840652
Rims2	regulating synaptic membrane exocytosis 2 [Source:MGI Symbol;Acc:MGI:2152972]	Up	8.25345	-0.0830831	0	53.5	0.0067135	0.0840666
Aqp8	aquaporin 8 [Source:MGI Symbol;Acc:MGI:1195271]	Down	-1.46704	6.1433	1858.2	898.333	0.00673504	0.084127
Tmprss7	transmembrane serine protease 7 [Source:MGI Symbol;Acc:MGI:2686594]	Up	8.21795	-0.116498	0	47	0.00673508	0.084127
Ccar1	cell division cycle and apoptosis regulator 1 [Source:MGI Symbol;Acc:MGI:1914750]	Down	-0.841318	7.4864	4173.8	3953.5	0.00673863	0.084127
Dhrs3	dehydrogenase/reductase (SDR family) member 3 [Source:MGI Symbol;Acc:MGI:1315215]	Up	1.1601	5.70511	598.4	2162.5	0.00674109	0.084127
Cabp1	calcium binding protein 1 [Source:MGI Symbol;Acc:MGI:1352750]	Up	8.12103	-0.202729	0	49	0.00675214	0.0841938
Plch2	phospholipase C, eta 2 [Source:MGI Symbol;Acc:MGI:2443078]	Up	1.9356	4.31601	150	870.5	0.00677646	0.0844257
C330026H20Rik	#N/A	Up	8.36397	0.0188006	0	61.6667	0.00678646	0.0844329
Oip5os1	Opa interacting protein 5, opposite strand 1 [Source:MGI Symbol;Acc:MGI:1913852]	Down	-1.45792	4.95044	764.2	519.5	0.00678846	0.0844329
Atp5d	ATP synthase, H+ transporting, mitochondrial F1 complex, delta subunit [Source:MGI Symbol;Acc:MGI:1913293]	Up	0.671611	10.0687	14075.6	40541.2	0.00680019	0.0844911
Tecpr1	tectonin beta-propeller repeat containing 1 [Source:MGI Symbol;Acc:MGI:1917631]	Up	1.25309	5.73311	524.2	2301.17	0.00680458	0.0844911
Gm15860	predicted gene 15860 [Source:MGI Symbol;Acc:MGI:3801778]	Up	8.16523	-0.161487	0	53.6667	0.00682016	0.0846135
Got2	glutamatic-oxaloacetic transaminase 2, mitochondrial [Source:MGI Symbol;Acc:MGI:95792]	Up	0.817341	6.94679	1538	4584.83	0.00688018	0.0852458
E330011O21Rik	RIKEN cDNA E330011O21 gene [Source:MGI Symbol;Acc:MGI:3759668]	Up	8.3504	0.00701492	0	62	0.0068855	0.0852458
Zfp692	zinc finger protein 692 [Source:MGI Symbol;Acc:MGI:2144276]	Up	5.50048	3.64701	7.6	748.833	0.00688844	0.0852458
Tmem262	transmembrane protein 262 [Source:MGI Symbol;Acc:MGI:3690536]	Up	8.08895	-0.231841	0	47.3333	0.0069118	0.0854199
Gm14051	predicted gene 14051 [Source:MGI Symbol;Acc:MGI:3650008]	Down	-3.57026	3.64082	398.4	70.6667	0.00691909	0.0854199
Gm52305	#N/A	Up	10.0025	1.56952	0	174.833	0.00691985	0.0854199
Gm21370	predicted gene, 21370 [Source:MGI Symbol;Acc:MGI:5434725]	Up	5.81483	-0.0917489	0.4	51	0.00695423	0.0857546
Por	cytochrome p450 oxidoreductase [Source:MGI Symbol;Acc:MGI:97744]	Up	0.889382	7.13103	1639.2	5139.83	0.00695857	0.0857546
Gm52138	#N/A	Up	6.7887	-1.33553	0	19.6667	0.00696872	0.0858081
Dusp4	dual specificity phosphatase 4 [Source:MGI Symbol;Acc:MGI:2442191]	Up	8.33166	-0.0106426	0	60.1667	0.00697858	0.085858
H2ac19	H2A clustered histone 19 [Source:MGI Symbol;Acc:MGI:2448283]	Up	5.23526	-0.0550957	0.6	42	0.00699075	0.085872
Actr6	ARP6 actin-related protein 6 [Source:MGI Symbol;Acc:MGI:1914269]	Up	8.66459	0.294933	0	71.8333	0.00699134	0.085872
Rnf157	ring finger protein 157 [Source:MGI Symbol;Acc:MGI:2442484]	Up	7.39392	-0.845225	0	24.1667	0.00700687	0.0858951
Adipor1	adiponectin receptor 1 [Source:MGI Symbol;Acc:MGI:1919924]	Down	-0.701183	8.04392	5840.6	5776.33	0.00700814	0.0858951
Phf20	PHD finger protein 20 [Source:MGI Symbol;Acc:MGI:2444148]	Down	-1.55795	4.94903	812.6	503.333	0.00701066	0.0858951
2410002F23Rik	RIKEN cDNA 2410002F23 gene [Source:MGI Symbol;Acc:MGI:1914226]	Up	3.07556	3.98823	62.2	773.667	0.00703321	0.0861
Cela1	chymotrypsin-like elastase family, member 1 [Source:MGI Symbol;Acc:MGI:95314]	Up	1.31459	7.26015	1443.6	6621.33	0.00706024	0.0863594
Pdk4	pyruvate dehydrogenase kinase, isoenzyme 4 [Source:MGI Symbol;Acc:MGI:1351481]	Down	-2.22591	4.13784	538.4	204.5	0.00707147	0.0864252
Taz	#N/A	Up	1.5192	5.06888	256	1421.83	0.00707969	0.0864542
E130215H24Rik	RIKEN cDNA E130215H24 gene [Source:MGI Symbol;Acc:MGI:1926091]	Up	8.52346	0.165985	0	69	0.00710588	0.0867024
Gm50587	#N/A	Up	8.1247	-0.201707	0	43	0.00711922	0.0867504
Mfsd2b	major facilitator superfamily domain containing 2B [Source:MGI Symbol;Acc:MGI:3583946]	Up	8.31659	-0.0240789	0	60.8333	0.00712157	0.0867504
Fkbp14	FK506 binding protein 14 [Source:MGI Symbol;Acc:MGI:2387639]	Up	8.08626	-0.233893	0	48.1667	0.00713221	0.0868085
Nkg7	natural killer cell group 7 sequence [Source:MGI Symbol;Acc:MGI:1931250]	Up	8.1499	-0.175716	0	52.3333	0.00714133	0.086835
Pogz	pogo transposable element with ZNF domain [Source:MGI Symbol;Acc:MGI:2442117]	Up	4.48214	3.31645	12.8	433.833	0.00714614	0.086835
Gm41404	#N/A	Up	8.10872	-0.214733	0	44.3333	0.00716128	0.0868788
Ano9	anoctamin 9 [Source:MGI Symbol;Acc:MGI:1918595]	Up	2.32285	5.27898	196.2	1934.17	0.00716151	0.0868788
Zfp52	zinc finger protein 52 [Source:MGI Symbol;Acc:MGI:99199]	Up	8.22461	-0.113139	0	41.8333	0.00720062	0.0872146
LOC118568317	#N/A	Up	6.44823	-1.59681	0	15.8333	0.00720099	0.0872146
Gm12701	predicted gene 12701 [Source:MGI Symbol;Acc:MGI:3650875]	Up	8.21124	-0.123328	0	46.3333	0.00722384	0.0874198
Gm31349	#N/A	Up	6.15982	0.941714	1	103.833	0.00726152	0.0877979
Tapbp	TAP binding protein [Source:MGI Symbol;Acc:MGI:1201689]	Up	0.865915	6.99005	1651.2	4902.33	0.00726697	0.0877979
Gss	glutathione synthetase [Source:MGI Symbol;Acc:MGI:95852]	Up	0.73616	7.26557	1938.8	5782.5	0.00727844	0.0878646
Hbb-bt	hemoglobin, beta adult t chain [Source:MGI Symbol;Acc:MGI:5474850]	Up	8.33803	-0.00324001	0	65	0.0072933	0.0879334
Tab1	TGF-beta activated kinase 1/MAP3K7 binding protein 1 [Source:MGI Symbol;Acc:MGI:1913763]	Up	1.77556	4.70969	170.8	1222.83	0.00729779	0.0879334
Klhl3	kelch-like 3 [Source:MGI Symbol;Acc:MGI:2445185]	Up	8.01158	-0.303216	0	39.5	0.00730366	0.0879334
Gm36856	#N/A	Up	8.55298	0.193276	0	73.6667	0.00730795	0.0879334
Tom1l1	target of myb1-like 1 (chicken) [Source:MGI Symbol;Acc:MGI:1919193]	Down	-1.14201	6.23667	2030.2	1306.5	0.00734688	0.08833
Clpb	ClpB caseinolytic peptidase B [Source:MGI Symbol;Acc:MGI:1100517]	Up	1.65866	5.16743	259.8	1655.5	0.00740754	0.0889735
Larp4b	La ribonucleoprotein 4B [Source:MGI Symbol;Acc:MGI:106330]	Up	0.873952	7.36778	1955.2	6091.83	0.00741245	0.0889735
Naa20	N(alpha)-acetyltransferase 20, NatB catalytic subunit [Source:MGI Symbol;Acc:MGI:1915127]	Down	-1.13644	5.60564	1266.4	959.5	0.00743037	0.0891162
Fmo1	flavin containing monooxygenase 1 [Source:MGI Symbol;Acc:MGI:1310002]	Up	9.21073	0.808485	0	99.3333	0.00745509	0.0893402
Ptgfrn	prostaglandin F2 receptor negative regulator [Source:MGI Symbol;Acc:MGI:1277114]	Up	1.27115	5.71631	596	2112.67	0.00746243	0.0893556
Soat2	sterol O-acyltransferase 2 [Source:MGI Symbol;Acc:MGI:1332226]	Up	8.18685	-0.14391	0	49	0.00747828	0.0894042
AA388235	expressed sequence AA388235 [Source:MGI Symbol;Acc:MGI:3035178]	Up	7.30088	-0.915643	0	30.5	0.00748004	0.0894042
Gm10509	predicted gene 10509 [Source:MGI Symbol;Acc:MGI:3796835]	Up	8.00231	-0.311825	0	38.6667	0.00748464	0.0894042
Dync1i1	dynein cytoplasmic 1 intermediate chain 1 [Source:MGI Symbol;Acc:MGI:107743]	Up	8.12674	-0.197801	0	49.1667	0.00750575	0.0895839
Gpx7	glutathione peroxidase 7 [Source:MGI Symbol;Acc:MGI:1914555]	Up	7.99768	-0.315485	0	40.6667	0.00755334	0.0899896
Gm30456	#N/A	Up	8.20245	-0.127571	0	54.5	0.0075541	0.0899896
Gm11723	predicted gene 11723 [Source:MGI Symbol;Acc:MGI:3650120]	Up	8.32225	-0.0174625	0	64.5	0.00755961	0.0899896
Gzma	granzyme A [Source:MGI Symbol;Acc:MGI:109266]	Up	9.10576	0.710535	0	109	0.00756561	0.0899896
Ahcy	S-adenosylhomocysteine hydrolase [Source:MGI Symbol;Acc:MGI:87968]	Up	0.657757	8.31055	6932	7672.83	0.00757164	0.0899896
Gm38639	#N/A	Up	8.20119	-0.131472	0	48.6667	0.00757628	0.0899896
Cfap20dc	CFAP20 domain containing [Source:MGI Symbol;Acc:MGI:1926154]	Up	8.01064	-0.299931	0	48.5	0.00758879	0.0900658
Rnasek	ribonuclease, RNase K [Source:MGI Symbol;Acc:MGI:106369]	Up	1.04118	6.53702	937	3569.17	0.00762417	0.0904132
Tns1	tensin 1 [Source:MGI Symbol;Acc:MGI:104552]	Up	7.98836	-0.319952	0	47.5	0.00763041	0.0904136
Frmd6	FERM domain containing 6 [Source:MGI Symbol;Acc:MGI:2442579]	Up	7.90749	-0.394933	0	38.3333	0.00764111	0.0904136
Snrnp200	small nuclear ribonucleoprotein 200 (U5) [Source:MGI Symbol;Acc:MGI:2444401]	Up	1.2561	6.09296	693.6	2882.33	0.00764257	0.0904136
Fryl	FRY like transcription coactivator [Source:MGI Symbol;Acc:MGI:1919563]	Up	1.35693	5.40188	405.6	1740.5	0.00765	0.0904292
Surf4	surfeit gene 4 [Source:MGI Symbol;Acc:MGI:98445]	Up	0.823849	7.51302	2411.6	7322	0.00766953	0.0905875
Syt13	synaptotagmin XIII [Source:MGI Symbol;Acc:MGI:1933945]	Up	7.95045	-0.354686	0	44.1667	0.00768343	0.0905921
Tmem51os1	Tmem51 opposite strand 1 [Source:MGI Symbol;Acc:MGI:3642733]	Up	8.10875	-0.215941	0	42.8333	0.00768705	0.0905921
Slc4a7	solute carrier family 4, sodium bicarbonate cotransporter, member 7 [Source:MGI Symbol;Acc:MGI:2443878]	Down	-1.21275	5.37713	1093	808.833	0.00769394	0.0905921
LOC118568744	#N/A	Up	7.91627	-0.387309	0	38.6667	0.00769444	0.0905921
4930524J08Rik	#N/A	Up	8.04438	-0.269606	0	50.6667	0.00770906	0.0906919
Map2	microtubule-associated protein 2 [Source:MGI Symbol;Acc:MGI:97175]	Up	7.85521	-0.439384	0	41.3333	0.00772062	0.0907557
Maats1	#N/A	Up	7.91779	-0.383664	0	43.3333	0.00773761	0.0908831
Kcnq1ot1	KCNQ1 overlapping transcript 1 [Source:MGI Symbol;Acc:MGI:1926855]	Down	-2.39268	3.9868	421.4	178.167	0.0077645	0.0911265
Baiap2l2	BAI1-associated protein 2-like 2 [Source:MGI Symbol;Acc:MGI:2652819]	Up	1.05362	6.42395	897.6	3650.5	0.00778839	0.0913343
Gm33938	#N/A	Up	7.23111	-0.9775	0	24.3333	0.0077966	0.0913581
Myo3b	myosin IIIB [Source:MGI Symbol;Acc:MGI:2448580]	Down	-9.08757	0.42733	43.2	0	0.00781342	0.0914296
Adora1	adenosine A1 receptor [Source:MGI Symbol;Acc:MGI:99401]	Up	8.14462	-0.183655	0	45.1667	0.00781508	0.0914296
Zfp934	zinc finger protein 934 [Source:MGI Symbol;Acc:MGI:1924367]	Up	7.9438	-0.362754	0	40.5	0.00784195	0.0914859
Stt3b	STT3, subunit of the oligosaccharyltransferase complex, homolog B (S. cerevisiae) [Source:MGI Symbol;Acc:MGI:1915542]	Up	0.810368	7.01673	1655.2	4815	0.00784672	0.0914859
Nucb1	nucleobindin 1 [Source:MGI Symbol;Acc:MGI:97388]	Up	0.67734	8.32425	4208.6	11972.7	0.00784891	0.0914859
Gm31834	predicted gene, 31834 [Source:MGI Symbol;Acc:MGI:5590993]	Up	8.00668	-0.307927	0	38.6667	0.00785961	0.0914859
1700110K17Rik	RIKEN cDNA 1700110K17 gene [Source:MGI Symbol;Acc:MGI:1920808]	Up	8.3089	-0.033237	0	51	0.00786186	0.0914859
Gm46914	#N/A	Up	7.96643	-0.342793	0	39.5	0.00786335	0.0914859
Cherp	calcium homeostasis endoplasmic reticulum protein [Source:MGI Symbol;Acc:MGI:106417]	Up	2.41387	4.60214	137.4	1162.17	0.00786571	0.0914859
Trim30a	tripartite motif-containing 30A [Source:MGI Symbol;Acc:MGI:98178]	Up	7.99328	-0.317536	0	42.1667	0.00786942	0.0914859
Spry4	sprouty RTK signaling antagonist 4 [Source:MGI Symbol;Acc:MGI:1345144]	Up	7.81946	-0.473568	0	35.1667	0.00788502	0.0915952
Gid4	GID complex subunit 4, VID24 homolog [Source:MGI Symbol;Acc:MGI:1914021]	Down	-1.43065	5.16826	956	633.667	0.00789767	0.0916701
Wnt5b	wingless-type MMTV integration site family, member 5B [Source:MGI Symbol;Acc:MGI:98959]	Up	7.96877	-0.337655	0	46.1667	0.00790998	0.0917067
LOC118567399	#N/A	Up	8.3066	-0.0322713	0	60.8333	0.00791818	0.0917067
Gm11769	predicted gene 11769 [Source:MGI Symbol;Acc:MGI:3702101]	Up	8.29374	-0.0459502	0	53.3333	0.00791945	0.0917067
Wdr78	#N/A	Up	8.17556	-0.15218	0	54.3333	0.00793523	0.0918175
Pex6	peroxisomal biogenesis factor 6 [Source:MGI Symbol;Acc:MGI:2385054]	Up	1.13403	6.05099	641.2	2751.5	0.00796017	0.092034
Gm13430	predicted gene 13430 [Source:MGI Symbol;Acc:MGI:3651032]	Up	5.39592	-1.24471	0.2	14.1667	0.00797707	0.0921573
LOC115489596	#N/A	Up	7.83599	-0.459723	0	34.6667	0.00798493	0.0921761
Htr2b	5-hydroxytryptamine (serotonin) receptor 2B [Source:MGI Symbol;Acc:MGI:109323]	Down	-6.70741	-0.845887	14	0.166667	0.00799221	0.0921824
Myo7b	myosin VIIB [Source:MGI Symbol;Acc:MGI:107709]	Up	0.802143	7.25062	1892.6	5618	0.00799796	0.0921824
Spon1	spondin 1, (f-spondin) extracellular matrix protein [Source:MGI Symbol;Acc:MGI:2385287]	Up	6.85786	-1.28009	0	20.1667	0.00801293	0.0922557
Ifit3b	interferon-induced protein with tetratricopeptide repeats 3B [Source:MGI Symbol;Acc:MGI:3698419]	Up	8.10166	-0.221468	0	43.5	0.00801681	0.0922557
Sptbn4	spectrin beta, non-erythrocytic 4 [Source:MGI Symbol;Acc:MGI:1890574]	Up	7.98597	-0.32506	0	42.5	0.00805815	0.0926302
Pik3ap1	phosphoinositide-3-kinase adaptor protein 1 [Source:MGI Symbol;Acc:MGI:1933177]	Up	7.95275	-0.355281	0	38.8333	0.00806188	0.0926302
Spindoc	spindlin interactor and repressor of chromatin binding [Source:MGI Symbol;Acc:MGI:2147611]	Down	-1.37964	4.95075	735.8	526.167	0.00807596	0.092697
Ackr3	atypical chemokine receptor 3 [Source:MGI Symbol;Acc:MGI:109562]	Up	8.34783	0.00347416	0	59	0.00808024	0.092697
Npepl1	aminopeptidase-like 1 [Source:MGI Symbol;Acc:MGI:2448523]	Up	1.14536	5.96883	679.6	2734.5	0.00810288	0.092766
Rcor2	REST corepressor 2 [Source:MGI Symbol;Acc:MGI:1859854]	Up	8.07215	-0.246834	0	47.6667	0.00810315	0.092766
Gm34845	#N/A	Up	7.78289	-0.504599	0	35.8333	0.00810509	0.092766
Gvin-ps1	GTPase, very large interferon inducible, pseudogene 1 [Source:MGI Symbol;Acc:MGI:1924950]	Up	1.14327	6.90821	1235	4764	0.00813079	0.092935
P4hb	prolyl 4-hydroxylase, beta polypeptide [Source:MGI Symbol;Acc:MGI:97464]	Up	0.650524	9.61896	10727.6	28464.8	0.00813325	0.092935
Eif3b	eukaryotic translation initiation factor 3, subunit B [Source:MGI Symbol;Acc:MGI:106478]	Up	0.731647	8.15391	3827.4	10895.3	0.00813873	0.092935
A330023F24Rik	RIKEN cDNA A330023F24 gene [Source:MGI Symbol;Acc:MGI:2443958]	Up	8.00325	-0.306113	0	49.8333	0.00814508	0.0929357
Nme1	NME/NM23 nucleoside diphosphate kinase 1 [Source:MGI Symbol;Acc:MGI:97355]	Up	1.18793	6.82129	1201	4947.67	0.00817018	0.0930632
1810062G17Rik	RIKEN cDNA 1810062G17 gene [Source:MGI Symbol;Acc:MGI:1919532]	Up	8.03631	-0.276979	0	48.8333	0.00817168	0.0930632
AI463170	expressed sequence AI463170 [Source:MGI Symbol;Acc:MGI:2144839]	Up	7.79101	-0.495326	0	40.3333	0.00817659	0.0930632
Gm16124	predicted gene 16124 [Source:MGI Symbol;Acc:MGI:3802001]	Up	7.84325	-0.452057	0	37.3333	0.00818145	0.0930632
Zfp595	zinc finger protein 595 [Source:MGI Symbol;Acc:MGI:3040707]	Up	7.79914	-0.491222	0	36	0.00819682	0.0931663
Hoxa11os	homeobox A11, opposite strand [Source:MGI Symbol;Acc:MGI:107208]	Up	1.99159	4.93303	222.2	1505.67	0.00821485	0.0932995
Dct	dopachrome tautomerase [Source:MGI Symbol;Acc:MGI:102563]	Up	7.85577	-0.437828	0	43.5	0.00824191	0.0935349
Gm33666	predicted gene, 33666 [Source:MGI Symbol;Acc:MGI:5592825]	Up	6.69282	-1.42979	0	13.1667	0.00826659	0.0937063
Gm42356	#N/A	Down	-9.15852	0.488042	38.4	0	0.00826969	0.0937063
Lat	linker for activation of T cells [Source:MGI Symbol;Acc:MGI:1342293]	Up	7.90391	-0.396441	0	42.8333	0.00828119	0.0937329
Gask1b	golgi associated kinase 1B [Source:MGI Symbol;Acc:MGI:1915909]	Up	8.19929	-0.133022	0	47.5	0.00831655	0.0937329
Gck	glucokinase [Source:MGI Symbol;Acc:MGI:1270854]	Up	7.88711	-0.411617	0	42.1667	0.00832212	0.0937329
Nolc1	nucleolar and coiled-body phosphoprotein 1 [Source:MGI Symbol;Acc:MGI:1918019]	Up	1.28589	5.63895	580.8	2039.83	0.00832575	0.0937329
Ms4a18	membrane-spanning 4-domains, subfamily A, member 18 [Source:MGI Symbol;Acc:MGI:1923252]	Up	8.01108	-0.301006	0	46.6667	0.00832957	0.0937329
Lrfn1	leucine rich repeat and fibronectin type III domain containing 1 [Source:MGI Symbol;Acc:MGI:2136810]	Up	7.9311	-0.37277	0	41	0.00833362	0.0937329
Tspan8	tetraspanin 8 [Source:MGI Symbol;Acc:MGI:2384918]	Up	0.651591	8.67682	5479.4	14799.7	0.00833743	0.0937329
Setd3	SET domain containing 3 [Source:MGI Symbol;Acc:MGI:1289184]	Down	-0.818662	7.01866	3011.6	2983.83	0.00834013	0.0937329
Gm22009	predicted gene, 22009 [Source:MGI Symbol;Acc:MGI:5451786]	Up	8.14501	-0.185064	0	39.8333	0.00834045	0.0937329
1700123M08Rik	RIKEN cDNA 1700123M08 gene [Source:MGI Symbol;Acc:MGI:1923915]	Up	7.90929	-0.390166	0	45.8333	0.00834117	0.0937329
H4c2	H4 clustered histone 2 [Source:MGI Symbol;Acc:MGI:2448420]	Up	7.94919	-0.356543	0	43.1667	0.00834182	0.0937329
Baz1a	bromodomain adjacent to zinc finger domain 1A [Source:MGI Symbol;Acc:MGI:1309478]	Down	-1.25378	5.52786	1251	796.833	0.0083566	0.0937507
Derl2	Der1-like domain family, member 2 [Source:MGI Symbol;Acc:MGI:2151483]	Up	1.27706	5.32434	365.2	1578.17	0.00836709	0.0937507
Stx19	syntaxin 19 [Source:MGI Symbol;Acc:MGI:1915409]	Up	8.30702	-0.0352134	0	51.3333	0.00836728	0.0937507
H4c14	H4 clustered histone 14 [Source:MGI Symbol;Acc:MGI:2140113]	Up	8.42293	0.0710596	0	54.6667	0.0083735	0.0937507
Trpm5	transient receptor potential cation channel, subfamily M, member 5 [Source:MGI Symbol;Acc:MGI:1861718]	Up	4.53638	4.06526	19.4	878	0.0083762	0.0937507
Depdc1a	DEP domain containing 1a [Source:MGI Symbol;Acc:MGI:1923381]	Up	8.80413	0.411453	0	43.8333	0.00838555	0.0937507
Gm36317	#N/A	Up	7.76266	-0.523476	0	35	0.00838936	0.0937507
Zfp69	zinc finger protein 69 [Source:MGI Symbol;Acc:MGI:107794]	Up	7.71152	-0.566315	0	36.3333	0.00839416	0.0937507
Tmod4	tropomodulin 4 [Source:MGI Symbol;Acc:MGI:1355285]	Up	8.05715	-0.259833	0	45.6667	0.00840767	0.0938306
Gm52129	#N/A	Up	5.79025	1.15022	1.6	124.833	0.00842624	0.0938915
P2rx3	purinergic receptor P2X, ligand-gated ion channel, 3 [Source:MGI Symbol;Acc:MGI:1097160]	Up	7.71909	-0.561969	0	32.5	0.00842983	0.0938915
Rab3d	RAB3D, member RAS oncogene family [Source:MGI Symbol;Acc:MGI:97844]	Up	0.843287	7.6647	4472.6	4536	0.00843219	0.0938915
Golga7b	golgi autoantigen, golgin subfamily a, 7B [Source:MGI Symbol;Acc:MGI:1918396]	Up	8.88457	0.495258	0	74.8333	0.00845702	0.0940971
Mprip	myosin phosphatase Rho interacting protein [Source:MGI Symbol;Acc:MGI:1349438]	Up	1.11497	6.67585	920.6	4103.17	0.00848381	0.0942116
Resp18	regulated endocrine-specific protein 18 [Source:MGI Symbol;Acc:MGI:1098222]	Up	7.83677	-0.456121	0	38.5	0.00848449	0.0942116
Drc3	dynein regulatory complex subunit 3 [Source:MGI Symbol;Acc:MGI:1921915]	Up	7.11658	0.502115	0.2	50.8333	0.00848644	0.0942116
2610507B11Rik	#N/A	Up	0.684783	7.58666	2531	6805	0.00851553	0.0944636
Slc37a2	solute carrier family 37 (glycerol-3-phosphate transporter), member 2 [Source:MGI Symbol;Acc:MGI:1929693]	Up	9.92502	1.49447	0	166.167	0.0085496	0.0947704
Cdcp1	CUB domain containing protein 1 [Source:MGI Symbol;Acc:MGI:2442010]	Up	2.12973	5.11148	259.6	1412.33	0.00856816	0.0949049
Dbn1	drebrin 1 [Source:MGI Symbol;Acc:MGI:1931838]	Up	7.8655	-0.432432	0	36.5	0.00865407	0.0957338
Casp14	caspase 14 [Source:MGI Symbol;Acc:MGI:1335092]	Up	9.85011	1.4219	0	156	0.00867002	0.0957338
Gm32719	#N/A	Up	7.90258	-0.398897	0	38.6667	0.00867412	0.0957338
Gng13	guanine nucleotide binding protein (G protein), gamma 13 [Source:MGI Symbol;Acc:MGI:1925616]	Up	7.83138	-0.4621	0	36.6667	0.00868069	0.0957338
Anapc2	anaphase promoting complex subunit 2 [Source:MGI Symbol;Acc:MGI:2139135]	Up	0.902825	6.22682	935.6	2739.83	0.00868174	0.0957338
Prpsap1	phosphoribosyl pyrophosphate synthetase-associated protein 1 [Source:MGI Symbol;Acc:MGI:1915013]	Up	0.782117	7.55842	2405.6	6824.83	0.00868186	0.0957338
6720489N17Rik	RIKEN cDNA 6720489N17 gene [Source:MGI Symbol;Acc:MGI:2443901]	Up	8.52106	0.149326	0	38.3333	0.00870412	0.0958262
Mms19	MMS19 cytosolic iron-sulfur assembly component [Source:MGI Symbol;Acc:MGI:1919449]	Up	3.87962	4.13445	43.2	972.667	0.00870889	0.0958262
D630024D03Rik	RIKEN cDNA D630024D03 gene [Source:MGI Symbol;Acc:MGI:3041224]	Up	8.90098	0.501063	0	41.1667	0.00871211	0.0958262
Apeh	acylpeptide hydrolase [Source:MGI Symbol;Acc:MGI:88041]	Up	0.9508	6.51754	1090.4	3805	0.00872931	0.0958262
Otub1	OTU domain, ubiquitin aldehyde binding 1 [Source:MGI Symbol;Acc:MGI:2147616]	Up	0.876738	6.18354	815.8	2706.83	0.00874077	0.0958262
Gm51898	#N/A	Up	6.0448	-0.703243	0.2	34.3333	0.00874149	0.0958262
Chml	choroideremia-like [Source:MGI Symbol;Acc:MGI:101913]	Up	8.03746	-0.279871	0	41	0.00874149	0.0958262
Zfp108	zinc finger protein 108 [Source:MGI Symbol;Acc:MGI:1891198]	Up	7.73142	-0.54678	0	39.8333	0.00874213	0.0958262
Tmem132c	transmembrane protein 132C [Source:MGI Symbol;Acc:MGI:2443061]	Up	8.1234	-0.199796	0	48.6667	0.00876887	0.096048
Gm32715	#N/A	Up	8.7294	0.340078	0	38.8333	0.00882779	0.0965569
Tjp3	tight junction protein 3 [Source:MGI Symbol;Acc:MGI:1351650]	Up	0.682802	8.30703	4154.6	11045	0.00882945	0.0965569
Zc3h15	zinc finger CCCH-type containing 15 [Source:MGI Symbol;Acc:MGI:1919747]	Down	-0.935116	6.33906	1906.2	1662	0.00883493	0.0965569
Ing1	inhibitor of growth family, member 1 [Source:MGI Symbol;Acc:MGI:1349481]	Down	-1.25983	5.29898	977	732.833	0.00884707	0.0966182
Col11a2	collagen, type XI, alpha 2 [Source:MGI Symbol;Acc:MGI:88447]	Up	7.6705	-0.605365	0	30.5	0.00886505	0.0967429
Gbp7	guanylate binding protein 7 [Source:MGI Symbol;Acc:MGI:2444421]	Up	7.74527	-0.534753	0	40.5	0.00887286	0.0967564
Slc35b2	solute carrier family 35, member B2 [Source:MGI Symbol;Acc:MGI:1921086]	Up	1.24451	6.21102	730.6	3075.5	0.00887938	0.0967564
Panct2	pluripotency-associated noncoding transcript 2 [Source:MGI Symbol;Acc:MGI:3643517]	Up	7.743	-0.54012	0	33.8333	0.00889481	0.0967987
AW112010	expressed sequence AW112010 [Source:MGI Symbol;Acc:MGI:2147706]	Down	-1.4065	5.3091	1094	632.833	0.00889636	0.0967987
Gm12829	predicted gene 12829 [Source:MGI Symbol;Acc:MGI:3650003]	Up	8.24469	-0.0874276	0	62.6667	0.00890366	0.0968069
Kank4	KN motif and ankyrin repeat domains 4 [Source:MGI Symbol;Acc:MGI:3043381]	Up	8.21925	-0.112254	0	55.3333	0.00891113	0.0968168
Mir3064	microRNA 3064 [Source:MGI Symbol;Acc:MGI:4834237]	Up	8.01245	-0.302517	0	39.1667	0.00891916	0.0968328
Sema6b	sema domain, transmembrane domain (TM), and cytoplasmic domain, (semaphorin) 6B [Source:MGI Symbol;Acc:MGI:1202889]	Up	8.15192	-0.176692	0	44.8333	0.00892602	0.0968362
Gm5481	predicted gene 5481 [Source:MGI Symbol;Acc:MGI:3648103]	Up	6.81413	0.236133	0.2	66	0.00893603	0.0968737
Gm36208	predicted gene, 36208 [Source:MGI Symbol;Acc:MGI:5595367]	Up	8.38279	0.0363918	0	61.5	0.00895908	0.0970329
Gm34653	#N/A	Down	-4.7665	-0.562204	20.6	1.33333	0.00896386	0.0970329
Ncoa7	nuclear receptor coactivator 7 [Source:MGI Symbol;Acc:MGI:2444847]	Down	-1.57937	5.16784	1032.4	508.833	0.0089861	0.0972025
Pkp3	plakophilin 3 [Source:MGI Symbol;Acc:MGI:1891830]	Up	1.02963	6.79957	1386.8	4566.17	0.00899421	0.097219
Cyp2d13	cytochrome P450, family 2, subfamily d, polypeptide 13 [Source:MGI Symbol;Acc:MGI:88605]	Up	7.66945	-0.605441	0	31.5	0.00901218	0.097342
Tmem238	transmembrane protein 238 [Source:MGI Symbol;Acc:MGI:1922935]	Up	1.16687	5.81581	576.2	2447	0.0090285	0.0974471
Gm3052	predicted gene 3052 [Source:MGI Symbol;Acc:MGI:3781230]	Up	8.7419	0.365287	0	68.5	0.00905985	0.0977141
Atf7ip2	activating transcription factor 7 interacting protein 2 [Source:MGI Symbol;Acc:MGI:1922579]	Up	7.96367	-0.343297	0	43.8333	0.00906947	0.0977465
Smpdl3a	sphingomyelin phosphodiesterase, acid-like 3A [Source:MGI Symbol;Acc:MGI:1931437]	Down	-1.01964	6.71221	2357.8	1859.67	0.00907615	0.0977472
Wdr54	WD repeat domain 54 [Source:MGI Symbol;Acc:MGI:1922909]	Up	7.7716	-0.510924	0	42	0.00909007	0.0978216
Slc12a2	solute carrier family 12, member 2 [Source:MGI Symbol;Acc:MGI:101924]	Up	0.942569	6.51479	1024	3505.33	0.0090963	0.0978216
Gm15663	predicted gene 15663 [Source:MGI Symbol;Acc:MGI:3783105]	Up	7.69612	-0.581003	0	34.3333	0.00910827	0.0978413
Plcl1	phospholipase C-like 1 [Source:MGI Symbol;Acc:MGI:3036262]	Up	9.02534	0.619789	0	47.5	0.00911517	0.0978413
Clint1	clathrin interactor 1 [Source:MGI Symbol;Acc:MGI:2144243]	Down	-0.841142	7.48107	4143.2	3616.67	0.009118	0.0978413
Rgs10	regulator of G-protein signalling 10 [Source:MGI Symbol;Acc:MGI:1915115]	Up	7.61131	-0.654556	0	31.3333	0.00916144	0.0982266
Yif1b	Yip1 interacting factor homolog B (S. cerevisiae) [Source:MGI Symbol;Acc:MGI:1924504]	Up	1.46007	4.88222	250	1284.5	0.0091672	0.0982266
Snora65	small nucleolar RNA, H/ACA box 65 [Source:MGI Symbol;Acc:MGI:2148176]	Up	7.83616	-0.460294	0	34	0.00919391	0.0983291
Slc26a6	solute carrier family 26, member 6 [Source:MGI Symbol;Acc:MGI:2159728]	Up	7.7782	-0.505756	0	41.3333	0.00919407	0.0983291
Obscn	obscurin, cytoskeletal calmodulin and titin-interacting RhoGEF [Source:MGI Symbol;Acc:MGI:2681862]	Up	7.87933	-0.41919	0	39.8333	0.00921097	0.0983291
Smoc1	SPARC related modular calcium binding 1 [Source:MGI Symbol;Acc:MGI:1929878]	Up	7.83527	-0.458007	0	37.3333	0.00921255	0.0983291
Zbtb3	zinc finger and BTB domain containing 3 [Source:MGI Symbol;Acc:MGI:1922541]	Up	7.70467	-0.576281	0	30.3333	0.00921326	0.0983291
Omd	osteomodulin [Source:MGI Symbol;Acc:MGI:1350918]	Up	8.02748	-0.286856	0	43.1667	0.00922048	0.0983291
9530018F02Rik	RIKEN cDNA 9530018F02 gene [Source:MGI Symbol;Acc:MGI:1924652]	Up	7.75796	-0.526551	0	34.6667	0.00922334	0.0983291
Ssbp4	single stranded DNA binding protein 4 [Source:MGI Symbol;Acc:MGI:1924150]	Up	0.851786	6.40779	1058	3273.33	0.00925833	0.0985611
Rab42	RAB42, member RAS oncogene family [Source:MGI Symbol;Acc:MGI:2441753]	Up	5.58843	1.48643	1.8	101	0.00925845	0.0985611
Slc26a8	solute carrier family 26, member 8 [Source:MGI Symbol;Acc:MGI:2385046]	Down	-4.13218	1.5289	97	8.83333	0.00926764	0.0985879
Gm36355	predicted gene, 36355 [Source:MGI Symbol;Acc:MGI:5595514]	Up	7.54031	-0.715619	0	30.1667	0.00930659	0.098931
4933407K13Rik	RIKEN cDNA 4933407K13 gene [Source:MGI Symbol;Acc:MGI:1921646]	Up	7.5597	-0.697704	0	33.3333	0.00931814	0.0989827
L3hypdh	L-3-hydroxyproline dehydratase (trans-) [Source:MGI Symbol;Acc:MGI:1914467]	Up	7.80637	-0.487494	0	31.8333	0.00932848	0.0989887
Gm33335	#N/A	Up	7.92545	-0.376979	0	44.6667	0.009336	0.0989887
Slc6a12	solute carrier family 6 (neurotransmitter transporter, betaine/GABA), member 12 [Source:MGI Symbol;Acc:MGI:95628]	Up	7.98636	-0.323243	0	42.5	0.00934519	0.0989887
Ccnl2	cyclin L2 [Source:MGI Symbol;Acc:MGI:1927119]	Up	2.05407	5.58743	366.6	2415	0.00934551	0.0989887
5730409E04Rik	RIKEN cDNA 5730409E04Rik gene [Source:MGI Symbol;Acc:MGI:3609248]	Up	7.65384	-0.617514	0	32.3333	0.00936265	0.0990992
Zfp473	zinc finger protein 473 [Source:MGI Symbol;Acc:MGI:2442697]	Up	7.51912	-0.73491	0	28.8333	0.0093813	0.0991737
Gm30054	predicted gene, 30054 [Source:MGI Symbol;Acc:MGI:5589213]	Up	8.76326	0.371163	0	39	0.00939033	0.0991737
Chp1	calcineurin-like EF hand protein 1 [Source:MGI Symbol;Acc:MGI:1927185]	Down	-0.823352	8.34878	7330	6885.83	0.0093947	0.0991737
Phf2os1	PHD finger protein 2, opposite strand 1 [Source:MGI Symbol;Acc:MGI:3645592]	Up	8.79389	0.400337	0	38.1667	0.00939653	0.0991737
Chrnb1	cholinergic receptor, nicotinic, beta polypeptide 1 (muscle) [Source:MGI Symbol;Acc:MGI:87890]	Up	7.64231	-0.627244	0	33.6667	0.00940488	0.0991909
Aplp2	amyloid beta (A4) precursor-like protein 2 [Source:MGI Symbol;Acc:MGI:88047]	Up	0.86256	6.56389	1053.8	3515.83	0.00941314	0.0992072
Gpr55	G protein-coupled receptor 55 [Source:MGI Symbol;Acc:MGI:2685064]	Up	7.90561	-0.393517	0	45.8333	0.00943781	0.0993658
Fgf12	fibroblast growth factor 12 [Source:MGI Symbol;Acc:MGI:109183]	Up	7.59339	-0.670016	0	32.3333	0.00944164	0.0993658
Dynlt1c	dynein light chain Tctex-type 1C [Source:MGI Symbol;Acc:MGI:3807476]	Up	5.44904	0.888629	1	59	0.00947229	0.0996175
Mroh6	maestro heat-like repeat family member 6 [Source:MGI Symbol;Acc:MGI:5011755]	Up	7.88169	-0.414652	0	45	0.00949012	0.099653
Spaca6	sperm acrosome associated 6 [Source:MGI Symbol;Acc:MGI:1922452]	Up	7.54705	-0.707448	0	34.3333	0.00949246	0.099653
LOC118567441	#N/A	Up	7.54755	-0.70926	0	31.5	0.0094959	0.099653
Ccdc171	coiled-coil domain containing 171 [Source:MGI Symbol;Acc:MGI:1922152]	Up	7.51538	-0.735104	0	33	0.0095112	0.0997427
Cavin2	caveolae associated 2 [Source:MGI Symbol;Acc:MGI:99513]	Up	7.76444	-0.522199	0	33.1667	0.00953235	0.0998936
Tmppe	transmembrane protein with metallophosphoesterase domain [Source:MGI Symbol;Acc:MGI:5317335]	Down	-1.35419	5.81781	1194.8	1058.5	0.00954315	0.0999172
9330182O14Rik	RIKEN cDNA 9330182O14 gene [Source:MGI Symbol;Acc:MGI:3045378]	Up	8.05803	-0.262746	0	43.5	0.00954813	0.0999172
Safb	scaffold attachment factor B [Source:MGI Symbol;Acc:MGI:2146974]	Up	0.991232	6.25976	935.4	3112.83	0.00955902	0.0999604
Gm36117	#N/A	Up	8.47126	0.113909	0	53.8333	0.00957196	0.0999884
Gm13822	predicted gene 13822 [Source:MGI Symbol;Acc:MGI:3650351]	Up	8.09769	-0.220091	0	56.5	0.00957568	0.0999884
Klhl36	kelch-like 36 [Source:MGI Symbol;Acc:MGI:2385305]	Up	6.24736	1.28386	0.8	126.667	0.009582	0.0999884
A630072M18Rik	RIKEN cDNA A630072M18 gene [Source:MGI Symbol;Acc:MGI:2444702]	Up	6.87253	-1.26667	0	22.3333	0.00959491	0.100053
Gm15331	predicted gene 15331 [Source:MGI Symbol;Acc:MGI:3705549]	Up	7.88717	-0.408577	0	46.5	0.00961192	0.100159
Zfp647	zinc finger protein 647 [Source:MGI Symbol;Acc:MGI:3052806]	Up	8.33547	-0.0246044	0	32.1667	0.00961914	0.100164
Prmt1	protein arginine N-methyltransferase 1 [Source:MGI Symbol;Acc:MGI:107846]	Up	1.16896	5.78388	619.8	2254.5	0.00963252	0.100232
Mrgpre	MAS-related GPR, member E [Source:MGI Symbol;Acc:MGI:2441884]	Up	7.89655	-0.40286	0	42.8333	0.00965652	0.1004
Zfp827	zinc finger protein 827 [Source:MGI Symbol;Acc:MGI:2444807]	Down	-1.47716	5.66019	1455.2	890.333	0.0096622	0.1004
Gm16867	predicted gene, 16867 [Source:MGI Symbol;Acc:MGI:4439791]	Up	8.15144	-0.17596	0	45.8333	0.00967798	0.100493
Thbs4	thrombospondin 4 [Source:MGI Symbol;Acc:MGI:1101779]	Up	1.62954	6.07418	470.4	3000	0.00971339	0.100603
Ptprd	protein tyrosine phosphatase, receptor type, D [Source:MGI Symbol;Acc:MGI:97812]	Up	1.29124	5.90901	547.2	2499.33	0.00971425	0.100603
2810039B14Rik	RIKEN cDNA 2810039B14 gene [Source:MGI Symbol;Acc:MGI:1919915]	Up	8.24599	-0.0868795	0	61.5	0.00972011	0.100603
Syne4	spectrin repeat containing, nuclear envelope family member 4 [Source:MGI Symbol;Acc:MGI:2141950]	Up	8.1763	-0.155849	0	42	0.0097218	0.100603
5430440P10Rik	RIKEN cDNA 5430440P10 gene [Source:MGI Symbol;Acc:MGI:1918612]	Up	7.91409	-0.385188	0	45.8333	0.0097226	0.100603
Malsu1	mitochondrial assembly of ribosomal large subunit 1 [Source:MGI Symbol;Acc:MGI:1922843]	Down	-1.3091	4.92076	817.4	544.833	0.00973477	0.100658
LOC118568224	#N/A	Up	7.73507	-0.545866	0	35.5	0.00975898	0.100838
Rnf180	ring finger protein 180 [Source:MGI Symbol;Acc:MGI:1919066]	Up	7.67968	-0.596493	0	32	0.00976598	0.10084
Arih2	ariadne RBR E3 ubiquitin protein ligase 2 [Source:MGI Symbol;Acc:MGI:1344361]	Down	-1.08762	5.8489	1442.4	1220.67	0.00977655	0.100846
Kcnj11	potassium inwardly rectifying channel, subfamily J, member 11 [Source:MGI Symbol;Acc:MGI:107501]	Up	7.77064	-0.516611	0	33.6667	0.0097837	0.100846
Eml5	echinoderm microtubule associated protein like 5 [Source:MGI Symbol;Acc:MGI:2442513]	Up	7.67739	-0.594489	0	38	0.00979218	0.100846
Lbp	lipopolysaccharide binding protein [Source:MGI Symbol;Acc:MGI:1098776]	Up	8.41585	0.0485976	0	33	0.00979477	0.100846
Rad23b	RAD23 homolog B, nucleotide excision repair protein [Source:MGI Symbol;Acc:MGI:105128]	Up	0.79253	6.80254	2549.2	2572.33	0.00980568	0.100846
1810013A23Rik	#N/A	Up	7.54235	-0.711353	0	33.8333	0.00980748	0.100846
Gimap8	GTPase, IMAP family member 8 [Source:MGI Symbol;Acc:MGI:2685303]	Up	7.75955	-0.523458	0	37.5	0.00982871	0.10099
Eif5	eukaryotic translation initiation factor 5 [Source:MGI Symbol;Acc:MGI:95309]	Up	0.666842	7.76458	4804.6	5181.67	0.0098352	0.10099
Adgb	androglobin [Source:MGI Symbol;Acc:MGI:3605549]	Up	7.7828	-0.502241	0	41.3333	0.00985717	0.101146
Bscl2	Berardinelli-Seip congenital lipodystrophy 2 (seipin) [Source:MGI Symbol;Acc:MGI:1298392]	Up	1.23865	5.29624	390.4	1614	0.00988846	0.101396
Gm52731	#N/A	Up	8.05213	-0.275465	0	33.8333	0.0099351	0.10176
Cdc42bpb	CDC42 binding protein kinase beta [Source:MGI Symbol;Acc:MGI:2136459]	Up	1.14696	5.90439	615.4	2286.33	0.00993772	0.10176
Mirc35hg	#N/A	Up	5.61112	-0.206618	0.4	51.8333	0.00995681	0.101839
Cspg5	chondroitin sulfate proteoglycan 5 [Source:MGI Symbol;Acc:MGI:1352747]	Up	7.51919	-0.732949	0	30.6667	0.00996028	0.101839
Grina	glutamate receptor, ionotropic, N-methyl D-aspartate-associated protein 1 (glutamate binding) [Source:MGI Symbol;Acc:MGI:1913418]	Up	1.0887	5.94072	590.6	2497.5	0.00997412	0.101839
Pnpla1	patatin-like phospholipase domain containing 1 [Source:MGI Symbol;Acc:MGI:3617850]	Up	8.1592	-0.165394	0	56.1667	0.00997863	0.101839
Spata1	spermatogenesis associated 1 [Source:MGI Symbol;Acc:MGI:1918201]	Up	7.54824	-0.708306	0	30.8333	0.00998001	0.101839
Srp9	signal recognition particle 9 [Source:MGI Symbol;Acc:MGI:1350930]	Down	-0.838904	7.19069	3557.8	3303.17	0.00998674	0.101839
Bcap31	B cell receptor associated protein 31 [Source:MGI Symbol;Acc:MGI:1350933]	Up	0.997736	6.75023	1207.6	4433.5	0.0100202	0.101988
Ccdc71l	coiled-coil domain containing 71 like [Source:MGI Symbol;Acc:MGI:1919373]	Down	-1.27087	5.5608	1253.2	916.333	0.0100208	0.101988
Wdr47	WD repeat domain 47 [Source:MGI Symbol;Acc:MGI:2139593]	Up	8.07506	-0.256652	0	33.1667	0.0100221	0.101988
Ccdc191	coiled-coil domain containing 191 [Source:MGI Symbol;Acc:MGI:1922661]	Down	-2.43494	4.31486	658.6	214.667	0.010031	0.102009
Tmem151a	transmembrane protein 151A [Source:MGI Symbol;Acc:MGI:2147713]	Up	8.44772	0.0950847	0	59.5	0.0100546	0.102141
Rasl11a	RAS-like, family 11, member A [Source:MGI Symbol;Acc:MGI:1916145]	Up	7.73876	-0.542368	0	37.1667	0.0100579	0.102141
Gm41259	#N/A	Up	7.74172	-0.537387	0	40.1667	0.0101024	0.10249
Trim6	tripartite motif-containing 6 [Source:MGI Symbol;Acc:MGI:2137352]	Up	7.47426	-0.771651	0	30	0.0101093	0.10249
5830433I10Rik	#N/A	Up	4.42813	0.208915	1.2	54.1667	0.0101131	0.10249
Slc38a10	solute carrier family 38, member 10 [Source:MGI Symbol;Acc:MGI:1919305]	Up	1.19597	6.10339	590	2809.17	0.0101451	0.102744
Gm51971	#N/A	Down	-4.71318	-1.67897	8	0.333333	0.0101524	0.102748
Gm44026	predicted gene, 44026 [Source:MGI Symbol;Acc:MGI:5690418]	Up	6.63896	0.613209	0.4	83.1667	0.0101797	0.102824
Cdk5rap3	CDK5 regulatory subunit associated protein 3 [Source:MGI Symbol;Acc:MGI:1933126]	Up	0.939355	6.72719	1263.4	4384.33	0.0101799	0.102824
Atg12	autophagy related 12 [Source:MGI Symbol;Acc:MGI:1914776]	Down	-1.15583	5.74167	1387	992.667	0.0101808	0.102824
Gm32703	#N/A	Up	7.86082	-0.435502	0	39	0.0101889	0.102836
Arhgap22	Rho GTPase activating protein 22 [Source:MGI Symbol;Acc:MGI:2443418]	Up	9.06989	0.659417	0	40.1667	0.0102608	0.103353
Acaa1a	acetyl-Coenzyme A acyltransferase 1A [Source:MGI Symbol;Acc:MGI:2148491]	Up	0.77463	7.20473	1930.2	5786	0.0102628	0.103353
Dzip3	DAZ interacting protein 3, zinc finger [Source:MGI Symbol;Acc:MGI:1917433]	Up	7.41007	-0.826856	0	28.3333	0.0102649	0.103353
Mfsd4b4	major facilitator superfamily domain containing 4B4 [Source:MGI Symbol;Acc:MGI:3035041]	Up	7.49942	-0.751928	0	28	0.0102682	0.103353
Stpg1	sperm tail PG rich repeat containing 1 [Source:MGI Symbol;Acc:MGI:1926056]	Up	7.40338	-0.83041	0	30.6667	0.0103079	0.103683
4930432K21Rik	#N/A	Up	8.16469	-0.171693	0	40.1667	0.0103666	0.104174
Cdc42ep3	CDC42 effector protein (Rho GTPase binding) 3 [Source:MGI Symbol;Acc:MGI:2384718]	Down	-2.89772	3.8031	451.4	113.833	0.0103787	0.104174
Sec62	SEC62 homolog (S. cerevisiae) [Source:MGI Symbol;Acc:MGI:1916526]	Up	0.91899	7.01716	1450.6	5295.83	0.01038	0.104174
Edaradd	EDAR (ectodysplasin-A receptor)-associated death domain [Source:MGI Symbol;Acc:MGI:1931001]	Up	6.3838	0.0169521	0.2	58.8333	0.010385	0.104174
Gm36090	#N/A	Up	8.21985	-0.113756	0	48.8333	0.0104092	0.104305
Snora31	small nucleolar RNA, H/ACA box 31 [Source:MGI Symbol;Acc:MGI:3819500]	Up	7.3925	-0.84224	0	26.8333	0.0104122	0.104305
Son	Son DNA binding protein [Source:MGI Symbol;Acc:MGI:98353]	Up	0.986228	7.49388	1911.8	7054.83	0.01042	0.104313
Rbm39	RNA binding motif protein 39 [Source:MGI Symbol;Acc:MGI:2157953]	Down	-0.969768	7.75592	5590.8	4410.5	0.0104548	0.10459
Itga2b	integrin alpha 2b [Source:MGI Symbol;Acc:MGI:96601]	Up	7.63982	-0.629229	0	32.5	0.010468	0.104651
Fndc8	fibronectin type III domain containing 8 [Source:MGI Symbol;Acc:MGI:1926169]	Up	7.43169	-0.807967	0	28.6667	0.0104773	0.104674
Fv1	Friend virus susceptibility 1 [Source:MGI Symbol;Acc:MGI:95595]	Up	7.35646	-0.872296	0	26.6667	0.010492	0.10475
Zfp128	zinc finger protein 128 [Source:MGI Symbol;Acc:MGI:2389445]	Up	7.40263	-0.833146	0	27.6667	0.0105125	0.104883
Creb3l1	cAMP responsive element binding protein 3-like 1 [Source:MGI Symbol;Acc:MGI:1347062]	Up	0.958208	7.74773	2553.8	8760.67	0.0105433	0.1051
Prkcb	protein kinase C, beta [Source:MGI Symbol;Acc:MGI:97596]	Up	7.8533	-0.437973	0	47	0.0105505	0.1051
Gstt2	glutathione S-transferase, theta 2 [Source:MGI Symbol;Acc:MGI:106188]	Up	1.0215	6.05045	847	2656	0.0105555	0.1051
Gm38651	#N/A	Down	-4.62533	2.24852	180.6	7.33333	0.0105721	0.105194
Supt5	suppressor of Ty 5, DSIF elongation factor subunit [Source:MGI Symbol;Acc:MGI:1202400]	Up	0.824364	6.74152	1330	4246.83	0.0105896	0.10521
Gm15541	predicted gene 15541 [Source:MGI Symbol;Acc:MGI:3782989]	Up	8.03255	-0.278671	0	53.6667	0.0105946	0.10521
Rtl8b	retrotransposon Gag like 8B [Source:MGI Symbol;Acc:MGI:3576504]	Up	7.33584	-0.88879	0	28	0.0105979	0.10521
Gm14439	predicted gene 14439 [Source:MGI Symbol;Acc:MGI:3652090]	Up	7.4109	-0.822836	0	32.1667	0.0106089	0.10521
Gabarapl2	gamma-aminobutyric acid (GABA) A receptor-associated protein-like 2 [Source:MGI Symbol;Acc:MGI:1890602]	Down	-0.87834	5.92249	1412	1306	0.0106111	0.10521
Gm33280	predicted gene, 33280 [Source:MGI Symbol;Acc:MGI:5592439]	Up	7.94291	-0.359291	0	49.1667	0.0106164	0.10521
Eif3d	eukaryotic translation initiation factor 3, subunit D [Source:MGI Symbol;Acc:MGI:1933181]	Up	0.733361	7.42216	2283.8	6490.83	0.0106265	0.105239
H2ac24	H2A clustered histone 24 [Source:MGI Symbol;Acc:MGI:3710573]	Down	-2.5331	3.28874	287.6	93.6667	0.0106376	0.105276
Arhgap6	Rho GTPase activating protein 6 [Source:MGI Symbol;Acc:MGI:1196332]	Up	7.97615	-0.335427	0	37.1667	0.0106444	0.105276
Tvp23a	trans-golgi network vesicle protein 23A [Source:MGI Symbol;Acc:MGI:3665441]	Up	7.89417	-0.404982	0	40.3333	0.0106639	0.10539
Gm32738	#N/A	Up	7.16743	1.31303	0.6	152.833	0.0106703	0.10539
Naaladl1	N-acetylated alpha-linked acidic dipeptidase-like 1 [Source:MGI Symbol;Acc:MGI:2685810]	Up	1.1335	6.02781	647.4	2431	0.0106853	0.105403
Sytl3	synaptotagmin-like 3 [Source:MGI Symbol;Acc:MGI:1933367]	Up	7.66167	-0.611522	0	31.3333	0.0106858	0.105403
Rrp1	ribosomal RNA processing 1 [Source:MGI Symbol;Acc:MGI:1203500]	Up	0.895274	7.34021	1863.4	6497.67	0.0107091	0.105562
H2az1	H2A.Z variant histone 1 [Source:MGI Symbol;Acc:MGI:1888388]	Up	0.791336	7.24291	3415.4	3499.83	0.0107165	0.105565
Zfp287	zinc finger protein 287 [Source:MGI Symbol;Acc:MGI:2176561]	Up	7.26813	-0.94532	0	27	0.0107344	0.105671
Tnfrsf1a	tumor necrosis factor receptor superfamily, member 1a [Source:MGI Symbol;Acc:MGI:1314884]	Up	1.3905	5.01456	316.8	1406.17	0.0107482	0.105736
Cirbp	cold inducible RNA binding protein [Source:MGI Symbol;Acc:MGI:893588]	Up	1.1799	5.70217	496.6	2167.17	0.0107599	0.105781
Gm46137	#N/A	Up	7.29154	-0.926501	0	26.8333	0.0107723	0.105832
Gm46967	#N/A	Up	7.83765	-0.452838	0	44.6667	0.0107911	0.105946
Actr3	ARP3 actin-related protein 3 [Source:MGI Symbol;Acc:MGI:1921367]	Up	0.687587	8.00046	5547.8	5728.17	0.0107985	0.105948
Pof1b	premature ovarian failure 1B [Source:MGI Symbol;Acc:MGI:1916943]	Down	-1.05014	6.17815	1797.6	1338.67	0.0108429	0.106314
Tmem154	transmembrane protein 154 [Source:MGI Symbol;Acc:MGI:2444725]	Up	7.93003	-0.386282	0	30.5	0.0108735	0.106543
Gm16845	predicted gene, 16845 [Source:MGI Symbol;Acc:MGI:4439769]	Up	7.2601	-0.951776	0	27.1667	0.010893	0.106626
Rftn1	raftlin lipid raft linker 1 [Source:MGI Symbol;Acc:MGI:1923688]	Up	7.74527	-0.534937	0	38.8333	0.0109029	0.106626
Gm41756	#N/A	Up	5.59666	1.87177	2	218.167	0.0109041	0.106626
Tpsb2	tryptase beta 2 [Source:MGI Symbol;Acc:MGI:96942]	Up	7.32836	-0.894399	0	28.8333	0.010911	0.106626
Dnajb6	DnaJ heat shock protein family (Hsp40) member B6 [Source:MGI Symbol;Acc:MGI:1344381]	Down	-0.949454	6.16608	1913.2	1538	0.0109181	0.106626
Gm41003	#N/A	Up	7.75185	-0.531453	0	35	0.0109503	0.106794
Cox4i1	cytochrome c oxidase subunit 4I1 [Source:MGI Symbol;Acc:MGI:88473]	Up	0.589487	10.5892	21079.6	55501.7	0.0109505	0.106794
Gm42274	#N/A	Up	7.55292	-0.700883	0	35.6667	0.010957	0.106794
Gm41448	#N/A	Up	8.75835	0.365482	0	37.6667	0.0109808	0.106956
Srcap	Snf2-related CREBBP activator protein [Source:MGI Symbol;Acc:MGI:2444036]	Up	0.971552	6.17663	816.4	2898.5	0.0109894	0.10697
Nudc	nudC nuclear distribution protein [Source:MGI Symbol;Acc:MGI:106014]	Up	1.17464	6.62592	1143	4286.33	0.011003	0.107031
Ly6m	lymphocyte antigen 6 complex, locus M [Source:MGI Symbol;Acc:MGI:1914288]	Down	-2.63575	4.2213	613.2	161.667	0.0110302	0.107199
Gnrh1	gonadotropin releasing hormone 1 [Source:MGI Symbol;Acc:MGI:95789]	Up	7.64226	-0.629082	0	30.5	0.0110348	0.107199
5330438D12Rik	RIKEN cDNA 5330438D12 gene [Source:MGI Symbol;Acc:MGI:3026931]	Up	7.27867	-0.938634	0	24.5	0.0110493	0.107269
Apol7b	apolipoprotein L 7b [Source:MGI Symbol;Acc:MGI:3583950]	Down	-7.93913	-0.613167	28.4	0	0.0110786	0.107458
B230208H11Rik	RIKEN cDNA B230208H11 gene [Source:MGI Symbol;Acc:MGI:2443719]	Up	7.54774	-0.707705	0	32	0.0110832	0.107458
Tmem74b	transmembrane protein 74B [Source:MGI Symbol;Acc:MGI:1918629]	Up	7.64297	-0.625536	0	34.5	0.0111084	0.107631
Tnfrsf19	tumor necrosis factor receptor superfamily, member 19 [Source:MGI Symbol;Acc:MGI:1352474]	Up	7.72464	-0.554044	0	38.6667	0.0111368	0.107836
Snai3	snail family zinc finger 3 [Source:MGI Symbol;Acc:MGI:1353563]	Up	7.81583	-0.47985	0	31	0.0111461	0.107855
Terc	telomerase RNA component [Source:MGI Symbol;Acc:MGI:109558]	Up	8.13549	-0.188042	0	51.6667	0.0111942	0.108128
Gm6793	predicted gene 6793 [Source:MGI Symbol;Acc:MGI:3643578]	Up	5.11849	-0.120355	0.6	38.6667	0.011196	0.108128
Fam122a	family with sequence similarity 122, member A [Source:MGI Symbol;Acc:MGI:1915284]	Down	-1.54308	5.06702	840	568	0.011198	0.108128
Tmem50a	transmembrane protein 50A [Source:MGI Symbol;Acc:MGI:1919067]	Up	0.809276	6.74487	2280.6	2442.5	0.0112036	0.108128
Tigd4	tigger transposable element derived 4 [Source:MGI Symbol;Acc:MGI:2685264]	Up	7.37145	-0.858476	0	27.8333	0.0112194	0.108156
Tbx6	T-box 6 [Source:MGI Symbol;Acc:MGI:102539]	Up	7.57364	-0.683922	0	36.1667	0.0112211	0.108156
LOC115489366	#N/A	Up	9.41501	1.00418	0	127.833	0.0112418	0.108285
Emc10	ER membrane protein complex subunit 10 [Source:MGI Symbol;Acc:MGI:1916933]	Up	0.879536	6.51084	1162.4	3674.33	0.0112801	0.108583
9930021J03Rik	RIKEN cDNA 9930021J03 gene [Source:MGI Symbol;Acc:MGI:2444398]	Up	1.33862	5.02591	303.2	1203.83	0.0112955	0.108596
Renbp	renin binding protein [Source:MGI Symbol;Acc:MGI:105940]	Up	7.76857	-0.524492	0	29.6667	0.0112962	0.108596
9230112J17Rik	RIKEN cDNA 9230112J17 gene [Source:MGI Symbol;Acc:MGI:1924999]	Up	8.11584	-0.203309	0	58.5	0.011313	0.108607
Gm40454	#N/A	Up	7.35329	-0.872889	0	28.3333	0.0113176	0.108607
Fetub	fetuin beta [Source:MGI Symbol;Acc:MGI:1890221]	Up	8.60888	0.224315	0	31.5	0.0113194	0.108607
H4c11	H4 clustered histone 11 [Source:MGI Symbol;Acc:MGI:2448436]	Up	7.57036	-0.687749	0	33.3333	0.0113599	0.108799
Dad1	defender against cell death 1 [Source:MGI Symbol;Acc:MGI:101912]	Up	1.16925	6.72883	1190.6	4767	0.0113601	0.108799
Samd5	sterile alpha motif domain containing 5 [Source:MGI Symbol;Acc:MGI:2444815]	Up	7.83153	-0.463103	0	35.1667	0.0113645	0.108799
LOC118567711	#N/A	Up	8.19926	-0.147582	0	34.6667	0.0113762	0.108799
Gm40096	#N/A	Up	7.1985	-1.00538	0	23.3333	0.0113827	0.108799
Usp43	ubiquitin specific peptidase 43 [Source:MGI Symbol;Acc:MGI:2444541]	Up	1.27273	5.1434	330.6	1352	0.0113837	0.108799
Aprt	adenine phosphoribosyl transferase [Source:MGI Symbol;Acc:MGI:88061]	Up	0.69475	7.13765	1849.8	5173.17	0.0113909	0.108799
Gm36864	predicted gene, 36864 [Source:MGI Symbol;Acc:MGI:5596023]	Up	7.22334	-0.984116	0	24.8333	0.0114086	0.108815
Sdc1	syndecan 1 [Source:MGI Symbol;Acc:MGI:1349162]	Up	0.744612	7.27269	1962.4	5239	0.0114135	0.108815
Kcne2	potassium voltage-gated channel, Isk-related subfamily, gene 2 [Source:MGI Symbol;Acc:MGI:1891123]	Up	7.54389	-0.71685	0	26.1667	0.0114147	0.108815
Gm38952	#N/A	Up	8.77383	0.378787	0	33.8333	0.0114388	0.108975
Pmm1	phosphomannomutase 1 [Source:MGI Symbol;Acc:MGI:1353418]	Up	0.907888	6.76035	1400.6	4111	0.011481	0.109262
Gm10451	predicted gene 10451 [Source:MGI Symbol;Acc:MGI:3641898]	Up	7.25943	-0.952195	0	27.3333	0.0114871	0.109262
4930429B21Rik	#N/A	Up	7.36373	-0.865583	0	27	0.0114912	0.109262
4930556M19Rik	RIKEN cDNA 4930556M19 gene [Source:MGI Symbol;Acc:MGI:1922509]	Up	7.43606	-0.806909	0	27.5	0.011502	0.109295
Lca5	Leber congenital amaurosis 5 (human) [Source:MGI Symbol;Acc:MGI:1923032]	Up	7.23549	-0.977012	0	22.3333	0.0115453	0.109636
Zfp442	zinc finger protein 442 [Source:MGI Symbol;Acc:MGI:3651999]	Down	-2.69198	3.67037	431.2	114.5	0.01156	0.109705
Gm17149	predicted gene 17149 [Source:MGI Symbol;Acc:MGI:4937976]	Up	7.70991	-0.566468	0	38.8333	0.0115884	0.109904
Gm47112	predicted gene, 47112 [Source:MGI Symbol;Acc:MGI:6095853]	Up	6.70547	0.133396	0.2	67.5	0.011598	0.109924
Cd63	CD63 antigen [Source:MGI Symbol;Acc:MGI:99529]	Up	0.680419	8.91634	6201.2	18290.7	0.0116067	0.109937
Rimbp2	RIMS binding protein 2 [Source:MGI Symbol;Acc:MGI:2443235]	Up	7.13778	-1.05345	0	24.6667	0.0116188	0.10998
Nudt4	nudix (nucleoside diphosphate linked moiety X)-type motif 4 [Source:MGI Symbol;Acc:MGI:1918457]	Down	-0.681794	8.83449	10406	9891.33	0.0116388	0.110099
Gm30603	#N/A	Up	7.34037	-0.885781	0	26.1667	0.0116597	0.110134
Ctrl	chymotrypsin-like [Source:MGI Symbol;Acc:MGI:88558]	Up	7.34104	-0.885061	0	26.6667	0.0116641	0.110134
Gbf1	golgi-specific brefeldin A-resistance factor 1 [Source:MGI Symbol;Acc:MGI:1861607]	Up	1.01436	6.14435	896.6	2608.17	0.0116649	0.110134
Gm15638	predicted gene 15638 [Source:MGI Symbol;Acc:MGI:3783082]	Up	7.30168	-0.918648	0	26.8333	0.0116756	0.110165
Drc1	dynein regulatory complex subunit 1 [Source:MGI Symbol;Acc:MGI:2685906]	Up	7.20923	-0.993808	0	26.5	0.0117086	0.110342
Lbh	limb-bud and heart [Source:MGI Symbol;Acc:MGI:1925139]	Down	-1.38899	5.20641	997.6	574.167	0.0117092	0.110342
LOC118567670	#N/A	Up	5.82661	0.695185	0.8	92.6667	0.0117437	0.110557
Amigo2	adhesion molecule with Ig like domain 2 [Source:MGI Symbol;Acc:MGI:2145995]	Up	7.44299	-0.797477	0	29.3333	0.0117475	0.110557
Pde2a	phosphodiesterase 2A, cGMP-stimulated [Source:MGI Symbol;Acc:MGI:2446107]	Up	1.08211	6.41705	997.2	3656.83	0.0117545	0.110557
Fads2	fatty acid desaturase 2 [Source:MGI Symbol;Acc:MGI:1930079]	Up	1.45733	6.81732	926.8	5088.5	0.0117668	0.110602
Eif4g3	eukaryotic translation initiation factor 4 gamma, 3 [Source:MGI Symbol;Acc:MGI:1923935]	Up	1.75164	5.64133	438.8	2065.5	0.0117813	0.110627
Uqcc3	ubiquinol-cytochrome c reductase complex assembly factor 3 [Source:MGI Symbol;Acc:MGI:2147553]	Up	1.11215	5.65065	611.8	2071.83	0.0117865	0.110627
Sfn	stratifin [Source:MGI Symbol;Acc:MGI:1891831]	Up	0.69147	7.99253	5576.6	5929.33	0.0117922	0.110627
LOC118568020	#N/A	Up	7.25709	-0.956726	0	24.6667	0.0118042	0.110627
Fam83c	family with sequence similarity 83, member C [Source:MGI Symbol;Acc:MGI:1918655]	Up	9.14005	0.739311	0	80.8333	0.0118076	0.110627
Gm46289	#N/A	Up	6.82475	-0.03661	0.2	56	0.0118144	0.110627
Cyp11a1	cytochrome P450, family 11, subfamily a, polypeptide 1 [Source:MGI Symbol;Acc:MGI:88582]	Up	7.49758	-0.748686	0	34.1667	0.0118398	0.11078
Neb	nebulin [Source:MGI Symbol;Acc:MGI:97292]	Up	7.61858	-0.644592	0	37.8333	0.0118457	0.11078
Ces1f	carboxylesterase 1F [Source:MGI Symbol;Acc:MGI:2142687]	Up	0.903517	7.3827	2061.4	6303.67	0.0118695	0.110871
Gm39000	#N/A	Up	7.63242	-0.636637	0	31.5	0.0118754	0.110871
LOC118568495	#N/A	Down	-6.45997	1.09909	57.4	1.5	0.011878	0.110871
Lrrc73	leucine rich repeat containing 73 [Source:MGI Symbol;Acc:MGI:2684934]	Up	7.25565	-0.95929	0	23.5	0.0119316	0.111302
Arhgef17	Rho guanine nucleotide exchange factor (GEF) 17 [Source:MGI Symbol;Acc:MGI:2673002]	Up	7.26282	-0.950754	0	25.8333	0.0119563	0.111461
Srp14	signal recognition particle 14 [Source:MGI Symbol;Acc:MGI:107169]	Down	-1.28318	5.85857	1417	1125.83	0.0119981	0.111781
Appbp2os	amyloid beta precursor protein (cytoplasmic tail) binding protein 2, opposite strand [Source:MGI Symbol;Acc:MGI:3603817]	Up	7.70345	-0.569226	0	42.5	0.0120103	0.111824
9430060I03Rik	RIKEN cDNA 9430060I03 gene [Source:MGI Symbol;Acc:MGI:3702484]	Up	7.10419	-1.08422	0	21.3333	0.0120484	0.112107
Cep250	centrosomal protein 250 [Source:MGI Symbol;Acc:MGI:108084]	Up	4.44999	3.73909	20.2	787.667	0.0121096	0.112606
H3c1	H3 clustered histone 1 [Source:MGI Symbol;Acc:MGI:2668828]	Up	7.5402	-0.714717	0	30.6667	0.0121251	0.11268
Cd3d	CD3 antigen, delta polypeptide [Source:MGI Symbol;Acc:MGI:88331]	Up	7.74426	-0.537264	0	36.3333	0.0121473	0.112815
Gm38499	#N/A	Up	7.22701	-0.976789	0	28.6667	0.0121754	0.112956
Dclk2	doublecortin-like kinase 2 [Source:MGI Symbol;Acc:MGI:1918012]	Up	7.51866	-0.737326	0	26.6667	0.0121778	0.112956
Camkk1	calcium/calmodulin-dependent protein kinase kinase 1, alpha [Source:MGI Symbol;Acc:MGI:1891766]	Up	7.96729	-0.336953	0	51.1667	0.0121947	0.113042
Spsb1	splA/ryanodine receptor domain and SOCS box containing 1 [Source:MGI Symbol;Acc:MGI:1921896]	Up	7.83698	-0.454064	0	41.3333	0.012204	0.113057
Idh3g	isocitrate dehydrogenase 3 (NAD+), gamma [Source:MGI Symbol;Acc:MGI:1099463]	Up	0.657457	7.63811	2706.2	7351.33	0.0122272	0.113201
Cib1	calcium and integrin binding 1 (calmyrin) [Source:MGI Symbol;Acc:MGI:1344418]	Up	0.705101	7.91395	3259	9255.83	0.0122556	0.113304
Foxn1	forkhead box N1 [Source:MGI Symbol;Acc:MGI:102949]	Up	7.34891	-0.878761	0	26.3333	0.0122666	0.113304
Gm30091	predicted gene, 30091 [Source:MGI Symbol;Acc:MGI:5589250]	Up	8.19464	-0.132	0	62.5	0.0122709	0.113304
Hmcn2	hemicentin 2 [Source:MGI Symbol;Acc:MGI:2677838]	Up	8.29011	-0.0653463	0	36.1667	0.0122782	0.113304
Dnal1	dynein, axonemal, light chain 1 [Source:MGI Symbol;Acc:MGI:1921462]	Up	7.63043	-0.647407	0	27	0.0122789	0.113304
Gm32819	#N/A	Up	7.62642	-0.639519	0	33.6667	0.0122844	0.113304
Fam110b	family with sequence similarity 110, member B [Source:MGI Symbol;Acc:MGI:1916593]	Up	8.52722	0.14868	0	30.8333	0.0122955	0.113337
Ptbp1	polypyrimidine tract binding protein 1 [Source:MGI Symbol;Acc:MGI:97791]	Up	0.643078	7.69208	2814.6	7274.67	0.0123416	0.113641
Rarb	retinoic acid receptor, beta [Source:MGI Symbol;Acc:MGI:97857]	Up	8.65181	0.26375	0	31	0.0123488	0.113641
Nccrp1	non-specific cytotoxic cell receptor protein 1 homolog (zebrafish) [Source:MGI Symbol;Acc:MGI:2685009]	Up	6.34507	0.535124	0.4	86.8333	0.0123516	0.113641
Art5	ADP-ribosyltransferase 5 [Source:MGI Symbol;Acc:MGI:107948]	Up	7.25094	-0.959844	0	25.5	0.0124099	0.114106
Mtmr2	myotubularin related protein 2 [Source:MGI Symbol;Acc:MGI:1924366]	Down	-1.12532	5.57372	1192.8	878.667	0.0124801	0.114681
Capg	capping protein (actin filament), gelsolin-like [Source:MGI Symbol;Acc:MGI:1098259]	Down	-1.07314	6.39149	1856.4	1716.33	0.0124894	0.114694
Slit2	slit guidance ligand 2 [Source:MGI Symbol;Acc:MGI:1315205]	Up	7.83845	-0.454879	0	37.8333	0.0125126	0.114758
Cdk3	cyclin-dependent kinase 3 [Source:MGI Symbol;Acc:MGI:1916931]	Up	7.43784	-0.801501	0	30.3333	0.0125161	0.114758
LOC115487194	#N/A	Up	8.31381	-0.0435387	0	33.6667	0.0125262	0.114758
Unc45a	unc-45 myosin chaperone A [Source:MGI Symbol;Acc:MGI:2142246]	Up	1.03422	5.62361	525.8	1895.5	0.0125274	0.114758
Ppox	protoporphyrinogen oxidase [Source:MGI Symbol;Acc:MGI:104968]	Up	3.26619	3.87764	53.2	757.833	0.0125366	0.114771
Kif19a	kinesin family member 19A [Source:MGI Symbol;Acc:MGI:2447024]	Up	8.08853	-0.231688	0	45.6667	0.012555	0.114869
AI182371	expressed sequence AI182371 [Source:MGI Symbol;Acc:MGI:2138853]	Up	7.62804	-0.637898	0	34	0.012584	0.115063
Apobec2	apolipoprotein B mRNA editing enzyme, catalytic polypeptide 2 [Source:MGI Symbol;Acc:MGI:1343178]	Up	7.79464	-0.49062	0	42	0.0125983	0.115122
Trap1	TNF receptor-associated protein 1 [Source:MGI Symbol;Acc:MGI:1915265]	Up	0.868056	6.31413	945	3236.83	0.0126118	0.115174
Ilkap	integrin-linked kinase-associated serine/threonine phosphatase 2C [Source:MGI Symbol;Acc:MGI:1914694]	Up	1.30236	5.71428	557.6	2383.33	0.0126528	0.115478
Hnrnpu	heterogeneous nuclear ribonucleoprotein U [Source:MGI Symbol;Acc:MGI:1858195]	Up	0.757304	8.00393	3583	9027	0.0126979	0.115817
Shank1	SH3 and multiple ankyrin repeat domains 1 [Source:MGI Symbol;Acc:MGI:3613677]	Up	7.05561	-1.11783	0	25.1667	0.0127178	0.115928
Plk5	polo like kinase 5 [Source:MGI Symbol;Acc:MGI:3026984]	Up	7.13791	-1.05091	0	26.5	0.0127258	0.115928
Clic3	chloride intracellular channel 3 [Source:MGI Symbol;Acc:MGI:1916704]	Up	7.63889	-0.626248	0	38.5	0.0127454	0.115929
Sptbn5	spectrin beta, non-erythrocytic 5 [Source:MGI Symbol;Acc:MGI:2685200]	Up	7.24481	-0.968947	0	22.5	0.0127546	0.115929
Pknox2	Pbx/knotted 1 homeobox 2 [Source:MGI Symbol;Acc:MGI:2445415]	Up	7.43411	-0.807619	0	26.8333	0.0127585	0.115929
Wfdc3	WAP four-disulfide core domain 3 [Source:MGI Symbol;Acc:MGI:1923897]	Up	7.22881	-0.979663	0	24.1667	0.0127613	0.115929
Ssc5d	scavenger receptor cysteine rich family, 5 domains [Source:MGI Symbol;Acc:MGI:3606211]	Up	8.14632	-0.177946	0	51.6667	0.012769	0.115929
Adprhl1	ADP-ribosylhydrolase like 1 [Source:MGI Symbol;Acc:MGI:2442168]	Up	7.21698	-0.986186	0	27.8333	0.0127729	0.115929
Gm41920	#N/A	Down	-2.99158	3.06718	254.8	58.1667	0.012827	0.116348
Gm35883	predicted gene, 35883 [Source:MGI Symbol;Acc:MGI:5595042]	Up	7.08962	-1.09106	0	24.8333	0.0128502	0.116488
Tubg2	tubulin, gamma 2 [Source:MGI Symbol;Acc:MGI:2144208]	Up	7.44223	-0.795686	0	32.1667	0.0128609	0.116513
Pcyox1	prenylcysteine oxidase 1 [Source:MGI Symbol;Acc:MGI:1914131]	Up	1.19594	5.26539	403	1544.67	0.0128933	0.116735
Gm46382	#N/A	Up	7.05271	-1.12817	0	19.6667	0.0129702	0.117359
4930412C18Rik	RIKEN cDNA 4930412C18 gene [Source:MGI Symbol;Acc:MGI:2443490]	Up	7.58534	-0.671394	0	39.3333	0.0129833	0.117406
Dipk1b	divergent protein kinase domain 1B [Source:MGI Symbol;Acc:MGI:1927576]	Up	9.02779	0.634206	0	81	0.0129999	0.117484
Ppan	peter pan homolog [Source:MGI Symbol;Acc:MGI:2178445]	Up	2.22458	4.94864	215.2	1463.33	0.0130371	0.117748
Mtss2	MTSS I-BAR domain containing 2 [Source:MGI Symbol;Acc:MGI:3039591]	Up	7.99987	-0.315325	0	37.6667	0.0130761	0.118029
A230072C01Rik	RIKEN cDNA A230072C01 gene [Source:MGI Symbol;Acc:MGI:2444644]	Up	7.02643	-1.14683	0	20.6667	0.0130876	0.11806
Ubb-ps	ubiquitin B, pseudogene [Source:MGI Symbol;Acc:MGI:3037679]	Down	-0.777067	6.31317	1795.4	1790.5	0.0131003	0.118098
Gm5218	predicted gene 5218 [Source:MGI Symbol;Acc:MGI:3646583]	Up	7.43758	-0.811216	0	24.8333	0.0131083	0.118098
Gm15743	predicted gene 15743 [Source:MGI Symbol;Acc:MGI:3783185]	Up	7.52709	-0.721287	0	37.8333	0.0131161	0.118098
Gm31434	#N/A	Up	7.30124	-0.919191	0	26.3333	0.0131238	0.118098
Akap1	A kinase (PRKA) anchor protein 1 [Source:MGI Symbol;Acc:MGI:104729]	Up	2.37623	5.00947	223.4	1603.67	0.0131325	0.118105
Sema4a	sema domain, immunoglobulin domain (Ig), transmembrane domain (TM) and short cytoplasmic domain, (semaphorin) 4A [Source:MGI Symbol;Acc:MGI:107560]	Up	0.915247	6.2033	900.2	2700.5	0.0131419	0.11811
S100a4	S100 calcium binding protein A4 [Source:MGI Symbol;Acc:MGI:1330282]	Up	9.54542	1.11842	0	70.8333	0.0131491	0.11811
Syde1	synapse defective 1, Rho GTPase, homolog 1 (C. elegans) [Source:MGI Symbol;Acc:MGI:1918959]	Up	7.89293	-0.427435	0	23.6667	0.0131713	0.118173
A430005L14Rik	RIKEN cDNA A430005L14 gene [Source:MGI Symbol;Acc:MGI:2140680]	Up	1.40466	5.02166	305.8	1456.17	0.0131721	0.118173
Ghrl	ghrelin [Source:MGI Symbol;Acc:MGI:1930008]	Up	8.24316	-0.113792	0	25.5	0.0132047	0.118387
1600002D24Rik	RIKEN cDNA 1600002D24 gene [Source:MGI Symbol;Acc:MGI:1917026]	Up	6.92925	-1.22633	0	19	0.013212	0.118387
Banf1	BAF nuclear assembly factor 1 [Source:MGI Symbol;Acc:MGI:1346330]	Up	1.01392	6.30072	870.8	3300.33	0.0132769	0.118897
Erlin1	ER lipid raft associated 1 [Source:MGI Symbol;Acc:MGI:2387613]	Down	-1.67598	4.3965	632.2	333.167	0.0133275	0.119278
Ccn1	cellular communication network factor 1 [Source:MGI Symbol;Acc:MGI:88613]	Up	7.03355	-1.13659	0	24.3333	0.0133495	0.119356
Myh9	myosin, heavy polypeptide 9, non-muscle [Source:MGI Symbol;Acc:MGI:107717]	Up	0.717336	8.20976	3736.6	10299.2	0.0133524	0.119356
Gm32064	#N/A	Up	6.81315	-1.32972	0	16	0.013367	0.119414
2610524H06Rik	#N/A	Up	7.45291	-0.803084	0	22.8333	0.0133898	0.119546
LOC115487465	#N/A	Up	5.01047	0.160334	0.8	64.5	0.0134041	0.119601
Rnf19b	ring finger protein 19B [Source:MGI Symbol;Acc:MGI:1922484]	Down	-1.10604	5.84468	1569.4	998	0.0134367	0.119819
Atf3	activating transcription factor 3 [Source:MGI Symbol;Acc:MGI:109384]	Down	-1.82154	4.13888	528.4	237.5	0.0134536	0.119898
Gm46195	#N/A	Up	7.16744	-1.03091	0	22.8333	0.0134769	0.119967
Gstm6	glutathione S-transferase, mu 6 [Source:MGI Symbol;Acc:MGI:1309467]	Up	3.67556	4.09739	36	899.667	0.0134842	0.119967
Dok3	docking protein 3 [Source:MGI Symbol;Acc:MGI:1351490]	Up	6.98799	-1.17708	0	20.6667	0.0134858	0.119967
Pcp4l1	Purkinje cell protein 4-like 1 [Source:MGI Symbol;Acc:MGI:1913675]	Up	7.29781	-0.918543	0	29.6667	0.0135163	0.120149
Tma7	translational machinery associated 7 [Source:MGI Symbol;Acc:MGI:1913417]	Up	0.70922	6.84473	2473.6	2679.17	0.0135225	0.120149
Sil1	SIL1 nucleotide exchange factor [Source:MGI Symbol;Acc:MGI:1932040]	Up	1.21321	6.00232	695.2	2859.67	0.0135313	0.120155
Tulp2	tubby-like protein 2 [Source:MGI Symbol;Acc:MGI:1861600]	Up	7.1822	-1.01834	0	23.1667	0.0135621	0.120237
Tst	thiosulfate sulfurtransferase, mitochondrial [Source:MGI Symbol;Acc:MGI:98852]	Up	0.626888	8.37735	4643.2	11742	0.013566	0.120237
Comt	catechol-O-methyltransferase [Source:MGI Symbol;Acc:MGI:88470]	Up	1.11939	6.16229	722.8	3014.17	0.0135727	0.120237
Tssk6	testis-specific serine kinase 6 [Source:MGI Symbol;Acc:MGI:2148775]	Up	7.11867	-1.07012	0	22.6667	0.0135731	0.120237
Fam131c	family with sequence similarity 131, member C [Source:MGI Symbol;Acc:MGI:2685539]	Up	7.20437	-0.99767	0	25.5	0.0136235	0.120573
1700088E04Rik	RIKEN cDNA 1700088E04 gene [Source:MGI Symbol;Acc:MGI:1920774]	Up	7.85934	-0.456734	0	24.1667	0.0136393	0.120573
Ehd1	EH-domain containing 1 [Source:MGI Symbol;Acc:MGI:1341878]	Down	-1.12337	6.2207	1847.2	1533.33	0.0136475	0.120573
Tmem64	transmembrane protein 64 [Source:MGI Symbol;Acc:MGI:2140359]	Up	8.9302	0.543305	0	81.8333	0.0136491	0.120573
B3gnt3	UDP-GlcNAc:betaGal beta-1,3-N-acetylglucosaminyltransferase 3 [Source:MGI Symbol;Acc:MGI:2152535]	Up	0.749615	6.74622	1423.2	3914.17	0.0136518	0.120573
Gm42364	#N/A	Down	-4.46688	-1.2337	12.2	0.666667	0.0136706	0.120667
Ksr2	kinase suppressor of ras 2 [Source:MGI Symbol;Acc:MGI:3610315]	Up	7.19457	-1.00979	0	22.6667	0.0136926	0.120789
Sec63	SEC63-like (S. cerevisiae) [Source:MGI Symbol;Acc:MGI:2155302]	Up	1.44901	5.85756	472.4	2509.5	0.0137076	0.120849
Eef1a1	eukaryotic translation elongation factor 1 alpha 1 [Source:MGI Symbol;Acc:MGI:1096881]	Up	0.608069	12.9906	181164	194506	0.0137249	0.12093
Wipf3	WAS/WASL interacting protein family, member 3 [Source:MGI Symbol;Acc:MGI:3044681]	Up	6.01395	1.06403	0.8	113.5	0.0137446	0.121031
Fam98c	family with sequence similarity 98, member C [Source:MGI Symbol;Acc:MGI:1921083]	Up	1.26981	5.41578	423.8	1595.83	0.0137847	0.121312
Gm46594	#N/A	Up	8.8976	0.5104	0	70.1667	0.013804	0.121393
Ctsb	cathepsin B [Source:MGI Symbol;Acc:MGI:88561]	Up	0.704734	8.32384	4160.8	11455.8	0.0138184	0.121393
Tspan1	tetraspanin 1 [Source:MGI Symbol;Acc:MGI:1914055]	Up	0.583606	9.59837	10889	27396.8	0.0138185	0.121393
Abcg8	ATP binding cassette subfamily G member 8 [Source:MGI Symbol;Acc:MGI:1914720]	Up	7.17421	0.571808	0.2	91.5	0.0138329	0.121447
Egln1	egl-9 family hypoxia-inducible factor 1 [Source:MGI Symbol;Acc:MGI:1932286]	Down	-1.00364	5.93132	1447.4	1348.83	0.0138448	0.121479
Prrt3	proline-rich transmembrane protein 3 [Source:MGI Symbol;Acc:MGI:2444810]	Up	7.59044	-0.667401	0	39	0.0138951	0.121777
Gm40206	#N/A	Up	7.13859	-1.05491	0	22.1667	0.0138952	0.121777
Ccna1	cyclin A1 [Source:MGI Symbol;Acc:MGI:108042]	Up	7.54486	-0.707174	0	36.8333	0.0139331	0.12197
Zc3h14	zinc finger CCCH type containing 14 [Source:MGI Symbol;Acc:MGI:1919824]	Down	-0.934768	5.74908	1260.8	1075.33	0.013966	0.12197
Gm10778	predicted gene 10778 [Source:MGI Symbol;Acc:MGI:3809656]	Up	7.50055	-0.743863	0	37.3333	0.0139825	0.12197
Rn7s1	7S RNA 1 [Source:MGI Symbol;Acc:MGI:97950]	Down	-2.40316	6.0401	1481.2	692.5	0.0139973	0.12197
Azin2	antizyme inhibitor 2 [Source:MGI Symbol;Acc:MGI:2442093]	Up	7.05467	-1.1224	0	22.5	0.0139981	0.12197
Gm51604	#N/A	Up	6.983	-1.1812	0	20.8333	0.0140081	0.12197
Cisd3	CDGSH iron sulfur domain 3 [Source:MGI Symbol;Acc:MGI:101788]	Up	0.644494	8.50724	4965	13471.8	0.0140087	0.12197
Kmt5c	lysine methyltransferase 5C [Source:MGI Symbol;Acc:MGI:2385262]	Up	0.939837	5.71414	607.6	2065.17	0.0140161	0.12197
2810029C07Rik	RIKEN cDNA 2810029C07 gene [Source:MGI Symbol;Acc:MGI:1919920]	Up	7.1738	-1.02126	0	27.6667	0.0140165	0.12197
Agpat5	1-acylglycerol-3-phosphate O-acyltransferase 5 (lysophosphatidic acid acyltransferase, epsilon) [Source:MGI Symbol;Acc:MGI:1196345]	Up	1.30502	5.26672	372.4	1687.67	0.0140178	0.12197
Atp6v1g1	ATPase, H+ transporting, lysosomal V1 subunit G1 [Source:MGI Symbol;Acc:MGI:1913540]	Down	-0.741056	7.03431	3153.6	2829.67	0.0140182	0.12197
Glg1	golgi apparatus protein 1 [Source:MGI Symbol;Acc:MGI:104967]	Up	0.986554	6.40722	884.4	3423	0.0140215	0.12197
Nckap1l	NCK associated protein 1 like [Source:MGI Symbol;Acc:MGI:1926063]	Up	7.08237	-1.10131	0	21.3333	0.0140294	0.12197
Ciita	class II transactivator [Source:MGI Symbol;Acc:MGI:108445]	Up	6.87126	-1.26917	0	20.6667	0.0140328	0.12197
Smarca4	SWI/SNF related, matrix associated, actin dependent regulator of chromatin, subfamily a, member 4 [Source:MGI Symbol;Acc:MGI:88192]	Up	0.732142	7.58929	4199.4	4615.33	0.0140476	0.122027
Adh1	alcohol dehydrogenase 1 (class I) [Source:MGI Symbol;Acc:MGI:87921]	Up	1.51993	9.17984	4950.6	26802.8	0.0140645	0.122102
Ece1	endothelin converting enzyme 1 [Source:MGI Symbol;Acc:MGI:1101357]	Up	0.90636	6.69737	1120	3883	0.0142713	0.123721
Rbm5	RNA binding motif protein 5 [Source:MGI Symbol;Acc:MGI:1933204]	Up	0.985486	5.77598	584.6	2185.33	0.014278	0.123721
Mgam	maltase-glucoamylase [Source:MGI Symbol;Acc:MGI:1203495]	Up	0.642911	7.93649	3117.6	8826.33	0.0142829	0.123721
LOC118568027	#N/A	Up	7.70163	-0.576833	0	32.8333	0.0142845	0.123721
Il2rg	interleukin 2 receptor, gamma chain [Source:MGI Symbol;Acc:MGI:96551]	Up	7.20592	-0.995237	0	27.8333	0.0143298	0.123973
Nomo1	nodal modulator 1 [Source:MGI Symbol;Acc:MGI:2385850]	Up	1.13332	6.72063	1145.2	4378.67	0.0143304	0.123973
Ehmt2	euchromatic histone lysine N-methyltransferase 2 [Source:MGI Symbol;Acc:MGI:2148922]	Up	0.8818	7.23143	1930	6095.33	0.0143514	0.124053
Nrbf2	nuclear receptor binding factor 2 [Source:MGI Symbol;Acc:MGI:1354950]	Down	-1.74544	4.22439	461.2	261	0.0143589	0.124053
Gm36818	#N/A	Up	6.99994	-1.16384	0	24.1667	0.0143648	0.124053
Gpatch8	G patch domain containing 8 [Source:MGI Symbol;Acc:MGI:1918667]	Down	-1.16131	5.36935	974.4	792.667	0.0144153	0.124416
AU040320	expressed sequence AU040320 [Source:MGI Symbol;Acc:MGI:2140475]	Up	1.30238	5.61364	522	1898.33	0.014443	0.124583
Rnf186	ring finger protein 186 [Source:MGI Symbol;Acc:MGI:1914075]	Up	0.706431	7.12827	1739	5196.5	0.0144703	0.124745
Degs2	delta(4)-desaturase, sphingolipid 2 [Source:MGI Symbol;Acc:MGI:1917309]	Up	0.785201	7.09393	1589.2	5182.17	0.014523	0.125065
Rprml	reprimo-like [Source:MGI Symbol;Acc:MGI:2144486]	Up	8.78264	0.386178	0	32.8333	0.0145244	0.125065
Kcnh8	potassium voltage-gated channel, subfamily H (eag-related), member 8 [Source:MGI Symbol;Acc:MGI:2445160]	Up	7.36052	-0.86896	0	26.1667	0.014536	0.125092
Nuggc	nuclear GTPase, germinal center associated [Source:MGI Symbol;Acc:MGI:2685446]	Up	7.40573	-0.82966	0	27.8333	0.0145545	0.125167
Gm46241	#N/A	Up	7.05147	-1.12442	0	22.3333	0.0145715	0.125167
Tnnc1	troponin C, cardiac/slow skeletal [Source:MGI Symbol;Acc:MGI:98779]	Up	6.80546	-1.32505	0	17.5	0.014579	0.125167
Bcar3	breast cancer anti-estrogen resistance 3 [Source:MGI Symbol;Acc:MGI:1352501]	Down	-1.13639	5.37629	981.4	833.833	0.0145822	0.125167
Ptpdc1	protein tyrosine phosphatase domain containing 1 [Source:MGI Symbol;Acc:MGI:2145430]	Up	7.68266	-0.60458	0	26	0.014587	0.125167
Capn3	calpain 3 [Source:MGI Symbol;Acc:MGI:107437]	Up	6.91455	-1.23688	0	19.5	0.0146088	0.125281
Pcnx	pecanex homolog [Source:MGI Symbol;Acc:MGI:1891924]	Up	1.99052	4.41783	133.4	1003.17	0.0146538	0.125426
1500015A07Rik	RIKEN cDNA 1500015A07 gene [Source:MGI Symbol;Acc:MGI:1916232]	Up	6.92374	0.336827	0.2	74.5	0.0146542	0.125426
Gm35149	#N/A	Up	7.03194	-1.13705	0	24.8333	0.0146571	0.125426
Dusp6	dual specificity phosphatase 6 [Source:MGI Symbol;Acc:MGI:1914853]	Down	-1.63188	4.43322	553.2	308.167	0.0146596	0.125426
Creb3	cAMP responsive element binding protein 3 [Source:MGI Symbol;Acc:MGI:99946]	Up	1.06617	5.45814	461.2	1741.83	0.0146682	0.125427
Gm15455	predicted gene 15455 [Source:MGI Symbol;Acc:MGI:3705563]	Up	6.87789	-1.26734	0	19	0.0146797	0.125453
Gm10615	#N/A	Up	7.40716	-0.824929	0	32.3333	0.014748	0.125964
Dhx16	DEAH (Asp-Glu-Ala-His) box polypeptide 16 [Source:MGI Symbol;Acc:MGI:1916442]	Up	1.32799	5.20866	381.6	1616	0.0147911	0.126228
Rskr	ribosomal protein S6 kinase related [Source:MGI Symbol;Acc:MGI:2652869]	Up	7.036	-1.13838	0	21	0.0147991	0.126228
Gm43568	predicted gene 43568 [Source:MGI Symbol;Acc:MGI:5663705]	Up	7.66006	-0.606431	0	41.8333	0.0148046	0.126228
Bin2	bridging integrator 2 [Source:MGI Symbol;Acc:MGI:3611448]	Up	7.30697	-0.913585	0	25.8333	0.0148313	0.126335
Gm31560	#N/A	Up	8.41569	0.0473316	0	34.8333	0.0148353	0.126335
A930038B10Rik	RIKEN cDNA A930038B10 gene [Source:MGI Symbol;Acc:MGI:2443813]	Up	7.21775	-0.988016	0	24.5	0.0148476	0.126335
Gm52229	#N/A	Down	-6.93406	-0.584078	16.2	0.166667	0.0148514	0.126335
Snora73a	small nucleolar RNA, H/ACA box 73a [Source:MGI Symbol;Acc:MGI:4360046]	Up	7.64229	-0.621586	0	41	0.0148861	0.126557
Gnb2	guanine nucleotide binding protein (G protein), beta 2 [Source:MGI Symbol;Acc:MGI:95784]	Up	0.584526	9.04047	7276.4	18733.7	0.0149343	0.126894
Gpx3	glutathione peroxidase 3 [Source:MGI Symbol;Acc:MGI:105102]	Up	7.74046	-0.540152	0	36.1667	0.0149527	0.126923
Sptan1	spectrin alpha, non-erythrocytic 1 [Source:MGI Symbol;Acc:MGI:98386]	Up	0.875113	7.18141	1902.6	5165.67	0.0149549	0.126923
Cib3	calcium and integrin binding family member 3 [Source:MGI Symbol;Acc:MGI:2685953]	Up	7.356	-0.86659	0	33.5	0.0149709	0.126965
Auts2	autism susceptibility candidate 2 [Source:MGI Symbol;Acc:MGI:1919847]	Down	-1.01269	6.48804	2008.8	1718.33	0.0149769	0.126965
Nudt11	nudix (nucleoside diphosphate linked moiety X)-type motif 11 [Source:MGI Symbol;Acc:MGI:1930957]	Up	6.92191	-1.23249	0	18.8333	0.0149878	0.126984
Nlrp6	NLR family, pyrin domain containing 6 [Source:MGI Symbol;Acc:MGI:2141990]	Up	0.684726	7.79472	2907.2	7820.17	0.0150298	0.127223
Ubl3	ubiquitin-like 3 [Source:MGI Symbol;Acc:MGI:1344373]	Down	-0.838308	6.33812	1890.6	1785.5	0.0150332	0.127223
BC065397	cDNA sequence BC065397 [Source:MGI Symbol;Acc:MGI:3584520]	Up	6.81596	-1.3153	0	18.3333	0.0150481	0.127276
LOC115489019	#N/A	Up	6.77558	-1.34553	0	19.1667	0.0150663	0.127297
Alas2	aminolevulinic acid synthase 2, erythroid [Source:MGI Symbol;Acc:MGI:87990]	Up	6.95117	-1.20556	0	20.8333	0.0150678	0.127297
LOC118567885	#N/A	Down	-5.36652	2.1344	104.8	7.16667	0.0151115	0.127593
Dlc1	deleted in liver cancer 1 [Source:MGI Symbol;Acc:MGI:1354949]	Up	7.41931	-0.813237	0	35	0.0151389	0.127741
Ddr1	discoidin domain receptor family, member 1 [Source:MGI Symbol;Acc:MGI:99216]	Up	0.84859	6.4993	1118.4	3545.83	0.0151504	0.127741
Xpa	xeroderma pigmentosum, complementation group A [Source:MGI Symbol;Acc:MGI:99135]	Down	-1.38887	4.83831	705.2	513.667	0.0151549	0.127741
Comp	cartilage oligomeric matrix protein [Source:MGI Symbol;Acc:MGI:88469]	Up	6.9201	-1.22888	0	22	0.0152022	0.128066
Ppp1r14a	protein phosphatase 1, regulatory inhibitor subunit 14A [Source:MGI Symbol;Acc:MGI:1931139]	Up	7.30957	-0.921008	0	21.8333	0.0152139	0.128091
Rtl8a	retrotransposon Gag like 8A [Source:MGI Symbol;Acc:MGI:1913408]	Up	8.73032	0.35612	0	71.6667	0.0152523	0.128342
Susd3	sushi domain containing 3 [Source:MGI Symbol;Acc:MGI:1913579]	Up	6.99192	-1.16882	0	24.8333	0.0152913	0.128597
Tent5b	terminal nucleotidyltransferase 5B [Source:MGI Symbol;Acc:MGI:2140500]	Up	7.39836	-0.830522	0	34.6667	0.0153193	0.128759
4831440E17Rik	#N/A	Up	6.71643	-0.137845	0.2	49.5	0.0153354	0.128821
Dnah2	dynein, axonemal, heavy chain 2 [Source:MGI Symbol;Acc:MGI:107731]	Up	8.1672	-0.181238	0	26.3333	0.0153476	0.12885
B3gnt4	UDP-GlcNAc:betaGal beta-1,3-N-acetylglucosaminyltransferase 4 [Source:MGI Symbol;Acc:MGI:2680208]	Up	7.06274	-1.11771	0	20.6667	0.0153602	0.128882
Arpc4	actin related protein 2/3 complex, subunit 4 [Source:MGI Symbol;Acc:MGI:1915339]	Down	-0.713666	6.96677	2964	2938.33	0.0153733	0.128919
Mlx	MAX-like protein X [Source:MGI Symbol;Acc:MGI:108398]	Down	-1.20056	5.41729	994.4	736.667	0.0153901	0.128987
Rassf2	Ras association (RalGDS/AF-6) domain family member 2 [Source:MGI Symbol;Acc:MGI:2442060]	Up	7.00977	-1.16087	0	20.1667	0.0154062	0.129049
Alg5	asparagine-linked glycosylation 5 (dolichyl-phosphate beta-glucosyltransferase) [Source:MGI Symbol;Acc:MGI:1913498]	Up	1.5734	5.80408	523.8	2533.67	0.015424	0.129124
Cdk11b	cyclin-dependent kinase 11B [Source:MGI Symbol;Acc:MGI:88353]	Up	0.886337	6.66835	1323.2	4016.5	0.0154964	0.129647
Cdhr5	cadherin-related family member 5 [Source:MGI Symbol;Acc:MGI:1919290]	Up	0.751168	9.42477	8498.8	24248.3	0.0155181	0.129647
Usp34	ubiquitin specific peptidase 34 [Source:MGI Symbol;Acc:MGI:109473]	Down	-1.03728	5.66146	1176	947.5	0.0155205	0.129647
Zfp786	zinc finger protein 786 [Source:MGI Symbol;Acc:MGI:3026883]	Up	5.19587	1.44848	2	91.5	0.0155215	0.129647
Fam114a2	family with sequence similarity 114, member A2 [Source:MGI Symbol;Acc:MGI:1917629]	Up	0.952385	6.29798	989	3170.67	0.0155424	0.129698
Gm32717	predicted gene, 32717 [Source:MGI Symbol;Acc:MGI:5591876]	Up	6.82771	-1.30312	0	20.5	0.0155503	0.129698
Otud1	OTU domain containing 1 [Source:MGI Symbol;Acc:MGI:1918448]	Up	6.30241	-0.497247	0.2	41.1667	0.0155664	0.129698
Lmcd1	LIM and cysteine-rich domains 1 [Source:MGI Symbol;Acc:MGI:1353635]	Up	7.37802	-0.849339	0	31.6667	0.0155757	0.129698
Slc6a13	solute carrier family 6 (neurotransmitter transporter, GABA), member 13 [Source:MGI Symbol;Acc:MGI:95629]	Up	7.66269	-0.634427	0	18.6667	0.0155791	0.129698
2610020C07Rik	RIKEN cDNA 2610020C07 gene [Source:MGI Symbol;Acc:MGI:1917168]	Up	7.05609	-1.11643	0	26	0.0155802	0.129698
Gfra3	glial cell line derived neurotrophic factor family receptor alpha 3 [Source:MGI Symbol;Acc:MGI:1201403]	Up	8.64715	0.278604	0	66.8333	0.0156006	0.129794
9530052C20Rik	RIKEN cDNA 9530052C20 gene [Source:MGI Symbol;Acc:MGI:2443632]	Up	7.96723	-0.352784	0	35.1667	0.0156188	0.129873
Fabp2	fatty acid binding protein 2, intestinal [Source:MGI Symbol;Acc:MGI:95478]	Up	0.648222	9.34636	14417.4	15100	0.0156695	0.13022
Gm40444	#N/A	Up	7.70908	-0.564103	0	41.6667	0.0157365	0.130704
Agbl2	ATP/GTP binding protein-like 2 [Source:MGI Symbol;Acc:MGI:2443254]	Up	7.56291	-0.695518	0	31.6667	0.0157598	0.130784
Efcab12	EF-hand calcium binding domain 12 [Source:MGI Symbol;Acc:MGI:2681834]	Up	6.71881	-1.39031	0	18	0.0157638	0.130784
1700003D09Rik	RIKEN cDNA 1700003D09 gene [Source:MGI Symbol;Acc:MGI:1916588]	Up	6.79547	-1.3305	0	18.8333	0.0157936	0.13084
Slc25a1	solute carrier family 25 (mitochondrial carrier, citrate transporter), member 1 [Source:MGI Symbol;Acc:MGI:1345283]	Up	0.723496	7.54134	2390.4	6760	0.0157946	0.13084
3110056K07Rik	RIKEN cDNA 3110056K07 gene [Source:MGI Symbol;Acc:MGI:1920454]	Up	5.22515	1.53066	2	109.667	0.0157986	0.13084
Scnn1a	sodium channel, nonvoltage-gated 1 alpha [Source:MGI Symbol;Acc:MGI:101782]	Up	1.29824	5.39744	434	1746.33	0.015806	0.13084
S100g	S100 calcium binding protein G [Source:MGI Symbol;Acc:MGI:104528]	Down	-1.66483	6.28337	2250	1452.5	0.015852	0.131147
Tesmin	testis expressed metallothionein like [Source:MGI Symbol;Acc:MGI:1340029]	Up	7.50785	-0.742394	0	29.8333	0.0158992	0.131465
Eid3	EP300 interacting inhibitor of differentiation 3 [Source:MGI Symbol;Acc:MGI:1913591]	Up	7.43576	-0.799047	0	35	0.0159395	0.131724
LOC115487878	#N/A	Up	6.89137	-1.25326	0	20.3333	0.0159561	0.13173
Galt	galactose-1-phosphate uridyl transferase [Source:MGI Symbol;Acc:MGI:95638]	Up	2.79979	4.67983	111.6	1316.17	0.0159581	0.13173
Mvp	major vault protein [Source:MGI Symbol;Acc:MGI:1925638]	Up	0.680571	8.97631	6900.2	17983.7	0.015983	0.131862
Zbtb20	zinc finger and BTB domain containing 20 [Source:MGI Symbol;Acc:MGI:1929213]	Up	2.57976	4.14633	82.2	823	0.0160727	0.132528
2510003B16Rik	#N/A	Up	7.4491	-0.78838	0	34.8333	0.0161443	0.133035
Adora2a	adenosine A2a receptor [Source:MGI Symbol;Acc:MGI:99402]	Up	6.66337	-1.43474	0	16.6667	0.0161522	0.133035
Adipoq	adiponectin, C1Q and collagen domain containing [Source:MGI Symbol;Acc:MGI:106675]	Up	7.02222	-1.14348	0	25.8333	0.0162898	0.134094
Abhd2	abhydrolase domain containing 2 [Source:MGI Symbol;Acc:MGI:1914344]	Up	0.84445	7.12878	1715	5134.67	0.0163471	0.134491
Taco1os	translational activator of mitochondrially encoded cytochrome c oxidase I, opposite strand [Source:MGI Symbol;Acc:MGI:1915441]	Up	6.93921	-1.21769	0	20.5	0.0164308	0.135025
Rab18	RAB18, member RAS oncogene family [Source:MGI Symbol;Acc:MGI:102790]	Down	-0.884623	6.23178	1849.8	1550.5	0.0164364	0.135025
Slc9a8	solute carrier family 9 (sodium/hydrogen exchanger), member 8 [Source:MGI Symbol;Acc:MGI:1924281]	Up	2.05545	5.3237	209.2	1966	0.0164478	0.135025
Gm16315	predicted gene 16315 [Source:MGI Symbol;Acc:MGI:3826564]	Up	6.73314	-1.3771	0	19.5	0.0164535	0.135025
Gm41432	#N/A	Up	7.22042	-1.00775	0	16.6667	0.0164642	0.135025
D730005E14Rik	RIKEN cDNA D730005E14 gene [Source:NCBI gene (formerly Entrezgene);Acc:109361]	Up	6.8285	-1.30363	0	19.5	0.016467	0.135025
Sgpp2	sphingosine-1-phosphate phosphatase 2 [Source:MGI Symbol;Acc:MGI:3589109]	Up	0.995727	5.56721	530.4	1702.17	0.0164956	0.135185
Chuk	conserved helix-loop-helix ubiquitous kinase [Source:MGI Symbol;Acc:MGI:99484]	Down	-1.37217	5.1096	829.8	545.333	0.0165438	0.135505
Ube2cbp	ubiquitin-conjugating enzyme E2C binding protein [Source:MGI Symbol;Acc:MGI:1917598]	Up	8.51861	0.15854	0	58	0.0165773	0.135693
Raver1	ribonucleoprotein, PTB-binding 1 [Source:MGI Symbol;Acc:MGI:1919016]	Up	2.0583	5.46115	334.4	2203.83	0.0165851	0.135693
Ikzf5	IKAROS family zinc finger 5 [Source:MGI Symbol;Acc:MGI:1914393]	Down	-2.30112	4.35362	710	263.167	0.0166887	0.136465
Zfp82	zinc finger protein 82 [Source:MGI Symbol;Acc:MGI:1890753]	Up	8.5936	0.229483	0	66.3333	0.0167177	0.136557
Kcnd3	potassium voltage-gated channel, Shal-related family, member 3 [Source:MGI Symbol;Acc:MGI:1928743]	Up	6.72028	-1.38599	0	20	0.0167184	0.136557
Ankrd17	ankyrin repeat domain 17 [Source:MGI Symbol;Acc:MGI:1932101]	Up	0.791385	7.26743	3347.8	3391	0.0167545	0.136654
Mir6516	microRNA 6516 [Source:MGI Symbol;Acc:MGI:5562736]	Down	-4.52338	2.60648	201	17.3333	0.0167561	0.136654
Ccl25	chemokine (C-C motif) ligand 25 [Source:MGI Symbol;Acc:MGI:1099448]	Down	-2.2873	3.79494	384.8	140	0.016765	0.136654
Hoxb5	homeobox B5 [Source:MGI Symbol;Acc:MGI:96186]	Up	4.74393	3.25859	9.6	580.667	0.0167673	0.136654
P4htm	prolyl 4-hydroxylase, transmembrane (endoplasmic reticulum) [Source:MGI Symbol;Acc:MGI:1921693]	Up	7.22571	-0.977878	0	29	0.01678	0.136678
Cetn2	centrin 2 [Source:MGI Symbol;Acc:MGI:1347085]	Down	-1.56469	4.60393	620	392.333	0.0167887	0.136678
Zfp334	zinc finger protein 334 [Source:MGI Symbol;Acc:MGI:2388656]	Up	6.84304	-1.29502	0	18	0.0168117	0.136741
Gm33677	predicted gene, 33677 [Source:MGI Symbol;Acc:MGI:5592836]	Up	6.81957	-1.30761	0	21.6667	0.0168303	0.136741
Dstn	destrin [Source:MGI Symbol;Acc:MGI:1929270]	Up	0.595546	9.90116	20803.6	22491.8	0.0168324	0.136741
Gm52351	#N/A	Up	8.2305	-0.127696	0	23.8333	0.0168335	0.136741
Sars	seryl-aminoacyl-tRNA synthetase [Source:MGI Symbol;Acc:MGI:102809]	Up	0.679953	7.1166	1906.8	5118.67	0.0168462	0.136769
Rflna	refilin A [Source:MGI Symbol;Acc:MGI:1920371]	Up	5.64913	0.446779	1	51.6667	0.0168747	0.136925
Ckmt1	creatine kinase, mitochondrial 1, ubiquitous [Source:MGI Symbol;Acc:MGI:99441]	Up	0.849312	10.2791	15588.6	47966	0.0168906	0.136979
Cubn	cubilin (intrinsic factor-cobalamin receptor) [Source:MGI Symbol;Acc:MGI:1931256]	Up	6.93375	-1.21586	0	23.8333	0.0169084	0.137019
Smim24	small integral membrane protein 24 [Source:MGI Symbol;Acc:MGI:1919523]	Up	0.724556	7.08914	1787.2	5077	0.0169274	0.137019
Tmem116	transmembrane protein 116 [Source:MGI Symbol;Acc:MGI:1924712]	Up	7.3241	-0.923289	0	16.8333	0.0169324	0.137019
Psd4	pleckstrin and Sec7 domain containing 4 [Source:MGI Symbol;Acc:MGI:2674093]	Up	1.20397	5.77907	484.2	2214.67	0.016936	0.137019
Wdr83	WD repeat domain containing 83 [Source:MGI Symbol;Acc:MGI:1915086]	Up	2.29694	4.36929	116	1015.17	0.0169449	0.137019
Gm51879	#N/A	Up	7.38902	-0.839013	0	33.6667	0.0169512	0.137019
Trmt61b	tRNA methyltransferase 61B [Source:MGI Symbol;Acc:MGI:1916039]	Up	8.49972	0.141905	0	59	0.0169639	0.137046
LOC118567753	#N/A	Up	6.7121	-1.3917	0	19.8333	0.0169993	0.137258
Qsox1	quiescin Q6 sulfhydryl oxidase 1 [Source:MGI Symbol;Acc:MGI:1330818]	Up	0.744093	7.00406	1760.6	4903.17	0.0170191	0.137274
Tm9sf3	transmembrane 9 superfamily member 3 [Source:MGI Symbol;Acc:MGI:1914262]	Up	0.816738	7.36792	2181.4	6358.33	0.017033	0.137274
LOC115490354	#N/A	Up	9.56678	1.13629	0	55.6667	0.0170382	0.137274
Cfap65	cilia and flagella associated protein 65 [Source:MGI Symbol;Acc:MGI:2444274]	Up	6.96327	-1.19181	0	24.6667	0.0170385	0.137274
C4a	complement component 4A (Rodgers blood group) [Source:MGI Symbol;Acc:MGI:98320]	Up	6.93015	-1.21765	0	24.5	0.0170907	0.13755
Gm39006	#N/A	Up	8.60457	0.238861	0	64.5	0.0170914	0.13755
Plcd1	phospholipase C, delta 1 [Source:MGI Symbol;Acc:MGI:97614]	Up	1.43007	4.93316	273.8	1199.83	0.0171215	0.137714
Spred3	sprouty-related EVH1 domain containing 3 [Source:MGI Symbol;Acc:MGI:2142186]	Up	6.87538	-1.26614	0	21	0.0171304	0.137714
Nts	neurotensin [Source:MGI Symbol;Acc:MGI:1328351]	Down	-2.30134	4.06546	462.2	172.5	0.0171713	0.137968
Fam20c	FAM20C, golgi associated secretory pathway kinase [Source:MGI Symbol;Acc:MGI:2136853]	Up	7.04415	-1.13	0	22.6667	0.0171994	0.138018
Myg1	melanocyte proliferating gene 1 [Source:MGI Symbol;Acc:MGI:1929864]	Up	1.22307	5.1037	324.2	1392.17	0.0172018	0.138018
Mrpl38	mitochondrial ribosomal protein L38 [Source:MGI Symbol;Acc:MGI:1926269]	Up	0.842449	6.41892	1022.2	3198.5	0.0172055	0.138018
2810454H06Rik	RIKEN cDNA 2810454H06 gene [Source:MGI Symbol;Acc:MGI:1920063]	Up	6.26313	-0.364387	0.2	47.8333	0.0172479	0.138283
Gm40251	#N/A	Up	6.82462	-1.3077	0	18.5	0.0172611	0.138313
Zscan30	zinc finger and SCAN domain containing 30 [Source:MGI Symbol;Acc:MGI:2685600]	Up	7.44635	-0.794402	0	31.3333	0.0172913	0.138456
Wif1	Wnt inhibitory factor 1 [Source:MGI Symbol;Acc:MGI:1344332]	Up	6.79399	-1.32757	0	21.5	0.0172976	0.138456
Gm34755	#N/A	Up	6.78057	-1.3382	0	21	0.0173098	0.138478
St6galnac6	ST6 (alpha-N-acetyl-neuraminyl-2,3-beta-galactosyl-1,3)-N-acetylgalactosaminide alpha-2,6-sialyltransferase 6 [Source:MGI Symbol;Acc:MGI:1355316]	Up	0.775795	8.78173	5448.8	17327	0.017328	0.138549
Jmjd1c	jumonji domain containing 1C [Source:MGI Symbol;Acc:MGI:1918614]	Down	-1.46449	5.30557	920.6	648.667	0.0173482	0.138635
Galnt10	polypeptide N-acetylgalactosaminyltransferase 10 [Source:MGI Symbol;Acc:MGI:1890480]	Up	0.736633	6.9569	1604.2	4813.17	0.0173922	0.138839
Sgca	sarcoglycan, alpha (dystrophin-associated glycoprotein) [Source:MGI Symbol;Acc:MGI:894698]	Up	7.07794	-1.09755	0	27.5	0.0173998	0.138839
Itih2	inter-alpha trypsin inhibitor, heavy chain 2 [Source:MGI Symbol;Acc:MGI:96619]	Up	9.52588	1.10961	0	124.333	0.0174019	0.138839
Cdca7l	cell division cycle associated 7 like [Source:MGI Symbol;Acc:MGI:2384982]	Up	5.52678	1.66739	1.8	196.667	0.017448	0.139091
Opa1	OPA1, mitochondrial dynamin like GTPase [Source:MGI Symbol;Acc:MGI:1921393]	Down	-0.803271	6.64632	2154	2127.5	0.0174522	0.139091
Capza1	capping actin protein of muscle Z-line subunit alpha 1 [Source:MGI Symbol;Acc:MGI:106227]	Down	-0.893105	6.11982	1618.8	1378	0.017487	0.139179
AI837181	expressed sequence AI837181 [Source:MGI Symbol;Acc:MGI:2147598]	Up	1.37609	5.04306	300.2	1351.17	0.0174872	0.139179
Smarcb1	SWI/SNF related, matrix associated, actin dependent regulator of chromatin, subfamily b, member 1 [Source:MGI Symbol;Acc:MGI:1328366]	Up	0.90489	6.34787	944.2	3329.17	0.0174915	0.139179
Yipf3	Yip1 domain family, member 3 [Source:MGI Symbol;Acc:MGI:106280]	Up	0.792667	6.61612	1187.8	3882.33	0.0175272	0.139387
Nin	ninein [Source:MGI Symbol;Acc:MGI:105108]	Up	5.99075	1.04414	1.2	115	0.0175466	0.139467
Rnps1	RNA binding protein with serine rich domain 1 [Source:MGI Symbol;Acc:MGI:97960]	Up	0.936842	5.85937	753	2288.83	0.0175765	0.139629
Nipsnap3b	nipsnap homolog 3B [Source:MGI Symbol;Acc:MGI:1913786]	Down	-1.00822	5.81583	1291	1172.17	0.0175936	0.139646
Cdt1	chromatin licensing and DNA replication factor 1 [Source:MGI Symbol;Acc:MGI:1914427]	Up	3.56187	3.92775	49	824.167	0.0175975	0.139646
Mettl26	methyltransferase like 26 [Source:MGI Symbol;Acc:MGI:1915597]	Up	0.791723	6.37675	978.8	3184	0.0176356	0.139874
Map1lc3b	microtubule-associated protein 1 light chain 3 beta [Source:MGI Symbol;Acc:MGI:1914693]	Up	0.672054	7.18526	3280.8	3419.17	0.0176644	0.140027
Jak2	Janus kinase 2 [Source:MGI Symbol;Acc:MGI:96629]	Down	-1.19739	5.37434	992	697.5	0.0176982	0.140219
Gm41958	#N/A	Up	7.2273	-0.985548	0	24.8333	0.0177114	0.140248
Vat1	vesicle amine transport 1 [Source:MGI Symbol;Acc:MGI:1349450]	Up	0.842656	6.59375	1180.4	3515.83	0.0177362	0.14037
Daam2	dishevelled associated activator of morphogenesis 2 [Source:MGI Symbol;Acc:MGI:1923691]	Up	7.30936	-0.917198	0	23.3333	0.0177549	0.140443
H2ac6	H2A clustered histone 6 [Source:MGI Symbol;Acc:MGI:2448287]	Down	-5.26089	2.18769	166.4	7.66667	0.0177649	0.140446
Ptprcap	protein tyrosine phosphatase, receptor type, C polypeptide-associated protein [Source:MGI Symbol;Acc:MGI:97811]	Up	6.91231	-1.2388	0	19	0.0177863	0.14054
Adrb2	adrenergic receptor, beta 2 [Source:MGI Symbol;Acc:MGI:87938]	Up	6.55617	-1.51501	0	16.8333	0.0178504	0.140971
Maml2	mastermind like transcriptional coactivator 2 [Source:MGI Symbol;Acc:MGI:2389460]	Up	7.47603	-0.772481	0	26.8333	0.0178681	0.14102
Gm550	predicted gene 550 [Source:MGI Symbol;Acc:MGI:2685396]	Up	6.71599	-1.39425	0	16.6667	0.0178756	0.14102
Serpinb9	serine (or cysteine) peptidase inhibitor, clade B, member 9 [Source:MGI Symbol;Acc:MGI:106603]	Up	8.4336	0.0810437	0	59.3333	0.0178959	0.141105
Mob4	MOB family member 4, phocein [Source:MGI Symbol;Acc:MGI:104899]	Down	-0.901335	6.4666	2001.4	1966.17	0.0179807	0.141697
Gm16576	predicted gene 16576 [Source:MGI Symbol;Acc:MGI:4414996]	Up	8.37134	0.0251739	0	59.1667	0.0180248	0.141969
Cldn4	claudin 4 [Source:MGI Symbol;Acc:MGI:1313314]	Down	-2.01195	4.07328	533.4	218.167	0.0180455	0.142056
Pus7l	pseudouridylate synthase 7-like [Source:MGI Symbol;Acc:MGI:1926145]	Up	8.38342	0.0346207	0	53.3333	0.018056	0.142064
Map2k1	mitogen-activated protein kinase kinase 1 [Source:MGI Symbol;Acc:MGI:1346866]	Down	-0.803976	6.51635	2227.2	2027	0.0180967	0.142301
Zp1	zona pellucida glycoprotein 1 [Source:MGI Symbol;Acc:MGI:103073]	Up	6.80483	-1.32394	0	17.8333	0.0181055	0.142301
Gm41926	#N/A	Up	9.0303	0.633503	0	74	0.0181171	0.142317
Tctex1d4	#N/A	Up	7.14261	-1.05062	0	22.6667	0.0182111	0.142979
Hic1	hypermethylated in cancer 1 [Source:MGI Symbol;Acc:MGI:1338010]	Up	7.31868	-0.928067	0	16.3333	0.0182962	0.143571
Tbx21	T-box 21 [Source:MGI Symbol;Acc:MGI:1888984]	Up	8.41494	0.066835	0	65.3333	0.0183513	0.143927
Aup1	ancient ubiquitous protein 1 [Source:MGI Symbol;Acc:MGI:107789]	Up	0.646435	7.90615	3240	9084.67	0.0183866	0.144127
Tmem238l	transmembrane protein 238 like [Source:MGI Symbol;Acc:MGI:1918826]	Down	-0.943079	6.31778	1987.2	1589.33	0.0184435	0.144497
Gm15848	predicted gene 15848 [Source:MGI Symbol;Acc:MGI:3802054]	Up	5.59779	0.204676	0.6	59.5	0.0185082	0.144927
Acbd3	acyl-Coenzyme A binding domain containing 3 [Source:MGI Symbol;Acc:MGI:2181074]	Down	-0.971955	5.57854	1249.8	1016.33	0.0185293	0.144959
Sun1	Sad1 and UNC84 domain containing 1 [Source:MGI Symbol;Acc:MGI:1924303]	Up	1.39765	4.94051	292	1298.83	0.018532	0.144959
Syf2	SYF2 homolog, RNA splicing factor (S. cerevisiae) [Source:MGI Symbol;Acc:MGI:1915842]	Down	-0.849592	6.10666	1623.6	1574.67	0.0185499	0.145023
2400006E01Rik	RIKEN cDNA 2400006E01 gene [Source:MGI Symbol;Acc:MGI:1925898]	Up	6.92839	-1.21929	0	23.8333	0.0185743	0.145137
Zfp872	zinc finger protein 872 [Source:MGI Symbol;Acc:MGI:3588272]	Up	6.53579	-1.52758	0	17.6667	0.018619	0.145394
Gm4924	predicted gene 4924 [Source:MGI Symbol;Acc:MGI:3643133]	Up	8.33067	-0.0153017	0	48	0.0186269	0.145394
Umps	uridine monophosphate synthetase [Source:MGI Symbol;Acc:MGI:1298388]	Up	2.17542	4.79463	167.4	1315.5	0.0186752	0.145616
Bach2	BTB and CNC homology, basic leucine zipper transcription factor 2 [Source:MGI Symbol;Acc:MGI:894679]	Up	6.61214	0.0569612	0.2	60.3333	0.0186781	0.145616
Endod1	endonuclease domain containing 1 [Source:MGI Symbol;Acc:MGI:1919196]	Up	0.692872	7.35343	2080	5809.83	0.0186849	0.145616
Il12rb1	interleukin 12 receptor, beta 1 [Source:MGI Symbol;Acc:MGI:104579]	Down	-3.58765	-0.58128	19.2	3.16667	0.0187085	0.145723
Hspb1	heat shock protein 1 [Source:MGI Symbol;Acc:MGI:96240]	Down	-5.93943	1.67669	86.8	3.66667	0.0187317	0.145827
Coq10b	coenzyme Q10B [Source:MGI Symbol;Acc:MGI:1915126]	Down	-2.00237	3.96832	445.4	175.833	0.0188151	0.146364
Nectin3	nectin cell adhesion molecule 3 [Source:MGI Symbol;Acc:MGI:1930171]	Up	0.981236	5.65606	562.4	1902.17	0.0188205	0.146364
Lmo1	LIM domain only 1 [Source:MGI Symbol;Acc:MGI:102812]	Up	6.82575	-1.3044	0	21	0.0188335	0.146388
Nt5c	5',3'-nucleotidase, cytosolic [Source:MGI Symbol;Acc:MGI:1354954]	Up	0.909015	7.19644	1824.2	5885	0.018863	0.14654
Mt2	metallothionein 2 [Source:MGI Symbol;Acc:MGI:97172]	Up	1.23013	5.78546	566.4	2287.67	0.018909	0.146821
Glb1	galactosidase, beta 1 [Source:MGI Symbol;Acc:MGI:88151]	Up	1.0342	6.50274	1069.4	3402.17	0.0189643	0.147172
Cryab	crystallin, alpha B [Source:MGI Symbol;Acc:MGI:88516]	Down	-7.22658	0.582017	51.8	0.5	0.01903	0.147605
Becn1	beclin 1, autophagy related [Source:MGI Symbol;Acc:MGI:1891828]	Down	-0.761788	6.6364	2385	2245.83	0.0190758	0.147883
Gm6978	predicted gene 6978 [Source:MGI Symbol;Acc:MGI:3647254]	Up	6.09685	-1.84922	0	12.6667	0.0190876	0.147896
Vps13d	vacuolar protein sorting 13D [Source:MGI Symbol;Acc:MGI:2448530]	Up	0.915842	5.81396	606.8	2103.33	0.0191595	0.148375
Dym	dymeclin [Source:MGI Symbol;Acc:MGI:1918480]	Up	0.864872	6.01001	725.4	2577.17	0.0191919	0.148549
Wbscr25	Williams Beuren syndrome chromosome region 25 (human) [Source:MGI Symbol;Acc:MGI:1918554]	Up	7.04699	-1.12463	0	25	0.0192637	0.149026
Il34	interleukin 34 [Source:MGI Symbol;Acc:MGI:1923777]	Up	8.53031	0.170884	0	61.8333	0.0192818	0.149089
Itga7	integrin alpha 7 [Source:MGI Symbol;Acc:MGI:102700]	Up	1.40265	4.91963	270.4	1197	0.0193525	0.149516
Armcx5	armadillo repeat containing, X-linked 5 [Source:MGI Symbol;Acc:MGI:2148026]	Up	7.41111	-0.830933	0	24	0.0193643	0.149516
Sh3bgrl3	SH3 domain binding glutamic acid-rich protein-like 3 [Source:MGI Symbol;Acc:MGI:1920973]	Up	0.804409	7.50655	2458.2	7109.83	0.0193675	0.149516
Macc1	metastasis associated in colon cancer 1 [Source:MGI Symbol;Acc:MGI:2685113]	Up	6.52349	0.704287	0.4	87	0.019388	0.149596
Fam71e1	#N/A	Up	6.74836	-1.36343	0	20	0.0194751	0.15019
Nudt1	nudix (nucleoside diphosphate linked moiety X)-type motif 1 [Source:MGI Symbol;Acc:MGI:109280]	Up	2.05699	4.50246	161	1112.67	0.0194891	0.15022
Ccdc102a	coiled-coil domain containing 102A [Source:MGI Symbol;Acc:MGI:2686927]	Up	8.42507	0.0770787	0	70.5	0.0195324	0.15041
H2bu2	#N/A	Up	6.31652	-1.69511	0	13.6667	0.0195426	0.15041
Adig	adipogenin [Source:MGI Symbol;Acc:MGI:2675492]	Up	6.60385	-1.47575	0	18.6667	0.0195444	0.15041
Clec3b	C-type lectin domain family 3, member b [Source:MGI Symbol;Acc:MGI:104540]	Up	6.69193	-1.40675	0	20.1667	0.0195994	0.150612
Erbb2	erb-b2 receptor tyrosine kinase 2 [Source:MGI Symbol;Acc:MGI:95410]	Up	0.755693	7.07925	1728.2	4731.83	0.0196047	0.150612
Bbs12	Bardet-Biedl syndrome 12 (human) [Source:MGI Symbol;Acc:MGI:2686651]	Up	8.24328	-0.0933181	0	48.6667	0.0196102	0.150612
Smim31	small integral membrane protein 31 [Source:MGI Symbol;Acc:MGI:3039572]	Down	-1.1976	5.63765	1258	897.167	0.0196114	0.150612
Gm20275	predicted gene, 20275 [Source:MGI Symbol;Acc:MGI:5012460]	Up	6.53519	-0.0157106	0.2	50.5	0.0196618	0.150921
Rps5	ribosomal protein S5 [Source:MGI Symbol;Acc:MGI:1097682]	Up	0.664328	9.79124	11970.2	33696	0.0196822	0.150999
Cdc37	cell division cycle 37 [Source:MGI Symbol;Acc:MGI:109531]	Up	0.664189	7.59829	2680.4	7220.83	0.0196979	0.151041
Stab1	stabilin 1 [Source:MGI Symbol;Acc:MGI:2178742]	Up	8.27658	-0.0593814	0	60.5	0.0197255	0.151114
Plscr1	phospholipid scramblase 1 [Source:MGI Symbol;Acc:MGI:893575]	Down	-0.859366	6.61706	2512.2	2090.33	0.0197279	0.151114
1700049J03Rik	#N/A	Down	-5.87952	1.00874	57.6	2.16667	0.0197858	0.151413
Acot7	acyl-CoA thioesterase 7 [Source:MGI Symbol;Acc:MGI:1917275]	Up	0.657372	7.47287	2375.4	6650.83	0.0197874	0.151413
Pdlim4	PDZ and LIM domain 4 [Source:MGI Symbol;Acc:MGI:1353470]	Up	8.44344	0.0904375	0	57	0.0199166	0.152323
Mdh2	malate dehydrogenase 2, NAD (mitochondrial) [Source:MGI Symbol;Acc:MGI:97050]	Up	0.617141	9.19035	8512.2	21606.8	0.0199516	0.152475
Med24	mediator complex subunit 24 [Source:MGI Symbol;Acc:MGI:1344385]	Up	2.12259	4.78036	208	1380.33	0.0199572	0.152475
Atad5	ATPase family, AAA domain containing 5 [Source:MGI Symbol;Acc:MGI:2442925]	Up	8.16625	-0.163591	0	45	0.0199928	0.152669
Arhgap30	Rho GTPase activating protein 30 [Source:MGI Symbol;Acc:MGI:2684948]	Up	6.51582	-1.54875	0	15	0.0200407	0.152884
Gm46591	#N/A	Up	6.63291	-1.45185	0	19.6667	0.0200449	0.152884
Gm5141	predicted gene 5141 [Source:MGI Symbol;Acc:MGI:3779466]	Up	8.38394	0.0317183	0	44.8333	0.020052	0.152884
Exosc10	exosome component 10 [Source:MGI Symbol;Acc:MGI:1355322]	Up	1.28768	5.10624	294	1438.17	0.0200787	0.153009
Gda	guanine deaminase [Source:MGI Symbol;Acc:MGI:95678]	Down	-1.24015	5.8353	1406.4	969.667	0.0200934	0.153041
Pigu	phosphatidylinositol glycan anchor biosynthesis, class U [Source:MGI Symbol;Acc:MGI:3039607]	Up	1.99776	5.24944	256.6	1742.67	0.0201251	0.153204
Capn6	calpain 6 [Source:MGI Symbol;Acc:MGI:1100850]	Up	6.3232	-1.69314	0	12.3333	0.0201379	0.153222
Lemd2	LEM domain containing 2 [Source:MGI Symbol;Acc:MGI:2385045]	Up	1.08188	5.28797	411.4	1586.67	0.0202128	0.153713
Cox7b	cytochrome c oxidase subunit 7B [Source:MGI Symbol;Acc:MGI:1913392]	Up	0.58175	8.7905	9379	11128.5	0.020246	0.153792
BC004004	cDNA sequence BC004004 [Source:MGI Symbol;Acc:MGI:2136782]	Up	1.24101	6.17581	771.2	3054	0.0202481	0.153792
H2-Bl	histocompatibility 2, blastocyst [Source:MGI Symbol;Acc:MGI:892004]	Up	7.27435	-0.937222	0	30	0.0202646	0.153792
Polr2e	polymerase (RNA) II (DNA directed) polypeptide E [Source:MGI Symbol;Acc:MGI:1913670]	Up	0.717776	6.77818	1488.6	4108.83	0.0202769	0.153792
Ces1d	carboxylesterase 1D [Source:MGI Symbol;Acc:MGI:2148202]	Up	0.887928	6.81182	1247.6	3951.17	0.0202897	0.153792
Ftsj3	FtsJ RNA methyltransferase homolog 3 (E. coli) [Source:MGI Symbol;Acc:MGI:1860295]	Up	1.33597	4.88594	278	1254.5	0.0202914	0.153792
1110028F11Rik	RIKEN cDNA 1110028F11 gene [Source:MGI Symbol;Acc:MGI:1915940]	Up	6.88593	-1.26313	0	17.1667	0.0202961	0.153792
Akt3	thymoma viral proto-oncogene 3 [Source:MGI Symbol;Acc:MGI:1345147]	Up	6.57443	-1.509	0	13.3333	0.0203373	0.153948
Myo1a	myosin IA [Source:MGI Symbol;Acc:MGI:107732]	Up	0.598732	9.07317	7316.4	19014.5	0.0203525	0.153948
Gm41056	#N/A	Up	6.38506	-1.64701	0	13	0.0203652	0.153948
Gm31597	predicted gene, 31597 [Source:MGI Symbol;Acc:MGI:5590756]	Up	7.15514	-1.0402	0	23.3333	0.0203841	0.153948
Ifit1bl1	interferon induced protein with tetratricpeptide repeats 1B like 1 [Source:MGI Symbol;Acc:MGI:3650685]	Down	-1.61588	4.33494	570.8	281.333	0.020385	0.153948
Gpatch2	G patch domain containing 2 [Source:MGI Symbol;Acc:MGI:1915019]	Up	1.20459	5.18236	363.8	1356.33	0.0203891	0.153948
LOC115486538	#N/A	Down	-1.88159	3.96056	406.4	196.5	0.0203895	0.153948
Slc30a2	solute carrier family 30 (zinc transporter), member 2 [Source:MGI Symbol;Acc:MGI:106637]	Up	5.50877	-1.0056	0.2	26.8333	0.0204018	0.153962
Pecam1	platelet/endothelial cell adhesion molecule 1 [Source:MGI Symbol;Acc:MGI:97537]	Up	8.89751	0.498916	0	47.1667	0.0204596	0.154293
Prss32	protease, serine 32 [Source:MGI Symbol;Acc:MGI:1917064]	Up	0.626827	9.55577	10090.2	27591.7	0.0204681	0.154293
Sytl2	synaptotagmin-like 2 [Source:MGI Symbol;Acc:MGI:1933366]	Down	-1.12515	5.47146	1131.6	770.167	0.0204831	0.154293
Zfp617	zinc finger protein 617 [Source:MGI Symbol;Acc:MGI:2684459]	Down	-1.49007	4.9351	680.6	465.333	0.0204875	0.154293
Gm39547	#N/A	Down	-7.45552	1.0944	55.6	0.666667	0.0205021	0.154325
Ccdc141	coiled-coil domain containing 141 [Source:MGI Symbol;Acc:MGI:1919735]	Up	9.26057	0.841208	0	45.5	0.0205573	0.154608
Lcp2	lymphocyte cytosolic protein 2 [Source:MGI Symbol;Acc:MGI:1321402]	Up	8.33502	-0.00459173	0	67.5	0.0205607	0.154608
2210011K15Rik	RIKEN cDNA 2210011K15 gene [Source:MGI Symbol;Acc:MGI:1919615]	Up	7.19293	-1.00836	0	24	0.0206267	0.155025
Slc22a23	solute carrier family 22, member 23 [Source:MGI Symbol;Acc:MGI:1920352]	Up	1.24389	5.32566	406.2	1507.83	0.0206769	0.155324
Asl	argininosuccinate lyase [Source:MGI Symbol;Acc:MGI:88084]	Up	2.04232	5.19648	260.4	1630.5	0.0207314	0.155573
Gm10109	predicted gene 10109 [Source:MGI Symbol;Acc:MGI:3647742]	Up	6.67548	-0.202101	0.2	25.8333	0.0207387	0.155573
Gm11964	predicted gene 11964 [Source:MGI Symbol;Acc:MGI:3652241]	Up	3.4314	0.285696	3.4	60.5	0.0207464	0.155573
4833417C18Rik	RIKEN cDNA 4833417C18 gene [Source:MGI Symbol;Acc:MGI:1921156]	Up	6.45395	-1.59664	0	13.6667	0.0207626	0.155573
Ccdc30	coiled-coil domain containing 30 [Source:MGI Symbol;Acc:MGI:1920582]	Down	-5.0858	1.81687	126.4	6.16667	0.0207628	0.155573
Wdr45b	WD repeat domain 45B [Source:MGI Symbol;Acc:MGI:1914090]	Down	-1.03698	5.3816	988.6	925	0.0207994	0.155769
Zfp664	zinc finger protein 664 [Source:MGI Symbol;Acc:MGI:2442505]	Down	-1.10549	5.53277	1099.4	836.833	0.0208172	0.155823
Tnfrsf11b	tumor necrosis factor receptor superfamily, member 11b (osteoprotegerin) [Source:MGI Symbol;Acc:MGI:109587]	Up	6.3241	-1.68709	0	14.5	0.020874	0.156169
Itga10	integrin, alpha 10 [Source:MGI Symbol;Acc:MGI:2153482]	Up	7.08813	-1.10227	0	18.5	0.0209292	0.156441
Faim2	Fas apoptotic inhibitory molecule 2 [Source:MGI Symbol;Acc:MGI:1919643]	Up	8.15263	-0.170228	0	57.8333	0.0209315	0.156441
Cma1	chymase 1, mast cell [Source:MGI Symbol;Acc:MGI:96941]	Up	8.54641	0.1862	0	63.6667	0.0209676	0.156631
Stub1	STIP1 homology and U-Box containing protein 1 [Source:MGI Symbol;Acc:MGI:1891731]	Up	0.834524	5.78695	697.6	2082.5	0.0209811	0.156638
Tekt5	tektin 5 [Source:MGI Symbol;Acc:MGI:1917676]	Up	7.31036	-0.908104	0	28.1667	0.0210004	0.156638
Gm13420	predicted gene 13420 [Source:MGI Symbol;Acc:MGI:3649917]	Up	6.34121	0.000800311	0.2	50.3333	0.0210104	0.156638
H1f1	H1.1 linker histone, cluster member [Source:MGI Symbol;Acc:MGI:1931523]	Up	6.9331	-1.2243	0	18.5	0.0210109	0.156638
Anxa9	annexin A9 [Source:MGI Symbol;Acc:MGI:1923711]	Up	4.85167	0.625135	1.2	58.5	0.0210293	0.156696
Cyp2u1	cytochrome P450, family 2, subfamily u, polypeptide 1 [Source:MGI Symbol;Acc:MGI:1918769]	Up	8.10966	-0.210403	0	52.1667	0.0211032	0.157168
Pan2	PAN2 poly(A) specific ribonuclease subunit [Source:MGI Symbol;Acc:MGI:1918984]	Up	1.49788	4.77766	243.8	1218.33	0.0211311	0.157297
Pdyn	prodynorphin [Source:MGI Symbol;Acc:MGI:97535]	Up	9.5484	1.11896	0	57.3333	0.0211751	0.157544
Gm26728	predicted gene, 26728 [Source:MGI Symbol;Acc:MGI:5477222]	Up	6.14843	-0.634649	0.2	37.6667	0.0212084	0.157713
Nsun7	NOL1/NOP2/Sun domain family, member 7 [Source:MGI Symbol;Acc:MGI:1918168]	Up	6.79654	-1.32964	0	18.5	0.0212517	0.157944
Pik3r2	phosphoinositide-3-kinase regulatory subunit 2 [Source:MGI Symbol;Acc:MGI:1098772]	Up	1.05928	5.34813	478.8	1585.5	0.0212654	0.157944
Mif	macrophage migration inhibitory factor (glycosylation-inhibiting factor) [Source:MGI Symbol;Acc:MGI:96982]	Up	0.993678	6.42899	1040	3629.33	0.0212755	0.157944
Hoxd3	homeobox D3 [Source:MGI Symbol;Acc:MGI:96207]	Up	8.20494	-0.130886	0	42.6667	0.0212878	0.157944
Gm13498	predicted gene 13498 [Source:MGI Symbol;Acc:MGI:3650381]	Up	7.02795	-1.14586	0	20.6667	0.0213011	0.157944
Macir	macrophage immunometabolism regulator [Source:MGI Symbol;Acc:MGI:1277184]	Down	-0.918553	5.99804	1492.6	1230	0.0213036	0.157944
Ubr4	ubiquitin protein ligase E3 component n-recognin 4 [Source:MGI Symbol;Acc:MGI:1916366]	Up	1.18077	6.2575	714.6	3232.5	0.0213681	0.158343
Nus1	NUS1 dehydrodolichyl diphosphate synthase subunit [Source:MGI Symbol;Acc:MGI:1196365]	Up	0.706214	6.5632	2092.4	2181	0.0213877	0.158409
Dennd5a	DENN/MADD domain containing 5A [Source:MGI Symbol;Acc:MGI:1201681]	Up	7.12658	-1.06225	0	23.3333	0.0214405	0.15872
Car7	carbonic anhydrase 7 [Source:MGI Symbol;Acc:MGI:103100]	Up	7.15634	-1.04149	0	21.5	0.0215302	0.159304
TrnS2	#N/A	Up	8.33854	-0.00678153	0	49.5	0.0216422	0.160053
[truncated: 12,778 more rows]
