# Supplementary material for: Evidence that the loss of colonic anti-microbial peptides may promote dysbiotic Gram-negative inflammaging-associated bacteria in aging mice
Source: Front Aging. 2024 Mar 4;5:1352299. doi: 10.3389/fragi.2024.1352299 (PMC10945560; doi:10.3389/fragi.2024.1352299)
Supplement: Supplementary file 4 [file DataSheet6.XLSX]

## Sheet: Supp.Data.Sheet.6
Supplementary Data Sheet 6: Global Differential Gene Expression Data of 15 Month- compared to 25 Month-Old Mice Groups
Gene ID	Gene Description and Accession Number	Regulation Up/Down	logFC	logCPM	15 Month	25 Month	PValue	QValue
Svs5	seminal vesicle secretory protein 5 [Source:MGI Symbol;Acc:MGI:98453]	Up	13.8632	5.03207	0	2785.83	2.10607e-15	3.47923e-11
Svs4	seminal vesicle secretory protein 4 [Source:MGI Symbol;Acc:MGI:98450]	Up	10.3228	5.07841	1.33333	2879.67	7.72268e-12	6.37893e-08
Gm11478	predicted gene 11478 [Source:MGI Symbol;Acc:MGI:3650888]	Up	1.14901	6.93452	2250.17	4851.83	4.60335e-08	0.000253491
9530053A07Rik	RIKEN cDNA 9530053A07 gene [Source:MGI Symbol;Acc:MGI:2442118]	Up	6.30266	5.11803	28.5	2145.5	7.82337e-08	0.000323105
Gm38733	#N/A	Up	4.28077	4.11048	49.6667	933.833	1.23771e-07	0.00040894
Svs1	#N/A	Up	11.6745	2.8556	0	591.833	2.94898e-07	0.000811952
Fermt1	fermitin family member 1 [Source:MGI Symbol;Acc:MGI:2443583]	Up	0.974603	7.74635	4191	7864.83	1.45785e-06	0.00301046
Gm23803	predicted gene, 23803 [Source:MGI Symbol;Acc:MGI:5453580]	Up	8.12818	0.510795	0.166667	89	1.3785e-06	0.00301046
Gm15772	predicted gene 15772 [Source:MGI Symbol;Acc:MGI:3805541]	Up	1.05126	6.42902	1644.67	3468.83	5.38325e-06	0.00808467
Gm12191	predicted gene 12191 [Source:MGI Symbol;Acc:MGI:3651293]	Up	1.24689	5.85729	1024.17	2414.17	5.30911e-06	0.00808467
Dmrta2	doublesex and mab-3 related transcription factor like family A2 [Source:MGI Symbol;Acc:MGI:2653629]	Up	5.02973	1.84413	6.16667	188.167	5.16563e-06	0.00808467
Pla2g4c	phospholipase A2, group IVC (cytosolic, calcium-independent) [Source:MGI Symbol;Acc:MGI:1196403]	Down	-6.82377	2.95425	246.167	4.83333	6.79817e-06	0.00935882
Strn3	striatin, calmodulin binding protein 3 [Source:MGI Symbol;Acc:MGI:2151064]	Up	1.10422	6.22728	1242.17	2913	8.59e-06	0.0109159
Slc39a4	solute carrier family 39 (zinc transporter), member 4 [Source:MGI Symbol;Acc:MGI:1919277]	Down	-1.26862	7.24454	6324	2608.5	9.83534e-06	0.0116057
Svs2	#N/A	Up	8.24676	5.41749	9.33333	3522.33	1.19285e-05	0.0131373
Tnrc6a	trinucleotide repeat containing 6a [Source:MGI Symbol;Acc:MGI:2385292]	Up	1.19493	6.09005	1177.17	2559.33	1.37164e-05	0.0133291
Klf5	Kruppel-like factor 5 [Source:MGI Symbol;Acc:MGI:1338056]	Up	0.878351	10.0552	22177.8	39484	1.30016e-05	0.0133291
Pate4	prostate and testis expressed 4 [Source:MGI Symbol;Acc:MGI:1930790]	Up	11.5425	2.72579	0	585.5	1.87219e-05	0.0171825
Zbtb20	zinc finger and BTB domain containing 20 [Source:MGI Symbol;Acc:MGI:1929213]	Up	1.13371	5.58283	823	1822	2.44523e-05	0.0201976
Svs6	seminal vesicle secretory protein 6 [Source:MGI Symbol;Acc:MGI:106178]	Up	10.4712	1.67342	0	275.667	2.42006e-05	0.0201976
Taf1c	TATA-box binding protein associated factor, RNA polymerase I, C [Source:MGI Symbol;Acc:MGI:109576]	Up	1.10639	4.73359	485.333	1044.5	2.88668e-05	0.0227085
Svs3a	seminal vesicle secretory protein 3A [Source:MGI Symbol;Acc:MGI:1927635]	Up	10.3943	1.59826	0	258.167	3.64227e-05	0.0273501
Ddx3y	DEAD box helicase 3, Y-linked [Source:MGI Symbol;Acc:MGI:1349406]	Up	1.27682	5.41894	613.333	1692.33	4.14927e-05	0.0298026
Svs3b	seminal vesicle secretory protein 3B [Source:MGI Symbol;Acc:MGI:3583778]	Up	9.94126	1.15661	0	166.833	4.55572e-05	0.0313586
Mir682	microRNA 682 [Source:MGI Symbol;Acc:MGI:3629911]	Up	1.14572	6.53529	1770	3832.83	4.88134e-05	0.0322559
Pbsn	probasin [Source:MGI Symbol;Acc:MGI:1860484]	Up	9.75256	0.970635	0	114.333	5.10853e-05	0.0324588
Rpl31-ps12	ribosomal protein L31, pseudogene 1 2 [Source:MGI Symbol;Acc:MGI:3645866]	Up	1.41923	4.8531	455	1244.33	5.5471e-05	0.0327279
Mgat4c	MGAT4 family, member C [Source:MGI Symbol;Acc:MGI:1914819]	Down	-1.3715	7.10342	5005.5	2089.67	5.37633e-05	0.0327279
Snord118	small nucleolar RNA, C/D box 118 [Source:MGI Symbol;Acc:MGI:3819519]	Up	2.31021	4.56657	188.667	1215.83	5.78602e-05	0.0329603
Cth	cystathionase (cystathionine gamma-lyase) [Source:MGI Symbol;Acc:MGI:1339968]	Down	-0.8798	6.2207	2669.17	1502	6.29948e-05	0.0335701
Brwd1	bromodomain and WD repeat domain containing 1 [Source:MGI Symbol;Acc:MGI:1890651]	Up	1.07078	5.43154	786.333	1605.5	6.18909e-05	0.0335701
Mtcp1	mature T cell proliferation 1 [Source:MGI Symbol;Acc:MGI:102699]	Down	-8.8477	0.111038	61	0	7.279e-05	0.0375778
Lpl	lipoprotein lipase [Source:MGI Symbol;Acc:MGI:96820]	Down	-2.18466	4.45664	920.333	207.833	8.84898e-05	0.0417672
Cd74	CD74 antigen (invariant polypeptide of major histocompatibility complex, class II antigen-associated) [Source:MGI Symbol;Acc:MGI:96534]	Up	1.90397	5.5997	597.167	2213	8.67458e-05	0.0417672
Ppard	peroxisome proliferator activator receptor delta [Source:MGI Symbol;Acc:MGI:101884]	Down	-0.884098	7.48369	6342.5	3558.33	8.51979e-05	0.0417672
Safb2	scaffold attachment factor B2 [Source:MGI Symbol;Acc:MGI:2146808]	Up	0.914411	7.50322	3681	6569.17	0.000121124	0.0500241
Dld	dihydrolipoamide dehydrogenase [Source:MGI Symbol;Acc:MGI:107450]	Down	-0.802212	6.58368	3339.67	1953.67	0.000119136	0.0500241
Slc40a1	solute carrier family 40 (iron-regulated transporter), member 1 [Source:MGI Symbol;Acc:MGI:1315204]	Down	-1.47457	5.24926	1368.17	560.333	0.000118914	0.0500241
Gigyf1	GRB10 interacting GYF protein 1 [Source:MGI Symbol;Acc:MGI:1888677]	Up	0.994981	5.27248	733.667	1431.83	0.000113468	0.0500241
Appl2	adaptor protein, phosphotyrosine interaction, PH domain and leucine zipper containing 2 [Source:MGI Symbol;Acc:MGI:2384914]	Up	0.805367	6.97301	2578.67	4686.17	0.000112552	0.0500241
Fosb	FBJ osteosarcoma oncogene B [Source:MGI Symbol;Acc:MGI:95575]	Up	4.10862	2.09043	16.1667	234	0.000150586	0.0606752
Baz1a	bromodomain adjacent to zinc finger domain 1A [Source:MGI Symbol;Acc:MGI:1309478]	Up	1.18643	5.61465	796.833	1829.17	0.000158636	0.062397
Malat1	metastasis associated lung adenocarcinoma transcript 1 (non-coding RNA) [Source:MGI Symbol;Acc:MGI:1919539]	Up	1.33829	10.5781	24141.3	58359.3	0.000179689	0.0674651
Pdss2	prenyl (solanesyl) diphosphate synthase, subunit 2 [Source:MGI Symbol;Acc:MGI:1918615]	Down	-1.06963	4.72338	957	483.5	0.000178495	0.0674651
Cyp2c55	cytochrome P450, family 2, subfamily c, polypeptide 55 [Source:MGI Symbol;Acc:MGI:1919332]	Down	-1.43055	10.6434	60868.2	22750	0.000210272	0.0771933
Zranb1	zinc finger, RAN-binding domain containing 1 [Source:MGI Symbol;Acc:MGI:106441]	Up	0.798712	6.83386	2373.83	4040	0.000242199	0.0833568
Chd8	chromodomain helicase DNA binding protein 8 [Source:MGI Symbol;Acc:MGI:1915022]	Up	1.06199	6.98021	2549.67	4806.33	0.000241957	0.0833568
Nxf1	nuclear RNA export factor 1 [Source:MGI Symbol;Acc:MGI:1858330]	Up	1.06582	6.02384	1237.17	2480.33	0.000233263	0.0833568
Ank	progressive ankylosis [Source:MGI Symbol;Acc:MGI:3045421]	Down	-0.954873	6.03438	2511.83	1249.17	0.000252892	0.0835555
Sqor	sulfide quinone oxidoreductase [Source:MGI Symbol;Acc:MGI:1929899]	Down	-0.756869	8.53856	13261.5	7866.83	0.000251042	0.0835555
Eif5b	eukaryotic translation initiation factor 5B [Source:MGI Symbol;Acc:MGI:2441772]	Up	0.826398	8.65678	8560	14223	0.000264273	0.0839575
Slc35f5	solute carrier family 35, member F5 [Source:MGI Symbol;Acc:MGI:1921400]	Down	-0.979307	5.84529	2040.67	1044.33	0.000261608	0.0839575
Uqcrc2	ubiquinol cytochrome c reductase core protein 2 [Source:MGI Symbol;Acc:MGI:1914253]	Down	-0.646318	7.74125	7360.33	4866.33	0.000281391	0.0860849
Foxa3	forkhead box A3 [Source:MGI Symbol;Acc:MGI:1347477]	Up	0.882085	6.83179	2307	4277.83	0.000279506	0.0860849
Gm51702	#N/A	Up	1.76602	3.52314	158.5	473.833	0.000299707	0.0900211
Gm12174	predicted gene 12174 [Source:MGI Symbol;Acc:MGI:3651722]	Up	0.984701	6.04568	1328.67	2681.33	0.000309512	0.0913059
Cyp4f14	cytochrome P450, family 4, subfamily f, polypeptide 14 [Source:MGI Symbol;Acc:MGI:1927669]	Down	-1.39056	6.09022	2441.17	1046.5	0.000317122	0.0919099
Sprr2a3	small proline-rich protein 2A3 [Source:MGI Symbol;Acc:MGI:3845028]	Down	-1.1763	7.79424	7723	3787.67	0.000355621	0.101291
Oma1	OMA1 zinc metallopeptidase [Source:MGI Symbol;Acc:MGI:1914263]	Down	-1.39021	5.86952	2134.33	885.167	0.000379258	0.106192
Piezo1	piezo-type mechanosensitive ion channel component 1 [Source:MGI Symbol;Acc:MGI:3603204]	Down	-1.98293	3.36844	462.333	125.833	0.000388831	0.107058
Gm31109	#N/A	Up	2.44401	3.03805	72	346.833	0.000405663	0.109862
Kdm7a	lysine (K)-specific demethylase 7A [Source:MGI Symbol;Acc:MGI:2443388]	Up	0.945771	6.38303	1711.33	2908.83	0.000413477	0.110172
Sprr2a2	small proline-rich protein 2A2 [Source:MGI Symbol;Acc:MGI:3845026]	Down	-1.46343	4.80385	972	397.333	0.000426911	0.110196
Maoa	monoamine oxidase A [Source:MGI Symbol;Acc:MGI:96915]	Down	-0.83285	9.34192	22460.2	13018.3	0.000421766	0.110196
Ern2	endoplasmic reticulum (ER) to nucleus signalling 2 [Source:MGI Symbol;Acc:MGI:1349436]	Up	0.726683	6.74515	2267.5	3697.67	0.000448289	0.113934
Car9	carbonic anhydrase 9 [Source:MGI Symbol;Acc:MGI:2447188]	Down	-0.916272	5.38262	1602.33	845.667	0.000470297	0.114255
Aco2	aconitase 2, mitochondrial [Source:MGI Symbol;Acc:MGI:87880]	Down	-0.697766	8.71344	14849.7	9021.17	0.000466655	0.114255
F630048H11Rik	#N/A	Up	1.4053	4.40859	339	829.167	0.000465789	0.114255
Gm41748	#N/A	Up	6.43854	1.12911	1.33333	117.5	0.000516031	0.115201
Tfap2a	transcription factor AP-2, alpha [Source:MGI Symbol;Acc:MGI:104671]	Up	8.07144	-0.600591	0	35.8333	0.000513741	0.115201
Atp1b1	ATPase, Na+/K+ transporting, beta 1 polypeptide [Source:MGI Symbol;Acc:MGI:88108]	Down	-0.793987	8.59868	13088.5	8350.33	0.000512008	0.115201
Esrrg	estrogen-related receptor gamma [Source:MGI Symbol;Acc:MGI:1347056]	Up	2.66176	3.61465	102	584	0.000507585	0.115201
Nfkb2	nuclear factor of kappa light polypeptide gene enhancer in B cells 2, p49/p100 [Source:MGI Symbol;Acc:MGI:1099800]	Up	0.997413	4.77084	502	1006.83	0.000505293	0.115201
Pgam1	phosphoglycerate mutase 1 [Source:MGI Symbol;Acc:MGI:97552]	Down	-0.877648	5.92776	2019	1218.5	0.000504333	0.115201
Tent5a	terminal nucleotidyltransferase 5A [Source:MGI Symbol;Acc:MGI:2670964]	Up	0.763849	7.41513	3555.83	6185.67	0.00055472	0.119013
Gsdmc2	gasdermin C2 [Source:MGI Symbol;Acc:MGI:2146102]	Down	-1.06693	8.50876	12851.7	7360	0.000547887	0.119013
Mep1a	meprin 1 alpha [Source:MGI Symbol;Acc:MGI:96963]	Down	-1.07531	6.93209	4134.33	2191.67	0.00054519	0.119013
Cdhr2	cadherin-related family member 2 [Source:MGI Symbol;Acc:MGI:2687323]	Down	-0.898857	8.51868	13012.7	7069.17	0.000562538	0.119143
Hck	hemopoietic cell kinase [Source:MGI Symbol;Acc:MGI:96052]	Down	-1.52997	4.72907	1017.17	358.333	0.000573916	0.120014
Pik3r5	phosphoinositide-3-kinase regulatory subunit 5 [Source:MGI Symbol;Acc:MGI:2443588]	Down	-1.52624	4.19802	705.333	249.833	0.000605607	0.120538
Cdh1	cadherin 1 [Source:MGI Symbol;Acc:MGI:88354]	Down	-0.591859	8.78372	14758.2	10086.5	0.000605122	0.120538
Slc25a24	solute carrier family 25 (mitochondrial carrier, phosphate carrier), member 24 [Source:MGI Symbol;Acc:MGI:1917160]	Down	-0.89135	7.23007	5019.5	2928.33	0.000604801	0.120538
LOC118567335	#N/A	Up	1.44877	3.62164	169.667	478.833	0.00059055	0.120538
Fgfbp1	fibroblast growth factor binding protein 1 [Source:MGI Symbol;Acc:MGI:1096350]	Down	-0.739297	6.27821	2790.17	1703	0.000648796	0.124629
9530003J23Rik	RIKEN cDNA 9530003J23 gene [Source:MGI Symbol;Acc:MGI:1924647]	Up	9.2164	0.466622	0	111.833	0.000645696	0.124629
Lamp2	lysosomal-associated membrane protein 2 [Source:MGI Symbol;Acc:MGI:96748]	Down	-0.998513	5.67353	1732.67	980	0.000639745	0.124629
Ceacam1	CEA cell adhesion molecule 1 [Source:MGI Symbol;Acc:MGI:1347245]	Down	-1.21645	9.92563	34105	15449.5	0.000681386	0.129385
Tmed10	transmembrane p24 trafficking protein 10 [Source:MGI Symbol;Acc:MGI:1915831]	Down	-0.595215	7.47809	6079.5	4114.67	0.000762909	0.14161
Tmppe	transmembrane protein with metallophosphoesterase domain [Source:MGI Symbol;Acc:MGI:5317335]	Up	0.93042	5.66716	1058.5	1803.17	0.000754492	0.14161
Gm52912	#N/A	Up	7.95212	-0.708203	0	31.1667	0.000774404	0.142146
Abhd2	abhydrolase domain containing 2 [Source:MGI Symbol;Acc:MGI:1914344]	Down	-0.697699	7.22589	5134.67	3226.83	0.000839863	0.147601
Hpgd	hydroxyprostaglandin dehydrogenase 15 (NAD) [Source:MGI Symbol;Acc:MGI:108085]	Down	-1.08428	7.11284	4620	2629	0.000833095	0.147601
Gstm6	glutathione S-transferase, mu 6 [Source:MGI Symbol;Acc:MGI:1309467]	Down	-1.05738	4.52181	899.667	447.167	0.000830093	0.147601
Foxo1	forkhead box O1 [Source:MGI Symbol;Acc:MGI:1890077]	Up	0.841249	5.35353	791	1493.17	0.000829086	0.147601
Hsd17b2	hydroxysteroid (17-beta) dehydrogenase 2 [Source:MGI Symbol;Acc:MGI:1096386]	Down	-0.957658	7.11913	4661.17	2675.83	0.000884343	0.150612
Car1	carbonic anhydrase 1 [Source:MGI Symbol;Acc:MGI:88268]	Down	-1.711	13.145	389838	110378	0.000878091	0.150612
LOC115490354	#N/A	Down	-9.86574	1.05793	55.6667	0	0.000874455	0.150612
Pisd	phosphatidylserine decarboxylase [Source:MGI Symbol;Acc:MGI:2445114]	Down	-0.664952	6.5331	3090.67	2047.33	0.00092034	0.15204
Herpud2	HERPUD family member 2 [Source:MGI Symbol;Acc:MGI:1915393]	Up	0.994548	7.4531	3606.17	6660.17	0.000914553	0.15204
Ppan	peter pan homolog [Source:MGI Symbol;Acc:MGI:2178445]	Up	0.850735	6.15095	1463.33	2522.33	0.000907097	0.15204
Acsf2	acyl-CoA synthetase family member 2 [Source:MGI Symbol;Acc:MGI:2388287]	Down	-1.16134	8.31829	12773.7	5180.17	0.000938766	0.153549
Gm5148	predicted gene 5148 [Source:MGI Symbol;Acc:MGI:3646006]	Up	0.960275	6.28963	1501.5	3305	0.000962099	0.155822
Krt20	keratin 20 [Source:MGI Symbol;Acc:MGI:1914059]	Down	-1.23308	8.32734	12133.5	4995.83	0.00099697	0.158365
Rgl2	ral guanine nucleotide dissociation stimulator-like 2 [Source:MGI Symbol;Acc:MGI:107483]	Up	0.793152	5.77265	1166.17	1981.5	0.000994302	0.158365
Atp6v1d	ATPase, H+ transporting, lysosomal V1 subunit D [Source:MGI Symbol;Acc:MGI:1921084]	Down	-0.904618	5.76415	1856.17	1080	0.00101467	0.159641
Gm50287	predicted gene, 50287 [Source:MGI Symbol;Acc:MGI:6303125]	Up	1.61309	4.13078	243.667	715.333	0.00107964	0.166689
Tmbim6	transmembrane BAX inhibitor motif containing 6 [Source:MGI Symbol;Acc:MGI:99682]	Down	-0.599766	9.87069	32391.8	21332.2	0.00107424	0.166689
TrnT	#N/A	Up	1.31706	6.1595	1037.83	2523.67	0.0011674	0.178568
Thoc2l	THO complex subunit 2-like [Source:MGI Symbol;Acc:MGI:3040669]	Up	1.02668	5.64458	986	1737.5	0.00122891	0.18456
Ces2c	carboxylesterase 2C [Source:MGI Symbol;Acc:MGI:2385905]	Down	-1.64455	6.10347	2499.17	845.833	0.00122354	0.18456
Eef2kmt	eukaryotic elongation factor 2 lysine methyltransferase [Source:MGI Symbol;Acc:MGI:1917761]	Up	0.774369	5.35162	841	1492.5	0.00125012	0.186054
Itgb1	integrin beta 1 (fibronectin receptor beta) [Source:MGI Symbol;Acc:MGI:96610]	Down	-0.669893	6.83878	3990.5	2581.5	0.00127252	0.187697
Lgals1	lectin, galactose binding, soluble 1 [Source:MGI Symbol;Acc:MGI:96777]	Down	-2.91913	2.89228	250.5	42	0.00130702	0.189404
Naaladl1	N-acetylated alpha-linked acidic dipeptidase-like 1 [Source:MGI Symbol;Acc:MGI:2685810]	Down	-0.906381	6.13147	2431	1387.17	0.00130227	0.189404
Chka	choline kinase alpha [Source:MGI Symbol;Acc:MGI:107760]	Up	1.44673	5.62959	831.167	1923	0.00131862	0.189422
Fos	FBJ osteosarcoma oncogene [Source:MGI Symbol;Acc:MGI:95574]	Up	1.06181	5.17861	688.333	1509.67	0.00135574	0.189803
Gm52399	#N/A	Up	1.38496	5.05245	542.5	1276.33	0.00135535	0.189803
Shisa5	shisa family member 5 [Source:MGI Symbol;Acc:MGI:1915044]	Down	-0.602067	7.45721	5987.17	4016.83	0.00135082	0.189803
1600020E01Rik	RIKEN cDNA 1600020E01 gene [Source:MGI Symbol;Acc:MGI:1919262]	Up	1.33092	3.58054	204	485	0.00142901	0.193501
Pgd	phosphogluconate dehydrogenase [Source:MGI Symbol;Acc:MGI:97553]	Down	-0.647705	8.58989	13332.8	8377.17	0.00142487	0.193501
Htra2	HtrA serine peptidase 2 [Source:MGI Symbol;Acc:MGI:1928676]	Down	-1.26512	4.45955	755.667	385.667	0.00142412	0.193501
Cyp2s1	cytochrome P450, family 2, subfamily s, polypeptide 1 [Source:MGI Symbol;Acc:MGI:1921384]	Down	-0.782629	6.92903	4214.83	2553	0.00140362	0.193501
Nras	neuroblastoma ras oncogene [Source:MGI Symbol;Acc:MGI:97376]	Up	0.667308	6.21291	1666	2545.5	0.00144553	0.194148
Slc9a1	solute carrier family 9 (sodium/hydrogen exchanger), member 1 [Source:MGI Symbol;Acc:MGI:102462]	Down	-0.922057	6.02336	2364.83	1219.33	0.00151655	0.202043
H2-T23	histocompatibility 2, T region locus 23 [Source:MGI Symbol;Acc:MGI:95957]	Down	-0.661582	7.04073	4442.33	2980.67	0.00170779	0.205932
Deptor	DEP domain containing MTOR-interacting protein [Source:MGI Symbol;Acc:MGI:2146322]	Up	0.656601	7.56273	4261.83	6555.83	0.00170291	0.205932
Hsd3b3	hydroxy-delta-5-steroid dehydrogenase, 3 beta- and steroid delta-isomerase 3 [Source:MGI Symbol;Acc:MGI:96235]	Down	-1.02074	7.86122	8135.83	4121.5	0.00170046	0.205932
Taf3	TATA-box binding protein associated factor 3 [Source:MGI Symbol;Acc:MGI:2388097]	Up	1.10061	4.31313	359	733.5	0.00169555	0.205932
Gm22540	predicted gene, 22540 [Source:MGI Symbol;Acc:MGI:5452317]	Up	7.30685	-1.26369	0	19.6667	0.00169365	0.205932
Abcc3	ATP-binding cassette, sub-family C (CFTR/MRP), member 3 [Source:MGI Symbol;Acc:MGI:1923658]	Down	-0.742752	7.77982	7715.67	4567.33	0.00168008	0.205932
Selenop	selenoprotein P [Source:MGI Symbol;Acc:MGI:894288]	Down	-1.24748	7.00763	4128.33	2182.5	0.00166144	0.205932
Bcl2	B cell leukemia/lymphoma 2 [Source:MGI Symbol;Acc:MGI:88138]	Up	1.30631	4.61317	406.333	983	0.00166072	0.205932
Gm39467	#N/A	Up	2.0512	3.2567	97.1667	402.167	0.00165025	0.205932
Paqr4	progestin and adipoQ receptor family member IV [Source:MGI Symbol;Acc:MGI:1923748]	Down	-0.669274	7.30059	5361.17	3415.5	0.00164884	0.205932
Ifit3	interferon-induced protein with tetratricopeptide repeats 3 [Source:MGI Symbol;Acc:MGI:1101055]	Down	-5.37053	1.48056	192.333	2.83333	0.00164487	0.205932
Clasrp	CLK4-associating serine/arginine rich protein [Source:MGI Symbol;Acc:MGI:1855695]	Up	0.797967	5.76293	1172.67	1888.83	0.00159422	0.205932
Tspan8	tetraspanin 8 [Source:MGI Symbol;Acc:MGI:2384918]	Down	-0.644797	8.73033	14799.7	9953.67	0.00157145	0.205932
Rprml	reprimo-like [Source:MGI Symbol;Acc:MGI:2144486]	Down	-9.08216	0.295515	32.8333	0	0.00174925	0.209403
Tap2	transporter 2, ATP-binding cassette, sub-family B (MDR/TAP) [Source:MGI Symbol;Acc:MGI:98484]	Down	-1.00534	4.67353	959.833	529.333	0.00180822	0.214905
Gm34589	predicted gene, 34589 [Source:MGI Symbol;Acc:MGI:5593748]	Up	6.71845	-0.567469	0.166667	40	0.0018943	0.220379
Paqr5	progestin and adipoQ receptor family member V [Source:MGI Symbol;Acc:MGI:1921340]	Down	-0.777957	6.29886	2714	1623.5	0.00189027	0.220379
Dok4	docking protein 4 [Source:MGI Symbol;Acc:MGI:2148865]	Down	-0.767416	5.7859	1977.33	1141	0.0018788	0.220379
Gstm3	glutathione S-transferase, mu 3 [Source:MGI Symbol;Acc:MGI:106026]	Down	-0.85788	6.71552	3932.33	2044.67	0.00194599	0.223248
Pdcd6	programmed cell death 6 [Source:MGI Symbol;Acc:MGI:109283]	Down	-0.664421	6.17512	2561.5	1646.33	0.00193456	0.223248
Atp6v0c	ATPase, H+ transporting, lysosomal V0 subunit C [Source:MGI Symbol;Acc:MGI:88116]	Down	-0.66907	5.89095	2058.17	1312.83	0.00198066	0.224114
Chdh	choline dehydrogenase [Source:MGI Symbol;Acc:MGI:1860776]	Down	-0.972827	5.45716	1558	833.833	0.00197039	0.224114
Rftn1	raftlin lipid raft linker 1 [Source:MGI Symbol;Acc:MGI:1923688]	Down	-8.06513	-0.599761	38.8333	0	0.00202957	0.228085
Gm31560	#N/A	Down	-8.71679	-0.0446966	34.8333	0	0.00206799	0.230833
4933439C10Rik	RIKEN cDNA 4933439C10 gene [Source:MGI Symbol;Acc:MGI:1921726]	Up	1.50407	4.22719	295	810.833	0.00211303	0.231174
Akap8l	A kinase (PRKA) anchor protein 8-like [Source:MGI Symbol;Acc:MGI:1860606]	Up	0.822023	6.12712	1468.83	2601.17	0.0021104	0.231174
Mir692-2	microRNA 692-2 [Source:MGI Symbol;Acc:MGI:3629654]	Up	0.84066	5.48452	941.333	1632.67	0.00209923	0.231174
Ptprj	protein tyrosine phosphatase, receptor type, J [Source:MGI Symbol;Acc:MGI:104574]	Down	-0.814647	4.73981	932.5	537.833	0.00214197	0.232798
Septin5	septin 5 [Source:MGI Symbol;Acc:MGI:1195461]	Down	-1.03054	7.11337	4919.33	2430	0.00222579	0.240327
4933426B08Rik	RIKEN cDNA 4933426B08 gene [Source:MGI Symbol;Acc:MGI:1918423]	Up	7.49691	-1.08858	0	30	0.00245168	0.253136
Egr1	early growth response 1 [Source:MGI Symbol;Acc:MGI:95295]	Up	1.19169	4.15811	322.333	714.333	0.00244679	0.253136
Dgcr6	DiGeorge syndrome critical region gene 6 [Source:MGI Symbol;Acc:MGI:1202877]	Up	0.74466	6.0528	1464.17	2382.33	0.00243797	0.253136
Glb1l3	galactosidase, beta 1 like 3 [Source:MGI Symbol;Acc:MGI:1918143]	Up	8.44549	-0.273373	0	37.6667	0.00243097	0.253136
Sox9	SRY (sex determining region Y)-box 9 [Source:MGI Symbol;Acc:MGI:98371]	Up	0.915149	7.90598	5301.83	8977.17	0.00241606	0.253136
Gm15501	predicted pseudogene 15501 [Source:MGI Symbol;Acc:MGI:3704296]	Up	0.737791	5.66727	1128.83	1829	0.00238339	0.253136
Nr3c2	nuclear receptor subfamily 3, group C, member 2 [Source:MGI Symbol;Acc:MGI:99459]	Down	-0.888935	5.79858	1889.17	1099.5	0.00237234	0.253136
Sdha	succinate dehydrogenase complex, subunit A, flavoprotein (Fp) [Source:MGI Symbol;Acc:MGI:1914195]	Down	-0.529119	8.31411	10498.3	7436.67	0.00252068	0.253912
Mall	mal, T cell differentiation protein-like [Source:MGI Symbol;Acc:MGI:2385152]	Down	-1.07406	6.94407	4219.33	2188.5	0.00251659	0.253912
Gstp2	glutathione S-transferase, pi 2 [Source:MGI Symbol;Acc:MGI:95864]	Down	-0.798574	6.56471	3450.5	2000.5	0.00249451	0.253912
Dhx32	DEAH (Asp-Glu-Ala-His) box polypeptide 32 [Source:MGI Symbol;Acc:MGI:2141813]	Down	-0.66549	6.3442	2792.33	1758.17	0.00248858	0.253912
Nrp	#N/A	Up	2.10993	3.67114	148.5	563.5	0.00257179	0.25749
Cyp2j6	cytochrome P450, family 2, subfamily j, polypeptide 6 [Source:MGI Symbol;Acc:MGI:1270148]	Down	-0.765622	5.98576	2096.83	1380	0.00261695	0.260434
Ppp1r9a	protein phosphatase 1, regulatory subunit 9A [Source:MGI Symbol;Acc:MGI:2442401]	Up	0.910364	5.19437	739.833	1402.67	0.00263319	0.260481
Pde4d	phosphodiesterase 4D, cAMP specific [Source:MGI Symbol;Acc:MGI:99555]	Up	0.874121	5.57801	997.333	1779.17	0.00282825	0.265469
Trmu	tRNA 5-methylaminomethyl-2-thiouridylate methyltransferase [Source:MGI Symbol;Acc:MGI:1919276]	Up	1.00394	4.66375	460.667	1012.5	0.00281483	0.265469
Casp7	caspase 7 [Source:MGI Symbol;Acc:MGI:109383]	Down	-0.643561	6.41767	2851.33	1907	0.00280155	0.265469
Syt7	synaptotagmin VII [Source:MGI Symbol;Acc:MGI:1859545]	Up	0.700771	7.17751	3250.17	5010.83	0.00280034	0.265469
Kmt2e	lysine (K)-specific methyltransferase 2E [Source:MGI Symbol;Acc:MGI:1924825]	Up	0.836449	5.32828	774.667	1409.5	0.00277261	0.265469
Adh5	alcohol dehydrogenase 5 (class III), chi polypeptide [Source:MGI Symbol;Acc:MGI:87929]	Down	-0.788813	7.114	4770.83	2787.83	0.00277025	0.265469
9530002B09Rik	RIKEN cDNA 9530002B09 gene [Source:MGI Symbol;Acc:MGI:1924682]	Up	7.98818	-0.665609	0	40.3333	0.00275698	0.265469
9430038I01Rik	RIKEN cDNA 9430038I01 gene [Source:MGI Symbol;Acc:MGI:1924502]	Down	-1.39185	3.87102	540.833	233	0.00273609	0.265469
Myl12a	myosin, light chain 12A, regulatory, non-sarcomeric [Source:MGI Symbol;Acc:MGI:1914518]	Down	-0.825551	6.91154	3838.67	2508.33	0.00273392	0.265469
Nlrp6	NLR family, pyrin domain containing 6 [Source:MGI Symbol;Acc:MGI:2141990]	Down	-0.690064	7.84174	7820.17	4879.83	0.00289078	0.269806
Hadh	hydroxyacyl-Coenzyme A dehydrogenase [Source:MGI Symbol;Acc:MGI:96009]	Down	-0.556696	8.74176	14256.5	10047.3	0.00293264	0.272176
Ecpas	Ecm29 proteasome adaptor and scaffold [Source:MGI Symbol;Acc:MGI:2140220]	Up	0.663629	6.83488	2574.33	4019.67	0.00298916	0.275871
H2-Aa	histocompatibility 2, class II antigen A, alpha [Source:MGI Symbol;Acc:MGI:95895]	Up	1.84664	2.59921	75.1667	283.333	0.00311322	0.276507
1110032A03Rik	RIKEN cDNA 1110032A03 gene [Source:MGI Symbol;Acc:MGI:1915971]	Up	0.613186	5.87026	1269.33	2032.17	0.00310455	0.276507
Slk	STE20-like kinase [Source:MGI Symbol;Acc:MGI:103241]	Up	0.708841	6.32312	1659.5	2737.17	0.00309383	0.276507
Rtf1	RTF1, Paf1/RNA polymerase II complex component [Source:MGI Symbol;Acc:MGI:1309480]	Up	0.6454	7.18385	3414.17	4928.83	0.00309025	0.276507
Cd86	CD86 antigen [Source:MGI Symbol;Acc:MGI:101773]	Down	-9.16193	0.375727	39.3333	0	0.00308053	0.276507
Fa2h	fatty acid 2-hydroxylase [Source:MGI Symbol;Acc:MGI:2443327]	Down	-1.05929	6.04042	2405.5	1127.17	0.00305863	0.276507
Mal2	mal, T cell differentiation protein 2 [Source:MGI Symbol;Acc:MGI:2146021]	Down	-0.655591	7.64738	6476.17	4360.83	0.00303587	0.276507
Slc9a2	solute carrier family 9 (sodium/hydrogen exchanger), member 2 [Source:MGI Symbol;Acc:MGI:105075]	Down	-0.953096	6.18801	2511.17	1352.67	0.00325949	0.287951
App	amyloid beta (A4) precursor protein [Source:MGI Symbol;Acc:MGI:88059]	Down	-0.625084	7.4864	5865.67	4007.67	0.00336159	0.295391
Trpm5	transient receptor potential cation channel, subfamily M, member 5 [Source:MGI Symbol;Acc:MGI:1861718]	Down	-1.09282	4.52555	878	410.333	0.0034273	0.296435
2610528A11Rik	RIKEN cDNA 2610528A11 gene [Source:MGI Symbol;Acc:MGI:1917295]	Down	-0.676684	9.36303	22400.7	14619	0.00341356	0.296435
Tgfb2	transforming growth factor, beta 2 [Source:MGI Symbol;Acc:MGI:98726]	Up	8.0692	-0.616346	0	26.8333	0.00339373	0.296435
Plpp2	phospholipid phosphatase 2 [Source:MGI Symbol;Acc:MGI:1354945]	Down	-0.637162	7.36908	5843.33	3804	0.00350492	0.296929
Tdrd3	tudor domain containing 3 [Source:MGI Symbol;Acc:MGI:2444023]	Up	0.787453	5.48786	972.667	1641.67	0.00349857	0.296929
Gm10615	#N/A	Down	-7.72042	-0.89945	32.3333	0	0.00347752	0.296929
Prkcq	protein kinase C, theta [Source:MGI Symbol;Acc:MGI:97601]	Up	7.66545	-0.954483	0	27.3333	0.00347614	0.296929
Ildr1	immunoglobulin-like domain containing receptor 1 [Source:MGI Symbol;Acc:MGI:2146574]	Down	-0.785707	7.02495	4443	2652.17	0.00358056	0.300258
Prkar2a	protein kinase, cAMP dependent regulatory, type II alpha [Source:MGI Symbol;Acc:MGI:108025]	Up	0.512153	7.95565	5808.17	8430.83	0.00357477	0.300258
LOC118568021	#N/A	Up	4.85384	0.557508	2.83333	77.6667	0.00359965	0.300335
Plekhm3	pleckstrin homology domain containing, family M, member 3 [Source:MGI Symbol;Acc:MGI:2443627]	Down	-3.71623	1.40113	105.667	10.1667	0.00364628	0.301183
Car4	carbonic anhydrase 4 [Source:MGI Symbol;Acc:MGI:1096574]	Down	-1.23654	7.52923	6557.33	2919.83	0.00363735	0.301183
Srek1ip1	splicing regulatory glutamine/lysine-rich protein 1interacting protein 1 [Source:MGI Symbol;Acc:MGI:1914538]	Up	0.766467	5.91961	1313	2110.83	0.00376508	0.307916
Sgpp2	sphingosine-1-phosphate phosphatase 2 [Source:MGI Symbol;Acc:MGI:3589109]	Down	-0.777236	5.6777	1702.17	1155.67	0.00375483	0.307916
Adm	adrenomedullin [Source:MGI Symbol;Acc:MGI:108058]	Down	-6.13477	-1.17041	20.8333	0.166667	0.0037941	0.308761
Jun	jun proto-oncogene [Source:MGI Symbol;Acc:MGI:96646]	Up	0.9251	6.26323	1291	3024.33	0.0038388	0.309352
Upf3b	UPF3 regulator of nonsense transcripts homolog B (yeast) [Source:MGI Symbol;Acc:MGI:1915384]	Up	0.892265	6.68739	2200.67	3683.67	0.00383477	0.309352
Gm34510	predicted gene, 34510 [Source:MGI Symbol;Acc:MGI:5593669]	Up	7.63253	-0.986299	0	25	0.00397354	0.309636
Slc22a15	solute carrier family 22 (organic anion/cation transporter), member 15 [Source:MGI Symbol;Acc:MGI:3607704]	Up	1.41186	3.87465	198	631.5	0.00396647	0.309636
Lhfpl4	lipoma HMGIC fusion partner-like protein 4 [Source:MGI Symbol;Acc:MGI:3057108]	Up	3.66426	1.24545	9.66667	114.333	0.00394044	0.309636
C1rb	complement component 1, r subcomponent B [Source:MGI Symbol;Acc:MGI:3779804]	Up	8.14024	-0.526299	0	49.6667	0.0039364	0.309636
Cnnm4	cyclin M4 [Source:MGI Symbol;Acc:MGI:2151060]	Down	-0.553636	7.37011	5699.67	3812.5	0.00393399	0.309636
Lmbrd2	LMBR1 domain containing 2 [Source:MGI Symbol;Acc:MGI:2444173]	Down	-1.59568	3.18256	356	121.333	0.00393389	0.309636
Ugt2b34	UDP glucuronosyltransferase 2 family, polypeptide B34 [Source:MGI Symbol;Acc:MGI:2140962]	Down	-0.60569	7.86931	7878.5	5355.33	0.00386132	0.309636
Ugt1a7c	UDP glucuronosyltransferase 1 family, polypeptide A7C [Source:MGI Symbol;Acc:MGI:3032636]	Down	-1.15787	6.35097	2797.33	1316.67	0.00408686	0.309701
Rbm5	RNA binding motif protein 5 [Source:MGI Symbol;Acc:MGI:1933204]	Up	0.658525	6.58897	2185.33	3224.83	0.00408325	0.309701
Lef1	lymphoid enhancer binding factor 1 [Source:MGI Symbol;Acc:MGI:96770]	Up	3.77152	1.19934	9	107.333	0.00407201	0.309701
Gm40444	#N/A	Down	-8.01259	-0.640828	41.6667	0	0.0040495	0.309701
Ces1g	carboxylesterase 1G [Source:MGI Symbol;Acc:MGI:88378]	Down	-1.29057	7.37948	6577.17	2494.17	0.00401719	0.309701
Dkc1	dyskeratosis congenita 1, dyskerin [Source:MGI Symbol;Acc:MGI:1861727]	Up	0.889375	5.61288	1051.5	1827.83	0.00400197	0.309701
Hopxos	HOP homeobox, opposite strand [Source:MGI Symbol;Acc:MGI:3801917]	Up	7.90738	-0.759375	0	26.1667	0.0041198	0.310772
Gm38978	#N/A	Up	4.71307	1.35666	6.66667	138.167	0.00424269	0.312898
Igbp1	immunoglobulin (CD79A) binding protein 1 [Source:MGI Symbol;Acc:MGI:1346500]	Down	-0.746911	6.20758	2478.33	1697.33	0.0042279	0.312898
Tmc6	transmembrane channel-like gene family 6 [Source:MGI Symbol;Acc:MGI:1098686]	Up	0.699771	6.79661	2621.33	3959.33	0.00422518	0.312898
Nfs1	nitrogen fixation gene 1 (S. cerevisiae) [Source:MGI Symbol;Acc:MGI:1316706]	Down	-0.842885	4.81559	1035.67	555.167	0.00422335	0.312898
Ptpn18	protein tyrosine phosphatase, non-receptor type 18 [Source:MGI Symbol;Acc:MGI:108410]	Up	0.541326	7.14621	3288.67	4821.33	0.00422075	0.312898
Tgm4	transglutaminase 4 (prostate) [Source:MGI Symbol;Acc:MGI:3027002]	Up	4.53645	1.52325	5.66667	162.333	0.00428724	0.314779
Mkln1	muskelin 1, intracellular mediator containing kelch motifs [Source:MGI Symbol;Acc:MGI:1351638]	Up	0.917386	5.5878	1000.67	1711.83	0.00431169	0.315173
Gm46195	#N/A	Down	-7.48608	-1.11143	22.8333	0	0.00434557	0.31625
Zc3h11a	zinc finger CCCH type containing 11A [Source:MGI Symbol;Acc:MGI:1917829]	Up	0.78773	6.19721	1624.5	2464.83	0.0043886	0.316592
Bptf	bromodomain PHD finger transcription factor [Source:MGI Symbol;Acc:MGI:2444008]	Up	0.921554	6.27285	1556.33	2789	0.00438733	0.316592
Mrfap1	Morf4 family associated protein 1 [Source:MGI Symbol;Acc:MGI:1914818]	Down	-0.537129	7.26684	5096.33	3752.17	0.00445227	0.318405
Rps27rt	ribosomal protein S27, retrogene [Source:MGI Symbol;Acc:MGI:3704345]	Up	0.916707	6.19239	1529.33	2984.67	0.00444307	0.318405
Epas1	endothelial PAS domain protein 1 [Source:MGI Symbol;Acc:MGI:109169]	Down	-0.692153	6.13322	2250.5	1534.33	0.00448324	0.319238
Rps15a-ps6	ribosomal protein S15A, pseudogene 6 [Source:MGI Symbol;Acc:MGI:3650298]	Up	0.831552	4.99036	674.333	1220.67	0.00451054	0.319803
Thap3	THAP domain containing, apoptosis associated protein 3 [Source:MGI Symbol;Acc:MGI:1917126]	Up	0.779393	5.26584	836.833	1486.83	0.00456927	0.322583
Rnf168	ring finger protein 168 [Source:MGI Symbol;Acc:MGI:1917488]	Up	0.775009	6.2686	1655.17	2708.17	0.00462969	0.324078
Slc4a7	solute carrier family 4, sodium bicarbonate cotransporter, member 7 [Source:MGI Symbol;Acc:MGI:2443878]	Up	0.830026	5.25333	808.833	1392.83	0.00462311	0.324078
Ywhah	tyrosine 3-monooxygenase/tryptophan 5-monooxygenase activation protein, eta polypeptide [Source:MGI Symbol;Acc:MGI:109194]	Down	-0.537931	7.48801	5707.33	4270.83	0.00468639	0.326663
Dda1	DET1 and DDB1 associated 1 [Source:MGI Symbol;Acc:MGI:1913748]	Down	-0.688424	5.24319	1321.33	840.833	0.00547528	0.330116
Cers4	ceramide synthase 4 [Source:MGI Symbol;Acc:MGI:1914510]	Up	0.73803	6.30845	1785.5	2939.83	0.00545761	0.330116
Greb1	gene regulated by estrogen in breast cancer protein [Source:MGI Symbol;Acc:MGI:2149712]	Up	1.29196	4.7078	470	999.167	0.00545564	0.330116
Car2	carbonic anhydrase 2 [Source:MGI Symbol;Acc:MGI:88269]	Down	-0.51966	9.76645	29274.5	20396.8	0.00544029	0.330116
Cycs	cytochrome c, somatic [Source:MGI Symbol;Acc:MGI:88578]	Down	-0.663149	8.33789	11039.2	6935.5	0.00542297	0.330116
Igfbp6	insulin-like growth factor binding protein 6 [Source:MGI Symbol;Acc:MGI:96441]	Up	4.25476	0.249751	3.5	62	0.0054098	0.330116
Epsti1	epithelial stromal interaction 1 (breast) [Source:MGI Symbol;Acc:MGI:1915168]	Down	-0.835239	4.99915	1157.5	627.167	0.0053866	0.330116
2610020C07Rik	RIKEN cDNA 2610020C07 gene [Source:MGI Symbol;Acc:MGI:1917168]	Down	-7.36152	-1.20241	26	0	0.00538549	0.330116
Slc17a2	solute carrier family 17 (sodium phosphate), member 2 [Source:MGI Symbol;Acc:MGI:2443098]	Down	-5.12508	1.48751	106.167	3.5	0.00536078	0.330116
Gm32497	#N/A	Up	7.6066	-1.0226	0	20.1667	0.00535469	0.330116
Lst1	leukocyte specific transcript 1 [Source:MGI Symbol;Acc:MGI:1096324]	Up	7.71802	-0.917866	0	24.1667	0.00535461	0.330116
Samd4b	sterile alpha motif domain containing 4B [Source:MGI Symbol;Acc:MGI:2448542]	Up	0.575782	6.28143	1837	2583.33	0.00534309	0.330116
Gm31475	#N/A	Down	-8.41485	-0.28796	44.1667	0	0.00533919	0.330116
Cpt1a	carnitine palmitoyltransferase 1a, liver [Source:MGI Symbol;Acc:MGI:1098296]	Down	-0.74431	7.227	5134.17	3016.5	0.00532449	0.330116
Fth1	ferritin heavy polypeptide 1 [Source:MGI Symbol;Acc:MGI:95588]	Down	-0.763929	12.0511	144337	87259.8	0.00531833	0.330116
Rnf128	ring finger protein 128 [Source:MGI Symbol;Acc:MGI:1914139]	Down	-0.772254	6.1903	2461.67	1581.17	0.00530174	0.330116
H2-Q2	histocompatibility 2, Q region locus 2 [Source:MGI Symbol;Acc:MGI:95931]	Down	-1.11458	5.65308	1829.17	822.667	0.00527551	0.330116
C7	complement component 7 [Source:MGI Symbol;Acc:MGI:88235]	Up	7.36061	-1.21003	0	24	0.00527166	0.330116
Myo1d	myosin ID [Source:MGI Symbol;Acc:MGI:107728]	Down	-0.733214	8.19086	9804.83	5985.67	0.00524764	0.330116
Ptdss1	phosphatidylserine synthase 1 [Source:MGI Symbol;Acc:MGI:1276575]	Down	-0.679246	5.78006	1990.17	1213.33	0.00524129	0.330116
Ndufc2	NADH:ubiquinone oxidoreductase subunit C2 [Source:MGI Symbol;Acc:MGI:1344370]	Down	-0.611166	5.86469	2040	1401.17	0.00521078	0.330116
Myc	myelocytomatosis oncogene [Source:MGI Symbol;Acc:MGI:97250]	Up	0.956057	4.50108	404.167	830.5	0.00518749	0.330116
Cdhr5	cadherin-related family member 5 [Source:MGI Symbol;Acc:MGI:1919290]	Down	-0.714474	9.48451	24248.3	15073.7	0.0051817	0.330116
Rskr	ribosomal protein S6 kinase related [Source:MGI Symbol;Acc:MGI:2652869]	Down	-7.35562	-1.22048	21	0	0.00511133	0.330116
Eef1a2	eukaryotic translation elongation factor 1 alpha 2 [Source:MGI Symbol;Acc:MGI:1096317]	Down	-8.31428	-0.374172	47.8333	0	0.00510804	0.330116
Snord3b3	small nucleolar RNA, C/D box 3B3 [Source:MGI Symbol;Acc:MGI:97987]	Up	1.02621	4.24663	342.5	744.5	0.00506307	0.330116
Isoc1	isochorismatase domain containing 1 [Source:MGI Symbol;Acc:MGI:1913557]	Down	-1.2094	4.52729	732.667	388.333	0.00504125	0.330116
Hoxa7	homeobox A7 [Source:MGI Symbol;Acc:MGI:96179]	Up	1.17738	6.32655	1523.67	3030.83	0.00500624	0.330116
Slc44a4	solute carrier family 44, member 4 [Source:MGI Symbol;Acc:MGI:1917379]	Down	-0.572646	7.77116	7024.83	5022.83	0.0050045	0.330116
Mrc1	mannose receptor, C type 1 [Source:MGI Symbol;Acc:MGI:97142]	Down	-7.30446	-1.25207	24.5	0	0.00495284	0.330116
LOC118568744	#N/A	Up	2.75896	2.37105	38.6667	234.5	0.00495186	0.330116
Lamp1	lysosomal-associated membrane protein 1 [Source:MGI Symbol;Acc:MGI:96745]	Down	-0.526911	8.77909	14979.3	10396.2	0.00490712	0.330116
Pkib	protein kinase inhibitor beta, cAMP dependent, testis specific [Source:MGI Symbol;Acc:MGI:101937]	Down	-8.90612	0.124995	29.3333	0	0.00489526	0.330116
Eno1	enolase 1, alpha non-neuron [Source:MGI Symbol;Acc:MGI:95393]	Down	-0.563022	9.07383	18140.7	12295.2	0.00488745	0.330116
Ybx3	Y box protein 3 [Source:MGI Symbol;Acc:MGI:2137670]	Down	-0.499181	8.45609	11484.5	8233.17	0.00484406	0.330116
Steap4	STEAP family member 4 [Source:MGI Symbol;Acc:MGI:1923560]	Down	-4.39409	2.16073	144.333	10.3333	0.00482094	0.330116
Ccar1	cell division cycle and apoptosis regulator 1 [Source:MGI Symbol;Acc:MGI:1914750]	Up	0.632128	7.47384	3953.5	6073.17	0.00477722	0.330116
Foxp1	forkhead box P1 [Source:MGI Symbol;Acc:MGI:1914004]	Up	0.805569	7.77366	4634.67	8357.83	0.005784	0.332932
Adipoq	adiponectin, C1Q and collagen domain containing [Source:MGI Symbol;Acc:MGI:106675]	Down	-7.32778	-1.22942	25.8333	0	0.00577908	0.332932
Got2	glutamatic-oxaloacetic transaminase 2, mitochondrial [Source:MGI Symbol;Acc:MGI:95792]	Down	-0.576775	7.08293	4584.83	3052.5	0.00575339	0.332932
Luc7l3	LUC7-like 3 (S. cerevisiae) [Source:MGI Symbol;Acc:MGI:1914934]	Up	0.702286	8.39898	7591.67	11401.8	0.00574255	0.332932
Hyi	hydroxypyruvate isomerase (putative) [Source:MGI Symbol;Acc:MGI:1915430]	Up	0.736252	5.49296	1018.17	1668.67	0.00572762	0.332932
Gm35851	#N/A	Up	4.14452	0.819171	5.83333	79.3333	0.00571312	0.332932
Rnf43	ring finger protein 43 [Source:MGI Symbol;Acc:MGI:2442609]	Up	0.988061	4.80947	563.167	1045.83	0.00569756	0.332932
Aifm1	apoptosis-inducing factor, mitochondrion-associated 1 [Source:MGI Symbol;Acc:MGI:1349419]	Down	-0.551464	6.08978	2354.83	1601.5	0.00568184	0.332932
Lgals3bp	lectin, galactoside-binding, soluble, 3 binding protein [Source:MGI Symbol;Acc:MGI:99554]	Down	-0.760184	7.18645	5083	2982.5	0.00566786	0.332932
Gm46265	#N/A	Up	1.23731	3.50452	199.5	471.167	0.00563902	0.332932
C1qbp	complement component 1, q subcomponent binding protein [Source:MGI Symbol;Acc:MGI:1194505]	Down	-0.516194	7.08153	4642.17	3202.33	0.0056006	0.332932
Mgst1	microsomal glutathione S-transferase 1 [Source:MGI Symbol;Acc:MGI:1913850]	Down	-0.728065	6.84364	3946	2543.5	0.00557236	0.332932
Fh1	fumarate hydratase 1 [Source:MGI Symbol;Acc:MGI:95530]	Down	-0.515752	6.97734	4188	3094.17	0.005559	0.332932
Cystm1	cysteine-rich transmembrane module containing 1 [Source:MGI Symbol;Acc:MGI:1913310]	Down	-0.564921	7.46125	5871.83	4060.33	0.00581724	0.333683
Pnp	purine-nucleoside phosphorylase [Source:MGI Symbol;Acc:MGI:97365]	Down	-0.71542	5.09281	1207.5	767.833	0.00592775	0.338846
Gstt3	glutathione S-transferase, theta 3 [Source:MGI Symbol;Acc:MGI:2143526]	Down	-0.64565	5.47767	1596.83	1003.5	0.00610007	0.342766
Tmem252	transmembrane protein 252 [Source:MGI Symbol;Acc:MGI:3583948]	Down	-1.22062	5.84161	2092.67	910.5	0.0060923	0.342766
Sgca	sarcoglycan, alpha (dystrophin-associated glycoprotein) [Source:MGI Symbol;Acc:MGI:894698]	Down	-7.38517	-1.18067	27.5	0	0.00608637	0.342766
Zdhhc20	zinc finger, DHHC domain containing 20 [Source:MGI Symbol;Acc:MGI:1923215]	Up	0.543295	6.05726	1522.83	2254.33	0.00607402	0.342766
Srgap1	SLIT-ROBO Rho GTPase activating protein 1 [Source:MGI Symbol;Acc:MGI:2152936]	Up	1.32673	4.21408	329.333	710.167	0.00602968	0.342766
Tctex1d4	#N/A	Down	-7.46548	-1.12758	22.6667	0	0.0061517	0.344495
Arf1	ADP-ribosylation factor 1 [Source:MGI Symbol;Acc:MGI:99431]	Down	-0.548734	8.31658	10900.3	7392.33	0.00621487	0.345689
Cercam	cerebral endothelial cell adhesion molecule [Source:MGI Symbol;Acc:MGI:2139134]	Up	7.5138	-1.10177	0	19	0.00620756	0.345689
Krt8	keratin 8 [Source:MGI Symbol;Acc:MGI:96705]	Down	-0.54627	12.5494	202583	144000	0.00628588	0.3473
Nr6a1os	nuclear receptor subfamily 6, group A, member 1, opposite strand [Source:MGI Symbol;Acc:MGI:3649430]	Up	2.40167	2.82391	65.1667	322.833	0.00626685	0.3473
Nipsnap3b	nipsnap homolog 3B [Source:MGI Symbol;Acc:MGI:1913786]	Down	-0.903481	4.97253	1172.17	602.833	0.00631082	0.347516
Lypd8	LY6/PLAUR domain containing 8 [Source:MGI Symbol;Acc:MGI:1917413]	Down	-0.685458	11.9239	128513	89254.5	0.00657951	0.348377
Gm31290	#N/A	Up	1.42044	3.49326	176	433	0.00657514	0.348377
Wdfy1	WD repeat and FYVE domain containing 1 [Source:MGI Symbol;Acc:MGI:1916618]	Up	1.23386	4.58133	377.167	832.333	0.00656849	0.348377
Ppp1r12a	protein phosphatase 1, regulatory subunit 12A [Source:MGI Symbol;Acc:MGI:1309528]	Up	0.668197	6.63191	2190.33	3401	0.00656535	0.348377
Atp1a1	ATPase, Na+/K+ transporting, alpha 1 polypeptide [Source:MGI Symbol;Acc:MGI:88105]	Down	-0.509357	10.5223	49412.8	35261.5	0.00654854	0.348377
C2cd4b	C2 calcium-dependent domain containing 4B [Source:MGI Symbol;Acc:MGI:1922947]	Up	2.05194	3.46491	132.833	467.167	0.00654384	0.348377
Abcc2	ATP-binding cassette, sub-family C (CFTR/MRP), member 2 [Source:MGI Symbol;Acc:MGI:1352447]	Up	5.63355	-0.518089	0.666667	33.5	0.00650742	0.348377
Marchf8	membrane associated ring-CH-type finger 8 [Source:MGI Symbol;Acc:MGI:1919029]	Down	-0.850094	5.93496	1966.67	1189.33	0.00646563	0.348377
Gm46110	#N/A	Up	2.22545	3.04624	82.3333	343.667	0.0064333	0.348377
Spata2	spermatogenesis associated 2 [Source:MGI Symbol;Acc:MGI:2146885]	Down	-0.871222	5.30267	1386.17	765.5	0.00641131	0.348377
Ier2	immediate early response 2 [Source:MGI Symbol;Acc:MGI:104815]	Up	0.637311	7.45242	4073.5	6439.5	0.00640861	0.348377
Actb	actin, beta [Source:MGI Symbol;Acc:MGI:87904]	Down	-0.625865	10.7911	58585.3	37881	0.00637954	0.348377
Gm40251	#N/A	Down	-7.14089	-1.39672	18.5	0	0.00671419	0.349901
Acadm	acyl-Coenzyme A dehydrogenase, medium chain [Source:MGI Symbol;Acc:MGI:87867]	Down	-0.563091	6.96996	3967.83	2880.17	0.00671052	0.349901
Arf6	ADP-ribosylation factor 6 [Source:MGI Symbol;Acc:MGI:99435]	Down	-0.584517	7.34234	5341.33	3652.5	0.00670063	0.349901
Arap1	ArfGAP with RhoGAP domain, ankyrin repeat and PH domain 1 [Source:MGI Symbol;Acc:MGI:1916960]	Up	0.582614	7.2083	3445.67	4952.33	0.00668036	0.349901
4930502C15Rik	#N/A	Up	1.18126	4.79451	488.167	994	0.00663406	0.349901
Snord13	small nucleolar RNA, C/D box 13 [Source:MGI Symbol;Acc:MGI:3819521]	Up	7.75365	-0.876943	0	32.3333	0.00679214	0.350644
Mprip	myosin phosphatase Rho interacting protein [Source:MGI Symbol;Acc:MGI:1349438]	Up	0.615378	7.49918	4103.17	6057.17	0.00679173	0.350644
Rps11	ribosomal protein S11 [Source:MGI Symbol;Acc:MGI:1351329]	Up	0.919749	7.09799	3006.83	5325	0.00675088	0.350644
Sppl2a	signal peptide peptidase like 2A [Source:MGI Symbol;Acc:MGI:1913802]	Down	-0.624467	6.60404	3148.33	2246.5	0.00686091	0.351994
Arl6ip5	ADP-ribosylation factor-like 6 interacting protein 5 [Source:MGI Symbol;Acc:MGI:1929501]	Down	-0.648228	5.06562	1123.33	734.5	0.00684731	0.351994
Sufu	SUFU negative regulator of hedgehog signaling [Source:MGI Symbol;Acc:MGI:1345643]	Down	-1.56921	3.28545	324.667	130.667	0.0070126	0.356456
Psap	prosaposin [Source:MGI Symbol;Acc:MGI:97783]	Down	-0.518165	9.25216	20226.7	14046.2	0.00701083	0.356456
Ces1f	carboxylesterase 1F [Source:MGI Symbol;Acc:MGI:2142687]	Down	-0.935077	7.41108	6303.67	3127.67	0.00699149	0.356456
Ugdh	UDP-glucose dehydrogenase [Source:MGI Symbol;Acc:MGI:1306785]	Down	-1.07565	8.95444	17622.7	8327.33	0.00714639	0.356672
Mrps18b	mitochondrial ribosomal protein S18B [Source:MGI Symbol;Acc:MGI:1914223]	Down	-0.743353	5.69259	1890.17	1066.67	0.00713968	0.356672
Hoxa5	homeobox A5 [Source:MGI Symbol;Acc:MGI:96177]	Up	2.35287	3.44555	100.5	523.667	0.00712934	0.356672
Hoxa11os	homeobox A11, opposite strand [Source:MGI Symbol;Acc:MGI:107208]	Up	1.43787	6.49856	1505.67	4017.17	0.0071165	0.356672
Pfkp	phosphofructokinase, platelet [Source:MGI Symbol;Acc:MGI:1891833]	Down	-0.646606	7.42394	5632.5	3755.5	0.00706504	0.356672
Atp5pb	ATP synthase peripheral stalk-membrane subunit b [Source:MGI Symbol;Acc:MGI:1100495]	Down	-0.525206	8.6269	13273	9799.17	0.00705189	0.356672
Gm5475	predicted gene 5475 [Source:MGI Symbol;Acc:MGI:3646320]	Up	7.10761	-1.42702	0	17.3333	0.00718634	0.357585
Macrod2	mono-ADP ribosylhydrolase 2 [Source:MGI Symbol;Acc:MGI:1920149]	Down	-1.75298	2.72539	290.5	83.8333	0.00722601	0.358479
Gm30754	#N/A	Down	-7.25922	-1.30187	19.5	0	0.00726124	0.359149
Usp33	ubiquitin specific peptidase 33 [Source:MGI Symbol;Acc:MGI:2159711]	Down	-1.11577	5.55511	1393.67	855.833	0.00733671	0.360722
Abca12	ATP-binding cassette, sub-family A (ABC1), member 12 [Source:MGI Symbol;Acc:MGI:2676312]	Down	-2.74768	2.86966	369.167	49.3333	0.00732202	0.360722
Car7	carbonic anhydrase 7 [Source:MGI Symbol;Acc:MGI:103100]	Down	-7.4811	-1.11928	21.5	0	0.00736681	0.361127
Lzts3	leucine zipper, putative tumor suppressor family member 3 [Source:MGI Symbol;Acc:MGI:2656976]	Down	-0.65018	6.09503	2388.83	1530	0.00744182	0.362651
Aplp1	amyloid beta (A4) precursor-like protein 1 [Source:MGI Symbol;Acc:MGI:88046]	Down	-1.24908	3.63163	498.333	199.5	0.00743027	0.362651
Acrbp	proacrosin binding protein [Source:MGI Symbol;Acc:MGI:1859515]	Up	1.35716	3.2956	171	394.667	0.00750229	0.364523
Adam15	a disintegrin and metallopeptidase domain 15 (metargidin) [Source:MGI Symbol;Acc:MGI:1333882]	Down	-0.56773	6.39423	2966	2003	0.00767776	0.369786
Emsy	EMSY, BRCA2-interacting transcriptional repressor [Source:MGI Symbol;Acc:MGI:1924203]	Up	0.822266	5.52424	984.833	1718.33	0.00767416	0.369786
Snhg20	small nucleolar RNA host gene 20 [Source:MGI Symbol;Acc:MGI:1924222]	Up	1.36741	4.40699	363	851.833	0.00765086	0.369786
Gm10499	predicted gene 10499 [Source:MGI Symbol;Acc:MGI:3702919]	Down	-8.56422	-0.197481	24.8333	0	0.00825481	0.375674
Mab21l3	mab-21-like 3 [Source:MGI Symbol;Acc:MGI:2446273]	Up	7.24999	-1.31574	0	18.3333	0.00825428	0.375674
Dync1i2	dynein cytoplasmic 1 intermediate chain 2 [Source:MGI Symbol;Acc:MGI:107750]	Up	0.506584	7.15106	3265	4691.17	0.00824725	0.375674
Canx	calnexin [Source:MGI Symbol;Acc:MGI:88261]	Down	-0.501597	7.83422	7347.83	5535.17	0.00824248	0.375674
Sema6d	sema domain, transmembrane domain (TM), and cytoplasmic domain, (semaphorin) 6D [Source:MGI Symbol;Acc:MGI:2387661]	Down	-1.29046	3.90583	489	254.333	0.00823778	0.375674
Letm1	leucine zipper-EF-hand containing transmembrane protein 1 [Source:MGI Symbol;Acc:MGI:1932557]	Down	-0.538837	7.5865	6544.67	4309.67	0.00823633	0.375674
Pla2g10os	phospholipase A2, group X, opposite strand [Source:MGI Symbol;Acc:MGI:1923934]	Up	1.15662	3.78582	249.667	528.5	0.00822066	0.375674
Hps1	HPS1, biogenesis of lysosomal organelles complex 3 subunit 1 [Source:MGI Symbol;Acc:MGI:2177763]	Down	-0.883426	4.31799	753.333	411	0.00813075	0.375674
Zfp872	zinc finger protein 872 [Source:MGI Symbol;Acc:MGI:3588272]	Down	-6.84069	-1.62594	17.6667	0	0.0081153	0.375674
Aqp11	aquaporin 11 [Source:MGI Symbol;Acc:MGI:1913583]	Down	-1.28241	3.39404	441.333	166.167	0.00811406	0.375674
Alas1	aminolevulinic acid synthase 1 [Source:MGI Symbol;Acc:MGI:87989]	Down	-0.77359	6.77703	3558	2227	0.00804599	0.375674
Arhgap23	Rho GTPase activating protein 23 [Source:MGI Symbol;Acc:MGI:3697726]	Up	7.04415	-1.4826	0	15.3333	0.0080336	0.375674
Pdss1	prenyl (solanesyl) diphosphate synthase, subunit 1 [Source:MGI Symbol;Acc:MGI:1889278]	Down	-0.829925	4.49274	778.333	449.5	0.00800679	0.375674
Stox2	storkhead box 2 [Source:MGI Symbol;Acc:MGI:1918319]	Up	1.83344	4.19267	251.833	761.833	0.0080049	0.375674
Flnb	filamin, beta [Source:MGI Symbol;Acc:MGI:2446089]	Down	-0.474799	7.97951	8123	6108.5	0.00799974	0.375674
Tmem189	#N/A	Down	-0.91163	4.97101	1088	603	0.00799944	0.375674
Hsd3b7	hydroxy-delta-5-steroid dehydrogenase, 3 beta- and steroid delta-isomerase 7 [Source:MGI Symbol;Acc:MGI:2141879]	Down	-0.776646	4.69721	907.667	560.167	0.00796076	0.375674
Sec61a2	Sec61, alpha subunit 2 (S. cerevisiae) [Source:MGI Symbol;Acc:MGI:1931071]	Up	1.08254	4.24983	370	723.833	0.0079228	0.375674
Dennd1c	DENN/MADD domain containing 1C [Source:MGI Symbol;Acc:MGI:1918035]	Down	-1.01274	4.00464	594.5	281.167	0.00788204	0.375674
Cux2	cut-like homeobox 2 [Source:MGI Symbol;Acc:MGI:107321]	Up	2.58785	2.28194	38.1667	222.167	0.00782495	0.375674
Dsp	desmoplakin [Source:MGI Symbol;Acc:MGI:109611]	Down	-0.86591	8.2342	9269.33	5842.67	0.00829198	0.376328
Actg1	actin, gamma, cytoplasmic 1 [Source:MGI Symbol;Acc:MGI:87906]	Down	-0.52016	9.91431	30813.5	22724.8	0.00832341	0.37672
Tcirg1	T cell, immune regulator 1, ATPase, H+ transporting, lysosomal V0 protein A3 [Source:MGI Symbol;Acc:MGI:1350931]	Up	0.937439	6.28943	1671.17	2882.5	0.00842871	0.380443
Zdhhc21	zinc finger, DHHC domain containing 21 [Source:MGI Symbol;Acc:MGI:1915518]	Down	-1.22005	4.35295	900	341.833	0.00849105	0.381174
Pip4k2c	phosphatidylinositol-5-phosphate 4-kinase, type II, gamma [Source:MGI Symbol;Acc:MGI:2152214]	Down	-0.565229	5.76911	1804.17	1228.17	0.00847148	0.381174
Wdr11	WD repeat domain 11 [Source:MGI Symbol;Acc:MGI:1920230]	Down	-0.679248	5.08546	1110	733.667	0.00852193	0.381524
Kitl	kit ligand [Source:MGI Symbol;Acc:MGI:96974]	Down	-0.974511	4.5117	742	448.667	0.00859481	0.381683
Gm9901	#N/A	Up	7.1651	-1.38811	0	16.1667	0.00858734	0.381683
Vgll4	vestigial like family member 4 [Source:MGI Symbol;Acc:MGI:2652840]	Up	0.737767	4.88495	623.667	996.167	0.00856115	0.381683
Bicral	BRD4 interacting chromatin remodeling complex associated protein like [Source:MGI Symbol;Acc:MGI:2673855]	Up	0.878847	5.06275	693	1206	0.00864997	0.382079
LOC118568618	#N/A	Down	-7.39623	-1.19047	20.3333	0	0.00864017	0.382079
Gm36826	#N/A	Down	-6.67077	-0.700296	30.1667	0.166667	0.00867938	0.382355
LOC102640985	#N/A	Up	7.21361	-1.35199	0	16	0.00879744	0.386526
Ces2e	carboxylesterase 2E [Source:MGI Symbol;Acc:MGI:2443170]	Down	-0.674615	7.59699	6719.33	4045.5	0.00888618	0.388359
Tmem176a	transmembrane protein 176A [Source:MGI Symbol;Acc:MGI:1913308]	Down	-0.73776	5.30956	1397.33	868.833	0.00887316	0.388359
Dock8	dedicator of cytokinesis 8 [Source:MGI Symbol;Acc:MGI:1921396]	Down	-1.17804	3.85001	462.333	252.833	0.00901889	0.390032
Sbk1	SH3-binding kinase 1 [Source:MGI Symbol;Acc:MGI:2135937]	Down	-1.16452	3.70033	445.5	214.5	0.00899899	0.390032
Trmt11	tRNA methyltransferase 11 [Source:MGI Symbol;Acc:MGI:1920931]	Down	-1.17173	3.62059	417.5	235	0.00898354	0.390032
Dio1	deiodinase, iodothyronine, type I [Source:MGI Symbol;Acc:MGI:94896]	Down	-0.789391	5.16675	1238.83	834.667	0.00895974	0.390032
Tor4a	torsin family 4, member A [Source:MGI Symbol;Acc:MGI:2442720]	Down	-0.687999	5.1498	1155.33	818.833	0.00908028	0.391661
Ccdc87	coiled-coil domain containing 87 [Source:MGI Symbol;Acc:MGI:3026882]	Down	-7.71473	-0.911787	27.5	0	0.00916636	0.39332
Ms4a12	membrane-spanning 4-domains, subfamily A, member 12 [Source:MGI Symbol;Acc:MGI:2685812]	Down	-0.823548	4.96018	1059	667.333	0.00915863	0.39332
Ext1	exostosin glycosyltransferase 1 [Source:MGI Symbol;Acc:MGI:894663]	Up	0.700206	5.27536	883.833	1329.33	0.00919679	0.393603
Zfp704	zinc finger protein 704 [Source:MGI Symbol;Acc:MGI:2180715]	Up	0.693628	5.45259	969.667	1592	0.00922479	0.393782
Mcpt1	mast cell protease 1 [Source:MGI Symbol;Acc:MGI:96937]	Up	8.31647	-0.391081	0	32.8333	0.00956306	0.39397
9330188P03Rik	RIKEN cDNA 9330188P03 gene [Source:MGI Symbol;Acc:MGI:2686435]	Up	7.26589	-1.29778	0	20.5	0.00955596	0.39397
Plcl2	phospholipase C-like 2 [Source:MGI Symbol;Acc:MGI:1352756]	Up	0.533017	7.06395	3108.83	4454.33	0.00953859	0.39397
Ikzf4	IKAROS family zinc finger 4 [Source:MGI Symbol;Acc:MGI:1343139]	Up	7.03594	-1.47383	0	19.8333	0.00953701	0.39397
Eif5a	eukaryotic translation initiation factor 5A [Source:MGI Symbol;Acc:MGI:106248]	Down	-0.515812	8.32251	10916.8	7504	0.00951426	0.39397
Gm3230	#N/A	Up	7.01929	-1.50396	0	14.8333	0.00950276	0.39397
Rbm48	RNA binding motif protein 48 [Source:MGI Symbol;Acc:MGI:2442653]	Down	-2.03374	2.69213	256.833	64	0.00945728	0.39397
Arid1b	AT rich interactive domain 1B (SWI-like) [Source:MGI Symbol;Acc:MGI:1926129]	Up	0.644998	5.64696	1096	1737.33	0.00945632	0.39397
Sec31a	Sec31 homolog A (S. cerevisiae) [Source:MGI Symbol;Acc:MGI:1916412]	Down	-0.473561	7.40144	5607.33	4035.67	0.00941283	0.39397
Larp4b	La ribonucleoprotein 4B [Source:MGI Symbol;Acc:MGI:106330]	Up	0.514898	8.06052	6091.83	8581.17	0.00935892	0.39397
Dcxr	dicarbonyl L-xylulose reductase [Source:MGI Symbol;Acc:MGI:1915130]	Up	0.533508	6.9555	2972.5	4105.5	0.00932703	0.39397
Srek1	splicing regulatory glutamine/lysine-rich protein 1 [Source:MGI Symbol;Acc:MGI:2145245]	Up	0.613893	5.64155	1066.17	1695.67	0.00931619	0.39397
Cox15	cytochrome c oxidase assembly protein 15 [Source:MGI Symbol;Acc:MGI:1920112]	Down	-0.739162	5.31658	1371.83	838	0.00928681	0.39397
4930558J18Rik	RIKEN cDNA 4930558J18 gene [Source:MGI Symbol;Acc:MGI:1922573]	Down	-8.02716	-0.638268	33.3333	0	0.00926425	0.39397
Kcnq1ot1	KCNQ1 overlapping transcript 1 [Source:MGI Symbol;Acc:MGI:1926855]	Up	1.36106	3.35485	178.167	369	0.0100376	0.396703
Ifit1bl1	interferon induced protein with tetratricpeptide repeats 1B like 1 [Source:MGI Symbol;Acc:MGI:3650685]	Down	-1.4599	2.91213	281.333	123.667	0.0100275	0.396703
Ston2	stonin 2 [Source:MGI Symbol;Acc:MGI:1918272]	Up	0.949464	3.92542	294.167	553	0.0100063	0.396703
Mob4	MOB family member 4, phocein [Source:MGI Symbol;Acc:MGI:104899]	Up	0.747975	6.48901	1966.17	3242	0.00999502	0.396703
Chst10	carbohydrate sulfotransferase 10 [Source:MGI Symbol;Acc:MGI:2138283]	Down	-7.55205	-1.04973	25.3333	0	0.00999294	0.396703
Phlda1	pleckstrin homology like domain, family A, member 1 [Source:MGI Symbol;Acc:MGI:1096880]	Up	0.840095	5.48622	972.167	1660.33	0.0099573	0.396703
Fam214a	#N/A	Up	1.70959	3.46646	145.667	474.667	0.0099427	0.396703
Arl8a	ADP-ribosylation factor-like 8A [Source:MGI Symbol;Acc:MGI:1915974]	Down	-1.21765	4.23003	585.167	304.667	0.00993732	0.396703
Gprc5b	G protein-coupled receptor, family C, group 5, member B [Source:MGI Symbol;Acc:MGI:1927596]	Down	-8.02042	-0.649103	30.8333	0	0.00990902	0.396703
Iglc3	immunoglobulin lambda constant 3 [Source:MGI Symbol;Acc:MGI:99886]	Up	7.94438	-0.718283	0	27.8333	0.00990736	0.396703
Tspan3	tetraspanin 3 [Source:MGI Symbol;Acc:MGI:1928098]	Down	-0.63727	7.22464	5068.33	3708	0.00989842	0.396703
Nfat5	nuclear factor of activated T cells 5 [Source:MGI Symbol;Acc:MGI:1859333]	Up	1.22352	4.48408	401.667	831.833	0.00988711	0.396703
Gm30409	predicted gene, 30409 [Source:MGI Symbol;Acc:MGI:5589568]	Up	7.88555	-0.75923	0	33.6667	0.0098637	0.396703
Mbtd1	mbt domain containing 1 [Source:MGI Symbol;Acc:MGI:2143977]	Up	0.934195	4.81247	522.333	1042.5	0.00981571	0.396703
Rad23a	RAD23 homolog A, nucleotide excision repair protein [Source:MGI Symbol;Acc:MGI:105126]	Down	-0.607477	5.46468	1534.83	981.5	0.00981033	0.396703
Pdgfc	platelet-derived growth factor, C polypeptide [Source:MGI Symbol;Acc:MGI:1859631]	Down	-7.95534	-0.718129	25.3333	0	0.00975371	0.396703
Myl4	myosin, light polypeptide 4 [Source:MGI Symbol;Acc:MGI:97267]	Up	2.07045	2.64611	78.5	260.667	0.00973345	0.396703
Dnajc22	DnaJ heat shock protein family (Hsp40) member C22 [Source:MGI Symbol;Acc:MGI:1920028]	Down	-0.706279	5.44079	1405	927.167	0.0101631	0.397854
LOC118567442	#N/A	Up	7.77832	-0.848268	0	34.8333	0.0101436	0.397854
Gde1	glycerophosphodiester phosphodiesterase 1 [Source:MGI Symbol;Acc:MGI:1891827]	Down	-0.667812	5.29185	1352.5	895.833	0.0101322	0.397854
Cyp2c65	cytochrome P450, family 2, subfamily c, polypeptide 65 [Source:MGI Symbol;Acc:MGI:1919553]	Down	-1.57056	7.4097	6224.67	2117.67	0.0100954	0.397854
Prpf38b	PRP38 pre-mRNA processing factor 38 (yeast) domain containing B [Source:MGI Symbol;Acc:MGI:1914171]	Up	0.645645	6.66413	2274.33	3473.83	0.01027	0.401087
Crtc2	CREB regulated transcription coactivator 2 [Source:MGI Symbol;Acc:MGI:1921593]	Up	0.820949	5.64115	1051.83	1732.83	0.0103066	0.401567
Zfp954	zinc finger protein 954 [Source:MGI Symbol;Acc:MGI:1917764]	Up	0.812893	4.73903	550.833	1007.83	0.0104491	0.406164
Chd7	chromodomain helicase DNA binding protein 7 [Source:MGI Symbol;Acc:MGI:2444748]	Up	0.635625	7.73803	4740	7117.67	0.0105792	0.408336
Sorbs3	sorbin and SH3 domain containing 3 [Source:MGI Symbol;Acc:MGI:700013]	Up	1.40769	2.79153	107.5	287	0.0105747	0.408336
Otulinl	OTU deubiquitinase with linear linkage specificity like [Source:MGI Symbol;Acc:MGI:2687281]	Down	-7.41986	-1.16016	24	0	0.0105683	0.408336
Tsn	translin [Source:MGI Symbol;Acc:MGI:109263]	Up	0.656523	6.65765	2346.67	3439.5	0.0106838	0.410457
Zup1	zinc finger containing ubiquitin peptidase 1 [Source:MGI Symbol;Acc:MGI:1919830]	Up	1.05453	3.98201	286.833	610.333	0.0106764	0.410457
Bmp3	bone morphogenetic protein 3 [Source:MGI Symbol;Acc:MGI:88179]	Down	-1.17284	5.69907	1747.67	864.5	0.0107239	0.411041
Cyp4f40	cytochrome P450, family 4, subfamily f, polypeptide 40 [Source:MGI Symbol;Acc:MGI:3645508]	Down	-0.726728	5.38569	1474.83	947.167	0.0107495	0.411067
Cep20	centrosomal protein 20 [Source:MGI Symbol;Acc:MGI:1913336]	Up	0.738996	5.27788	829.5	1416.17	0.0107836	0.411422
Mkrn1	makorin, ring finger protein, 1 [Source:MGI Symbol;Acc:MGI:1859353]	Down	-0.544287	7.62657	6486.5	4599.83	0.0108197	0.411846
9130002K18Rik	RIKEN cDNA 9130002K18 gene [Source:MGI Symbol;Acc:MGI:1921804]	Up	1.08401	4.14742	334.5	662.667	0.0108575	0.412336
Clcn2	chloride channel, voltage-sensitive 2 [Source:MGI Symbol;Acc:MGI:105061]	Down	-0.653336	6.7935	3843.67	2379	0.0109618	0.415343
Epcam	epithelial cell adhesion molecule [Source:MGI Symbol;Acc:MGI:106653]	Down	-0.519945	10.1585	38377	28664	0.0110045	0.416007
Mfn2	mitofusin 2 [Source:MGI Symbol;Acc:MGI:2442230]	Down	-0.570064	6.4076	2757.17	1924	0.0110552	0.416969
Stard3nl	STARD3 N-terminal like [Source:MGI Symbol;Acc:MGI:1923455]	Down	-1.02436	4.36721	683.167	379	0.0111144	0.417295
Son	Son DNA binding protein [Source:MGI Symbol;Acc:MGI:98353]	Up	0.527912	8.22763	7054.83	9711.17	0.0110903	0.417295
Eif4h	eukaryotic translation initiation factor 4H [Source:MGI Symbol;Acc:MGI:1341822]	Down	-0.507197	7.79412	7087.17	5168.5	0.0111588	0.418013
Glb1	galactosidase, beta 1 [Source:MGI Symbol;Acc:MGI:88151]	Down	-0.62486	6.68254	3402.17	2393.33	0.0112617	0.419016
Emp1	epithelial membrane protein 1 [Source:MGI Symbol;Acc:MGI:107941]	Down	-1.46279	7.93189	9699.67	3223.17	0.0112393	0.419016
Nom1	nucleolar protein with MIF4G domain 1 [Source:MGI Symbol;Acc:MGI:1861749]	Up	0.647979	5.13494	772.333	1213.17	0.0112299	0.419016
Epha1	Eph receptor A1 [Source:MGI Symbol;Acc:MGI:107381]	Down	-1.15248	3.86517	483.667	236.333	0.01144	0.419973
Gm32569	predicted gene, 32569 [Source:MGI Symbol;Acc:MGI:5591728]	Down	-7.61056	-0.995612	30	0	0.0114194	0.419973
Eif2d	eukaryotic translation initiation factor 2D [Source:MGI Symbol;Acc:MGI:109342]	Down	-0.600748	5.54522	1564	1079.83	0.0114125	0.419973
Rnf19b	ring finger protein 19B [Source:MGI Symbol;Acc:MGI:1922484]	Down	-0.819663	4.96451	998	608.667	0.0113885	0.419973
Arid4a	AT rich interactive domain 4A (RBP1-like) [Source:MGI Symbol;Acc:MGI:2444354]	Up	0.86248	4.74879	546.833	939.167	0.0113497	0.419973
Hoxa10	homeobox A10 [Source:MGI Symbol;Acc:MGI:96171]	Up	1.56314	3.12492	112.667	385.5	0.0113461	0.419973
Sprr2a1	small proline-rich protein 2A1 [Source:MGI Symbol;Acc:MGI:1330350]	Down	-1.34594	4.19936	569.333	274	0.011495	0.421059
Snord3a	small nucleolar RNA, C/D box 3A [Source:MGI Symbol;Acc:MGI:97977]	Up	2.492	2.8683	62.3333	388.667	0.0115487	0.421158
Smagp	small cell adhesion glycoprotein [Source:MGI Symbol;Acc:MGI:2448476]	Down	-0.57242	7.26454	5414.17	3602	0.0115234	0.421158
Coro1b	coronin, actin binding protein 1B [Source:MGI Symbol;Acc:MGI:1345963]	Down	-0.448912	9.01715	17211.7	12841.8	0.0116403	0.421706
Prep	prolyl endopeptidase [Source:MGI Symbol;Acc:MGI:1270863]	Down	-0.575338	5.63917	1589.83	1138.67	0.0116335	0.421706
Slc26a3	solute carrier family 26, member 3 [Source:MGI Symbol;Acc:MGI:107181]	Up	0.666138	6.8334	2453.83	3730.17	0.0116273	0.421706
Creg1	cellular repressor of E1A-stimulated genes 1 [Source:MGI Symbol;Acc:MGI:1344382]	Down	-0.670307	5.98061	2018.5	1404	0.0116751	0.422042
Ccdc34	coiled-coil domain containing 34 [Source:MGI Symbol;Acc:MGI:1915451]	Up	0.698733	7.02614	3059.67	4579	0.0117632	0.424297
Parp9	poly (ADP-ribose) polymerase family, member 9 [Source:MGI Symbol;Acc:MGI:1933117]	Down	-0.904389	4.47382	718.167	469.667	0.0117959	0.42455
Cachd1	cache domain containing 1 [Source:MGI Symbol;Acc:MGI:2444177]	Down	-0.75537	4.96753	1050.5	683.5	0.0118848	0.425893
Tdrd1	tudor domain containing 1 [Source:MGI Symbol;Acc:MGI:1933218]	Down	-7.56878	-1.04001	24.3333	0	0.0118752	0.425893
Hhipl2	hedgehog interacting protein-like 2 [Source:MGI Symbol;Acc:MGI:1926022]	Up	7.58219	-1.02315	0	27.1667	0.0120128	0.426776
Tmem35a	transmembrane protein 35A [Source:MGI Symbol;Acc:MGI:1914814]	Down	-2.36861	2.67452	229	59	0.0120007	0.426776
Lrp1	low density lipoprotein receptor-related protein 1 [Source:MGI Symbol;Acc:MGI:96828]	Down	-0.610232	6.68556	3303.17	2283.83	0.0119657	0.426776
Tef	thyrotroph embryonic factor [Source:MGI Symbol;Acc:MGI:98663]	Up	1.30553	3.83403	236.167	502.333	0.0119631	0.426776
Atp6v1c1	ATPase, H+ transporting, lysosomal V1 subunit C1 [Source:MGI Symbol;Acc:MGI:1913585]	Down	-0.723192	4.61822	860.667	531.167	0.0120749	0.428063
Abcb1a	ATP-binding cassette, sub-family B (MDR/TAP), member 1A [Source:MGI Symbol;Acc:MGI:97570]	Down	-0.747611	8.3136	10707.3	6483.33	0.0121244	0.428897
Gm52430	#N/A	Down	-6.54253	-1.86725	12	0	0.0121594	0.429217
Foxd2os	forkhead box D2, opposite strand [Source:MGI Symbol;Acc:MGI:2444065]	Up	0.66517	6.51232	2003	3078.5	0.0122273	0.429776
Mettl7a1	methyltransferase like 7A1 [Source:MGI Symbol;Acc:MGI:1916523]	Down	-0.599876	6.40833	2808.33	2020.33	0.0122129	0.429776
Slc25a5	solute carrier family 25 (mitochondrial carrier, adenine nucleotide translocator), member 5 [Source:MGI Symbol;Acc:MGI:1353496]	Down	-0.440704	9.7238	27618.5	21002.3	0.0122548	0.429827
Rimklb	ribosomal modification protein rimK-like family member B [Source:MGI Symbol;Acc:MGI:1918325]	Down	-6.93793	-0.554605	23.6667	0.166667	0.0122938	0.430283
Zmynd10	zinc finger, MYND domain containing 10 [Source:MGI Symbol;Acc:MGI:2387863]	Up	6.84311	-1.62302	0	18	0.0123257	0.430488
Gsdmc3	gasdermin C3 [Source:MGI Symbol;Acc:MGI:3580656]	Down	-0.840887	6.6111	3338.83	2301	0.0124016	0.432224
Tcf4	transcription factor 4 [Source:MGI Symbol;Acc:MGI:98506]	Up	0.864013	5.69577	1076.17	2166.33	0.0125121	0.432428
Percc1	proline and glutamate rich with coiled coil 1 [Source:MGI Symbol;Acc:MGI:5621540]	Up	7.90876	-0.75356	0	29.5	0.0125059	0.432428
Gramd3	GRAM domain containing 3 [Source:MGI Symbol;Acc:MGI:1914815]	Down	-0.817626	5.6349	1706.17	984.167	0.0124846	0.432428
Bpnt1	3'(2'), 5'-bisphosphate nucleotidase 1 [Source:MGI Symbol;Acc:MGI:1338800]	Down	-0.538606	6.67941	3275.67	2398.83	0.0124392	0.432428
Gm12701	predicted gene 12701 [Source:MGI Symbol;Acc:MGI:3650875]	Up	2.56378	2.49396	46.3333	309.333	0.0125413	0.432532
Sptan1	spectrin alpha, non-erythrocytic 1 [Source:MGI Symbol;Acc:MGI:98386]	Down	-0.556397	7.34167	5165.67	3679.5	0.0126091	0.433964
Gm41756	#N/A	Up	1.8158	3.94965	218.167	665.333	0.0126946	0.434193
Retsat	retinol saturase (all trans retinol 13,14 reductase) [Source:MGI Symbol;Acc:MGI:1914692]	Down	-0.543328	6.89324	3999.83	2667	0.0126755	0.434193
Prpf8	pre-mRNA processing factor 8 [Source:MGI Symbol;Acc:MGI:2179381]	Down	-0.484876	6.66894	3306	2383.83	0.012672	0.434193
Rps6-ps4	ribosomal protein S6, pseudogene 4 [Source:MGI Symbol;Acc:MGI:3650907]	Up	1.05835	4.53818	469.167	1000	0.0130283	0.434803
Zfand6	zinc finger, AN1-type domain 6 [Source:MGI Symbol;Acc:MGI:1929510]	Down	-0.816212	5.35291	1274.17	888.833	0.0130231	0.434803
Gm32064	#N/A	Down	-5.83459	-1.43456	16	0.166667	0.0130138	0.434803
0610039H22Rik	#N/A	Up	5.17684	0.212503	1.83333	51.5	0.0129891	0.434803
Akap10	A kinase (PRKA) anchor protein 10 [Source:MGI Symbol;Acc:MGI:1890218]	Up	0.894206	4.69729	523.667	940.833	0.0129801	0.434803
Mir99ahg	Mir99a and Mirlet7c-1 host gene (non-protein coding) [Source:MGI Symbol;Acc:MGI:1919929]	Up	7.55364	-1.05603	0	22.3333	0.0129419	0.434803
Gm51770	#N/A	Up	1.81853	3.67936	169.167	561.5	0.0129377	0.434803
Tat	tyrosine aminotransferase [Source:MGI Symbol;Acc:MGI:98487]	Down	-1.32797	3.38486	373.333	164.667	0.0128968	0.434803
Ncoa1	nuclear receptor coactivator 1 [Source:MGI Symbol;Acc:MGI:1276523]	Up	0.600046	5.41564	983.833	1490.67	0.0128891	0.434803
Ccnd2	cyclin D2 [Source:MGI Symbol;Acc:MGI:88314]	Up	0.609081	8.30768	7247.33	11502.7	0.0128878	0.434803
Pcdhb22	protocadherin beta 22 [Source:MGI Symbol;Acc:MGI:2136760]	Up	7.90383	-0.758438	0	26.3333	0.0128816	0.434803
Hjurp	Holliday junction recognition protein [Source:MGI Symbol;Acc:MGI:2685821]	Up	0.535648	6.77606	2605	3625.17	0.0128664	0.434803
Samd9l	sterile alpha motif domain containing 9-like [Source:MGI Symbol;Acc:MGI:1343184]	Down	-0.791342	5.27286	1204.17	805.667	0.0131904	0.437562
Plgrkt	plasminogen receptor, C-terminal lysine transmembrane protein [Source:MGI Symbol;Acc:MGI:1915009]	Down	-0.552913	6.28856	2493.83	1812.33	0.013177	0.437562
Wdr74	WD repeat domain 74 [Source:MGI Symbol;Acc:MGI:2147427]	Up	0.61258	5.68007	1188	1798.67	0.0131618	0.437562
Coro2a	coronin, actin binding protein 2A [Source:MGI Symbol;Acc:MGI:1345966]	Down	-0.823579	7.22186	4932	2843.83	0.0132843	0.438912
Endod1	endonuclease domain containing 1 [Source:MGI Symbol;Acc:MGI:1919196]	Down	-0.535463	7.46511	5809.83	4165	0.0132784	0.438912
Aldh1b1	aldehyde dehydrogenase 1 family, member B1 [Source:MGI Symbol;Acc:MGI:1919785]	Down	-0.53018	8.503	13000.3	8601.17	0.0134007	0.441874
Serpinb8	serine (or cysteine) peptidase inhibitor, clade B, member 8 [Source:MGI Symbol;Acc:MGI:894657]	Down	-8.06178	-0.669346	17.5	0	0.0134684	0.443223
Gsdmc4	gasdermin C4 [Source:MGI Symbol;Acc:MGI:1921798]	Down	-0.985973	9.10086	19428.3	12743.3	0.0135152	0.443879
Mpst	mercaptopyruvate sulfurtransferase [Source:MGI Symbol;Acc:MGI:2179733]	Down	-0.576445	7.6355	7015.17	4387.5	0.0135615	0.444517
Gm15564	predicted gene 15564 [Source:MGI Symbol;Acc:MGI:3783013]	Down	-2.6123	2.85576	357	47.6667	0.0136315	0.445044
Fut8	fucosyltransferase 8 [Source:MGI Symbol;Acc:MGI:1858901]	Up	0.605807	5.78024	1250.33	1951.17	0.0136133	0.445044
Fam193b	family with sequence similarity 193, member B [Source:MGI Symbol;Acc:MGI:2385851]	Up	0.769754	5.71962	1180	1886.33	0.0138178	0.446711
Heatr9	HEAT repeat containing 9 [Source:MGI Symbol;Acc:MGI:3650286]	Up	7.49382	-1.10801	0	21.1667	0.0138175	0.446711
Lypd8l	LY6/PLAUR domain containing 8 like [Source:MGI Symbol;Acc:MGI:1925604]	Down	-1.04967	5.41796	1762.83	725.333	0.013795	0.446711
Miga2	mitoguardin 2 [Source:MGI Symbol;Acc:MGI:1922035]	Down	-0.805842	4.76422	897	548.5	0.0137645	0.446711
Arglu1	arginine and glutamate rich 1 [Source:MGI Symbol;Acc:MGI:2442985]	Up	0.57416	5.79955	1257	1861.17	0.0137316	0.446711
Mrps36	mitochondrial ribosomal protein S36 [Source:MGI Symbol;Acc:MGI:1913378]	Down	-0.671431	4.95568	1092.5	691.833	0.0139161	0.448135
Zfp827	zinc finger protein 827 [Source:MGI Symbol;Acc:MGI:2444807]	Up	1.04764	5.50422	890.333	1622.5	0.0138905	0.448135
Bdh1	3-hydroxybutyrate dehydrogenase, type 1 [Source:MGI Symbol;Acc:MGI:1919161]	Down	-0.53519	7.18405	4623.17	3389.17	0.0139614	0.448721
Cops9	COP9 signalosome subunit 9 [Source:MGI Symbol;Acc:MGI:1914165]	Up	0.71674	6.32394	1805.67	2998	0.0139913	0.448808
Dusp1	dual specificity phosphatase 1 [Source:MGI Symbol;Acc:MGI:105120]	Up	1.42135	2.83183	112.5	312.833	0.0140467	0.448842
Gas2l1	growth arrest-specific 2 like 1 [Source:MGI Symbol;Acc:MGI:1926176]	Down	-0.683952	5.40999	1499	938	0.0140408	0.448842
Gm27217	predicted gene 27217 [Source:MGI Symbol;Acc:MGI:5521060]	Down	-7.68111	-0.942652	26	0	0.0140808	0.449062
Myl12b	myosin, light chain 12B, regulatory [Source:MGI Symbol;Acc:MGI:107494]	Down	-0.444212	9.05112	17076.8	13098.2	0.0141484	0.449485
Sema4a	sema domain, immunoglobulin domain (Ig), transmembrane domain (TM) and short cytoplasmic domain, (semaphorin) 4A [Source:MGI Symbol;Acc:MGI:107560]	Down	-0.625425	6.34912	2700.5	1843.17	0.0141268	0.449485
Atxn1	ataxin 1 [Source:MGI Symbol;Acc:MGI:104783]	Up	0.945613	3.99734	331.167	579.833	0.0142135	0.449821
Gtf2h3	general transcription factor IIH, polypeptide 3 [Source:MGI Symbol;Acc:MGI:1277143]	Down	-0.793107	4.76166	887.5	562.833	0.014212	0.449821
Irak1	interleukin-1 receptor-associated kinase 1 [Source:MGI Symbol;Acc:MGI:107420]	Up	0.787696	7.07041	3014.5	4818.5	0.0142606	0.450448
Gm34583	predicted gene, 34583 [Source:MGI Symbol;Acc:MGI:5593742]	Up	7.83428	-0.831788	0	21.5	0.0148082	0.450518
Arid1a	AT rich interactive domain 1A (SWI-like) [Source:MGI Symbol;Acc:MGI:1935147]	Up	0.615712	6.80207	2715.33	3725.83	0.0148063	0.450518
Gm19417	#N/A	Up	1.67887	4.52615	355	976.833	0.014784	0.450518
Rnasel	ribonuclease L (2', 5'-oligoisoadenylate synthetase-dependent) [Source:MGI Symbol;Acc:MGI:1098272]	Down	-0.567335	7.67324	6756.67	4650.67	0.0147614	0.450518
Gm52306	#N/A	Up	3.8964	0.201552	4.16667	62.8333	0.0147508	0.450518
Gm38560	predicted gene, 38560 [Source:MGI Symbol;Acc:MGI:5621445]	Down	-1.87616	1.81385	133.333	43.8333	0.0147488	0.450518
Gm13770	predicted gene 13770 [Source:MGI Symbol;Acc:MGI:3651719]	Up	6.31859	-2.03766	0	9.33333	0.0147433	0.450518
Lamtor3	late endosomal/lysosomal adaptor, MAPK and MTOR activator 3 [Source:MGI Symbol;Acc:MGI:1929467]	Down	-0.888449	4.2845	722.667	382.667	0.0147393	0.450518
Snx7	sorting nexin 7 [Source:MGI Symbol;Acc:MGI:1923811]	Down	-0.822805	5.26346	1378	729.667	0.0146872	0.450518
Snhg17	small nucleolar RNA host gene 17 [Source:MGI Symbol;Acc:MGI:1915358]	Up	1.19133	3.72506	235.5	515.333	0.0146736	0.450518
Metap1d	methionyl aminopeptidase type 1D (mitochondrial) [Source:MGI Symbol;Acc:MGI:1913809]	Up	0.822918	5.14079	774.833	1347.67	0.0146388	0.450518
C030005K06Rik	RIKEN cDNA C030005K06 gene [Source:MGI Symbol;Acc:MGI:1925945]	Up	4.4175	-0.558712	1.33333	34.1667	0.0146244	0.450518
Ccng2	cyclin G2 [Source:MGI Symbol;Acc:MGI:1095734]	Down	-1.00775	4.71758	838.5	494.167	0.0145982	0.450518
Baiap2l1	BAI1-associated protein 2-like 1 [Source:MGI Symbol;Acc:MGI:1914148]	Down	-0.493506	6.80511	3608.33	2587.83	0.0145505	0.450518
Mcoln1	mucolipin 1 [Source:MGI Symbol;Acc:MGI:1890498]	Down	-0.885413	4.7281	869.833	534.333	0.0144514	0.450518
Gm12238	predicted gene 12238 [Source:MGI Symbol;Acc:MGI:3651550]	Up	7.43385	-1.15822	0	20.5	0.0144437	0.450518
Grpel1	GrpE-like 1, mitochondrial [Source:MGI Symbol;Acc:MGI:1334417]	Down	-0.488269	6.22209	2545.33	1824.67	0.0144347	0.450518
Brf1	BRF1, RNA polymerase III transcription initiation factor 90 kDa subunit [Source:MGI Symbol;Acc:MGI:1919558]	Up	0.517578	6.20565	1752.67	2475.83	0.0144133	0.450518
Trappc13	trafficking protein particle complex 13 [Source:MGI Symbol;Acc:MGI:1914225]	Down	-0.858501	4.40574	719	475.833	0.0144133	0.450518
Pcbp1	poly(rC) binding protein 1 [Source:MGI Symbol;Acc:MGI:1345635]	Down	-0.458284	7.67766	6614.33	5107.83	0.0142969	0.450518
Slc25a17	solute carrier family 25 (mitochondrial carrier, peroxisomal membrane protein), member 17 [Source:MGI Symbol;Acc:MGI:1342248]	Down	-0.734211	4.63211	804.833	562.833	0.0149017	0.45253
Zdhhc19	zinc finger, DHHC domain containing 19 [Source:MGI Symbol;Acc:MGI:2682948]	Down	-7.35572	-1.22626	19.5	0	0.0149305	0.452572
Angel2	angel homolog 2 [Source:MGI Symbol;Acc:MGI:1196310]	Up	0.661307	6.52367	2166.17	3237.83	0.0150499	0.454523
Cdkn2b	cyclin dependent kinase inhibitor 2B [Source:MGI Symbol;Acc:MGI:104737]	Down	-0.605646	5.44907	1503.5	971.5	0.0150298	0.454523
Qdpr	quinoid dihydropteridine reductase [Source:MGI Symbol;Acc:MGI:97836]	Down	-0.504175	7.08016	4310.5	3329.5	0.0151002	0.455209
1810006J02Rik	RIKEN cDNA 1810006J02 gene [Source:MGI Symbol;Acc:MGI:1916280]	Up	7.29785	-1.26165	0	22.6667	0.0154502	0.457415
Pcyt2	phosphate cytidylyltransferase 2, ethanolamine [Source:MGI Symbol;Acc:MGI:1915921]	Up	0.592031	7.44622	4269.67	5823	0.0154501	0.457415
Sptssb	serine palmitoyltransferase, small subunit B [Source:MGI Symbol;Acc:MGI:1913433]	Down	-1.10922	6.78916	4005.33	1780.83	0.0154271	0.457415
Tlr2	toll-like receptor 2 [Source:MGI Symbol;Acc:MGI:1346060]	Down	-1.15533	4.23358	580	332.167	0.0154258	0.457415
Chmp2b	charged multivesicular body protein 2B [Source:MGI Symbol;Acc:MGI:1916192]	Down	-0.612468	6.48287	2765.67	1991	0.0154243	0.457415
Ost4	oligosaccharyltransferase complex subunit 4 (non-catalytic) [Source:MGI Symbol;Acc:MGI:1914945]	Down	-0.496742	5.94364	2023.83	1480.67	0.0154099	0.457415
Nrbp2	nuclear receptor binding protein 2 [Source:MGI Symbol;Acc:MGI:2385017]	Up	0.730333	5.61599	1085.83	1922.33	0.0153684	0.457415
Azin1	antizyme inhibitor 1 [Source:MGI Symbol;Acc:MGI:1859169]	Down	-0.623176	6.32502	2446.67	1760.83	0.0153409	0.457415
Rab42	RAB42, member RAS oncogene family [Source:MGI Symbol;Acc:MGI:2441753]	Down	-3.22392	1.54176	101	16.5	0.0153289	0.457415
Ssu72	Ssu72 RNA polymerase II CTD phosphatase homolog (yeast) [Source:MGI Symbol;Acc:MGI:1916241]	Down	-0.497683	6.59079	3258.83	2371.33	0.0152409	0.457415
Alox5	arachidonate 5-lipoxygenase [Source:MGI Symbol;Acc:MGI:87999]	Down	-1.9478	3.01544	313.667	84.6667	0.015486	0.457655
Sphk2	sphingosine kinase 2 [Source:MGI Symbol;Acc:MGI:1861380]	Down	-0.571624	6.52828	3039.33	2151.5	0.0163855	0.458793
Nbeal2	neurobeachin-like 2 [Source:MGI Symbol;Acc:MGI:2448554]	Up	0.551469	6.12471	1581	2297.17	0.0163762	0.458793
Tsen34	tRNA splicing endonuclease subunit 34 [Source:MGI Symbol;Acc:MGI:1913328]	Down	-0.66055	5.22291	1311.83	849.5	0.0163741	0.458793
Cd320	CD320 antigen [Source:MGI Symbol;Acc:MGI:1860083]	Up	0.691967	5.58639	1117.33	1689.67	0.0163695	0.458793
Gm41098	#N/A	Up	7.58137	-1.03632	0	21.5	0.0163243	0.458793
Vapb	vesicle-associated membrane protein, associated protein B and C [Source:MGI Symbol;Acc:MGI:1928744]	Down	-0.479278	6.35061	2636.67	2016.67	0.0162997	0.458793
Smim22	small integral membrane protein 22 [Source:MGI Symbol;Acc:MGI:3643379]	Up	0.506548	6.87416	2818.17	3913.17	0.0162965	0.458793
Decr2	2-4-dienoyl-Coenzyme A reductase 2, peroxisomal [Source:MGI Symbol;Acc:MGI:1347059]	Down	-0.718143	5.52391	1639.33	954.167	0.0162642	0.458793
Efnb1	ephrin B1 [Source:MGI Symbol;Acc:MGI:102708]	Down	-0.503999	6.46566	3017.5	2119.83	0.0161993	0.458793
Mylk	myosin, light polypeptide kinase [Source:MGI Symbol;Acc:MGI:894806]	Down	-0.834786	5.89229	1951.5	1143.67	0.0161686	0.458793
Adgrg7	adhesion G protein-coupled receptor G7 [Source:MGI Symbol;Acc:MGI:2441732]	Down	-0.703844	5.97653	1930.17	1364.17	0.0161465	0.458793
Ptp4a2	protein tyrosine phosphatase 4a2 [Source:MGI Symbol;Acc:MGI:1277117]	Up	0.426877	9.30656	15276.7	20719.2	0.0161286	0.458793
Vsig2	V-set and immunoglobulin domain containing 2 [Source:MGI Symbol;Acc:MGI:1928009]	Up	0.695894	6.74756	2471.17	3565.33	0.0161068	0.458793
Gng12	guanine nucleotide binding protein (G protein), gamma 12 [Source:MGI Symbol;Acc:MGI:1336171]	Down	-0.50083	7.03052	4093.17	3005.5	0.0160749	0.458793
Ecd	ecdysoneless cell cycle regulator [Source:MGI Symbol;Acc:MGI:1917851]	Up	0.545478	5.99162	1549.83	2159.33	0.0160678	0.458793
Sgsm3	small G protein signaling modulator 3 [Source:MGI Symbol;Acc:MGI:1916329]	Up	0.480342	7.19149	3503.67	4806.17	0.0160383	0.458793
Ifngr2	interferon gamma receptor 2 [Source:MGI Symbol;Acc:MGI:107654]	Down	-0.548604	6.75069	3615.83	2629.33	0.0160315	0.458793
Rragd	Ras-related GTP binding D [Source:MGI Symbol;Acc:MGI:1098604]	Down	-7.24016	-1.31686	19.8333	0	0.016018	0.458793
Fam171a2	family with sequence similarity 171, member A2 [Source:MGI Symbol;Acc:MGI:2448496]	Down	-7.21469	-1.34788	17.3333	0	0.0159997	0.458793
Snrk	SNF related kinase [Source:MGI Symbol;Acc:MGI:108104]	Up	0.58961	6.33946	1792.17	2669	0.0159907	0.458793
Tmem131	transmembrane protein 131 [Source:MGI Symbol;Acc:MGI:1927110]	Down	-0.589162	6.25504	2355.67	1722	0.0159344	0.458793
Gm40085	#N/A	Down	-7.47168	-1.14876	19.8333	0	0.0159202	0.458793
Gstk1	glutathione S-transferase kappa 1 [Source:MGI Symbol;Acc:MGI:1923513]	Down	-0.697005	6.81841	4010.33	2402.5	0.0159136	0.458793
BC006965	cDNA sequence BC006965 [Source:MGI Symbol;Acc:MGI:2384955]	Up	7.36891	-1.20166	0	24.6667	0.0159067	0.458793
Nr1h4	nuclear receptor subfamily 1, group H, member 4 [Source:MGI Symbol;Acc:MGI:1352464]	Down	-0.716687	6.6376	3305.83	2082.67	0.0157884	0.458793
Sfswap	splicing factor SWAP [Source:MGI Symbol;Acc:MGI:101760]	Up	0.654305	5.71339	1168.33	1751.5	0.0157284	0.458793
Fndc3a	fibronectin type III domain containing 3A [Source:MGI Symbol;Acc:MGI:1196463]	Up	0.753972	5.42039	952	1561.67	0.0157126	0.458793
Trgc1	T cell receptor gamma, constant 1 [Source:MGI Symbol;Acc:MGI:98625]	Down	-7.59807	-0.997225	33	0	0.0156965	0.458793
Atg9a	autophagy related 9A [Source:MGI Symbol;Acc:MGI:2138446]	Down	-0.762192	5.69254	1745.67	1028.33	0.015693	0.458793
Erdr1_1	#N/A	Up	1.93331	5.94615	819.5	2440.67	0.0156844	0.458793
Ap2m1	adaptor-related protein complex 2, mu 1 subunit [Source:MGI Symbol;Acc:MGI:1298405]	Down	-0.454602	7.42304	5472	4218.5	0.0156696	0.458793
Nrp2	neuropilin 2 [Source:MGI Symbol;Acc:MGI:1100492]	Up	0.657957	6.19119	1593.17	2411.33	0.016521	0.461026
Gm52188	#N/A	Up	7.25554	-1.2932	0	23.5	0.0164989	0.461026
Ceacam10	CEA cell adhesion molecule 10 [Source:MGI Symbol;Acc:MGI:1347248]	Up	0.713791	6.56878	2245.5	3469.33	0.016607	0.462644
Gm37915	predicted gene, 37915 [Source:MGI Symbol;Acc:MGI:5611143]	Up	6.79315	-0.717078	0.166667	28.5	0.0166757	0.463776
Gfi1	growth factor independent 1 transcription repressor [Source:MGI Symbol;Acc:MGI:103170]	Up	1.0659	3.75935	248.833	525.5	0.0167095	0.463935
Fgf2	fibroblast growth factor 2 [Source:MGI Symbol;Acc:MGI:95516]	Up	7.26015	-1.28247	0	26	0.0168221	0.466276
Gipc2	GIPC PDZ domain containing family, member 2 [Source:MGI Symbol;Acc:MGI:1889209]	Down	-0.435375	7.96423	8006.67	6103.83	0.0170047	0.466641
Actl6b	actin-like 6B [Source:MGI Symbol;Acc:MGI:1933548]	Down	-7.25674	-1.30943	18	0	0.0169969	0.466641
Higd2a	HIG1 domain family, member 2A [Source:MGI Symbol;Acc:MGI:1914294]	Down	-0.42543	7.3731	5474	4048.67	0.0169761	0.466641
Serinc4	serine incorporator 4 [Source:MGI Symbol;Acc:MGI:2441842]	Down	-7.1561	-1.37741	21.3333	0	0.0169458	0.466641
Mycbp2	MYC binding protein 2, E3 ubiquitin protein ligase [Source:MGI Symbol;Acc:MGI:2179432]	Up	0.778304	5.78202	1209	1902.17	0.0169281	0.466641
Marchf6	membrane associated ring-CH-type finger 6 [Source:MGI Symbol;Acc:MGI:2442773]	Down	-0.790901	4.98454	1121.83	619.833	0.0168732	0.466641
Sptbn1	spectrin beta, non-erythrocytic 1 [Source:MGI Symbol;Acc:MGI:98388]	Down	-0.607745	7.85718	7079.83	5205.17	0.0170477	0.467044
Ccl21a	chemokine (C-C motif) ligand 21A (serine) [Source:MGI Symbol;Acc:MGI:1349183]	Up	1.09711	4.48599	385.5	841.167	0.0172896	0.470552
Nsrp1	nuclear speckle regulatory protein 1 [Source:MGI Symbol;Acc:MGI:2144305]	Up	0.636325	6.25433	1815.33	2529.67	0.0172637	0.470552
Snrnp40	small nuclear ribonucleoprotein 40 (U5) [Source:MGI Symbol;Acc:MGI:1913835]	Down	-0.61333	5.49508	1643.67	1013.33	0.0172463	0.470552
Cir1	corepressor interacting with RBPJ, 1 [Source:MGI Symbol;Acc:MGI:1914185]	Up	0.603748	6.09656	1661.17	2373.67	0.0172372	0.470552
Obscn	obscurin, cytoskeletal calmodulin and titin-interacting RhoGEF [Source:MGI Symbol;Acc:MGI:2681862]	Up	2.50967	2.1189	39.8333	188.667	0.0174353	0.470639
Dennd1b	DENN/MADD domain containing 1B [Source:MGI Symbol;Acc:MGI:2447812]	Up	1.49522	2.50458	80	213	0.0174286	0.470639
Mir7013	microRNA 7013 [Source:MGI Symbol;Acc:MGI:5530870]	Up	7.30194	-1.26843	0	19.5	0.0173819	0.470639
Sv2a	synaptic vesicle glycoprotein 2 a [Source:MGI Symbol;Acc:MGI:1927139]	Up	7.20315	-1.33255	0	23.8333	0.0173693	0.470639
Thsd7a	thrombospondin, type I, domain containing 7A [Source:MGI Symbol;Acc:MGI:2685683]	Up	7.59925	-1.03711	0	18.5	0.0173449	0.470639
Htra1	HtrA serine peptidase 1 [Source:MGI Symbol;Acc:MGI:1929076]	Up	7.50402	-1.10985	0	19.3333	0.0175448	0.472052
Clk1	CDC-like kinase 1 [Source:MGI Symbol;Acc:MGI:107403]	Up	0.664635	6.51885	2133	3326.67	0.0175282	0.472052
Dpyd	dihydropyrimidine dehydrogenase [Source:MGI Symbol;Acc:MGI:2139667]	Down	-1.06941	4.08786	562	286.667	0.0176109	0.473061
Slc8a1	solute carrier family 8 (sodium/calcium exchanger), member 1 [Source:MGI Symbol;Acc:MGI:107956]	Down	-1.26433	4.21787	745.833	269.167	0.0176898	0.474407
Khk	ketohexokinase [Source:MGI Symbol;Acc:MGI:1096353]	Up	0.639924	5.81734	1330	1924.33	0.0177384	0.474941
Larp1b	La ribonucleoprotein 1B [Source:MGI Symbol;Acc:MGI:1914604]	Down	-0.502258	6.2377	2370.5	1774.83	0.0178058	0.475205
LOC118568526	#N/A	Up	1.3475	4.30309	347.667	758.5	0.0177881	0.475205
Atp5e	ATP synthase, H+ transporting, mitochondrial F1 complex, epsilon subunit [Source:MGI Symbol;Acc:MGI:1855697]	Up	0.479947	8.71091	10380.3	14193.8	0.0178452	0.475489
Wnk4	WNK lysine deficient protein kinase 4 [Source:MGI Symbol;Acc:MGI:1917097]	Up	0.522362	6.44669	2002.5	2882.17	0.0180839	0.479527
Esyt1	extended synaptotagmin-like protein 1 [Source:MGI Symbol;Acc:MGI:1344426]	Down	-0.736623	4.69853	935.5	539.167	0.0180627	0.479527
Btnl1	butyrophilin-like 1 [Source:MGI Symbol;Acc:MGI:1932027]	Down	-0.832087	5.8382	1782	1139.17	0.0180365	0.479527
Tkt	transketolase [Source:MGI Symbol;Acc:MGI:105992]	Down	-0.429049	9.04873	17812	13252.5	0.0182374	0.48205
Tmco1	transmembrane and coiled-coil domains 1 [Source:MGI Symbol;Acc:MGI:1921173]	Down	-0.794498	4.99113	1029.67	713.667	0.0182152	0.48205
Zfhx3	zinc finger homeobox 3 [Source:MGI Symbol;Acc:MGI:99948]	Up	0.981647	5.31132	806.833	1611.17	0.0184612	0.484863
Pacsin3	protein kinase C and casein kinase substrate in neurons 3 [Source:MGI Symbol;Acc:MGI:1891410]	Up	1.01638	3.74923	235.5	477.5	0.018447	0.484863
1700096J18Rik	RIKEN cDNA 1700096J18 gene [Source:MGI Symbol;Acc:MGI:1915177]	Down	-7.95656	-0.690198	39.8333	0	0.0184343	0.484863
Ppt1	palmitoyl-protein thioesterase 1 [Source:MGI Symbol;Acc:MGI:1298204]	Down	-0.84365	4.84891	933.833	626	0.0184086	0.484863
LOC118568202	#N/A	Up	7.55096	-1.07769	0	18	0.0185481	0.486372
Kif26a	kinesin family member 26A [Source:MGI Symbol;Acc:MGI:2447072]	Up	1.63701	4.29964	286.333	768.833	0.0186233	0.4868
Ppara	peroxisome proliferator activated receptor alpha [Source:MGI Symbol;Acc:MGI:104740]	Down	-0.847708	4.59349	818.5	457.667	0.0186117	0.4868
Gm29975	#N/A	Up	2.1548	3.78004	156.167	559.833	0.0188268	0.490566
Arid2	AT rich interactive domain 2 (ARID, RFX-like) [Source:MGI Symbol;Acc:MGI:1924294]	Up	0.796776	5.34751	815.333	1484	0.0188011	0.490566
Opa3	optic atrophy 3 [Source:MGI Symbol;Acc:MGI:2686271]	Down	-0.623686	5.50815	1478.67	974.833	0.019101	0.492277
H2az1	H2A.Z variant histone 1 [Source:MGI Symbol;Acc:MGI:1888388]	Down	-0.479396	6.68868	3499.83	2554.83	0.0190938	0.492277
Atic	5-aminoimidazole-4-carboxamide ribonucleotide formyltransferase/IMP cyclohydrolase [Source:MGI Symbol;Acc:MGI:1351352]	Down	-0.523423	5.82904	1911.83	1347.67	0.0190879	0.492277
Spin2c	spindlin family, member 2C [Source:MGI Symbol;Acc:MGI:3605548]	Down	-7.04742	-1.48385	15.6667	0	0.0190794	0.492277
Prr13	proline rich 13 [Source:MGI Symbol;Acc:MGI:1913401]	Down	-0.468643	8.23162	9642.5	7379.5	0.0190758	0.492277
Gm46594	#N/A	Up	2.73752	3.32227	70.1667	468.833	0.0189772	0.492277
Rps15	ribosomal protein S15 [Source:MGI Symbol;Acc:MGI:98117]	Up	0.635462	11.3823	63284	98052.3	0.0189229	0.492277
Gm52816	#N/A	Up	7.15438	-1.3956	0	16	0.0193866	0.498081
Lman2	lectin, mannose-binding 2 [Source:MGI Symbol;Acc:MGI:1914140]	Down	-0.468827	7.4365	6026.33	4287.67	0.0193725	0.498081
Gm4786	predicted gene 4786 [Source:MGI Symbol;Acc:MGI:3644879]	Up	0.785791	4.45462	488.5	829.833	0.019421	0.49819
Taldo1	transaldolase 1 [Source:MGI Symbol;Acc:MGI:1274789]	Down	-0.454691	9.0832	18425.7	13096.8	0.0196837	0.4995
Mt1	metallothionein 1 [Source:MGI Symbol;Acc:MGI:97171]	Up	0.793453	8.44602	7754.83	11532.2	0.0196831	0.4995
Cers6	ceramide synthase 6 [Source:MGI Symbol;Acc:MGI:2442564]	Down	-0.585641	6.03148	2136.83	1472.33	0.0196699	0.4995
Ubqln2	ubiquilin 2 [Source:MGI Symbol;Acc:MGI:1860283]	Down	-0.906469	4.11834	541.333	344.333	0.0196495	0.4995
Ndufab1	NADH:ubiquinone oxidoreductase subunit AB1 [Source:MGI Symbol;Acc:MGI:1917566]	Down	-0.440522	7.20722	4773	3680.5	0.0196184	0.4995
Ccn1	cellular communication network factor 1 [Source:MGI Symbol;Acc:MGI:88613]	Up	2.69507	1.44943	24.3333	137	0.0196176	0.4995
Ptcd3	pentatricopeptide repeat domain 3 [Source:MGI Symbol;Acc:MGI:1917206]	Down	-0.693103	5.01649	1017.67	710	0.0195252	0.4995
Efr3a	EFR3 homolog A [Source:MGI Symbol;Acc:MGI:1923990]	Up	0.472522	6.39663	2099.17	2869.17	0.0197798	0.499636
Gm5115	#N/A	Up	3.30334	1.22491	13.6667	97.6667	0.0197617	0.499636
Socs2	suppressor of cytokine signaling 2 [Source:MGI Symbol;Acc:MGI:1201787]	Up	0.509926	6.36338	1988	2663.83	0.0197513	0.499636
Il18r1	interleukin 18 receptor 1 [Source:MGI Symbol;Acc:MGI:105383]	Down	-6.93959	-1.5578	16.5	0	0.0198857	0.500018
Irf1	interferon regulatory factor 1 [Source:MGI Symbol;Acc:MGI:96590]	Down	-0.567389	6.462	2945.83	2005.5	0.0198613	0.500018
Gucy2c	guanylate cyclase 2c [Source:MGI Symbol;Acc:MGI:106903]	Down	-0.448712	7.61979	6431.5	4716.83	0.0198466	0.500018
Gm41804	predicted gene, 41804 [Source:MGI Symbol;Acc:MGI:5624689]	Up	1.67316	3.9443	222.833	641	0.0199455	0.500759
Prps2	phosphoribosyl pyrophosphate synthetase 2 [Source:MGI Symbol;Acc:MGI:97776]	Down	-1.02097	4.36457	635.667	412	0.0199849	0.500986
Gramd1a	GRAM domain containing 1A [Source:MGI Symbol;Acc:MGI:105490]	Up	1.59701	4.51413	375.333	960.667	0.020137	0.501
Gas5	growth arrest specific 5 [Source:MGI Symbol;Acc:MGI:95659]	Up	0.632954	7.70612	4780.33	7810.33	0.0201163	0.501
5033403F01Rik	RIKEN cDNA 5033403F01 gene [Source:MGI Symbol;Acc:MGI:1923208]	Down	-7.94722	-0.693959	42.8333	0	0.0200982	0.501
Krt4	keratin 4 [Source:MGI Symbol;Acc:MGI:96701]	Up	7.02595	-1.48333	0	18.6667	0.0200723	0.501
Fabp5	fatty acid binding protein 5, epidermal [Source:MGI Symbol;Acc:MGI:101790]	Down	-1.09435	3.57026	501	198.5	0.0200185	0.501
Ren1	renin 1 structural [Source:MGI Symbol;Acc:MGI:97898]	Up	7.16803	-1.3843	0	16.1667	0.0203095	0.501515
Ctnnb1	catenin (cadherin associated protein), beta 1 [Source:MGI Symbol;Acc:MGI:88276]	Down	-0.625797	9.24639	18896.7	13110.5	0.020303	0.501515
Kdm5c	lysine (K)-specific demethylase 5C [Source:MGI Symbol;Acc:MGI:99781]	Down	-0.6277	6.11255	2137.17	1540.33	0.0202835	0.501515
Mlf2	myeloid leukemia factor 2 [Source:MGI Symbol;Acc:MGI:1353554]	Down	-0.431357	7.89418	7904.33	5717.17	0.0202278	0.501515
Rbm39	RNA binding motif protein 39 [Source:MGI Symbol;Acc:MGI:2157953]	Up	0.500254	7.58632	4410.5	6448.83	0.0202155	0.501515
Cmtm6	CKLF-like MARVEL transmembrane domain containing 6 [Source:MGI Symbol;Acc:MGI:2447165]	Down	-0.486231	5.92852	2028.33	1452.33	0.0203968	0.502918
Gm30012	#N/A	Down	-6.91625	-1.58348	15.1667	0	0.0205118	0.504248
Clk2	CDC-like kinase 2 [Source:MGI Symbol;Acc:MGI:1098669]	Up	1.52664	4.06565	269.333	692.167	0.0205068	0.504248
Rac1	Rac family small GTPase 1 [Source:MGI Symbol;Acc:MGI:97845]	Down	-0.433841	8.172	9274.17	7102.33	0.0206258	0.506298
Gm39607	#N/A	Down	-6.66308	-1.75592	16.3333	0	0.0207444	0.506949
Cdx2	caudal type homeobox 2 [Source:MGI Symbol;Acc:MGI:88361]	Down	-0.70807	7.77662	7027.33	4482.17	0.0207409	0.506949
Gpx3	glutathione peroxidase 3 [Source:MGI Symbol;Acc:MGI:105102]	Up	2.67053	2.12825	36.1667	247	0.0206975	0.506949
Uqcrfs1	ubiquinol-cytochrome c reductase, Rieske iron-sulfur polypeptide 1 [Source:MGI Symbol;Acc:MGI:1913944]	Down	-0.421908	8.33077	10494.2	7885	0.0208236	0.508133
Slco2b1	solute carrier organic anion transporter family, member 2b1 [Source:MGI Symbol;Acc:MGI:1351872]	Down	-0.958548	3.92651	532.833	286.167	0.0209431	0.509543
Nipal1	NIPA-like domain containing 1 [Source:MGI Symbol;Acc:MGI:1917951]	Up	0.66092	5.67707	1179.17	1727.17	0.0209171	0.509543
H2-DMb1	histocompatibility 2, class II, locus Mb1 [Source:MGI Symbol;Acc:MGI:95922]	Up	1.97925	3.02119	101	369.333	0.0211681	0.509763
Ercc3	excision repair cross-complementing rodent repair deficiency, complementation group 3 [Source:MGI Symbol;Acc:MGI:95414]	Down	-0.749178	5.20969	1157.83	779.833	0.0211476	0.509763
Ext2	exostosin glycosyltransferase 2 [Source:MGI Symbol;Acc:MGI:108050]	Down	-0.553832	5.56307	1599.67	1103.5	0.0211369	0.509763
Dcn	decorin [Source:MGI Symbol;Acc:MGI:94872]	Up	3.45604	1.08514	10.1667	107.5	0.0210768	0.509763
Lonp2	lon peptidase 2, peroxisomal [Source:MGI Symbol;Acc:MGI:1914137]	Down	-0.623022	5.85875	1949.17	1246	0.0210733	0.509763
1700101I11Rik	RIKEN cDNA 1700101I11 gene [Source:MGI Symbol;Acc:MGI:1915180]	Down	-6.98532	-1.51098	19.8333	0	0.0210603	0.509763
Gm38482	#N/A	Up	7.78303	-0.876773	0	20.6667	0.0209861	0.509763
Slc39a3	solute carrier family 39 (zinc transporter), member 3 [Source:MGI Symbol;Acc:MGI:2147269]	Down	-0.701915	4.45045	789.667	483.167	0.0214007	0.513119
Parp6	poly (ADP-ribose) polymerase family, member 6 [Source:MGI Symbol;Acc:MGI:1914537]	Up	0.575271	5.36277	929.333	1408.67	0.0213929	0.513119
Cyb561a3	cytochrome b561 family, member A3 [Source:MGI Symbol;Acc:MGI:2686925]	Down	-0.851816	4.34761	702.167	412.833	0.0213394	0.513119
Gm7030	predicted gene 7030 [Source:MGI Symbol;Acc:MGI:3647514]	Down	-6.94586	-1.56217	14.6667	0	0.0215646	0.514809
Abhd3	abhydrolase domain containing 3 [Source:MGI Symbol;Acc:MGI:2147183]	Down	-2.58452	1.91216	213.667	28.5	0.02154	0.514809
Myo9b	myosin IXb [Source:MGI Symbol;Acc:MGI:106624]	Up	0.690618	5.43059	1000.83	1526.67	0.0215282	0.514809
Cyp2c23	cytochrome P450, family 2, subfamily c, polypeptide 23 [Source:MGI Symbol;Acc:MGI:1888897]	Down	-7.28773	-1.34763	12.1667	0	0.0217044	0.517397
Id3	inhibitor of DNA binding 3 [Source:MGI Symbol;Acc:MGI:96398]	Down	-0.632145	5.83192	2016.17	1344.33	0.0218649	0.518977
Pgk1	phosphoglycerate kinase 1 [Source:MGI Symbol;Acc:MGI:97555]	Down	-0.435728	7.97624	8526.33	6248.83	0.0218428	0.518977
Ccdc84	coiled-coil domain containing 84 [Source:MGI Symbol;Acc:MGI:2685960]	Up	0.851327	4.02664	343	590.667	0.0218371	0.518977
Pparg	peroxisome proliferator activated receptor gamma [Source:MGI Symbol;Acc:MGI:97747]	Down	-0.735578	6.49495	3119.83	1830.83	0.0220495	0.520368
LOC118568370	#N/A	Up	1.96741	2.44826	66.5	268.667	0.0220398	0.520368
Prdx5	peroxiredoxin 5 [Source:MGI Symbol;Acc:MGI:1859821]	Down	-0.431668	8.16455	9236.83	7170.17	0.0220363	0.520368
Sprr1a	small proline-rich protein 1A [Source:MGI Symbol;Acc:MGI:106660]	Down	-1.63976	3.54152	458.5	153.167	0.021962	0.520368
Ugt2b5	UDP glucuronosyltransferase 2 family, polypeptide B5 [Source:MGI Symbol;Acc:MGI:98900]	Down	-1.38825	5.00796	1357.33	458.5	0.0220968	0.52074
A930013F10Rik	#N/A	Up	1.927	3.19267	115.667	386.167	0.0227521	0.522035
Smpd4	sphingomyelin phosphodiesterase 4 [Source:MGI Symbol;Acc:MGI:1924876]	Up	0.85059	5.12163	756	1237.17	0.0227289	0.522035
Mir7051	microRNA 7051 [Source:MGI Symbol;Acc:MGI:5531067]	Up	7.24037	-1.32931	0	16.6667	0.0227081	0.522035
Dnajc10	DnaJ heat shock protein family (Hsp40) member C10 [Source:MGI Symbol;Acc:MGI:1914111]	Up	0.539362	6.18655	1705.17	2396	0.0226989	0.522035
Gm36914	#N/A	Down	-7.27898	-1.34592	13.3333	0	0.0226781	0.522035
Igfn1	immunoglobulin-like and fibronectin type III domain containing 1 [Source:MGI Symbol;Acc:MGI:3045352]	Up	3.3156	0.148503	5.5	64.1667	0.022676	0.522035
Slc10a1	solute carrier family 10 (sodium/bile acid cotransporter family), member 1 [Source:MGI Symbol;Acc:MGI:97379]	Up	7.30318	-1.28599	0	15.6667	0.0226489	0.522035
Sgpl1	sphingosine phosphate lyase 1 [Source:MGI Symbol;Acc:MGI:1261415]	Down	-0.563181	5.55721	1518.67	1098.67	0.0226432	0.522035
Mpdz	multiple PDZ domain crumbs cell polarity complex component [Source:MGI Symbol;Acc:MGI:1343489]	Up	7.33295	-1.2651	0	15.3333	0.0226424	0.522035
9130024F11Rik	RIKEN cDNA 9130024F11 gene [Source:MGI Symbol;Acc:MGI:1926150]	Up	1.09245	3.80214	278.333	531.667	0.0225561	0.522035
LOC118568191	#N/A	Up	5.22853	-1.21937	0.333333	17	0.022525	0.522035
Hexa	hexosaminidase A [Source:MGI Symbol;Acc:MGI:96073]	Down	-0.458946	7.85918	7794.67	5814	0.0224816	0.522035
Hk1	hexokinase 1 [Source:MGI Symbol;Acc:MGI:96103]	Down	-0.481759	7.64143	6645	4695.83	0.0224444	0.522035
Cldn3	claudin 3 [Source:MGI Symbol;Acc:MGI:1329044]	Down	-0.410464	9.09709	17699	13768.7	0.0224397	0.522035
4930502E09Rik	RIKEN cDNA 4930502E09 gene [Source:MGI Symbol;Acc:MGI:1922245]	Up	6.89888	-1.5896	0	15.8333	0.0223479	0.522035
Uqcc3	ubiquinol-cytochrome c reductase complex assembly factor 3 [Source:MGI Symbol;Acc:MGI:2147553]	Up	0.493698	6.40178	2071.83	2880.67	0.0223027	0.522035
Slc39a9	solute carrier family 39 (zinc transporter), member 9 [Source:MGI Symbol;Acc:MGI:1914820]	Down	-0.507364	6.0708	2118.33	1614.17	0.0222764	0.522035
Selenos	selenoprotein S [Source:MGI Symbol;Acc:MGI:95994]	Up	0.477422	6.8719	2854.83	4089.5	0.0222551	0.522035
Ubiad1	UbiA prenyltransferase domain containing 1 [Source:MGI Symbol;Acc:MGI:1918957]	Down	-1.22868	3.85595	470.5	264.833	0.0222339	0.522035
Pmm2	phosphomannomutase 2 [Source:MGI Symbol;Acc:MGI:1859214]	Up	0.512494	8.41068	8471.67	11087	0.0228339	0.523184
Slc35e2	solute carrier family 35, member E2 [Source:MGI Symbol;Acc:MGI:2444240]	Up	0.665054	4.82612	604.333	950	0.0229872	0.525969
Elovl6	ELOVL family member 6, elongation of long chain fatty acids (yeast) [Source:MGI Symbol;Acc:MGI:2156528]	Down	-0.615854	6.01781	2235	1398	0.0230283	0.526179
Zbtb7a	zinc finger and BTB domain containing 7a [Source:MGI Symbol;Acc:MGI:1335091]	Up	0.548589	8.71213	10086.3	13809.8	0.0232581	0.526334
Gm2885	predicted gene 2885 [Source:NCBI gene (formerly Entrezgene);Acc:102640250]	Up	6.82977	-1.64182	0	15.8333	0.0232462	0.526334
Pwwp2a	PWWP domain containing 2A [Source:MGI Symbol;Acc:MGI:1918052]	Up	0.595531	5.18008	801.667	1224.5	0.0232398	0.526334
Map4	microtubule-associated protein 4 [Source:MGI Symbol;Acc:MGI:97178]	Down	-0.63022	6.34334	2537.67	1843.17	0.0232225	0.526334
Misp	mitotic spindle positioning [Source:MGI Symbol;Acc:MGI:1926156]	Down	-0.526617	9.10168	17733.3	12693.5	0.0231458	0.526334
Rnf214	ring finger protein 214 [Source:MGI Symbol;Acc:MGI:2444451]	Up	0.505335	5.76853	1278.67	1738	0.0231235	0.526334
Gm30271	#N/A	Down	-7.70352	-0.905749	36	0	0.0230692	0.526334
Tmem164	transmembrane protein 164 [Source:MGI Symbol;Acc:MGI:2148020]	Down	-0.57687	5.63154	1589.5	1194.5	0.0234349	0.528166
G630018N14Rik	RIKEN cDNA G630018N14 gene [Source:MGI Symbol;Acc:MGI:3041239]	Up	7.27212	-1.29755	0	17.5	0.0234207	0.528166
Pcdhgb2	protocadherin gamma subfamily B, 2 [Source:MGI Symbol;Acc:MGI:1935170]	Down	-6.5347	-1.85777	14.1667	0	0.0234097	0.528166
Gpa33	glycoprotein A33 (transmembrane) [Source:MGI Symbol;Acc:MGI:1891703]	Down	-0.44817	8.36335	10640.2	8203.17	0.0236615	0.528227
Fam76b	family with sequence similarity 76, member B [Source:MGI Symbol;Acc:MGI:1920076]	Up	0.687661	5.04061	671.333	1151.17	0.0236549	0.528227
Sh2d6	SH2 domain containing 6 [Source:MGI Symbol;Acc:MGI:1918380]	Down	-0.83974	4.33462	733	383.333	0.0236389	0.528227
LOC118568539	#N/A	Up	6.67661	-0.835192	0.166667	22.5	0.0235712	0.528227
Fktn	fukutin [Source:MGI Symbol;Acc:MGI:2179507]	Up	1.04091	3.37565	186.667	392.333	0.0235463	0.528227
Ccnt1	cyclin T1 [Source:MGI Symbol;Acc:MGI:1328363]	Up	0.682429	4.96694	692	1018.33	0.0235068	0.528227
Uba1	ubiquitin-like modifier activating enzyme 1 [Source:MGI Symbol;Acc:MGI:98890]	Down	-0.403172	8.04231	8432.67	6454	0.0235013	0.528227
Anxa2	annexin A2 [Source:MGI Symbol;Acc:MGI:88246]	Down	-0.457021	9.47778	23215	17381.8	0.024009	0.535261
Isca1	iron-sulfur cluster assembly 1 [Source:MGI Symbol;Acc:MGI:1916296]	Down	-0.525057	5.86391	1846.67	1359	0.0242639	0.537318
Rab10	RAB10, member RAS oncogene family [Source:MGI Symbol;Acc:MGI:105066]	Down	-0.655669	6.19454	2211.33	1620.33	0.0242467	0.537318
Tnnc2	troponin C2, fast [Source:MGI Symbol;Acc:MGI:98780]	Up	7.31915	-1.2791	0	14.8333	0.0242136	0.537318
Hsp90aa1	heat shock protein 90, alpha (cytosolic), class A member 1 [Source:MGI Symbol;Acc:MGI:96250]	Up	0.64239	8.65721	9247.33	13735.7	0.0241882	0.537318
Tmem94	transmembrane protein 94 [Source:MGI Symbol;Acc:MGI:1919197]	Down	-0.472182	7.03914	4381.67	3145.67	0.0241844	0.537318
Cldn7	claudin 7 [Source:MGI Symbol;Acc:MGI:1859285]	Down	-0.42887	9.41779	22702.2	17479.2	0.0243568	0.538654
Papss2	3'-phosphoadenosine 5'-phosphosulfate synthase 2 [Source:MGI Symbol;Acc:MGI:1330223]	Down	-0.655543	8.46772	11175.8	7385.33	0.024457	0.540147
Ces1e	carboxylesterase 1E [Source:MGI Symbol;Acc:MGI:95432]	Up	0.530041	5.72434	1254.33	1786.33	0.0245245	0.540914
Got1	glutamic-oxaloacetic transaminase 1, soluble [Source:MGI Symbol;Acc:MGI:95791]	Down	-0.665949	5.22993	1352.17	805	0.0246005	0.541145
Dlgap4	DLG associated protein 4 [Source:MGI Symbol;Acc:MGI:2138865]	Up	0.479308	6.05866	1613.83	2226.33	0.0245761	0.541145
Aph1a	aph1 homolog A, gamma secretase subunit [Source:MGI Symbol;Acc:MGI:2385110]	Down	-0.502515	6.04617	2301.17	1580.17	0.0247026	0.542668
A930015D03Rik	RIKEN cDNA A930015D03 gene [Source:MGI Symbol;Acc:MGI:1925060]	Up	7.15048	-1.40463	0	17.3333	0.0247485	0.542954
Abcb6	ATP-binding cassette, sub-family B (MDR/TAP), member 6 [Source:MGI Symbol;Acc:MGI:1921354]	Down	-0.572851	6.97951	4140.83	2798.83	0.0248518	0.543058
Aopep	aminopeptidase O [Source:MGI Symbol;Acc:MGI:1919311]	Up	0.741727	5.69771	1148.33	1953.33	0.0248504	0.543058
Calm3	calmodulin 3 [Source:MGI Symbol;Acc:MGI:103249]	Down	-0.391323	9.00847	16707.5	12963.3	0.0248032	0.543058
Nfyc	nuclear transcription factor-Y gamma [Source:MGI Symbol;Acc:MGI:107901]	Down	-0.559694	5.19364	1272	876.167	0.0249313	0.543358
Ints3	integrator complex subunit 3 [Source:MGI Symbol;Acc:MGI:2140050]	Down	-0.639809	5.32882	1371.83	929.167	0.0249234	0.543358
C030013C21Rik	RIKEN cDNA C030013C21 gene [Source:MGI Symbol;Acc:MGI:1924667]	Up	1.64369	3.63705	184.667	516.333	0.0250421	0.544337
Btnl5-ps	butyrophilin-like 5, pseudogene [Source:MGI Symbol;Acc:MGI:1932037]	Down	-0.85	5.31171	1228.5	793	0.0250416	0.544337
Sema4g	sema domain, immunoglobulin domain (Ig), transmembrane domain (TM) and short cytoplasmic domain, (semaphorin) 4G [Source:MGI Symbol;Acc:MGI:1347047]	Up	0.454038	8.50982	8992.83	12592.3	0.0250755	0.544345
Mab21l4	mab-21-like 4 [Source:MGI Symbol;Acc:MGI:1919124]	Down	-1.01452	3.27416	360.5	184.667	0.0251424	0.544369
Cox11	cytochrome c oxidase assembly protein 11, copper chaperone [Source:MGI Symbol;Acc:MGI:1917052]	Down	-0.997417	3.73799	516.5	269.167	0.0251235	0.544369
Ahcyl1	S-adenosylhomocysteine hydrolase-like 1 [Source:MGI Symbol;Acc:MGI:2385184]	Up	0.511142	6.92923	2931.67	4092.5	0.0252201	0.544622
Sox4	SRY (sex determining region Y)-box 4 [Source:MGI Symbol;Acc:MGI:98366]	Up	0.729769	6.75607	2487.33	3625.33	0.02519	0.544622
Reln	reelin [Source:MGI Symbol;Acc:MGI:103022]	Up	4.80606	-0.0463792	1.5	48	0.0254934	0.54695
Dag1	dystroglycan 1 [Source:MGI Symbol;Acc:MGI:101864]	Down	-0.421191	7.03958	4126.17	3207.83	0.0254906	0.54695
Rbakdn	RB-associated KRAB zinc finger downstream neighbor (non-protein coding) [Source:MGI Symbol;Acc:MGI:3782099]	Down	-6.28243	-2.05244	10.3333	0	0.0254434	0.54695
Gnai2	guanine nucleotide binding protein (G protein), alpha inhibiting 2 [Source:MGI Symbol;Acc:MGI:95772]	Down	-0.417414	7.59915	6332.67	4705.67	0.0254268	0.54695
Plk2	polo like kinase 2 [Source:MGI Symbol;Acc:MGI:1099790]	Up	0.999195	3.84494	279	556.5	0.0253644	0.54695
Art2b	ADP-ribosyltransferase 2b [Source:MGI Symbol;Acc:MGI:107545]	Down	-6.53357	-1.86205	14	0	0.0255674	0.547825
Iglc1	immunoglobulin lambda constant 1 [Source:MGI Symbol;Acc:MGI:99546]	Up	7.26605	-1.31191	0	16	0.0258275	0.54842
Ltn1	listerin E3 ubiquitin protein ligase 1 [Source:MGI Symbol;Acc:MGI:1926163]	Up	0.845585	3.97716	314.833	552.667	0.0258173	0.54842
Cep170	centrosomal protein 170 [Source:MGI Symbol;Acc:MGI:1918348]	Up	6.69779	-1.74523	0	14.3333	0.025801	0.54842
Gm31242	#N/A	Up	6.99776	-1.51888	0	17.3333	0.0257752	0.54842
Ctdspl	CTD (carboxy-terminal domain, RNA polymerase II, polypeptide A) small phosphatase-like [Source:MGI Symbol;Acc:MGI:1916524]	Up	0.443264	6.95298	2923.17	4114	0.0257294	0.54842
Gm34213	#N/A	Down	-6.6316	-1.79412	13.5	0	0.0257203	0.54842
Bak1	BCL2-antagonist/killer 1 [Source:MGI Symbol;Acc:MGI:1097161]	Down	-0.520171	7.84704	7325.5	5204.83	0.0256875	0.54842
C1qtnf6	C1q and tumor necrosis factor related protein 6 [Source:MGI Symbol;Acc:MGI:1919959]	Up	0.675515	5.68041	1226.33	1846.83	0.0259677	0.55069
Snorc	secondary ossification center associated regulator of chondrocyte maturation [Source:MGI Symbol;Acc:MGI:1920484]	Up	6.6497	-1.77184	0	15.6667	0.0260549	0.551123
Slc25a3	solute carrier family 25 (mitochondrial carrier, phosphate carrier), member 3 [Source:MGI Symbol;Acc:MGI:1353498]	Down	-0.41553	8.85832	15370	11684.8	0.0260345	0.551123
Tmem59	transmembrane protein 59 [Source:MGI Symbol;Acc:MGI:1929278]	Down	-0.502298	7.69615	6590.33	5093.17	0.0261186	0.551763
Slc23a2	solute carrier family 23 (nucleobase transporters), member 2 [Source:MGI Symbol;Acc:MGI:1859682]	Down	-0.897838	4.1942	651.5	349	0.0261978	0.552731
Gm38651	#N/A	Up	3.15048	1.08637	7.33333	99.1667	0.0262833	0.553828
Pdgfa	platelet derived growth factor, alpha [Source:MGI Symbol;Acc:MGI:97527]	Up	0.534	6.22523	1884	2559.67	0.0263494	0.554512
Ctsl	cathepsin L [Source:MGI Symbol;Acc:MGI:88564]	Down	-0.535435	6.13311	2250.83	1668	0.0266685	0.557675
Ap1ar	adaptor-related protein complex 1 associated regulatory protein [Source:MGI Symbol;Acc:MGI:2384822]	Down	-0.519415	6.15574	2296.17	1609.83	0.0266425	0.557675
Galnt4	polypeptide N-acetylgalactosaminyltransferase 4 [Source:MGI Symbol;Acc:MGI:894692]	Down	-0.548724	6.62837	3047.33	2287.67	0.0266367	0.557675
Miip	migration and invasion inhibitory protein [Source:MGI Symbol;Acc:MGI:106506]	Up	0.742139	5.76743	1256.33	1980.5	0.0265796	0.557675
Gnl3l	guanine nucleotide binding protein-like 3 (nucleolar)-like [Source:MGI Symbol;Acc:MGI:2448557]	Down	-0.813734	4.40619	682.333	421.5	0.0265701	0.557675
LOC115488342	#N/A	Up	2.00627	2.84226	89.1667	303.333	0.0268216	0.560168
Usp9x	ubiquitin specific peptidase 9, X chromosome [Source:MGI Symbol;Acc:MGI:894681]	Up	0.640781	4.63311	539.833	834.833	0.0270021	0.560396
Gm40309	predicted gene, 40309 [Source:MGI Symbol;Acc:MGI:5623194]	Up	1.38384	3.15119	141.5	311.333	0.0270009	0.560396
H2aj	H2J.A histone [Source:MGI Symbol;Acc:MGI:3606192]	Up	0.503864	8.48006	8715.83	12069	0.0269976	0.560396
Fkbp15	FK506 binding protein 15 [Source:MGI Symbol;Acc:MGI:2444782]	Down	-0.60574	4.93586	982.5	684.167	0.0269784	0.560396
Gm15731	predicted gene 15731 [Source:MGI Symbol;Acc:MGI:3783174]	Down	-8.15965	-0.576128	20.8333	0	0.0269461	0.560396
Tmtc4	transmembrane and tetratricopeptide repeat containing 4 [Source:MGI Symbol;Acc:MGI:1921050]	Down	-1.54134	2.7316	275.833	96	0.0270867	0.561446
Mfsd6	major facilitator superfamily domain containing 6 [Source:MGI Symbol;Acc:MGI:1922925]	Down	-0.475772	6.30768	2751.17	1855.67	0.0273562	0.563498
Nadk	NAD kinase [Source:MGI Symbol;Acc:MGI:2183149]	Down	-0.497404	7.46154	5676.17	4096.83	0.027345	0.563498
Gcsh	glycine cleavage system protein H (aminomethyl carrier) [Source:MGI Symbol;Acc:MGI:1915383]	Down	-0.49031	6.00112	2136.67	1547.83	0.0273109	0.563498
LOC118567823	#N/A	Up	2.44881	2.21858	44.3333	195.167	0.0272692	0.563498
Pklr	pyruvate kinase liver and red blood cell [Source:MGI Symbol;Acc:MGI:97604]	Down	-0.497013	6.02545	2035	1534.83	0.0272506	0.563498
AA388235	expressed sequence AA388235 [Source:MGI Symbol;Acc:MGI:3035178]	Down	-4.83099	-0.956232	30.5	0.666667	0.027531	0.563584
Mir378a	microRNA 378a [Source:MGI Symbol;Acc:MGI:3617791]	Up	6.65749	-1.76348	0	16.3333	0.0275254	0.563584
Gm36423	predicted gene, 36423 [Source:MGI Symbol;Acc:MGI:5595582]	Up	2.54679	1.79471	34.3333	143	0.0275221	0.563584
LOC115487878	#N/A	Down	-4.84469	-1.31495	20.3333	0.5	0.0275124	0.563584
Atad1	ATPase family, AAA domain containing 1 [Source:MGI Symbol;Acc:MGI:1915229]	Down	-0.566484	5.37493	1406	967.333	0.0274991	0.563584
Gm40208	#N/A	Up	6.09318	-2.18887	0	9.16667	0.0275677	0.563637
Cdkn1c	cyclin-dependent kinase inhibitor 1C (P57) [Source:MGI Symbol;Acc:MGI:104564]	Down	-1.10913	3.68559	422.667	214.5	0.0276747	0.563732
Cd79a	CD79A antigen (immunoglobulin-associated alpha) [Source:MGI Symbol;Acc:MGI:101774]	Up	4.15968	0.21495	2.83333	56.8333	0.027645	0.563732
Muc16	mucin 16 [Source:MGI Symbol;Acc:MGI:1920982]	Up	7.01776	-1.51909	0	13.1667	0.0276332	0.563732
Ccdc191	coiled-coil domain containing 191 [Source:MGI Symbol;Acc:MGI:1922661]	Up	1.05972	3.43774	214.667	445.333	0.027781	0.56381
Gm31852	#N/A	Up	5.05191	-1.49722	0.333333	15.5	0.0277649	0.56381
Tmem253	transmembrane protein 253 [Source:MGI Symbol;Acc:MGI:3588246]	Down	-0.797849	4.18131	671.833	361.167	0.0277178	0.56381
Serinc3	serine incorporator 3 [Source:MGI Symbol;Acc:MGI:1349457]	Down	-0.452987	8.29603	9686.33	7553.5	0.0279326	0.566191
Elmo2	engulfment and cell motility 2 [Source:MGI Symbol;Acc:MGI:2153045]	Down	-1.0241	3.61919	430.167	241.5	0.0279699	0.566253
Cxxc5	CXXC finger 5 [Source:MGI Symbol;Acc:MGI:1914643]	Up	0.872306	4.47596	479	778.167	0.0280248	0.56667
Gm51887	#N/A	Down	-6.33925	-2.02311	10.1667	0	0.0282693	0.567446
Rnf10	ring finger protein 10 [Source:MGI Symbol;Acc:MGI:1859162]	Down	-0.525264	7.92466	8110.17	5441	0.0282682	0.567446
Tmem242	transmembrane protein 242 [Source:MGI Symbol;Acc:MGI:1917794]	Up	0.549169	5.76383	1287.33	1916.67	0.0282343	0.567446
Smim19	small integral membrane protein 19 [Source:MGI Symbol;Acc:MGI:2142501]	Down	-0.86226	3.83599	490.333	319.667	0.0281862	0.567446
Il4i1	interleukin 4 induced 1 [Source:MGI Symbol;Acc:MGI:109552]	Down	-6.56642	-1.84735	12.6667	0	0.0281583	0.567446
Sirt2	sirtuin 2 [Source:MGI Symbol;Acc:MGI:1927664]	Down	-0.554503	5.15788	1270.67	830.5	0.0281127	0.567446
Mrpl38	mitochondrial ribosomal protein L38 [Source:MGI Symbol;Acc:MGI:1926269]	Down	-0.460635	6.61014	3198.5	2340.67	0.0283041	0.567456
Odf2	outer dense fiber of sperm tails 2 [Source:MGI Symbol;Acc:MGI:1098824]	Up	0.623003	5.24649	928.333	1309.17	0.0286825	0.567466
Spinkl	serine protease inhibitor, Kazal type-like [Source:MGI Symbol;Acc:MGI:1924674]	Up	7.74626	-0.867626	0	39.5	0.0286686	0.567466
9330154J02Rik	RIKEN cDNA 9330154J02 gene [Source:MGI Symbol;Acc:MGI:3045244]	Up	7.06632	-1.4893	0	12.5	0.0286351	0.567466
Mettl7b	methyltransferase like 7B [Source:MGI Symbol;Acc:MGI:1918914]	Down	-0.630455	8.70295	14519	8842.17	0.0286123	0.567466
Cdk10	cyclin-dependent kinase 10 [Source:MGI Symbol;Acc:MGI:2448549]	Up	0.553173	6.0678	1585	2274.5	0.0285683	0.567466
Gm38880	#N/A	Up	6.54494	-1.87218	0	10.8333	0.0285662	0.567466
Slc35b3	solute carrier family 35, member B3 [Source:MGI Symbol;Acc:MGI:1913978]	Up	0.725456	4.85449	668	1069.83	0.0285467	0.567466
Fbxl4	F-box and leucine-rich repeat protein 4 [Source:MGI Symbol;Acc:MGI:2140367]	Down	-1.33667	2.89566	261.833	120.333	0.0284604	0.567466
H2-Ke6	H2-K region expressed gene 6 [Source:MGI Symbol;Acc:MGI:95911]	Up	0.456185	6.80868	2790.5	3686.5	0.0284457	0.567466
Gm52817	#N/A	Down	-6.3875	-1.9849	10.6667	0	0.0284456	0.567466
Fam209	family with sequence similarity 209 [Source:MGI Symbol;Acc:MGI:1923676]	Up	6.72244	-1.73254	0	12.8333	0.0283746	0.567466
Cbfa2t3	CBFA2/RUNX1 translocation partner 3 [Source:MGI Symbol;Acc:MGI:1338013]	Up	0.83608	6.1144	1458.17	2524.33	0.0288045	0.569199
Kirrel3os	kirre like nephrin family adhesion molecule 3, opposite strand [Source:MGI Symbol;Acc:MGI:3045250]	Up	5.02588	-0.579053	0.833333	34.8333	0.0289376	0.569785
Gm52213	#N/A	Up	6.16121	-2.16844	0	7.33333	0.0289179	0.569785
Gm33636	#N/A	Down	-6.38332	-1.9822	11.1667	0	0.0288889	0.569785
Ccdc47	coiled-coil domain containing 47 [Source:MGI Symbol;Acc:MGI:1914413]	Down	-0.554066	5.65447	1616.5	1213.17	0.0291324	0.571575
Tmem65	transmembrane protein 65 [Source:MGI Symbol;Acc:MGI:1922118]	Down	-1.00111	4.53255	705	420	0.0291222	0.571575
Notch1	notch 1 [Source:MGI Symbol;Acc:MGI:97363]	Up	1.00364	3.99395	281.833	613.833	0.0290792	0.571575
Fam122a	family with sequence similarity 122, member A [Source:MGI Symbol;Acc:MGI:1915284]	Up	0.86519	4.74406	568	910.5	0.0292262	0.572058
Hmga1b	high mobility group AT-hook 1B [Source:MGI Symbol;Acc:MGI:96161]	Up	1.91176	2.21003	58.1667	204.833	0.0292074	0.572058
Lrrc75b	leucine rich repeat containing 75B [Source:MGI Symbol;Acc:MGI:2143657]	Down	-7.32449	-1.24076	21.8333	0	0.0293077	0.572296
Cryl1	crystallin, lambda 1 [Source:MGI Symbol;Acc:MGI:1915881]	Down	-0.461651	7.09649	4596	3346.17	0.0292823	0.572296
Dnase1l3	deoxyribonuclease 1-like 3 [Source:MGI Symbol;Acc:MGI:1314633]	Down	-6.32662	-2.02766	10.3333	0	0.0295543	0.573048
Sema4b	sema domain, immunoglobulin domain (Ig), transmembrane domain (TM) and short cytoplasmic domain, (semaphorin) 4B [Source:MGI Symbol;Acc:MGI:107559]	Down	-0.559114	5.80828	1906.83	1328.67	0.0295489	0.573048
Gm10277	predicted gene 10277 [Source:MGI Symbol;Acc:MGI:3641921]	Up	1.66205	3.88561	217.333	597	0.0294927	0.573048
Gm52059	#N/A	Up	6.91661	-1.60577	0	11.8333	0.0294612	0.573048
Rasgrp2	RAS, guanyl releasing protein 2 [Source:MGI Symbol;Acc:MGI:1333849]	Up	4.6316	-0.28804	1.66667	35.8333	0.0294503	0.573048
Slc10a2	solute carrier family 10, member 2 [Source:MGI Symbol;Acc:MGI:1201406]	Down	-2.05992	4.25198	722.667	189.5	0.0293836	0.573048
Pja1	praja ring finger ubiquitin ligase 1 [Source:MGI Symbol;Acc:MGI:1101765]	Down	-0.55377	5.43231	1339.83	983.167	0.0295897	0.573061
Prom1	prominin 1 [Source:MGI Symbol;Acc:MGI:1100886]	Down	-0.574552	7.50818	5860	4017.17	0.0296351	0.57327
Gm36819	#N/A	Down	-7.37712	-1.20024	21.5	0	0.0297292	0.573746
Asxl1	ASXL transcriptional regulator 1 [Source:MGI Symbol;Acc:MGI:2684063]	Up	0.531272	5.52371	1148.5	1586.33	0.0296968	0.573746
Gm23119	predicted gene, 23119 [Source:MGI Symbol;Acc:MGI:5452896]	Up	2.74646	0.324099	8.5	56.8333	0.0298918	0.574201
Vti1a	vesicle transport through interaction with t-SNAREs 1A [Source:MGI Symbol;Acc:MGI:1855699]	Up	0.495432	5.93237	1408	2039.5	0.0298761	0.574201
Cwh43	cell wall biogenesis 43 C-terminal homolog [Source:MGI Symbol;Acc:MGI:2444131]	Down	-1.01535	4.51423	943.333	406.167	0.0298684	0.574201
Atoh1	atonal bHLH transcription factor 1 [Source:MGI Symbol;Acc:MGI:104654]	Up	0.533566	5.54221	1125.17	1602.33	0.029867	0.574201
Fam91a1	family with sequence similarity 91, member A1 [Source:MGI Symbol;Acc:MGI:1277178]	Down	-0.70405	5.37777	1240.67	889.333	0.0299484	0.574619
Olfr558	#N/A	Down	-6.31912	-2.04801	9	0	0.0302132	0.577019
Leng1	leukocyte receptor cluster (LRC) member 1 [Source:MGI Symbol;Acc:MGI:1917007]	Up	0.624927	5.05	745.167	1137.17	0.0301942	0.577019
Vil1	villin 1 [Source:MGI Symbol;Acc:MGI:98930]	Down	-0.444662	9.02582	16508.3	12324.2	0.030192	0.577019
Mpc1	mitochondrial pyruvate carrier 1 [Source:MGI Symbol;Acc:MGI:1915240]	Down	-0.569513	5.72637	1663.67	1259.5	0.0301615	0.577019
Gstp-ps	glutathione S-transferase, pi, pseudogene [Source:MGI Symbol;Acc:MGI:3782108]	Up	0.669855	6.35543	1963.5	2786.5	0.0307748	0.578385
Wipf2	WAS/WASL interacting protein family, member 2 [Source:MGI Symbol;Acc:MGI:1924462]	Up	0.552183	6.26903	1756.33	2489.33	0.0307642	0.578385
9530062K07Rik	RIKEN cDNA 9530062K07 gene [Source:MGI Symbol;Acc:MGI:1925989]	Up	4.53287	0.154843	2.66667	82.1667	0.0307596	0.578385
Cdk7	cyclin-dependent kinase 7 [Source:MGI Symbol;Acc:MGI:102956]	Down	-0.62986	4.54912	790	546.667	0.0307334	0.578385
Clrn3	clarin 3 [Source:MGI Symbol;Acc:MGI:2142022]	Down	-0.450525	5.84184	1926.33	1387.5	0.0307285	0.578385
Ankrd17	ankyrin repeat domain 17 [Source:MGI Symbol;Acc:MGI:1932101]	Up	0.468099	7.18575	3391	4526.17	0.0307015	0.578385
Arl3	ADP-ribosylation factor-like 3 [Source:MGI Symbol;Acc:MGI:1929699]	Down	-0.712978	4.46088	725.833	498.833	0.0305879	0.578385
H2bc4	H2B clustered histone 4 [Source:MGI Symbol;Acc:MGI:1915274]	Down	-0.489242	7.17184	4793.5	3576.67	0.0305728	0.578385
Gm12070	predicted gene 12070 [Source:MGI Symbol;Acc:MGI:3650751]	Down	-2.21577	0.875219	78.3333	16.1667	0.0305647	0.578385
Gm32949	#N/A	Up	0.571161	5.43466	976.5	1441.33	0.0305502	0.578385
Arl10	ADP-ribosylation factor-like 10 [Source:MGI Symbol;Acc:MGI:1930788]	Down	-0.83062	3.9653	512.5	299.167	0.0305162	0.578385
Gm36712	#N/A	Up	4.5419	-0.202213	1.33333	47.3333	0.0304222	0.578385
Senp5	SUMO/sentrin specific peptidase 5 [Source:MGI Symbol;Acc:MGI:2443596]	Up	0.622355	4.71304	541.833	898.667	0.0303967	0.578385
Scin	scinderin [Source:MGI Symbol;Acc:MGI:1306794]	Down	-0.635779	6.45485	2621.83	1912.5	0.0303766	0.578385
Foxn3	forkhead box N3 [Source:MGI Symbol;Acc:MGI:1918625]	Up	0.475135	5.66317	1184.83	1627.83	0.0308904	0.579239
Adgra2	adhesion G protein-coupled receptor A2 [Source:MGI Symbol;Acc:MGI:1925810]	Up	6.36947	-1.97612	0	13.3333	0.0308769	0.579239
Zfp740	zinc finger protein 740 [Source:MGI Symbol;Acc:MGI:1915994]	Up	0.59148	5.53704	1113.5	1584.33	0.0311431	0.579373
Cap1	CAP, adenylate cyclase-associated protein 1 (yeast) [Source:MGI Symbol;Acc:MGI:88262]	Down	-0.501377	7.62229	6040.83	4487.67	0.031141	0.579373
Platr26	pluripotency associated transcript 26 [Source:MGI Symbol;Acc:MGI:2686477]	Up	3.31103	0.617604	6.33333	76.6667	0.0311351	0.579373
Rorc	RAR-related orphan receptor gamma [Source:MGI Symbol;Acc:MGI:104856]	Up	0.694672	6.03601	1441.67	2203.83	0.0310848	0.579373
Pisd-ps3	#N/A	Up	0.457951	7.93433	6106.17	8238.83	0.0310444	0.579373
Arpc4	actin related protein 2/3 complex, subunit 4 [Source:MGI Symbol;Acc:MGI:1915339]	Down	-0.389391	6.49698	2938.33	2246.33	0.031039	0.579373
Gtf3c2	general transcription factor IIIC, polypeptide 2, beta [Source:MGI Symbol;Acc:MGI:1919002]	Up	0.444683	6.42907	2060.5	2768	0.0310325	0.579373
Rmc1	regulator of MON1-CCZ1 [Source:MGI Symbol;Acc:MGI:1916528]	Down	-0.740627	4.96979	997.667	702	0.0312716	0.579806
Arl6ip1	ADP-ribosylation factor-like 6 interacting protein 1 [Source:MGI Symbol;Acc:MGI:1858943]	Down	-0.485696	6.24804	2449.83	1829	0.0312557	0.579806
Gfra1	glial cell line derived neurotrophic factor family receptor alpha 1 [Source:MGI Symbol;Acc:MGI:1100842]	Up	6.39372	-1.97341	0	11.5	0.0312092	0.579806
4930461G14Rik	RIKEN cDNA 4930461G14 gene [Source:MGI Symbol;Acc:MGI:1922129]	Down	-6.34356	-2.02281	9.83333	0	0.0313459	0.580532
Cyp2u1	cytochrome P450, family 2, subfamily u, polypeptide 1 [Source:MGI Symbol;Acc:MGI:1918769]	Down	-5.64148	-0.248725	52.1667	0.666667	0.0316115	0.582188
Lgmn	legumain [Source:MGI Symbol;Acc:MGI:1330838]	Down	-0.794212	5.41133	1452.33	819	0.0316048	0.582188
Islr2	immunoglobulin superfamily containing leucine-rich repeat 2 [Source:MGI Symbol;Acc:MGI:2444277]	Up	5.17039	-0.618737	0.833333	28.1667	0.0315823	0.582188
Hsd17b4	hydroxysteroid (17-beta) dehydrogenase 4 [Source:MGI Symbol;Acc:MGI:105089]	Down	-0.529549	6.7857	3515.67	2456.83	0.031557	0.582188
Vat1	vesicle amine transport 1 [Source:MGI Symbol;Acc:MGI:1349450]	Down	-0.613534	6.72349	3515.83	2278.67	0.0315411	0.582188
Egfl8	EGF-like domain 8 [Source:MGI Symbol;Acc:MGI:1932094]	Up	2.24659	1.57612	28.5	144.5	0.0316808	0.582814
LOC118568610	#N/A	Up	4.58385	-0.329975	1.66667	36.5	0.0317463	0.583369
Acads	acyl-Coenzyme A dehydrogenase, short chain [Source:MGI Symbol;Acc:MGI:87868]	Down	-0.399372	8.76112	14129.8	10649.3	0.0318261	0.583538
BC024063	cDNA sequence BC024063 [Source:MGI Symbol;Acc:MGI:2670978]	Down	-6.19508	-2.12874	8.83333	0	0.0318089	0.583538
Tmem243	transmembrane protein 243, mitochondrial [Source:MGI Symbol;Acc:MGI:3606159]	Down	-0.869751	4.03159	572.833	315.333	0.031921	0.583981
Ghitm	growth hormone inducible transmembrane protein [Source:MGI Symbol;Acc:MGI:1913342]	Down	-0.402116	7.81809	7083	5595.17	0.0318954	0.583981
Yeats4	YEATS domain containing 4 [Source:MGI Symbol;Acc:MGI:1927224]	Down	-0.596623	5.33138	1473.5	971	0.0320995	0.584656
AI662270	expressed sequence AI662270 [Source:MGI Symbol;Acc:MGI:2144254]	Up	6.38058	-1.99731	0	9.33333	0.032095	0.584656
Fgf10	fibroblast growth factor 10 [Source:MGI Symbol;Acc:MGI:1099809]	Up	6.5323	-1.85501	0	15.3333	0.0320816	0.584656
Alg3	asparagine-linked glycosylation 3 (alpha-1,3-mannosyltransferase) [Source:MGI Symbol;Acc:MGI:1098592]	Down	-0.636237	4.71626	912.333	582.333	0.0320015	0.584656
Srms	src-related kinase lacking C-terminal regulatory tyrosine and N-terminal myristylation sites [Source:MGI Symbol;Acc:MGI:101865]	Down	-6.12351	-2.16745	9.16667	0	0.0322457	0.586674
Retnlb	resistin like beta [Source:MGI Symbol;Acc:MGI:1888505]	Down	-1.06549	5.42054	1346.83	703.667	0.0323315	0.587586
Sh2d7	SH2 domain containing 7 [Source:MGI Symbol;Acc:MGI:2441692]	Down	-1.04837	4.10096	540.5	281.667	0.032393	0.588057
Rgs9bp	regulator of G-protein signalling 9 binding protein [Source:MGI Symbol;Acc:MGI:2384418]	Down	-7.50995	-1.07643	29.6667	0	0.033041	0.588822
Mif4gd	MIF4G domain containing [Source:MGI Symbol;Acc:MGI:1916924]	Down	-0.547635	5.72101	1658.17	1261	0.0330396	0.588822
Ncstn	nicastrin [Source:MGI Symbol;Acc:MGI:1891700]	Down	-0.525231	6.6745	3153.17	2357.83	0.0330382	0.588822
Pon2	paraoxonase 2 [Source:MGI Symbol;Acc:MGI:106687]	Down	-0.390209	7.82642	7144.5	5614.67	0.0330218	0.588822
Uap1l1	UDP-N-acteylglucosamine pyrophosphorylase 1-like 1 [Source:MGI Symbol;Acc:MGI:2443318]	Up	0.624917	5.01552	780.667	1154.33	0.0329504	0.588822
Slc35d1	solute carrier family 35 (UDP-glucuronic acid/UDP-N-acetylgalactosamine dual transporter), member D1 [Source:MGI Symbol;Acc:MGI:2140361]	Down	-0.945198	5.92842	2226.5	1083.33	0.0329482	0.588822
Mxd4	Max dimerization protein 4 [Source:MGI Symbol;Acc:MGI:104991]	Down	-0.629974	4.72745	943.833	608	0.0329194	0.588822
Ugt1a6a	UDP glucuronosyltransferase 1 family, polypeptide A6A [Source:MGI Symbol;Acc:MGI:2137698]	Down	-1.68998	4.36562	772.333	242.667	0.0328829	0.588822
Txndc9	thioredoxin domain containing 9 [Source:MGI Symbol;Acc:MGI:2138153]	Down	-0.525003	5.88237	1854	1466.67	0.0328304	0.588822
Steap3	STEAP family member 3 [Source:MGI Symbol;Acc:MGI:1915678]	Down	-0.743606	5.01506	972.5	705	0.0327921	0.588822
Runx1	runt related transcription factor 1 [Source:MGI Symbol;Acc:MGI:99852]	Up	0.750371	4.08395	388.833	605.667	0.0327489	0.588822
Raly	hnRNP-associated with lethal yellow [Source:MGI Symbol;Acc:MGI:97850]	Down	-0.477838	6.80776	3644.5	2769.83	0.0327393	0.588822
Tmem86a	transmembrane protein 86A [Source:MGI Symbol;Acc:MGI:1915143]	Down	-1.44133	2.9197	266.667	114.333	0.0326932	0.588822
Ilkap	integrin-linked kinase-associated serine/threonine phosphatase 2C [Source:MGI Symbol;Acc:MGI:1914694]	Up	0.681851	6.62896	2383.33	3467.17	0.0326838	0.588822
Prss23	protease, serine 23 [Source:MGI Symbol;Acc:MGI:1923703]	Down	-1.12744	4.74272	1130.17	452.333	0.032587	0.588822
LOC118568115	#N/A	Up	6.98518	-1.55225	0	12.1667	0.0325807	0.588822
Gm36033	predicted gene, 36033 [Source:MGI Symbol;Acc:MGI:5595192]	Up	6.52519	-1.87677	0	12.5	0.0325022	0.588822
Ctsf	cathepsin F [Source:MGI Symbol;Acc:MGI:1861434]	Down	-0.975459	3.65907	408.833	249.833	0.0332003	0.591022
Spib	Spi-B transcription factor (Spi-1/PU.1 related) [Source:MGI Symbol;Acc:MGI:892986]	Down	-1.12261	3.42416	352.833	177.667	0.0332809	0.591819
Tarsl2	threonyl-tRNA synthetase-like 2 [Source:MGI Symbol;Acc:MGI:2444486]	Down	-1.9817	1.87228	155.5	41	0.0339565	0.592356
Scpep1	serine carboxypeptidase 1 [Source:MGI Symbol;Acc:MGI:1921867]	Down	-0.781365	4.76611	1007.33	556.333	0.033948	0.592356
Ehmt2	euchromatic histone lysine N-methyltransferase 2 [Source:MGI Symbol;Acc:MGI:2148922]	Up	0.459829	7.89461	6095.33	7900.5	0.0339252	0.592356
Ccnyl1	cyclin Y-like 1 [Source:MGI Symbol;Acc:MGI:2138614]	Down	-1.15687	3.47437	350.167	180.333	0.0339041	0.592356
Psma5	proteasome subunit alpha 5 [Source:MGI Symbol;Acc:MGI:1347009]	Down	-0.470442	6.36358	2764.5	2125	0.0338805	0.592356
Mdh1	malate dehydrogenase 1, NAD (soluble) [Source:MGI Symbol;Acc:MGI:97051]	Down	-0.373695	8.05575	8654	6732.67	0.0338649	0.592356
Capn9	calpain 9 [Source:MGI Symbol;Acc:MGI:1920897]	Up	0.657683	5.05498	718	1208.5	0.0338246	0.592356
Prps1	phosphoribosyl pyrophosphate synthetase 1 [Source:MGI Symbol;Acc:MGI:97775]	Down	-1.13328	2.94468	270.833	123.833	0.0338199	0.592356
Ifit2	interferon-induced protein with tetratricopeptide repeats 2 [Source:MGI Symbol;Acc:MGI:99449]	Down	-4.16389	0.988292	90.1667	5.16667	0.0338031	0.592356
Tecpr1	tectonin beta-propeller repeat containing 1 [Source:MGI Symbol;Acc:MGI:1917631]	Up	0.480411	6.51276	2301.17	2943.83	0.033736	0.592356
Mpv17l2	MPV17 mitochondrial membrane protein-like 2 [Source:MGI Symbol;Acc:MGI:2681846]	Up	0.40112	6.79295	2782.5	3650.83	0.0337034	0.592356
Tln1	talin 1 [Source:MGI Symbol;Acc:MGI:1099832]	Down	-0.447939	6.11298	2277.17	1642	0.0336496	0.592356
Gm32788	#N/A	Up	2.21217	1.97238	44.8333	184	0.0335841	0.592356
Lhfpl2	lipoma HMGIC fusion partner-like 2 [Source:MGI Symbol;Acc:MGI:2145236]	Down	-1.21435	3.93638	488.5	240.833	0.0335671	0.592356
Hspa1b	heat shock protein 1B [Source:MGI Symbol;Acc:MGI:99517]	Up	1.55348	3.85308	202.5	623.333	0.0335115	0.592356
Gm4151	#N/A	Up	6.24585	-2.07569	0	10.8333	0.0334983	0.592356
Prkaca	protein kinase, cAMP dependent, catalytic, alpha [Source:MGI Symbol;Acc:MGI:97592]	Down	-0.445589	5.891	1908	1425.33	0.0334833	0.592356
Aldoart1	aldolase 1 A, retrogene 1 [Source:MGI Symbol;Acc:MGI:2447811]	Down	-2.27538	1.32806	114.167	22	0.0334376	0.592356
Psmd14	proteasome (prosome, macropain) 26S subunit, non-ATPase, 14 [Source:MGI Symbol;Acc:MGI:1913284]	Down	-0.473317	6.04004	2061.83	1659.33	0.0340435	0.592622
Gch1	GTP cyclohydrolase 1 [Source:MGI Symbol;Acc:MGI:95675]	Down	-0.691321	4.41457	818.333	479.5	0.0340165	0.592622
Tasl	TLR adaptor interacting with endolysosomal SLC15A4 [Source:MGI Symbol;Acc:MGI:1918648]	Up	6.26125	-1.15336	0.166667	16.6667	0.0342622	0.59455
Gm38865	#N/A	Up	1.51719	5.25029	589.833	1562.5	0.0342372	0.59455
Nbeal1	neurobeachin like 1 [Source:MGI Symbol;Acc:MGI:2444343]	Down	-1.06799	4.00474	495.5	271.167	0.0342146	0.59455
Rps19	ribosomal protein S19 [Source:MGI Symbol;Acc:MGI:1333780]	Up	0.490568	9.70649	20749	29883.8	0.0344427	0.596429
Ints6l	integrator complex subunit 6 like [Source:MGI Symbol;Acc:MGI:2442593]	Up	0.825173	4.10168	383.167	635.667	0.0344234	0.596429
Rab24	RAB24, member RAS oncogene family [Source:MGI Symbol;Acc:MGI:105065]	Up	0.437499	6.38361	2067.67	2742.83	0.0345304	0.597321
Ccl20	chemokine (C-C motif) ligand 20 [Source:MGI Symbol;Acc:MGI:1329031]	Up	4.43785	0.662157	3.33333	111.333	0.0345945	0.597805
Pheta1	PH domain containing endocytic trafficking adaptor 1 [Source:MGI Symbol;Acc:MGI:2442708]	Up	0.482455	6.63239	2423.67	3347.67	0.0346913	0.598227
Chp1	calcineurin-like EF hand protein 1 [Source:MGI Symbol;Acc:MGI:1927185]	Down	-0.647678	7.7083	6885.83	4341.33	0.0346816	0.598227
Plcb3	phospholipase C, beta 3 [Source:MGI Symbol;Acc:MGI:104778]	Down	-0.39295	8.26743	9709.33	7537.5	0.0348746	0.598886
Snrpa	small nuclear ribonucleoprotein polypeptide A [Source:MGI Symbol;Acc:MGI:1855690]	Down	-0.43909	6.20806	2473.83	1829.33	0.03487	0.598886
Sycn	syncollin [Source:MGI Symbol;Acc:MGI:1915666]	Up	1.39839	9.57425	13013.8	37383	0.0348542	0.598886
Msantd4	Myb/SANT-like DNA-binding domain containing 4 with coiled-coils [Source:MGI Symbol;Acc:MGI:1925350]	Down	-0.737147	4.28803	624.5	430.167	0.0347714	0.598886
Trpc7	transient receptor potential cation channel, subfamily C, member 7 [Source:MGI Symbol;Acc:MGI:1349470]	Up	6.82368	-1.64759	0	17.3333	0.0349891	0.600229
Mtmr11	myotubularin related protein 11 [Source:MGI Symbol;Acc:MGI:2652817]	Down	-0.516967	5.56081	1478.5	1102.17	0.035048	0.600616
Rgs1	regulator of G-protein signaling 1 [Source:MGI Symbol;Acc:MGI:1354694]	Down	-7.06764	-1.45247	18	0	0.0352446	0.602733
Ang4	angiogenin, ribonuclease A family, member 4 [Source:MGI Symbol;Acc:MGI:2656551]	Down	-1.44083	4.83237	861.667	498.667	0.0352259	0.602733
Gm22299	predicted gene, 22299 [Source:MGI Symbol;Acc:MGI:5452076]	Up	6.21768	-2.10754	0	9.16667	0.0356246	0.602989
Rpl13a	ribosomal protein L13A [Source:MGI Symbol;Acc:MGI:1351455]	Up	0.538545	11.3823	65172.2	95362.3	0.0355989	0.602989
LOC118567635	#N/A	Down	-5.84793	-1.60875	18.6667	0.166667	0.035576	0.602989
Dmbt1	deleted in malignant brain tumors 1 [Source:MGI Symbol;Acc:MGI:106210]	Down	-0.791309	12.2741	176198	94554.8	0.0355756	0.602989
Zyx	zyxin [Source:MGI Symbol;Acc:MGI:103072]	Down	-0.535139	5.79665	1767	1265.17	0.0355546	0.602989
St3gal6	ST3 beta-galactoside alpha-2,3-sialyltransferase 6 [Source:MGI Symbol;Acc:MGI:1888707]	Up	1.32467	5.0901	561.167	1675.83	0.0355156	0.602989
Magi1	membrane associated guanylate kinase, WW and PDZ domain containing 1 [Source:MGI Symbol;Acc:MGI:1203522]	Up	0.634539	5.74072	1298.33	1781.33	0.0354173	0.602989
Hsdl1	hydroxysteroid dehydrogenase like 1 [Source:MGI Symbol;Acc:MGI:1919802]	Up	0.606642	5.17119	859.167	1260.17	0.0353975	0.602989
Foxa2	forkhead box A2 [Source:MGI Symbol;Acc:MGI:1347476]	Up	0.954459	4.39073	427.167	874.667	0.0353885	0.602989
Gm42326	#N/A	Up	6.60008	-1.83455	0	10.8333	0.0353762	0.602989
Cdh17	cadherin 17 [Source:MGI Symbol;Acc:MGI:1095414]	Down	-0.455858	8.09349	8294.33	6684.33	0.0356619	0.603003
Gm12474	predicted gene 12474 [Source:MGI Symbol;Acc:MGI:3649378]	Up	6.23269	-1.13939	0.166667	28.8333	0.0358076	0.60423
Zdhhc14	zinc finger, DHHC domain containing 14 [Source:MGI Symbol;Acc:MGI:2653229]	Up	1.38162	4.30706	331.167	787.667	0.0357993	0.60423
Sgsm2	small G protein signaling modulator 2 [Source:MGI Symbol;Acc:MGI:2144695]	Up	0.471337	5.58659	1182.17	1597.67	0.0361844	0.604415
Tns4	tensin 4 [Source:MGI Symbol;Acc:MGI:2144377]	Down	-0.5808	6.88797	3721	2620.17	0.0361713	0.604415
Zranb2	zinc finger, RAN-binding domain containing 2 [Source:MGI Symbol;Acc:MGI:1858211]	Up	0.554313	5.0396	741.833	1147.17	0.0361528	0.604415
Apol10a	apolipoprotein L 10A [Source:MGI Symbol;Acc:MGI:3036238]	Down	-0.918845	7.80689	8021.83	4005.67	0.0361258	0.604415
LOC118567351	#N/A	Up	6.58346	-1.85693	0	10	0.0361239	0.604415
Sdhd	succinate dehydrogenase complex, subunit D, integral membrane protein [Source:MGI Symbol;Acc:MGI:1914175]	Down	-0.413262	8.00169	8132.83	6671.33	0.0360552	0.604415
Cdc42ep5	CDC42 effector protein (Rho GTPase binding) 5 [Source:MGI Symbol;Acc:MGI:1929745]	Down	-0.401462	7.44559	5548.17	4321.5	0.036039	0.604415
Cox17	cytochrome c oxidase assembly protein 17, copper chaperone [Source:MGI Symbol;Acc:MGI:1333806]	Down	-0.497151	6.05038	2279.67	1621.17	0.0359696	0.604415
Fkbp1a	FK506 binding protein 1a [Source:MGI Symbol;Acc:MGI:95541]	Down	-0.372929	7.27211	4843.33	3818.67	0.0359418	0.604415
Ifi204	interferon activated gene 204 [Source:MGI Symbol;Acc:MGI:96429]	Down	-7.78442	-0.925806	14.1667	0	0.0359109	0.604415
Tmem50b	transmembrane protein 50B [Source:MGI Symbol;Acc:MGI:1925225]	Down	-0.588563	4.76165	899	654.167	0.0363729	0.604507
Ybx1	Y box protein 1 [Source:MGI Symbol;Acc:MGI:99146]	Down	-0.398538	10.2045	37046.5	28981.5	0.0363725	0.604507
Ckb	creatine kinase, brain [Source:MGI Symbol;Acc:MGI:88407]	Down	-1.06582	5.70833	2115.67	881.167	0.0363207	0.604507
Trerf1	transcriptional regulating factor 1 [Source:MGI Symbol;Acc:MGI:2442086]	Up	5.80728	-0.960753	0.333333	30.8333	0.0363176	0.604507
Btnl6	butyrophilin-like 6 [Source:MGI Symbol;Acc:MGI:1932038]	Down	-0.851267	4.30956	667.5	391.5	0.0363071	0.604507
Gm42199	#N/A	Up	4.76698	-0.575989	0.833333	29.6667	0.0365295	0.6065
LOC118568604	#N/A	Up	3.55301	-0.157643	3.33333	38.1667	0.0373603	0.607472
Hnf1b	HNF1 homeobox B [Source:MGI Symbol;Acc:MGI:98505]	Up	0.455997	5.56974	1148.17	1551.33	0.0373471	0.607472
Mvp	major vault protein [Source:MGI Symbol;Acc:MGI:1925638]	Down	-0.422913	9.13133	17983.7	13430.3	0.0373333	0.607472
Rccd1	RCC1 domain containing 1 [Source:MGI Symbol;Acc:MGI:2444156]	Up	0.94035	3.41606	204.667	385.167	0.037279	0.607472
Ahcy	S-adenosylhomocysteine hydrolase [Source:MGI Symbol;Acc:MGI:87968]	Down	-0.391065	7.87286	7672.83	5732.33	0.0372299	0.607472
LOC118567558	#N/A	Up	2.15872	2.34767	54.5	220.333	0.0372071	0.607472
Gm33361	#N/A	Up	3.38366	0.890445	10.1667	89.1667	0.0371979	0.607472
C1ql4	complement component 1, q subcomponent-like 4 [Source:MGI Symbol;Acc:MGI:3579909]	Up	6.13866	-2.16579	0	8.16667	0.0371568	0.607472
Zfp750	zinc finger protein 750 [Source:MGI Symbol;Acc:MGI:2442210]	Up	1.44381	2.73376	102.667	277.667	0.0371318	0.607472
TrnG	#N/A	Down	-1.09922	6.48829	2644.17	1632.17	0.037128	0.607472
Hnrnpf	heterogeneous nuclear ribonucleoprotein F [Source:MGI Symbol;Acc:MGI:2138741]	Down	-0.372516	7.81419	6984.5	5679	0.0371111	0.607472
Lrp5	low density lipoprotein receptor-related protein 5 [Source:MGI Symbol;Acc:MGI:1278315]	Down	-0.451269	5.62712	1574.83	1179.67	0.0370718	0.607472
Dmwd	dystrophia myotonica-containing WD repeat motif [Source:MGI Symbol;Acc:MGI:94907]	Up	2.65937	1.35148	20.5	130.167	0.0370536	0.607472
Bicc1	BicC family RNA binding protein 1 [Source:MGI Symbol;Acc:MGI:1933388]	Up	4.92709	-0.150551	1.5	46	0.037003	0.607472
Daglb	diacylglycerol lipase, beta [Source:MGI Symbol;Acc:MGI:2442032]	Down	-0.627173	4.91583	988.333	655.167	0.0369563	0.607472
Pigx	phosphatidylinositol glycan anchor biosynthesis, class X [Source:MGI Symbol;Acc:MGI:1919334]	Down	-0.766691	4.83376	906.833	615.833	0.0369106	0.607472
Cdc42	cell division cycle 42 [Source:MGI Symbol;Acc:MGI:106211]	Down	-0.381734	7.826	6988	5646.17	0.0368491	0.607472
Speer4c	spermatogenesis associated glutamate (E)-rich protein 4C [Source:MGI Symbol;Acc:MGI:1914023]	Up	6.14372	-2.16495	0	8	0.0368373	0.607472
Dsc2	desmocollin 2 [Source:MGI Symbol;Acc:MGI:103221]	Down	-0.483272	6.36589	2535.33	1922.83	0.0368285	0.607472
Gm36681	#N/A	Up	1.62144	2.36936	73.6667	218	0.03677	0.607472
Ldha	lactate dehydrogenase A [Source:MGI Symbol;Acc:MGI:96759]	Down	-0.394124	10.1662	37301.7	28813.2	0.0367579	0.607472
Gm46841	#N/A	Up	1.45674	4.19054	317	707	0.0374193	0.607834
Ube2d-ps	ubiquitin-conjugating enzyme E2D, pseudogene [Source:MGI Symbol;Acc:MGI:1913774]	Down	-1.22826	3.08433	320	162	0.0375529	0.608807
Gm46591	#N/A	Down	-4.97875	-1.51921	19.6667	0.333333	0.0375358	0.608807
Rasa4	RAS p21 protein activator 4 [Source:MGI Symbol;Acc:MGI:1858600]	Up	0.707081	5.71173	1216	1862	0.0377849	0.608981
Akap5	A kinase (PRKA) anchor protein 5 [Source:MGI Symbol;Acc:MGI:2685104]	Up	6.58259	-1.87374	0	8.83333	0.037766	0.608981
Tcaf3	TRPM8 channel-associated factor 3 [Source:MGI Symbol;Acc:MGI:3042585]	Up	7.33177	-1.22812	0	25.6667	0.0377192	0.608981
Vwf	Von Willebrand factor [Source:MGI Symbol;Acc:MGI:98941]	Up	1.57599	2.60955	93.3333	251	0.0376856	0.608981
3930402G23Rik	RIKEN cDNA 3930402G23 gene [Source:MGI Symbol;Acc:MGI:1921277]	Up	1.96524	1.76318	42.1667	143.5	0.0376696	0.608981
Ogfod2	2-oxoglutarate and iron-dependent oxygenase domain containing 2 [Source:MGI Symbol;Acc:MGI:1913877]	Up	0.556633	6.1359	1629.83	2386.5	0.0376123	0.608981
Trim12a	tripartite motif-containing 12A [Source:MGI Symbol;Acc:MGI:1923931]	Down	-0.729939	4.3614	680.333	439	0.0379808	0.610352
Prss30	protease, serine 30 [Source:MGI Symbol;Acc:MGI:1353645]	Down	-0.885693	6.63271	3130.33	1847.17	0.0379782	0.610352
Bfar	bifunctional apoptosis regulator [Source:MGI Symbol;Acc:MGI:1914368]	Up	0.420479	6.66662	2494.83	3486.67	0.0379743	0.610352
Pura	purine rich element binding protein A [Source:MGI Symbol;Acc:MGI:103079]	Up	0.584544	5.97043	1463.33	2174	0.0380684	0.610573
Gm34863	#N/A	Up	4.31198	-0.15228	2.33333	49.6667	0.0380396	0.610573
Rorb	RAR-related orphan receptor beta [Source:MGI Symbol;Acc:MGI:1343464]	Up	7.31508	-1.2344	0	28.1667	0.0385746	0.613333
Diaph2	diaphanous related formin 2 [Source:MGI Symbol;Acc:MGI:1858500]	Up	1.08574	3.04661	153	319	0.0385476	0.613333
Gm50340	predicted gene, 50340 [Source:MGI Symbol;Acc:MGI:6303216]	Down	-2.17141	1.64568	103.333	28.6667	0.0385107	0.613333
Hnf4a	hepatic nuclear factor 4, alpha [Source:MGI Symbol;Acc:MGI:109128]	Down	-0.455182	8.82478	14331.2	10538.8	0.0384968	0.613333
Retreg3	reticulophagy regulator family member 3 [Source:MGI Symbol;Acc:MGI:1915248]	Down	-0.512874	5.89572	1934.83	1463.67	0.0384888	0.613333
Zfp810	zinc finger protein 810 [Source:MGI Symbol;Acc:MGI:2384563]	Up	0.919777	3.86248	291.167	509.167	0.038479	0.613333
Yipf2	Yip1 domain family, member 2 [Source:MGI Symbol;Acc:MGI:1922016]	Down	-0.955341	4.04186	570	337.167	0.0384706	0.613333
Pmpca	peptidase (mitochondrial processing) alpha [Source:MGI Symbol;Acc:MGI:1918568]	Down	-0.462044	5.5608	1532.83	1133	0.0384365	0.613333
Max	Max protein [Source:MGI Symbol;Acc:MGI:96921]	Down	-0.543541	5.78124	1687.5	1299.67	0.0382906	0.613333
Cd151	CD151 antigen [Source:MGI Symbol;Acc:MGI:1096360]	Down	-0.475016	6.01926	2049.67	1559.83	0.0386567	0.614046
Ppm1g	protein phosphatase 1G (formerly 2C), magnesium-dependent, gamma isoform [Source:MGI Symbol;Acc:MGI:106065]	Down	-0.443305	6.86112	3654.33	2802.17	0.0387804	0.61542
Vamp8	vesicle-associated membrane protein 8 [Source:MGI Symbol;Acc:MGI:1336882]	Up	0.364399	7.51555	4573.67	6001.5	0.0389573	0.61645
Dnase1l2	deoxyribonuclease 1-like 2 [Source:MGI Symbol;Acc:MGI:1913955]	Down	-1.33819	3.72606	475.5	203	0.0389452	0.61645
Pde6d	phosphodiesterase 6D, cGMP-specific, rod, delta [Source:MGI Symbol;Acc:MGI:1270843]	Down	-1.20106	3.29996	433.333	169.667	0.0389428	0.61645
LOC118568512	#N/A	Up	2.91475	0.5109	9.33333	71.8333	0.0390405	0.616587
Lactb	lactamase, beta [Source:MGI Symbol;Acc:MGI:1933395]	Down	-0.797672	3.7665	511	275.167	0.0390216	0.616587
Rab5c	RAB5C, member RAS oncogene family [Source:MGI Symbol;Acc:MGI:105306]	Down	-0.479287	6.91598	3821	2780.83	0.0391837	0.617667
Hexdc	hexosaminidase (glycosyl hydrolase family 20, catalytic domain) containing [Source:MGI Symbol;Acc:MGI:3605542]	Up	0.588836	4.89586	722.5	994.167	0.0391708	0.617667
Gm36198	predicted gene, 36198 [Source:MGI Symbol;Acc:MGI:5595357]	Up	4.14971	-0.970015	1	23.1667	0.039459	0.620231
BC005624	cDNA sequence BC005624 [Source:MGI Symbol;Acc:MGI:2385132]	Down	-0.487663	5.45721	1464.83	1046.5	0.0394574	0.620231
Ceacam20	CEA cell adhesion molecule 20 [Source:MGI Symbol;Acc:MGI:1918851]	Down	-0.725721	4.52607	782.5	479.667	0.0394169	0.620231
Impa1	inositol (myo)-1(or 4)-monophosphatase 1 [Source:MGI Symbol;Acc:MGI:1933158]	Down	-0.526532	5.52286	1399.33	1082	0.0395439	0.620974
Gm50217	#N/A	Up	7.25755	-1.30353	0	18.6667	0.0396618	0.622234
Gm13257	predicted gene 13257 [Source:MGI Symbol;Acc:MGI:3651057]	Up	7.24522	-1.31456	0	18.3333	0.0398026	0.62326
Rmdn3	regulator of microtubule dynamics 3 [Source:MGI Symbol;Acc:MGI:1915059]	Down	-0.523336	5.58844	1652.17	1090.67	0.0397935	0.62326
Bet1l	Bet1 golgi vesicular membrane trafficking protein like [Source:MGI Symbol;Acc:MGI:1913128]	Up	0.537637	5.17278	871.833	1157.33	0.0399307	0.624673
Traf1	TNF receptor-associated factor 1 [Source:MGI Symbol;Acc:MGI:101836]	Down	-1.05492	3.84255	474.667	265.667	0.0400324	0.625081
Gssos2	glutathione synthase, opposite strand 2 [Source:MGI Symbol;Acc:MGI:3702171]	Up	1.42338	2.86272	112.167	294.333	0.040014	0.625081
Evpl	envoplakin [Source:MGI Symbol;Acc:MGI:107507]	Down	-0.700805	5.14381	1109.5	809.667	0.0401444	0.626237
Usp2	ubiquitin specific peptidase 2 [Source:MGI Symbol;Acc:MGI:1858178]	Up	1.42718	4.27497	328.5	729.667	0.0404404	0.627301
Insyn2a	inhibitory synaptic factor 2A [Source:MGI Symbol;Acc:MGI:3605068]	Up	1.49134	3.30193	158.667	378.5	0.0404082	0.627301
Reg3g	regenerating islet-derived 3 gamma [Source:MGI Symbol;Acc:MGI:109406]	Down	-1.73665	4.97471	1385.17	374.833	0.0403722	0.627301
Tmsb4x	thymosin, beta 4, X chromosome [Source:MGI Symbol;Acc:MGI:99510]	Down	-0.453463	8.99785	16999.3	11959.8	0.0403496	0.627301
BC031181	cDNA sequence BC031181 [Source:MGI Symbol;Acc:MGI:3039614]	Down	-0.407007	6.55724	3158.17	2320.17	0.040327	0.627301
Wdr36	WD repeat domain 36 [Source:MGI Symbol;Acc:MGI:1917819]	Down	-0.581613	5.09379	1055.83	760.167	0.0403179	0.627301
Sod2	superoxide dismutase 2, mitochondrial [Source:MGI Symbol;Acc:MGI:98352]	Down	-0.459463	6.97317	3992.83	3083.67	0.0405123	0.627826
Gm24924	predicted gene, 24924 [Source:MGI Symbol;Acc:MGI:5454701]	Up	1.98966	2.35619	69	212.167	0.0407166	0.628047
Sdc1	syndecan 1 [Source:MGI Symbol;Acc:MGI:1349162]	Down	-0.433791	7.4424	5239	4286.5	0.0407047	0.628047
Sri	sorcin [Source:MGI Symbol;Acc:MGI:98419]	Down	-0.368532	8.27043	9883	8022.5	0.0406599	0.628047
Psmf1	proteasome (prosome, macropain) inhibitor subunit 1 [Source:MGI Symbol;Acc:MGI:1346072]	Down	-0.58285	4.81073	999.5	646.667	0.0406148	0.628047
Tnfrsf25	tumor necrosis factor receptor superfamily, member 25 [Source:MGI Symbol;Acc:MGI:1934667]	Up	2.75819	0.904553	13.5	91.5	0.0405654	0.628047
Phf21a	PHD finger protein 21A [Source:MGI Symbol;Acc:MGI:2384756]	Up	0.710239	4.53377	492.167	833.5	0.0408039	0.628806
LOC118568390	#N/A	Up	1.80056	3.35244	141.333	427	0.040855	0.629007
Dctn5	dynactin 5 [Source:MGI Symbol;Acc:MGI:1891689]	Down	-0.791659	4.44308	673	447.833	0.0410277	0.629319
Rab8a	RAB8A, member RAS oncogene family [Source:MGI Symbol;Acc:MGI:96960]	Down	-0.423459	7.17457	4437.67	3474.83	0.0410234	0.629319
Mettl6	methyltransferase like 6 [Source:MGI Symbol;Acc:MGI:1914261]	Up	0.721948	4.33821	460.667	674.333	0.0410053	0.629319
Gm17396	predicted gene, 17396 [Source:MGI Symbol;Acc:MGI:4937030]	Down	-6.79078	-1.65554	18.1667	0	0.0409228	0.629319
Gm40078	#N/A	Up	1.73954	3.20529	124.333	375.667	0.0415278	0.630551
Ctsb	cathepsin B [Source:MGI Symbol;Acc:MGI:88561]	Down	-0.385258	8.50103	11455.8	9379.67	0.0415132	0.630551
Maea	macrophage erythroblast attacher [Source:MGI Symbol;Acc:MGI:1891748]	Down	-0.408979	5.9444	1935.5	1525	0.0415055	0.630551
2900060B14Rik	RIKEN cDNA 2900060B14 gene [Source:MGI Symbol;Acc:MGI:1915454]	Up	3.9177	-0.314672	2.33333	40.1667	0.0414883	0.630551
Unc5b	unc-5 netrin receptor B [Source:MGI Symbol;Acc:MGI:894703]	Down	-1.07076	5.1723	1209.67	589.833	0.0414579	0.630551
Ssbp3	single-stranded DNA binding protein 3 [Source:MGI Symbol;Acc:MGI:1919725]	Up	0.406901	7.37808	3943.83	5489.17	0.0413706	0.630551
Strap	serine/threonine kinase receptor associated protein [Source:MGI Symbol;Acc:MGI:1329037]	Down	-0.448968	6.40345	2636.83	2044.5	0.041363	0.630551
Gm12923	predicted gene 12923 [Source:MGI Symbol;Acc:MGI:3651539]	Up	4.38846	-0.507366	1.66667	34.8333	0.0412811	0.630551
B4galnt1	beta-1,4-N-acetyl-galactosaminyl transferase 1 [Source:MGI Symbol;Acc:MGI:1342057]	Down	-0.830203	6.66138	3847	1891.5	0.0412297	0.630551
Ddrgk1	DDRGK domain containing 1 [Source:MGI Symbol;Acc:MGI:1924256]	Up	0.409798	8.13624	7209.33	9335.83	0.0412206	0.630551
Nceh1	neutral cholesterol ester hydrolase 1 [Source:MGI Symbol;Acc:MGI:2443191]	Down	-0.867933	5.16228	1214.83	652.667	0.041193	0.630551
Npas3	neuronal PAS domain protein 3 [Source:MGI Symbol;Acc:MGI:1351610]	Up	2.62322	0.691948	11.8333	85.3333	0.0417466	0.630974
Pnpla8	patatin-like phospholipase domain containing 8 [Source:MGI Symbol;Acc:MGI:1914702]	Down	-0.60206	4.96007	945.833	684.167	0.0417452	0.630974
Pag1	phosphoprotein associated with glycosphingolipid microdomains 1 [Source:MGI Symbol;Acc:MGI:2443160]	Down	-1.69115	2.15028	148.167	51.8333	0.0416979	0.630974
Gad1	glutamate decarboxylase 1 [Source:MGI Symbol;Acc:MGI:95632]	Down	-6.79464	-1.6701	14.6667	0	0.041688	0.630974
Saa3	serum amyloid A 3 [Source:MGI Symbol;Acc:MGI:98223]	Down	-3.69587	1.5948	114.5	11.5	0.0416749	0.630974
Rps24	ribosomal protein S24 [Source:MGI Symbol;Acc:MGI:98147]	Up	0.528435	11.4948	69317	103032	0.0418372	0.631764
Cebpz	CCAAT/enhancer binding protein zeta [Source:MGI Symbol;Acc:MGI:109386]	Up	0.888351	4.38371	438.333	777.833	0.0425328	0.632441
Zfp747	zinc finger protein 747 [Source:MGI Symbol;Acc:MGI:2443581]	Up	0.710205	4.47404	497.833	845.167	0.0425162	0.632441
Map3k2	mitogen-activated protein kinase kinase kinase 2 [Source:MGI Symbol;Acc:MGI:1346873]	Up	1.49145	3.67046	194.667	526	0.0424841	0.632441
Agmo	alkylglycerol monooxygenase [Source:MGI Symbol;Acc:MGI:2442495]	Down	-1.38287	2.59224	197.667	95.3333	0.0424438	0.632441
Gnb1	guanine nucleotide binding protein (G protein), beta 1 [Source:MGI Symbol;Acc:MGI:95781]	Down	-0.418858	8.25367	9222.17	7469.33	0.0424141	0.632441
Fgfr1	fibroblast growth factor receptor 1 [Source:MGI Symbol;Acc:MGI:95522]	Up	4.27087	-0.387698	2	32	0.0424135	0.632441
Erp29	endoplasmic reticulum protein 29 [Source:MGI Symbol;Acc:MGI:1914647]	Down	-0.475203	6.74023	3355.33	2723.67	0.042402	0.632441
Gm24727	predicted gene, 24727 [Source:MGI Symbol;Acc:MGI:5454504]	Down	-6.42205	-2.0348	6.66667	0	0.042328	0.632441
BB557941	expressed sequence BB557941 [Source:MGI Symbol;Acc:MGI:3034820]	Down	-7.11853	-1.406	21.3333	0	0.0422567	0.632441
Zc3h7a	zinc finger CCCH type containing 7 A [Source:MGI Symbol;Acc:MGI:2445044]	Up	0.512764	5.5777	1095.83	1583.5	0.0421886	0.632441
Pnn	pinin [Source:MGI Symbol;Acc:MGI:1100514]	Up	0.596986	5.89716	1386.83	2006.33	0.0421525	0.632441
Cdk5r1	cyclin-dependent kinase 5, regulatory subunit 1 (p35) [Source:MGI Symbol;Acc:MGI:101764]	Up	6.00125	-2.26356	0	7.16667	0.0421464	0.632441
Slc6a14	solute carrier family 6 (neurotransmitter transporter), member 14 [Source:MGI Symbol;Acc:MGI:1890216]	Down	-0.804868	6.91947	4036.67	3037.17	0.0421208	0.632441
Zcchc14	zinc finger, CCHC domain containing 14 [Source:MGI Symbol;Acc:MGI:2159407]	Down	-0.74115	4.00388	544	358.667	0.0420821	0.632441
Prkg2	protein kinase, cGMP-dependent, type II [Source:MGI Symbol;Acc:MGI:108173]	Down	-1.04705	5.68841	1791.5	854.667	0.0420372	0.632441
Dync1li1	dynein cytoplasmic 1 light intermediate chain 1 [Source:MGI Symbol;Acc:MGI:2135610]	Down	-0.633696	5.03937	991.5	740.833	0.0419806	0.632441
Fgfr2	fibroblast growth factor receptor 2 [Source:MGI Symbol;Acc:MGI:95523]	Up	0.802884	4.22447	372.667	694.333	0.0419592	0.632441
Mir24-2	microRNA 24-2 [Source:MGI Symbol;Acc:MGI:3618755]	Down	-6.66846	-1.75813	14.8333	0	0.0432932	0.633484
1700019D03Rik	RIKEN cDNA 1700019D03 gene [Source:MGI Symbol;Acc:MGI:1914330]	Up	0.842517	4.09183	310.5	597.667	0.0432857	0.633484
Gm3776	predicted gene 3776 [Source:MGI Symbol;Acc:MGI:3826440]	Down	-1.12801	3.83516	460.167	235.667	0.0432537	0.633484
Sval3	seminal vesicle antigen-like 3 [Source:MGI Symbol;Acc:MGI:3047714]	Up	7.12826	-1.38535	0	25.1667	0.0432231	0.633484
Cyb5a	cytochrome b5 type A (microsomal) [Source:MGI Symbol;Acc:MGI:1926952]	Down	-0.496613	6.70584	3152.33	2452.17	0.0431936	0.633484
Gapdh	glyceraldehyde-3-phosphate dehydrogenase [Source:MGI Symbol;Acc:MGI:95640]	Down	-0.373598	10.9875	66415.5	50932.5	0.0431769	0.633484
Arhgap26	Rho GTPase activating protein 26 [Source:MGI Symbol;Acc:MGI:1918552]	Down	-0.886698	3.42733	390.333	203.667	0.0431573	0.633484
D730003I15Rik	RIKEN cDNA D730003I15 gene [Source:MGI Symbol;Acc:MGI:1925971]	Up	2.7335	1.32616	20.5	135.167	0.043125	0.633484
Gm52614	#N/A	Up	2.52283	1.01689	15.3333	84	0.0430889	0.633484
Ap1m1	adaptor-related protein complex AP-1, mu subunit 1 [Source:MGI Symbol;Acc:MGI:102776]	Down	-0.669914	4.39242	745.833	436.333	0.0429929	0.633484
Tcim	transcriptional and immune response regulator [Source:MGI Symbol;Acc:MGI:1916318]	Down	-0.591066	5.70672	1602.17	1177.5	0.0429925	0.633484
Hook2	hook microtubule tethering protein 2 [Source:MGI Symbol;Acc:MGI:2181664]	Down	-0.460459	6.81137	3391.67	2722.83	0.0429855	0.633484
Med8	mediator complex subunit 8 [Source:MGI Symbol;Acc:MGI:1915269]	Down	-0.524789	5.73473	1621.67	1230.5	0.0428952	0.633484
Gm23346	predicted gene, 23346 [Source:MGI Symbol;Acc:MGI:5453123]	Up	3.34725	0.175974	5.16667	60.3333	0.0428467	0.633484
Elac1	elaC ribonuclease Z 1 [Source:MGI Symbol;Acc:MGI:1890495]	Up	1.07565	3.48017	229.5	398	0.0427996	0.633484
Pacsin1	protein kinase C and casein kinase substrate in neurons 1 [Source:MGI Symbol;Acc:MGI:1345181]	Up	1.82184	4.16377	271.667	721	0.0427979	0.633484
Gm35574	#N/A	Up	1.72475	2.22089	67	180.167	0.0427652	0.633484
4930417H01Rik	RIKEN cDNA 4930417H01 gene [Source:MGI Symbol;Acc:MGI:3041209]	Up	3.2308	0.698217	7	70.3333	0.0426565	0.633484
Mrps34	mitochondrial ribosomal protein S34 [Source:MGI Symbol;Acc:MGI:1930188]	Up	0.381639	6.8977	2990.67	3885.5	0.0433633	0.633948
Rassf1	Ras association (RalGDS/AF-6) domain family member 1 [Source:MGI Symbol;Acc:MGI:1928386]	Down	-1.34907	2.85829	291.667	134.667	0.0434225	0.634253
Mtch2	mitochondrial carrier 2 [Source:MGI Symbol;Acc:MGI:1929260]	Down	-0.420939	8.09678	8557.5	6543.83	0.0435048	0.634333
Msra	methionine sulfoxide reductase A [Source:MGI Symbol;Acc:MGI:106916]	Down	-0.452511	6.1883	2465.67	1742.33	0.0435028	0.634333
Grb2	growth factor receptor bound protein 2 [Source:MGI Symbol;Acc:MGI:95805]	Down	-0.463736	6.10357	2185.5	1593.33	0.0436792	0.634636
Pdcd6ip	programmed cell death 6 interacting protein [Source:MGI Symbol;Acc:MGI:1333753]	Down	-0.420992	7.29369	4807.67	3790.33	0.0436465	0.634636
Cdc23	CDC23 cell division cycle 23 [Source:MGI Symbol;Acc:MGI:1098815]	Down	-0.987092	3.58576	379.333	237.167	0.0436157	0.634636
Zfp414	zinc finger protein 414 [Source:MGI Symbol;Acc:MGI:1915641]	Down	-0.574119	4.65674	864	577.5	0.043611	0.634636
Serpine2	serine (or cysteine) peptidase inhibitor, clade E, member 2 [Source:MGI Symbol;Acc:MGI:101780]	Up	2.64365	1.18147	16.6667	116.167	0.0437771	0.635499
Spata7	spermatogenesis associated 7 [Source:MGI Symbol;Acc:MGI:2144877]	Down	-1.11032	2.71568	240.5	129.167	0.043887	0.636535
Dnajc13	DnaJ heat shock protein family (Hsp40) member C13 [Source:MGI Symbol;Acc:MGI:2676368]	Down	-0.531195	5.52568	1432.17	1084.33	0.0440921	0.636715
Gm2245	predicted gene 2245 [Source:MGI Symbol;Acc:MGI:3780415]	Down	-2.08074	0.312829	60.3333	13.1667	0.0440732	0.636715
Ankhd1	ankyrin repeat and KH domain containing 1 [Source:MGI Symbol;Acc:MGI:1921733]	Up	0.412206	6.36331	2041	2670.83	0.0440623	0.636715
Me2	malic enzyme 2, NAD(+)-dependent, mitochondrial [Source:MGI Symbol;Acc:MGI:2147351]	Down	-0.3903	6.94917	4031.5	3105	0.0440148	0.636715
Ppp1r10	protein phosphatase 1, regulatory subunit 10 [Source:MGI Symbol;Acc:MGI:1289273]	Down	-0.501856	5.76279	1698.67	1286.83	0.0439654	0.636715
Slc44a5	solute carrier family 44, member 5 [Source:MGI Symbol;Acc:MGI:3035141]	Down	-6.66333	-1.76411	14.5	0	0.0441553	0.637071
Sec62	SEC62 homolog (S. cerevisiae) [Source:MGI Symbol;Acc:MGI:1916526]	Up	0.496251	7.71407	5295.83	7076.5	0.0458076	0.638601
Gm30732	#N/A	Up	4.16755	-0.363907	2.16667	47.8333	0.0458036	0.638601
Mira	#N/A	Up	0.650723	6.43331	2041.67	2893.33	0.0457647	0.638601
Zdhhc5	zinc finger, DHHC domain containing 5 [Source:MGI Symbol;Acc:MGI:1923573]	Down	-0.460071	6.34526	2538.5	2004.33	0.0457617	0.638601
Gm19343	#N/A	Up	1.48525	3.12198	150.833	327.5	0.0457378	0.638601
Galm	galactose mutarotase [Source:MGI Symbol;Acc:MGI:2442420]	Down	-0.447745	6.16732	2199.33	1783.67	0.0457314	0.638601
Usp3	ubiquitin specific peptidase 3 [Source:MGI Symbol;Acc:MGI:2152450]	Up	0.464422	6.51235	2057.33	3013.17	0.0457268	0.638601
Cstf2t	cleavage stimulation factor, 3' pre-RNA subunit 2, tau [Source:MGI Symbol;Acc:MGI:1932622]	Down	-0.747135	4.04798	536.833	377.167	0.0457224	0.638601
Zfp771	zinc finger protein 771 [Source:MGI Symbol;Acc:MGI:2442050]	Up	0.636127	4.26299	453.333	687.833	0.0456728	0.638601
Pou2f1	POU domain, class 2, transcription factor 1 [Source:MGI Symbol;Acc:MGI:101898]	Up	1.29313	4.37429	365.167	790.333	0.0456545	0.638601
Trbv13-3	T cell receptor beta, variable 13-3 [Source:MGI Symbol;Acc:MGI:98607]	Down	-7.31111	-1.28303	20	0	0.0456076	0.638601
Clock	circadian locomotor output cycles kaput [Source:MGI Symbol;Acc:MGI:99698]	Up	0.539744	5.41951	943.333	1506.83	0.0456022	0.638601
Ugt8a	UDP galactosyltransferase 8A [Source:MGI Symbol;Acc:MGI:109522]	Down	-6.57165	-1.82069	15.8333	0	0.0455325	0.638601
Adgre5	adhesion G protein-coupled receptor E5 [Source:MGI Symbol;Acc:MGI:1347095]	Down	-0.745258	4.73199	848.833	628	0.0454061	0.638601
Sec13	SEC13 homolog, nuclear pore and COPII coat complex component [Source:MGI Symbol;Acc:MGI:99832]	Down	-0.426445	6.3302	2733.5	2047.83	0.0454017	0.638601
Gm26497	predicted gene, 26497 [Source:MGI Symbol;Acc:MGI:5456274]	Up	4.88061	-0.96122	0.833333	21.1667	0.0454016	0.638601
Dennd6a	DENN/MADD domain containing 6A [Source:MGI Symbol;Acc:MGI:2442980]	Up	0.764126	4.28572	418	693.833	0.0453689	0.638601
Fam160a1	#N/A	Down	-1.08126	3.2679	316.167	178.5	0.0453023	0.638601
Cisd1	CDGSH iron sulfur domain 1 [Source:MGI Symbol;Acc:MGI:1261855]	Down	-0.414529	6.61007	3221.67	2467	0.0453001	0.638601
Gm42456	predicted gene 42456 [Source:MGI Symbol;Acc:MGI:5662593]	Up	4.22681	-1.6781	0.5	13.6667	0.0452893	0.638601
Rdh18-ps	retinol dehydrogenase 18, pseudogene [Source:MGI Symbol;Acc:MGI:2687008]	Up	2.72297	1.09364	15.5	122.5	0.0452314	0.638601
Arid4b	AT rich interactive domain 4B (RBP1-like) [Source:MGI Symbol;Acc:MGI:2137512]	Up	1.03563	3.82678	246.333	527.667	0.0451188	0.638601
Gm35601	#N/A	Down	-6.63433	-1.79606	12.6667	0	0.0450851	0.638601
Crebl2	cAMP responsive element binding protein-like 2 [Source:MGI Symbol;Acc:MGI:1889385]	Down	-1.09239	3.62648	402.833	242.333	0.0450767	0.638601
Slc9a3r1	solute carrier family 9 (sodium/hydrogen exchanger), member 3 regulator 1 [Source:MGI Symbol;Acc:MGI:1349482]	Down	-0.576546	7.4481	5524.33	3787	0.0450494	0.638601
Atrx	ATRX, chromatin remodeler [Source:MGI Symbol;Acc:MGI:103067]	Up	0.805003	5.88278	1256.83	2038.83	0.0450237	0.638601
Vdac1	voltage-dependent anion channel 1 [Source:MGI Symbol;Acc:MGI:106919]	Down	-0.377818	8.1493	8828.83	7050	0.0449769	0.638601
Rnf14	ring finger protein 14 [Source:MGI Symbol;Acc:MGI:1929668]	Down	-0.564514	5.09913	1052.17	772.667	0.0449199	0.638601
Hexim1	hexamethylene bis-acetamide inducible 1 [Source:MGI Symbol;Acc:MGI:2385923]	Down	-0.498287	5.61494	1523.33	1178.5	0.0448824	0.638601
Slc39a5	solute carrier family 39 (metal ion transporter), member 5 [Source:MGI Symbol;Acc:MGI:1919336]	Down	-0.379336	7.10386	4558.5	3448.67	0.044858	0.638601
Nepro	nucleolus and neural progenitor protein [Source:MGI Symbol;Acc:MGI:2384836]	Down	-0.687139	5.05678	1007.5	737.167	0.0448338	0.638601
Seh1l	SEH1-like (S. cerevisiae [Source:MGI Symbol;Acc:MGI:1919374]	Down	-0.657479	4.82987	857.167	635.167	0.0448109	0.638601
Pan2	PAN2 poly(A) specific ribonuclease subunit [Source:MGI Symbol;Acc:MGI:1918984]	Up	0.693278	5.74389	1218.33	1794.83	0.0445742	0.638601
Igkc	immunoglobulin kappa constant [Source:MGI Symbol;Acc:MGI:96495]	Up	1.29621	2.49272	89.8333	223.667	0.0445672	0.638601
Srf	serum response factor [Source:MGI Symbol;Acc:MGI:106658]	Down	-0.683202	5.06364	997.833	710.667	0.0445458	0.638601
C1qtnf4	C1q and tumor necrosis factor related protein 4 [Source:MGI Symbol;Acc:MGI:1914695]	Up	0.799851	3.58585	251.833	428.667	0.0445251	0.638601
Map4k1	mitogen-activated protein kinase kinase kinase kinase 1 [Source:MGI Symbol;Acc:MGI:1346882]	Down	-2.797	1.25733	139.333	17.5	0.044518	0.638601
Gm46295	#N/A	Up	1.45039	3.6198	181.167	504.5	0.0445088	0.638601
Snora17	small nucleolar RNA, H/ACA box 17 [Source:MGI Symbol;Acc:MGI:4360060]	Up	4.40245	-0.832547	1.16667	28.1667	0.0444925	0.638601
Cd200r3	CD200 receptor 3 [Source:MGI Symbol;Acc:MGI:1921853]	Up	7.16211	-1.38887	0	16.1667	0.0444591	0.638601
Mmut	methylmalonyl-Coenzyme A mutase [Source:MGI Symbol;Acc:MGI:97239]	Down	-0.564213	4.9047	979.5	712.5	0.0458896	0.639204
Trgc4	T cell receptor gamma, constant 4 [Source:MGI Symbol;Acc:MGI:98628]	Up	6.174	-2.16792	0	7.16667	0.0459421	0.639396
Angptl1	angiopoietin-like 1 [Source:MGI Symbol;Acc:MGI:1919963]	Up	3.17967	0.162476	5.16667	58.1667	0.0460639	0.640551
Serpini1	serine (or cysteine) peptidase inhibitor, clade I, member 1 [Source:MGI Symbol;Acc:MGI:1194506]	Up	7.04598	-1.4754	0	16.3333	0.0466545	0.641208
4921518K17Rik	RIKEN cDNA 4921518K17 gene [Source:MGI Symbol;Acc:MGI:1926008]	Up	7.52487	-1.10889	0	16.1667	0.0466446	0.641208
Fam32a	family with sequence similarity 32, member A [Source:MGI Symbol;Acc:MGI:1915172]	Down	-0.383696	6.7855	3483.67	2830.67	0.0466313	0.641208
Vps16	VSP16 CORVET/HOPS core subunit [Source:MGI Symbol;Acc:MGI:2136772]	Up	0.625472	6.40564	2048.83	2850.67	0.0465536	0.641208
Selenbp1	selenium binding protein 1 [Source:MGI Symbol;Acc:MGI:96825]	Down	-0.441536	10.5885	50041.2	37542.7	0.046546	0.641208
Cfap45	cilia and flagella associated protein 45 [Source:MGI Symbol;Acc:MGI:1919120]	Down	-1.34908	2.52542	172.5	92.6667	0.0465384	0.641208
Mblac2	metallo-beta-lactamase domain containing 2 [Source:MGI Symbol;Acc:MGI:1920102]	Up	2.30176	2.04375	42	207	0.0465364	0.641208
Golga7	golgi autoantigen, golgin subfamily a, 7 [Source:MGI Symbol;Acc:MGI:1931029]	Down	-0.539497	4.99929	1050.83	724.333	0.046467	0.641208
Ift20	intraflagellar transport 20 [Source:MGI Symbol;Acc:MGI:1915585]	Up	0.626722	6.60405	2356.5	3350.33	0.0464304	0.641208
Chmp3	charged multivesicular body protein 3 [Source:MGI Symbol;Acc:MGI:1913950]	Down	-0.395419	7.38939	5142.33	4204.67	0.0463065	0.641208
Lrrc49	leucine rich repeat containing 49 [Source:MGI Symbol;Acc:MGI:2442689]	Down	-1.39381	2.52103	197.5	85.6667	0.0462831	0.641208
Gm32673	#N/A	Up	6.13061	-2.1994	0	6.66667	0.0462741	0.641208
Itga4	integrin alpha 4 [Source:MGI Symbol;Acc:MGI:96603]	Up	4.97823	-0.403859	0.833333	31.5	0.0462398	0.641208
Gm46058	#N/A	Up	7.04174	-1.48249	0	15.6667	0.0461911	0.641208
Gm52620	#N/A	Down	-2.70712	1.86757	124.5	24.6667	0.0471277	0.641838
Itprid2	ITPR interacting domain containing 2 [Source:MGI Symbol;Acc:MGI:1917849]	Down	-0.860261	5.11068	1100.83	629.333	0.0470925	0.641838
Gsdme	gasdermin E [Source:MGI Symbol;Acc:MGI:1889850]	Down	-0.975252	4.11932	552.333	332.167	0.0470731	0.641838
Vopp1	vesicular, overexpressed in cancer, prosurvival protein 1 [Source:MGI Symbol;Acc:MGI:2141658]	Down	-0.748326	4.01125	547.167	343	0.0470648	0.641838
Acsl5	acyl-CoA synthetase long-chain family member 5 [Source:MGI Symbol;Acc:MGI:1919129]	Down	-0.448974	6.34718	2652.33	2045.83	0.0470623	0.641838
Brd3	bromodomain containing 3 [Source:MGI Symbol;Acc:MGI:1914632]	Up	0.459871	6.89571	2897.17	3800.5	0.0470615	0.641838
Tle5	TLE family member 5, transcriptional modulator [Source:MGI Symbol;Acc:MGI:95806]	Down	-0.402164	9.51509	24101.7	17528.7	0.0469986	0.641838
Tmem269	transmembrane protein 269 [Source:MGI Symbol;Acc:MGI:1922430]	Up	7.33054	-1.23659	0	25.1667	0.0469683	0.641838
Muc1	mucin 1, transmembrane [Source:MGI Symbol;Acc:MGI:97231]	Up	2.04483	2.7907	85.6667	316.833	0.0469676	0.641838
Fxr2	FMR1 autosomal homolog 2 [Source:MGI Symbol;Acc:MGI:1346074]	Up	0.376252	6.14081	1718.83	2303	0.0469453	0.641838
Frk	fyn-related kinase [Source:MGI Symbol;Acc:MGI:103265]	Down	-0.572839	5.06922	1146.5	753.667	0.0468691	0.641838
Heatr5b	HEAT repeat containing 5B [Source:MGI Symbol;Acc:MGI:2444098]	Down	-1.15999	2.8865	264.5	141.333	0.0472435	0.642885
Rps21	ribosomal protein S21 [Source:MGI Symbol;Acc:MGI:1913731]	Up	0.556142	9.58361	18984.3	28575.3	0.0473531	0.643317
Nedd9	neural precursor cell expressed, developmentally down-regulated gene 9 [Source:MGI Symbol;Acc:MGI:97302]	Down	-0.612998	5.63326	1488	1104	0.047331	0.643317
Igsf6	immunoglobulin superfamily, member 6 [Source:MGI Symbol;Acc:MGI:1891393]	Down	-6.97225	-1.54072	14.8333	0	0.0474264	0.643783
Gm41496	predicted gene, 41496 [Source:MGI Symbol;Acc:MGI:5624381]	Up	2.53197	1.25893	20	104.667	0.0475238	0.644575
Timm23	translocase of inner mitochondrial membrane 23 [Source:MGI Symbol;Acc:MGI:1858317]	Down	-0.420643	6.02693	2085	1565.83	0.0476591	0.644822
Fuca2	fucosidase, alpha-L- 2, plasma [Source:MGI Symbol;Acc:MGI:1914098]	Down	-0.454031	6.48954	2699.33	2209.17	0.0476552	0.644822
Gm41247	#N/A	Down	-4.8958	-1.91003	13.1667	0.333333	0.0475997	0.644822
H2ac6	H2A clustered histone 6 [Source:MGI Symbol;Acc:MGI:2448287]	Up	3.29947	0.572442	7.66667	72	0.0477397	0.644856
Slc6a7	solute carrier family 6 (neurotransmitter transporter, L-proline), member 7 [Source:MGI Symbol;Acc:MGI:2147363]	Up	0.944699	3.15537	175.667	310	0.0477134	0.644856
Ap2a2	adaptor-related protein complex 2, alpha 2 subunit [Source:MGI Symbol;Acc:MGI:101920]	Down	-0.519588	6.39656	2719	1890	0.0478474	0.645256
Rc3h2	ring finger and CCCH-type zinc finger domains 2 [Source:MGI Symbol;Acc:MGI:2442789]	Up	0.830558	4.09567	348.5	614	0.0478353	0.645256
Kifc3	kinesin family member C3 [Source:MGI Symbol;Acc:MGI:109202]	Down	-0.692711	4.0559	609.667	366	0.0479467	0.645541
Tinagl1	tubulointerstitial nephritis antigen-like 1 [Source:MGI Symbol;Acc:MGI:2137617]	Down	-0.613981	5.56248	1679.83	1000.83	0.0479134	0.645541
Gm41814	#N/A	Up	6.94568	-1.54072	0	19.6667	0.0480348	0.645675
Chchd3	coiled-coil-helix-coiled-coil-helix domain containing 3 [Source:MGI Symbol;Acc:MGI:1913325]	Down	-0.401742	7.42657	5634.5	4348.83	0.0479967	0.645675
Fbxw15	F-box and WD-40 domain protein 15 [Source:MGI Symbol;Acc:MGI:3505701]	Up	6.84359	-1.61873	0	18.3333	0.0482502	0.648043
TrnC	#N/A	Down	-1.17449	4.98287	916.667	530.5	0.0484527	0.64918
Rnaset2b	ribonuclease T2B [Source:MGI Symbol;Acc:MGI:3702087]	Down	-0.636428	4.12702	593.5	422	0.0484226	0.64918
Prdx3	peroxiredoxin 3 [Source:MGI Symbol;Acc:MGI:88034]	Down	-0.422628	6.34246	2581.17	2101.83	0.0484089	0.64918
Glul	glutamate-ammonia ligase (glutamine synthetase) [Source:MGI Symbol;Acc:MGI:95739]	Up	0.624247	9.14469	12817.7	20967.3	0.0485243	0.649612
Limd2	LIM domain containing 2 [Source:MGI Symbol;Acc:MGI:1915053]	Down	-1.28413	3.01455	297	126.833	0.0487659	0.649687
U2af2	U2 small nuclear ribonucleoprotein auxiliary factor (U2AF) 2 [Source:MGI Symbol;Acc:MGI:98886]	Down	-0.392808	6.68293	3328	2532.17	0.0487565	0.649687
Tmem108	transmembrane protein 108 [Source:MGI Symbol;Acc:MGI:1932411]	Up	6.92552	-1.57632	0	14.3333	0.0487144	0.649687
Ahnak	AHNAK nucleoprotein (desmoyokin) [Source:MGI Symbol;Acc:MGI:1316648]	Down	-0.596094	7.55198	5661.83	4564.33	0.0487122	0.649687
Slc22a4	solute carrier family 22 (organic cation transporter), member 4 [Source:MGI Symbol;Acc:MGI:1353479]	Up	4.47001	-0.832521	1	23.1667	0.0486549	0.649687
Gm32336	#N/A	Up	7.4269	-1.19093	0	15.5	0.048598	0.649687
Toe1	target of EGR1, member 1 (nuclear) [Source:MGI Symbol;Acc:MGI:1915526]	Down	-1.41988	3.5741	369.5	194.833	0.0488496	0.649755
Cd38	CD38 antigen [Source:MGI Symbol;Acc:MGI:107474]	Down	-0.543904	6.33603	2527	2018.33	0.048827	0.649755
Rfk	riboflavin kinase [Source:MGI Symbol;Acc:MGI:1914688]	Down	-0.494912	8.52353	11226	8355.5	0.049045	0.650782
Gpc2	glypican 2 (cerebroglycan) [Source:MGI Symbol;Acc:MGI:1919201]	Up	6.99524	-1.52296	0	14.6667	0.0490274	0.650782
Tppp	tubulin polymerization promoting protein [Source:MGI Symbol;Acc:MGI:1920198]	Down	-0.855547	5.26212	1546	777.333	0.0489967	0.650782
Vwa1	von Willebrand factor A domain containing 1 [Source:MGI Symbol;Acc:MGI:2179729]	Down	-2.77472	0.980658	85	13	0.0491108	0.651132
1700016K05Rik	RIKEN cDNA 1700016K05 gene [Source:MGI Symbol;Acc:MGI:1922794]	Up	2.97214	0.490004	8.66667	69.8333	0.0491973	0.651756
Ndufs6	NADH:ubiquinone oxidoreductase core subunit S6 [Source:MGI Symbol;Acc:MGI:107932]	Up	0.43975	8.75256	10846.5	14267.7	0.0493731	0.653561
Kcnk1	potassium channel, subfamily K, member 1 [Source:MGI Symbol;Acc:MGI:109322]	Up	0.510074	6.73719	2667.5	3556.5	0.0494665	0.654273
Cx3cl1	chemokine (C-X3-C motif) ligand 1 [Source:MGI Symbol;Acc:MGI:1097153]	Down	-1.34498	3.90396	545.833	251.833	0.0496235	0.655824
LOC118568724	#N/A	Up	6.95689	-1.55333	0	14.3333	0.0496812	0.656062
Uimc1	ubiquitin interaction motif containing 1 [Source:MGI Symbol;Acc:MGI:103185]	Up	0.660673	4.97402	733.833	1104.83	0.051497	0.656935
Flnc	filamin C, gamma [Source:MGI Symbol;Acc:MGI:95557]	Up	6.93934	-1.56952	0	13.8333	0.0514832	0.656935
Tsg101	tumor susceptibility gene 101 [Source:MGI Symbol;Acc:MGI:106581]	Down	-0.499876	6.11112	2065.33	1720.33	0.0514365	0.656935
Gm6607	predicted gene 6607 [Source:MGI Symbol;Acc:MGI:3645371]	Up	4.71318	-0.209144	1.16667	48.5	0.0514028	0.656935
Rn7s2	7S RNA 2 [Source:MGI Symbol;Acc:MGI:97953]	Down	-1.70516	5.06333	1492.33	344	0.0513933	0.656935
Pspc1	paraspeckle protein 1 [Source:MGI Symbol;Acc:MGI:1913895]	Down	-0.668815	4.28033	610.833	408.167	0.0513816	0.656935
Tm9sf1	transmembrane 9 superfamily member 1 [Source:MGI Symbol;Acc:MGI:1921390]	Down	-0.468925	5.82723	1946.67	1387.17	0.0513575	0.656935
Zfr2	zinc finger RNA binding protein 2 [Source:MGI Symbol;Acc:MGI:2143792]	Up	1.1034	2.92022	138.333	276.667	0.0513285	0.656935
LOC118568586	#N/A	Down	-6.35411	-1.99025	12	0	0.0513201	0.656935
Kmt2c	lysine (K)-specific methyltransferase 2C [Source:MGI Symbol;Acc:MGI:2444959]	Up	0.581553	4.94988	682.333	980.5	0.0512827	0.656935
Phf11d	PHD finger protein 11D [Source:MGI Symbol;Acc:MGI:1277133]	Down	-1.24867	2.6498	225.333	99.5	0.0511681	0.656935
Itm2b	integral membrane protein 2B [Source:MGI Symbol;Acc:MGI:1309517]	Down	-0.402871	8.82248	14351.8	11877.7	0.0511663	0.656935
Tspear	thrombospondin type laminin G domain and EAR repeats [Source:MGI Symbol;Acc:MGI:2671932]	Down	-5.47254	0.0202609	31.1667	1	0.051141	0.656935
Gm10244	predicted gene 10244 [Source:MGI Symbol;Acc:MGI:3642504]	Down	-6.73468	-1.73687	11.8333	0	0.0511295	0.656935
Slc34a2	solute carrier family 34 (sodium phosphate), member 2 [Source:MGI Symbol;Acc:MGI:1342284]	Down	-2.364	2.01396	128.5	37	0.0510752	0.656935
Rnpc3	RNA-binding region (RNP1, RRM) containing 3 [Source:MGI Symbol;Acc:MGI:1914475]	Down	-1.48124	2.29043	181.333	80.6667	0.050998	0.656935
Zbp1	Z-DNA binding protein 1 [Source:MGI Symbol;Acc:MGI:1927449]	Down	-0.86116	3.31734	366.667	194	0.050983	0.656935
Carm1	coactivator-associated arginine methyltransferase 1 [Source:MGI Symbol;Acc:MGI:1913208]	Down	-0.697563	4.3057	672.833	418.5	0.0508727	0.656935
Vwa5b2	von Willebrand factor A domain containing 5B2 [Source:MGI Symbol;Acc:MGI:2681859]	Up	2.44505	1.95331	33.5	203.833	0.0508431	0.656935
Arg2	arginase type II [Source:MGI Symbol;Acc:MGI:1330806]	Down	-1.60936	4.40918	751.333	257.833	0.0508234	0.656935
Prss27	protease, serine 27 [Source:MGI Symbol;Acc:MGI:2450123]	Down	-2.24467	1.62336	159.833	31.5	0.050805	0.656935
Gm33937	#N/A	Up	4.04046	-1.83588	0.5	9.5	0.0507654	0.656935
Ankmy1	ankyrin repeat and MYND domain containing 1 [Source:MGI Symbol;Acc:MGI:3045261]	Down	-6.78336	-1.67925	15	0	0.0507168	0.656935
Iffo2	intermediate filament family orphan 2 [Source:MGI Symbol;Acc:MGI:2140675]	Down	-0.542271	4.8681	946.833	703.833	0.0506815	0.656935
Glmp	glycosylated lysosomal membrane protein [Source:MGI Symbol;Acc:MGI:1913318]	Down	-0.419039	6.76222	3608.33	2771.5	0.0506679	0.656935
Etfa	electron transferring flavoprotein, alpha polypeptide [Source:MGI Symbol;Acc:MGI:106092]	Down	-0.418861	7.02092	3974.5	3209.83	0.0506352	0.656935
LOC118568531	#N/A	Up	1.04404	3.06323	145.167	302.667	0.0505906	0.656935
Ppdpf	pancreatic progenitor cell differentiation and proliferation factor [Source:MGI Symbol;Acc:MGI:1913746]	Up	0.410776	7.44485	4484.83	5655.17	0.0505801	0.656935
Snap47	synaptosomal-associated protein, 47 [Source:MGI Symbol;Acc:MGI:1915076]	Down	-0.681047	3.94352	547.333	321.833	0.0505423	0.656935
LOC118568291	#N/A	Up	2.80853	1.11902	12.5	100	0.0505403	0.656935
Gm42151	#N/A	Down	-2.67947	1.48373	104.833	20	0.0505403	0.656935
Vav2	vav 2 oncogene [Source:MGI Symbol;Acc:MGI:102718]	Down	-1.17873	4.01747	532.667	253.667	0.0504242	0.656935
Slc25a28	solute carrier family 25, member 28 [Source:MGI Symbol;Acc:MGI:2180509]	Up	0.527012	5.14984	874.667	1183.83	0.05042	0.656935
Yaf2	YY1 associated factor 2 [Source:MGI Symbol;Acc:MGI:1914307]	Down	-1.21964	3.47766	316	183	0.0502957	0.656935
Gm14488	predicted gene 14488 [Source:MGI Symbol;Acc:MGI:3649725]	Up	4.49824	-1.40516	0.666667	15.6667	0.0502769	0.656935
Maf	avian musculoaponeurotic fibrosarcoma oncogene homolog [Source:MGI Symbol;Acc:MGI:96909]	Down	-2.34185	1.61455	148.833	23.6667	0.0502159	0.656935
Pop5	processing of precursor 5, ribonuclease P/MRP family (S. cerevisiae) [Source:MGI Symbol;Acc:MGI:2151221]	Up	0.556803	6.36148	2006.17	2895	0.0501619	0.656935
Zc3h12b	zinc finger CCCH-type containing 12B [Source:MGI Symbol;Acc:MGI:2442133]	Up	7.00097	-1.52084	0	14.3333	0.0500382	0.656935
Coq9	coenzyme Q9 [Source:MGI Symbol;Acc:MGI:1915164]	Down	-0.372768	6.48056	2785	2278.17	0.0499926	0.656935
Pth1r	parathyroid hormone 1 receptor [Source:MGI Symbol;Acc:MGI:97801]	Down	-7.28186	-1.36906	10.5	0	0.0499679	0.656935
Ece1	endothelin converting enzyme 1 [Source:MGI Symbol;Acc:MGI:1101357]	Down	-0.414163	6.92824	3883	2892.17	0.0499464	0.656935
Atp6v0e2	ATPase, H+ transporting, lysosomal V0 subunit E2 [Source:MGI Symbol;Acc:MGI:1923502]	Down	-0.924138	3.99749	503.167	318.833	0.0498869	0.656935
Gm52871	#N/A	Up	6.99883	-1.52241	0	14.3333	0.0498296	0.656935
Gm2061	predicted gene 2061 [Source:MGI Symbol;Acc:MGI:3780228]	Down	-1.29224	3.19637	360.5	135.5	0.0498016	0.656935
Isg15	ISG15 ubiquitin-like modifier [Source:MGI Symbol;Acc:MGI:1855694]	Down	-1.93642	1.6017	149	36.1667	0.0515591	0.65722
Mcrip1	MAPK regulated corepressor interacting protein 1 [Source:MGI Symbol;Acc:MGI:2384752]	Up	0.552477	5.30318	986.833	1353.5	0.0517355	0.657945
Fgfr3	fibroblast growth factor receptor 3 [Source:MGI Symbol;Acc:MGI:95524]	Up	0.693983	4.53207	492.5	870.167	0.0517237	0.657945
Fetub	fetuin beta [Source:MGI Symbol;Acc:MGI:1890221]	Down	-4.49431	0.190652	31.5	2.5	0.0517186	0.657945
Gm30263	#N/A	Down	-6.74273	-1.72466	12.3333	0	0.0518529	0.658931
Gm52096	#N/A	Up	6.9743	-1.54159	0	14.1667	0.0519385	0.659511
Iglc2	immunoglobulin lambda constant 2 [Source:MGI Symbol;Acc:MGI:99547]	Up	6.90178	-1.59925	0	13.5	0.0521614	0.659806
Gda	guanine deaminase [Source:MGI Symbol;Acc:MGI:95678]	Down	-0.833996	4.86386	969.667	558.5	0.0521447	0.659806
Kctd12	potassium channel tetramerisation domain containing 12 [Source:MGI Symbol;Acc:MGI:2145823]	Down	-0.886262	4.02389	558.333	288.667	0.0521315	0.659806
Rbms1	RNA binding motif, single stranded interacting protein 1 [Source:MGI Symbol;Acc:MGI:1861774]	Up	0.794419	4.33101	433.667	775.333	0.0521158	0.659806
Plcl1	phospholipase C-like 1 [Source:MGI Symbol;Acc:MGI:3036262]	Down	-4.40726	0.606854	47.5	3.33333	0.0521007	0.659806
Gm15246	predicted gene 15246 [Source:MGI Symbol;Acc:MGI:3708120]	Up	5.72698	-0.761055	0.333333	30.8333	0.0524565	0.660002
Gm38641	#N/A	Up	3.06421	0.851999	10.6667	89.8333	0.0524325	0.660002
Surf2	surfeit gene 2 [Source:MGI Symbol;Acc:MGI:98444]	Up	0.764262	4.47781	450.833	779.333	0.0523851	0.660002
Gm25926	predicted gene, 25926 [Source:MGI Symbol;Acc:MGI:5455703]	Down	-6.68262	-1.76797	12.6667	0	0.0523777	0.660002
Dvl1	dishevelled segment polarity protein 1 [Source:MGI Symbol;Acc:MGI:94941]	Up	0.762811	5.89819	1330.67	2073.83	0.0523548	0.660002
Dcaf1	DDB1 and CUL4 associated factor 1 [Source:MGI Symbol;Acc:MGI:2445220]	Down	-0.70329	4.64045	803.167	517.833	0.0522799	0.660002
Neurl2	neuralized E3 ubiquitin protein ligase 2 [Source:MGI Symbol;Acc:MGI:3043305]	Down	-4.32945	-0.0369755	38.3333	2.16667	0.0522361	0.660002
Vdac2	voltage-dependent anion channel 2 [Source:MGI Symbol;Acc:MGI:106915]	Down	-0.373899	8.53486	11402.5	9313.17	0.0525172	0.660262
Tmem238l	transmembrane protein 238 like [Source:MGI Symbol;Acc:MGI:1918826]	Down	-0.588528	5.62945	1589.33	1103.17	0.0525618	0.66032
Sptlc2	serine palmitoyltransferase, long chain base subunit 2 [Source:MGI Symbol;Acc:MGI:108074]	Down	-0.406523	6.92938	3781.17	3090.17	0.0526172	0.660513
Itpr2	inositol 1,4,5-triphosphate receptor 2 [Source:MGI Symbol;Acc:MGI:99418]	Up	0.606394	5.88077	1410.5	1982.33	0.0528771	0.661263
Ncmap	noncompact myelin associated protein [Source:MGI Symbol;Acc:MGI:2444888]	Up	1.5803	2.66463	94	249.167	0.0528764	0.661263
Cyrib	CYFIP related Rac1 interactor B [Source:MGI Symbol;Acc:MGI:1923520]	Up	0.724277	4.24845	408.5	673.833	0.0528375	0.661263
Cbr1	carbonyl reductase 1 [Source:MGI Symbol;Acc:MGI:88284]	Down	-0.392417	8.68111	12855.3	10081.7	0.0528036	0.661263
Gm35248	predicted gene, 35248 [Source:MGI Symbol;Acc:MGI:5594407]	Up	1.96288	3.03674	95.6667	363.5	0.0527235	0.661263
Bcl9l	B cell CLL/lymphoma 9-like [Source:MGI Symbol;Acc:MGI:1933114]	Up	0.780041	4.70804	581.667	939.833	0.0529939	0.662223
Cdhr4	cadherin-related family member 4 [Source:MGI Symbol;Acc:MGI:1916648]	Up	6.70218	-1.72306	0	18	0.0550587	0.662468
Ntn5	netrin 5 [Source:MGI Symbol;Acc:MGI:2685330]	Up	2.78942	0.363025	8.33333	64.1667	0.0550567	0.662468
Npc1l1	NPC1 like intracellular cholesterol transporter 1 [Source:MGI Symbol;Acc:MGI:2685089]	Down	-5.1007	-0.49144	40.5	0.833333	0.0550355	0.662468
Plcb4	phospholipase C, beta 4 [Source:MGI Symbol;Acc:MGI:107464]	Up	0.702285	4.32881	451.333	693.5	0.0549638	0.662468
Gm26944	predicted gene, 26944 [Source:MGI Symbol;Acc:MGI:5504059]	Down	-4.71103	-0.444313	36.5	1.5	0.0549587	0.662468
4930578L24Rik	#N/A	Up	2.8195	0.00159444	6.33333	51.1667	0.0549518	0.662468
Gm38555	#N/A	Down	-6.60575	-1.84223	10.3333	0	0.0549309	0.662468
LOC105246046	#N/A	Up	1.5456	2.5177	74.3333	222.5	0.0548642	0.662468
Card19	caspase recruitment domain family, member 19 [Source:MGI Symbol;Acc:MGI:1915730]	Down	-0.651689	5.06155	1028.17	743.667	0.0548249	0.662468
Avil	advillin [Source:MGI Symbol;Acc:MGI:1333798]	Down	-0.80122	4.52066	801.833	439.333	0.0548154	0.662468
Gm38509	predicted gene, 38509 [Source:MGI Symbol;Acc:MGI:5621394]	Up	5.20494	-0.57576	0.833333	43.3333	0.0547917	0.662468
Tyw1	tRNA-yW synthesizing protein 1 homolog (S. cerevisiae) [Source:MGI Symbol;Acc:MGI:2141161]	Down	-0.638294	4.47792	700	542.167	0.0547915	0.662468
Tslp	thymic stromal lymphopoietin [Source:MGI Symbol;Acc:MGI:1855696]	Down	-6.56274	-1.86674	10.6667	0	0.0546895	0.662468
Plcg2	phospholipase C, gamma 2 [Source:MGI Symbol;Acc:MGI:97616]	Down	-0.817212	3.87391	527	317.833	0.0546572	0.662468
Myo5c	myosin VC [Source:MGI Symbol;Acc:MGI:2442485]	Up	0.506408	5.8205	1250.5	1953.5	0.0546255	0.662468
Ptp4a1	protein tyrosine phosphatase 4a1 [Source:MGI Symbol;Acc:MGI:1277096]	Down	-0.664066	5.4026	1280.67	872.5	0.0545976	0.662468
2210039B01Rik	RIKEN cDNA 2210039B01 gene [Source:MGI Symbol;Acc:MGI:1920894]	Up	1.92242	2.50911	71.3333	269.5	0.0545864	0.662468
Atp7a	ATPase, Cu++ transporting, alpha polypeptide [Source:MGI Symbol;Acc:MGI:99400]	Up	1.49527	2.86483	118.167	281.667	0.0545347	0.662468
Snhg16	small nucleolar RNA host gene 16 [Source:MGI Symbol;Acc:MGI:1913543]	Up	0.887504	3.28587	202	358.833	0.0545	0.662468
Lrrc51	leucine rich repeat containing 51 [Source:MGI Symbol;Acc:MGI:1916608]	Up	0.934689	3.6254	268.5	484.167	0.0544593	0.662468
Olfr750	#N/A	Up	6.77303	-1.70062	0	12.3333	0.0544544	0.662468
Sectm1b	secreted and transmembrane 1B [Source:MGI Symbol;Acc:MGI:1929083]	Down	-0.705498	6.63472	2843.83	2101	0.0543542	0.662468
Snhg12	small nucleolar RNA host gene 12 [Source:MGI Symbol;Acc:MGI:1916721]	Up	0.75393	4.89389	670.5	1185.33	0.0543228	0.662468
Lrrc26	leucine rich repeat containing 26 [Source:MGI Symbol;Acc:MGI:2385129]	Down	-0.45534	5.70271	1695.67	1337.5	0.0542613	0.662468
Gm52534	#N/A	Up	6.67805	-1.7688	0	12.1667	0.0541506	0.662468
Ubxn8	UBX domain protein 8 [Source:MGI Symbol;Acc:MGI:1337129]	Down	-0.743414	4.62263	782.5	530.5	0.0541468	0.662468
Acp1	acid phosphatase 1, soluble [Source:MGI Symbol;Acc:MGI:87881]	Down	-0.37766	6.39234	2592.83	2107	0.0541337	0.662468
Plac8	placenta-specific 8 [Source:MGI Symbol;Acc:MGI:2445289]	Down	-0.396457	8.5613	12116.3	9943	0.0540992	0.662468
Igkv8-28	immunoglobulin kappa variable 8-28 [Source:MGI Symbol;Acc:MGI:3642251]	Up	7.11613	-1.41219	0	21.8333	0.0540758	0.662468
Gm22442	predicted gene, 22442 [Source:MGI Symbol;Acc:MGI:5452219]	Down	-6.60924	-1.82326	11.8333	0	0.0540713	0.662468
Arap2	ArfGAP with RhoGAP domain, ankyrin repeat and PH domain 2 [Source:MGI Symbol;Acc:MGI:2684416]	Up	0.805862	4.47484	459	755	0.0540682	0.662468
Cdyl	chromodomain protein, Y chromosome-like [Source:MGI Symbol;Acc:MGI:1339956]	Up	1.98757	2.39594	57.8333	242.5	0.0540444	0.662468
Ermp1	endoplasmic reticulum metallopeptidase 1 [Source:MGI Symbol;Acc:MGI:106250]	Down	-0.647929	6.18607	2189.33	1497	0.0539661	0.662468
Spryd7	SPRY domain containing 7 [Source:MGI Symbol;Acc:MGI:1913924]	Down	-0.663695	4.74557	883.667	569	0.0538798	0.662468
Gm30064	#N/A	Up	2.21008	1.50721	26.8333	129.333	0.0538179	0.662468
Tmem62	transmembrane protein 62 [Source:MGI Symbol;Acc:MGI:2139461]	Down	-0.827715	3.26731	327	207.667	0.0538026	0.662468
Dazap2	DAZ associated protein 2 [Source:MGI Symbol;Acc:MGI:1344344]	Down	-0.369895	7.89129	7290.83	5987.83	0.053799	0.662468
Tdrd9	tudor domain containing 9 [Source:MGI Symbol;Acc:MGI:1921941]	Up	6.74422	-1.68528	0	19.6667	0.0537461	0.662468
Gm11525	predicted gene 11525 [Source:MGI Symbol;Acc:MGI:3651809]	Up	3.27923	-0.960559	1.5	23	0.0537377	0.662468
Pla2g3	phospholipase A2, group III [Source:MGI Symbol;Acc:MGI:2444945]	Down	-0.767148	4.24978	690.167	389.833	0.0536013	0.662468
Clptm1	cleft lip and palate associated transmembrane protein 1 [Source:MGI Symbol;Acc:MGI:1927155]	Down	-0.354227	7.58882	6038.33	5005.17	0.0535985	0.662468
Acap2	ArfGAP with coiled-coil, ankyrin repeat and PH domains 2 [Source:MGI Symbol;Acc:MGI:1925868]	Down	-0.796362	4.58444	722.333	493.667	0.053516	0.662468
Pramel29	PRAME like 29 [Source:MGI Symbol;Acc:MGI:2140708]	Up	6.86372	-1.63057	0	13	0.0535135	0.662468
Gm34865	#N/A	Up	0.815836	3.89169	316.167	566.333	0.0535048	0.662468
Dnaja3	DnaJ heat shock protein family (Hsp40) member A3 [Source:MGI Symbol;Acc:MGI:1933786]	Down	-0.464738	5.83166	2002	1344.17	0.0534585	0.662468
Opa1	OPA1, mitochondrial dynamin like GTPase [Source:MGI Symbol;Acc:MGI:1921393]	Down	-0.449164	6.09931	2127.5	1615.67	0.053433	0.662468
Sf3b5	splicing factor 3b, subunit 5 [Source:MGI Symbol;Acc:MGI:1913375]	Down	-0.441118	5.38598	1403.17	1046.5	0.0533927	0.662468
Gm34353	#N/A	Down	-6.24434	-2.07455	10.5	0	0.0533662	0.662468
Rhbdl2	rhomboid like 2 [Source:MGI Symbol;Acc:MGI:3608413]	Up	0.678295	5.96726	1371.17	2505.17	0.0533648	0.662468
Gm15938	predicted gene 15938 [Source:MGI Symbol;Acc:MGI:3801775]	Up	1.1854	3.03504	146.667	289.167	0.0531049	0.662468
Pacs2	phosphofurin acidic cluster sorting protein 2 [Source:MGI Symbol;Acc:MGI:1924399]	Down	-0.609312	4.9723	957.333	685	0.0530847	0.662468
C130036L24Rik	RIKEN cDNA C130036L24 gene [Source:MGI Symbol;Acc:MGI:2441877]	Down	-3.75301	0.111578	45.5	4.16667	0.055135	0.662904
Pdlim1	PDZ and LIM domain 1 (elfin) [Source:MGI Symbol;Acc:MGI:1860611]	Down	-0.384976	8.24269	9457.67	7626.67	0.0553162	0.664599
Gm10814	predicted gene 10814 [Source:MGI Symbol;Acc:MGI:3642580]	Up	6.64184	-1.79383	0	12.1667	0.0557692	0.665684
Sec22b	SEC22 homolog B, vesicle trafficking protein [Source:MGI Symbol;Acc:MGI:1338759]	Down	-0.437687	5.4538	1430.33	1078.5	0.0557634	0.665684
Atp6v1f	ATPase, H+ transporting, lysosomal V1 subunit F [Source:MGI Symbol;Acc:MGI:1913394]	Up	0.412172	6.87317	3037.83	3922	0.0557568	0.665684
Glrx2	glutaredoxin 2 (thioltransferase) [Source:MGI Symbol;Acc:MGI:1916617]	Up	0.632046	4.98205	730.5	1125.33	0.0556783	0.665684
2310033P09Rik	RIKEN cDNA 2310033P09 gene [Source:MGI Symbol;Acc:MGI:1915112]	Up	0.776033	5.86324	1337.33	2000.67	0.0556162	0.665684
Stx11	syntaxin 11 [Source:MGI Symbol;Acc:MGI:1921982]	Up	6.72185	-1.73148	0	13	0.0556015	0.665684
S100g	S100 calcium binding protein G [Source:MGI Symbol;Acc:MGI:104528]	Down	-1.38115	4.84562	1452.5	392.833	0.0555675	0.665684
Gm32886	predicted gene, 32886 [Source:MGI Symbol;Acc:MGI:5592045]	Up	6.66127	-1.78197	0	12	0.0555081	0.665684
Rnf40	ring finger protein 40 [Source:MGI Symbol;Acc:MGI:2142048]	Up	0.385603	6.69294	2598.83	3288.17	0.0554993	0.665684
Lpcat4	lysophosphatidylcholine acyltransferase 4 [Source:MGI Symbol;Acc:MGI:2138993]	Down	-0.846079	4.95302	1164	557.667	0.0563574	0.665968
Tmtc1	transmembrane and tetratricopeptide repeat containing 1 [Source:MGI Symbol;Acc:MGI:3039590]	Up	6.29492	-1.11212	0.166667	20.1667	0.0563532	0.665968
F8a	factor 8-associated gene A [Source:MGI Symbol;Acc:MGI:95474]	Down	-0.764682	3.62346	444.5	280	0.056308	0.665968
Gm35402	#N/A	Up	3.28401	-0.316804	4.16667	42	0.056299	0.665968
Gm26448	predicted gene, 26448 [Source:MGI Symbol;Acc:MGI:5456225]	Down	-6.49754	-1.91406	10.3333	0	0.0562563	0.665968
Adam23	a disintegrin and metallopeptidase domain 23 [Source:MGI Symbol;Acc:MGI:1345162]	Up	6.66185	-1.77866	0	12.3333	0.0561991	0.665968
Podn	podocan [Source:MGI Symbol;Acc:MGI:2674939]	Up	7.16971	-1.40676	0	13.1667	0.0561818	0.665968
Nfe2l2	nuclear factor, erythroid derived 2, like 2 [Source:MGI Symbol;Acc:MGI:108420]	Down	-0.475533	7.28353	4731.67	3581.67	0.0561598	0.665968
Gm6195	predicted pseudogene 6195 [Source:MGI Symbol;Acc:MGI:3647661]	Down	-5.11274	-1.93133	14.1667	0.166667	0.0561574	0.665968
Cyp3a13	cytochrome P450, family 3, subfamily a, polypeptide 13 [Source:MGI Symbol;Acc:MGI:88610]	Down	-0.770329	4.72204	845	511.5	0.0561521	0.665968
Hmgn3	high mobility group nucleosomal binding domain 3 [Source:MGI Symbol;Acc:MGI:2138069]	Down	-6.52489	-1.89953	10	0	0.0560183	0.665968
Ddr1	discoidin domain receptor family, member 1 [Source:MGI Symbol;Acc:MGI:99216]	Down	-0.415122	6.71139	3545.83	2632.5	0.0560117	0.665968
Adgrl4	adhesion G protein-coupled receptor L4 [Source:MGI Symbol;Acc:MGI:2655562]	Up	6.75267	-1.7164	0	12.1667	0.0559581	0.665968
2010109A12Rik	RIKEN cDNA 2010109A12 gene [Source:MGI Symbol;Acc:MGI:1922860]	Up	5.96139	-1.41363	0.166667	12.6667	0.0558806	0.665968
Gm15984	predicted gene 15984 [Source:MGI Symbol;Acc:MGI:3802050]	Up	6.62154	-1.7821	0	17.3333	0.0565092	0.666333
Sp3os	trans-acting transcription factor 3, opposite strand [Source:MGI Symbol;Acc:MGI:1914936]	Up	1.33708	2.03192	66.6667	174.167	0.0565039	0.666333
Gm33424	predicted gene, 33424 [Source:MGI Symbol;Acc:MGI:5592583]	Down	-2.30083	1.58352	127.167	24	0.0564724	0.666333
2010016I18Rik	RIKEN cDNA 2010016I18 gene [Source:MGI Symbol;Acc:MGI:1916456]	Up	1.73307	1.87417	47.5	143.167	0.0566352	0.667342
Pip5k1b	phosphatidylinositol-4-phosphate 5-kinase, type 1 beta [Source:MGI Symbol;Acc:MGI:107930]	Down	-0.556643	5.38117	1395.83	937	0.0566872	0.667479
Gm15991	predicted gene 15991 [Source:MGI Symbol;Acc:MGI:3801813]	Up	1.88193	2.30415	70.6667	209	0.0568452	0.667911
LOC118568057	#N/A	Down	-6.48155	-1.92156	10.8333	0	0.0568381	0.667911
Them5	thioesterase superfamily member 5 [Source:MGI Symbol;Acc:MGI:1913448]	Up	6.49663	-1.87571	0	15.5	0.0567976	0.667911
Gm35189	predicted gene, 35189 [Source:MGI Symbol;Acc:MGI:5594348]	Up	2.63496	1.41392	18.3333	119.833	0.0569766	0.668029
Fnbp4	formin binding protein 4 [Source:MGI Symbol;Acc:MGI:1860513]	Up	0.649468	5.0552	678.667	1146	0.0569602	0.668029
Pdia6	protein disulfide isomerase associated 6 [Source:MGI Symbol;Acc:MGI:1919103]	Down	-0.399168	7.67291	6939.83	5185.83	0.0569092	0.668029
Rac2	Rac family small GTPase 2 [Source:MGI Symbol;Acc:MGI:97846]	Down	-1.15991	3.75676	511.667	199.833	0.0574082	0.670236
Dnajb11	DnaJ heat shock protein family (Hsp40) member B11 [Source:MGI Symbol;Acc:MGI:1915088]	Down	-0.353697	7.2631	4839	3817	0.0573999	0.670236
Col8a2	collagen, type VIII, alpha 2 [Source:MGI Symbol;Acc:MGI:88464]	Down	-4.5792	-0.619599	20.5	1.16667	0.0573583	0.670236
Arf5	ADP-ribosylation factor 5 [Source:MGI Symbol;Acc:MGI:99434]	Up	0.397387	8.45841	9069.5	11531.5	0.0573156	0.670236
Gm40564	#N/A	Up	6.59649	-1.82939	0	11.6667	0.0572563	0.670236
Atp5b	ATP synthase, H+ transporting mitochondrial F1 complex, beta subunit [Source:MGI Symbol;Acc:MGI:107801]	Down	-0.333212	11.1503	73229.2	58361.3	0.0572439	0.670236
Herc2	HECT and RLD domain containing E3 ubiquitin protein ligase 2 [Source:MGI Symbol;Acc:MGI:103234]	Down	-0.573195	4.62564	813.5	547.333	0.0574617	0.670386
Gm51635	#N/A	Down	-6.0862	-2.1889	9	0	0.0576006	0.670587
Perp	PERP, TP53 apoptosis effector [Source:MGI Symbol;Acc:MGI:1929938]	Down	-0.389247	7.15159	4518.5	3602.5	0.0575807	0.670587
Galk2	galactokinase 2 [Source:MGI Symbol;Acc:MGI:1917226]	Down	-0.490559	5.21784	1208.67	897.667	0.0575707	0.670587
Nfe2l1	nuclear factor, erythroid derived 2,-like 1 [Source:MGI Symbol;Acc:MGI:99421]	Down	-0.356832	6.70677	3354	2578.83	0.0577126	0.670944
Ndufa2	NADH:ubiquinone oxidoreductase subunit A2 [Source:MGI Symbol;Acc:MGI:1343103]	Up	0.419007	7.85023	5948	7616.67	0.0577025	0.670944
Tcf23	transcription factor 23 [Source:MGI Symbol;Acc:MGI:1934960]	Down	-1.59244	2.64684	222.333	84.6667	0.0578756	0.670951
Msl1	male specific lethal 1 [Source:MGI Symbol;Acc:MGI:1921276]	Up	0.380633	6.63355	2429.83	3146.83	0.0578392	0.670951
Smim40	small integral membrane protein 40 [Source:MGI Symbol;Acc:MGI:3054967]	Up	6.66213	-1.78712	0	11.3333	0.057828	0.670951
Fzd5	frizzled class receptor 5 [Source:MGI Symbol;Acc:MGI:108571]	Down	-0.543515	6.46003	2977.33	1924.33	0.0577974	0.670951
Prdm2	PR domain containing 2, with ZNF domain [Source:MGI Symbol;Acc:MGI:107628]	Down	-0.540873	5.24092	1163.33	849.667	0.0580086	0.672021
6030442K20Rik	RIKEN cDNA 6030442K20 gene [Source:MGI Symbol;Acc:MGI:1925126]	Down	-6.04323	-2.21085	9.33333	0	0.0591884	0.672022
Gm31557	predicted gene, 31557 [Source:MGI Symbol;Acc:MGI:5590716]	Up	6.48714	-1.89842	0	13.1667	0.0591548	0.672022
Gm39505	#N/A	Up	6.56574	-1.85962	0	10.6667	0.0591275	0.672022
Akap14	A kinase (PRKA) anchor protein 14 [Source:MGI Symbol;Acc:MGI:3618288]	Up	6.49034	-1.91052	0	10.6667	0.0590733	0.672022
Nox4	NADPH oxidase 4 [Source:MGI Symbol;Acc:MGI:1354184]	Up	6.4953	-1.88968	0	13.6667	0.0590552	0.672022
Tbcd	tubulin-specific chaperone d [Source:MGI Symbol;Acc:MGI:1919686]	Down	-0.471853	5.73995	1638.17	1268.33	0.0590435	0.672022
Ttbk2	tau tubulin kinase 2 [Source:MGI Symbol;Acc:MGI:2155779]	Down	-1.36104	2.41572	182.333	88.3333	0.05904	0.672022
Gm30635	#N/A	Up	3.23451	0.115909	6.5	42.6667	0.0589961	0.672022
B4galt1	UDP-Gal:betaGlcNAc beta 1,4- galactosyltransferase, polypeptide 1 [Source:MGI Symbol;Acc:MGI:95705]	Down	-0.482349	5.51463	1473.33	1053.83	0.0589033	0.672022
Fam133b	family with sequence similarity 133, member B [Source:MGI Symbol;Acc:MGI:1915402]	Up	0.515528	5.40583	1003	1400	0.0588589	0.672022
Me1	malic enzyme 1, NADP(+)-dependent, cytosolic [Source:MGI Symbol;Acc:MGI:97043]	Down	-1.55072	4.84231	1162.67	385.167	0.0588352	0.672022
Gm39954	#N/A	Up	1.81369	2.98502	97.6667	318	0.0587931	0.672022
Wdr89	WD repeat domain 89 [Source:MGI Symbol;Acc:MGI:1919588]	Down	-6.43078	-1.95392	10.6667	0	0.0587728	0.672022
Sh3yl1	Sh3 domain YSC-like 1 [Source:MGI Symbol;Acc:MGI:1346118]	Down	-0.640244	5.14156	1014.5	815.667	0.0587316	0.672022
Mir6516	microRNA 6516 [Source:MGI Symbol;Acc:MGI:5562736]	Up	2.53211	1.01665	17.3333	103.167	0.0587102	0.672022
Ccdc146	coiled-coil domain containing 146 [Source:MGI Symbol;Acc:MGI:1922422]	Down	-6.42251	-1.96401	10.5	0	0.0586757	0.672022
Gm16596	predicted gene, 16596 [Source:MGI Symbol;Acc:MGI:4439520]	Up	7.00604	-1.53476	0	12.6667	0.0586191	0.672022
Muc3	mucin 3, intestinal [Source:MGI Symbol;Acc:MGI:1203527]	Down	-0.734287	10.5377	50949	37180.2	0.0585725	0.672022
Gm38737	#N/A	Up	6.53304	-1.8691	0	12.8333	0.0585394	0.672022
A530072M11Rik	RIKEN cDNA gene A530072M11 [Source:MGI Symbol;Acc:MGI:4440477]	Up	3.94894	-0.619724	2.16667	36.8333	0.0584893	0.672022
D330041H03Rik	RIKEN cDNA D330041H03 gene [Source:MGI Symbol;Acc:MGI:3603827]	Up	4.11656	-1.3283	0.833333	19.3333	0.0584432	0.672022
Csnk2b	casein kinase 2, beta polypeptide [Source:MGI Symbol;Acc:MGI:88548]	Down	-0.599029	5.01293	1085.83	746.833	0.0583464	0.672022
LOC118568176	#N/A	Up	7.10092	-1.4628	0	12.6667	0.0583406	0.672022
Edf1	endothelial differentiation-related factor 1 [Source:MGI Symbol;Acc:MGI:1891227]	Down	-0.328878	8.52302	11791.3	9409.5	0.0583171	0.672022
Egf	epidermal growth factor [Source:MGI Symbol;Acc:MGI:95290]	Up	1.62153	1.94445	60	151.833	0.0583095	0.672022
Higd1a	HIG1 domain family, member 1A [Source:MGI Symbol;Acc:MGI:1930666]	Down	-0.563045	8.39724	11591.5	7345.33	0.0582815	0.672022
Zfp781	zinc finger protein 781 [Source:MGI Symbol;Acc:MGI:3696710]	Down	-6.44503	-1.95283	10.1667	0	0.0581656	0.672022
Arhgap9	Rho GTPase activating protein 9 [Source:MGI Symbol;Acc:MGI:2143764]	Down	-2.20306	1.97576	160.167	35	0.0581089	0.672022
Myd88	myeloid differentiation primary response gene 88 [Source:MGI Symbol;Acc:MGI:108005]	Down	-0.626837	4.86597	968.167	635.333	0.0580963	0.672022
Vps37c	vacuolar protein sorting 37C [Source:MGI Symbol;Acc:MGI:2147661]	Down	-0.459792	5.54388	1552.17	1102.33	0.0592581	0.672351
Gm27042	predicted gene, 27042 [Source:MGI Symbol;Acc:MGI:5504157]	Down	-5.17305	-0.673718	30.1667	0.666667	0.0595502	0.672892
Gm29811	predicted gene, 29811 [Source:MGI Symbol;Acc:MGI:5588970]	Up	6.6048	-1.83141	0	10.8333	0.0595126	0.672892
Itpa	inosine triphosphatase (nucleoside triphosphate pyrophosphatase) [Source:MGI Symbol;Acc:MGI:96622]	Down	-0.544633	5.27768	1362.5	956.667	0.0595101	0.672892
Slc4a4	solute carrier family 4 (anion exchanger), member 4 [Source:MGI Symbol;Acc:MGI:1927555]	Down	-0.569515	4.86195	907.833	666.833	0.0594514	0.672892
Ndufs5-ps	NADH:ubiquinone oxidoreductase core subunit S5, pseudogene [Source:MGI Symbol;Acc:MGI:3612445]	Up	0.698722	3.86106	323.167	521.5	0.0594299	0.672892
Peli1	pellino 1 [Source:MGI Symbol;Acc:MGI:1914495]	Up	0.43355	6.02288	1610.5	2249.17	0.0594007	0.672892
Tepsin	TEPSIN, adaptor related protein complex 4 accessory protein [Source:MGI Symbol;Acc:MGI:1926027]	Up	0.479635	4.89623	709	974.667	0.0596745	0.672917
Gm26908	#N/A	Up	1.56014	2.42716	83	206.5	0.0596608	0.672917
Ms4a1	membrane-spanning 4-domains, subfamily A, member 1 [Source:MGI Symbol;Acc:MGI:88321]	Up	6.47675	-1.90147	0	13.8333	0.0596372	0.672917
Stxbp5l	syntaxin binding protein 5-like [Source:MGI Symbol;Acc:MGI:2443815]	Down	-6.35642	-2.02049	9.16667	0	0.0598796	0.67385
Zbtb8os	zinc finger and BTB domain containing 8 opposite strand [Source:MGI Symbol;Acc:MGI:1914356]	Down	-0.494652	5.7148	1629.83	1270.83	0.0598522	0.67385
Tmcc3	transmembrane and coiled coil domains 3 [Source:MGI Symbol;Acc:MGI:2442900]	Down	-0.595712	6.32073	2392	1692.83	0.0598089	0.67385
Ube2r2	ubiquitin-conjugating enzyme E2R 2 [Source:MGI Symbol;Acc:MGI:1914865]	Up	0.428069	7.25613	3803.33	5253.33	0.0600355	0.674226
Vtn	vitronectin [Source:MGI Symbol;Acc:MGI:98940]	Up	7.03291	-1.5087	0	13.1667	0.0600335	0.674226
Gm35028	predicted gene, 35028 [Source:MGI Symbol;Acc:MGI:5594187]	Up	6.57829	-1.85115	0	10.6667	0.0599946	0.674226
Gm21814	predicted gene, 21814 [Source:MGI Symbol;Acc:MGI:5433978]	Down	-5.90496	-1.17835	17.5	0.333333	0.0601676	0.674335
C430014B12Rik	RIKEN cDNA C430014B12 gene [Source:MGI Symbol;Acc:MGI:2444820]	Down	-5.34472	-2.00592	10.8333	0.166667	0.0601457	0.674335
Stx3	syntaxin 3 [Source:MGI Symbol;Acc:MGI:103077]	Up	0.431946	5.69249	1206.17	1638	0.0601306	0.674335
4933439K11Rik	RIKEN cDNA 4933439K11 gene [Source:MGI Symbol;Acc:MGI:1918569]	Up	3.47311	-0.115164	4.33333	38	0.0611793	0.676041
Penk	preproenkephalin [Source:MGI Symbol;Acc:MGI:104629]	Up	6.8917	-1.6081	0	15.8333	0.0611576	0.676041
Crb2	crumbs family member 2 [Source:MGI Symbol;Acc:MGI:2679260]	Up	6.48734	-1.90917	0	11	0.0611114	0.676041
Serinc1	serine incorporator 1 [Source:MGI Symbol;Acc:MGI:1926228]	Down	-0.474484	5.2433	1210.83	925.167	0.0610737	0.676041
Zbtb7b	zinc finger and BTB domain containing 7B [Source:MGI Symbol;Acc:MGI:102755]	Down	-0.490913	7.26023	4929.83	3500.5	0.0610678	0.676041
Ces2a	carboxylesterase 2A [Source:MGI Symbol;Acc:MGI:2142491]	Down	-0.615223	7.57692	5641.67	4156.83	0.0610265	0.676041
Gm35166	predicted gene, 35166 [Source:MGI Symbol;Acc:MGI:5594325]	Up	7.01871	-1.51898	0	13.1667	0.0610119	0.676041
Hgfac	hepatocyte growth factor activator [Source:MGI Symbol;Acc:MGI:1859281]	Up	0.518674	8.319	8163.67	11004.8	0.0610019	0.676041
Gulo	gulonolactone (L-) oxidase [Source:MGI Symbol;Acc:MGI:1353434]	Up	6.53094	-1.88664	0	10.3333	0.0609745	0.676041
St3gal4	ST3 beta-galactoside alpha-2,3-sialyltransferase 4 [Source:MGI Symbol;Acc:MGI:1316743]	Down	-0.506102	7.40125	5611.5	3940.5	0.0608825	0.676041
Ndufb6	NADH:ubiquinone oxidoreductase subunit B6 [Source:MGI Symbol;Acc:MGI:2684983]	Down	-0.417357	5.78884	1821.67	1439.33	0.0608766	0.676041
2010103J01Rik	RIKEN cDNA 2010103J01 gene [Source:MGI Symbol;Acc:MGI:1917139]	Up	5.638	-2.50445	0	5.33333	0.0608678	0.676041
Intu	inturned planar cell polarity protein [Source:MGI Symbol;Acc:MGI:2443752]	Down	-1.31575	2.69839	186.667	111.667	0.0607386	0.676041
Mfap3l	microfibrillar-associated protein 3-like [Source:MGI Symbol;Acc:MGI:1918556]	Down	-0.912513	4.38875	777.167	378.833	0.0607212	0.676041
Dusp23	dual specificity phosphatase 23 [Source:MGI Symbol;Acc:MGI:1915690]	Up	0.629064	5.03978	801.167	1168.83	0.0607176	0.676041
Mier1	MEIR1 treanscription regulator [Source:MGI Symbol;Acc:MGI:1918398]	Down	-0.677451	6.45108	2521.83	1874	0.0606412	0.676041
Zan	zonadhesin [Source:MGI Symbol;Acc:MGI:106656]	Up	0.649967	5.81316	1343.83	2093	0.0606258	0.676041
n-TGacc1	#N/A	Up	6.55072	-1.87154	0	10.5	0.0606179	0.676041
Gm4285	predicted gene 4285 [Source:MGI Symbol;Acc:MGI:3782463]	Up	1.30503	3.68814	230.833	513.833	0.0606157	0.676041
Hpd	4-hydroxyphenylpyruvic acid dioxygenase [Source:MGI Symbol;Acc:MGI:96213]	Up	0.428923	7.39709	4405.17	5513	0.060578	0.676041
Gm19531	predicted gene, 19531 [Source:MGI Symbol;Acc:MGI:5011716]	Up	2.46214	1.10755	18.6667	91.8333	0.0605207	0.676041
Gm51871	#N/A	Down	-6.32229	-2.03639	9.83333	0	0.061278	0.676679
Zfp169	zinc finger protein 169 [Source:MGI Symbol;Acc:MGI:1915161]	Up	1.0481	3.19334	186	347.333	0.0613693	0.676783
Znrf2	zinc and ring finger 2 [Source:MGI Symbol;Acc:MGI:1196246]	Down	-0.849838	4.30459	607.167	402.5	0.0613433	0.676783
Snx15	sorting nexin 15 [Source:MGI Symbol;Acc:MGI:1916274]	Down	-0.533455	4.8109	935.5	692.333	0.0614999	0.677319
Otoa	otoancorin [Source:MGI Symbol;Acc:MGI:2149209]	Up	6.38455	-1.98729	0	10	0.0614826	0.677319
Cd59a	CD59a antigen [Source:MGI Symbol;Acc:MGI:109177]	Up	2.97533	-0.369407	4.83333	36.5	0.0615926	0.677436
Wtap	WT1 associating protein [Source:MGI Symbol;Acc:MGI:1926395]	Down	-0.499229	5.22811	1147.67	891.5	0.0615534	0.677436
Smarcc1	SWI/SNF related, matrix associated, actin dependent regulator of chromatin, subfamily c, member 1 [Source:MGI Symbol;Acc:MGI:1203524]	Up	0.383458	6.16179	1711.17	2274.33	0.0616691	0.677827
Zfp112	zinc finger protein 112 [Source:MGI Symbol;Acc:MGI:1929115]	Up	3.11413	0.741992	9.5	68.3333	0.0620669	0.678587
Chrna10	cholinergic receptor, nicotinic, alpha polypeptide 10 [Source:MGI Symbol;Acc:MGI:3609260]	Down	-6.29141	-2.06875	8.66667	0	0.0620516	0.678587
Nr4a1	nuclear receptor subfamily 4, group A, member 1 [Source:MGI Symbol;Acc:MGI:1352454]	Up	1.25766	2.63019	95.5	251.333	0.0620183	0.678587
Gm13570	predicted gene 13570 [Source:MGI Symbol;Acc:MGI:3649720]	Up	6.88161	-1.62026	0	13.1667	0.0620133	0.678587
Gm48745	predicted gene, 48745 [Source:MGI Symbol;Acc:MGI:6098416]	Up	6.90137	-1.61293	0	13.8333	0.0620012	0.678587
Galnt2	polypeptide N-acetylgalactosaminyltransferase 2 [Source:MGI Symbol;Acc:MGI:894694]	Down	-0.654948	4.43633	721.5	498.833	0.0619057	0.678587
LOC118568773	#N/A	Up	1.37593	3.64534	221.833	472.833	0.0618666	0.678587
Gm12348	predicted gene 12348 [Source:MGI Symbol;Acc:MGI:3652160]	Down	-5.93303	-2.28246	8.83333	0	0.0618514	0.678587
4930556N13Rik	RIKEN cDNA 4930556N13 gene [Source:MGI Symbol;Acc:MGI:1922535]	Up	6.48371	-1.92187	0	10	0.0621346	0.678878
Cry2	cryptochrome 2 (photolyase-like) [Source:MGI Symbol;Acc:MGI:1270859]	Up	0.811837	3.58864	254.833	427.833	0.0623456	0.679386
Tmx4	thioredoxin-related transmembrane protein 4 [Source:MGI Symbol;Acc:MGI:106558]	Up	1.528	1.89601	57.1667	139.167	0.0623359	0.679386
Zkscan17	zinc finger with KRAB and SCAN domains 17 [Source:MGI Symbol;Acc:MGI:2679270]	Up	0.677814	4.28369	424.667	723.667	0.0622777	0.679386
Emc4	ER membrane protein complex subunit 4 [Source:MGI Symbol;Acc:MGI:1915282]	Down	-0.619167	4.93078	1133.17	744.333	0.0622713	0.679386
Evc	EvC ciliary complex subunit 1 [Source:MGI Symbol;Acc:MGI:1890596]	Up	6.97085	-1.56815	0	11.6667	0.0627147	0.67982
Atg3	autophagy related 3 [Source:MGI Symbol;Acc:MGI:1915091]	Down	-0.578966	5.10797	1025.67	792.5	0.0626926	0.67982
Agtr1a	angiotensin II receptor, type 1a [Source:MGI Symbol;Acc:MGI:87964]	Up	6.36064	-1.99477	0	11.5	0.0626772	0.67982
Ttyh2	tweety family member 2 [Source:MGI Symbol;Acc:MGI:2157091]	Down	-0.908938	4.26948	672.167	337	0.0626612	0.67982
Rpn1	ribophorin I [Source:MGI Symbol;Acc:MGI:98084]	Down	-0.402687	8.48804	12317.3	9143.33	0.0626035	0.67982
Dpep1	dipeptidase 1 [Source:MGI Symbol;Acc:MGI:94917]	Down	-0.497964	8.25812	9755	6836.33	0.0625622	0.67982
Xpc	xeroderma pigmentosum, complementation group C [Source:MGI Symbol;Acc:MGI:103557]	Down	-0.697053	3.60084	431.167	267	0.0625582	0.67982
B930059L03Rik	RIKEN cDNA B930059L03 gene [Source:MGI Symbol;Acc:MGI:2442724]	Up	4.62948	-0.947208	0.666667	29	0.0625391	0.67982
Prss48	protease, serine 48 [Source:MGI Symbol;Acc:MGI:2685865]	Up	6.30893	-2.03984	0	9.66667	0.0653526	0.680293
Gpx2-ps1	glutathione peroxidase 2, pseudogene 1 [Source:MGI Symbol;Acc:MGI:106627]	Down	-0.858473	3.82225	572.167	288.5	0.0653398	0.680293
Tmem182	transmembrane protein 182 [Source:MGI Symbol;Acc:MGI:1923725]	Down	-2.36103	1.66073	91.3333	30.5	0.065316	0.680293
Rassf6	Ras association (RalGDS/AF-6) domain family member 6 [Source:MGI Symbol;Acc:MGI:1920496]	Up	0.639914	5.50437	1061.17	1642.33	0.0652833	0.680293
Gm49208	predicted gene, 49208 [Source:MGI Symbol;Acc:MGI:6118659]	Up	6.97969	-1.54528	0	13.3333	0.0652563	0.680293
Gpr85	G protein-coupled receptor 85 [Source:MGI Symbol;Acc:MGI:1927851]	Up	6.90145	-1.62715	0	10.8333	0.0651754	0.680293
9130019P16Rik	RIKEN cDNA 9130019P16 gene [Source:MGI Symbol;Acc:MGI:1918824]	Up	2.60729	0.418514	8.83333	61	0.065173	0.680293
Dgkz	diacylglycerol kinase zeta [Source:MGI Symbol;Acc:MGI:1278339]	Down	-0.388513	6.23417	2419.83	1783	0.0651321	0.680293
Lfng	LFNG O-fucosylpeptide 3-beta-N-acetylglucosaminyltransferase [Source:MGI Symbol;Acc:MGI:1095413]	Up	0.911551	3.27401	199.833	354.667	0.0650836	0.680293
Ccdc88b	coiled-coil domain containing 88B [Source:MGI Symbol;Acc:MGI:1925567]	Down	-2.4625	2.31108	183.667	36.5	0.0650383	0.680293
5430431A17Rik	RIKEN cDNA 5430431A17 gene [Source:MGI Symbol;Acc:MGI:1918618]	Up	4.35505	-1.42976	0.666667	18.1667	0.0649993	0.680293
Nipsnap2	nipsnap homolog 2 [Source:MGI Symbol;Acc:MGI:1278343]	Down	-0.475042	5.72309	1792.83	1228.67	0.064985	0.680293
Gm42059	#N/A	Up	6.37483	-2.00115	0	9.33333	0.0649707	0.680293
Gm46040	#N/A	Up	6.32018	-2.03063	0	9.83333	0.06494	0.680293
Gm16599	predicted gene, 16599 [Source:MGI Symbol;Acc:MGI:4439523]	Up	1.50255	2.67905	101	261.667	0.0649255	0.680293
Ugt1a1	UDP glucuronosyltransferase 1 family, polypeptide A1 [Source:MGI Symbol;Acc:MGI:98898]	Down	-1.138	4.50706	689.667	367.5	0.064906	0.680293
Epb41l4aos	erythrocyte membrane protein band 4.1 like 4a, opposite strand [Source:MGI Symbol;Acc:MGI:1916999]	Up	0.567244	5.57314	1079.5	1804.67	0.0648922	0.680293
Mrps5	mitochondrial ribosomal protein S5 [Source:MGI Symbol;Acc:MGI:1924971]	Down	-0.390399	6.17299	2254.83	1823.5	0.0648704	0.680293
Gpr82	G protein-coupled receptor 82 [Source:MGI Symbol;Acc:MGI:2441734]	Up	2.94345	0.0588052	6.33333	42	0.064795	0.680293
Gm35290	predicted gene, 35290 [Source:MGI Symbol;Acc:MGI:5594449]	Up	2.87173	1.05522	13.8333	81.8333	0.0647487	0.680293
Gm34305	#N/A	Up	2.08938	1.45334	33.8333	117.333	0.0647483	0.680293
Gm32547	#N/A	Up	6.27923	-2.03274	0	13.5	0.0646572	0.680293
Shtn1	shootin 1 [Source:MGI Symbol;Acc:MGI:1918903]	Down	-0.409114	5.98275	1912	1517.83	0.0646345	0.680293
Lppos	#N/A	Up	1.12421	3.21879	184.833	390.167	0.0646126	0.680293
Atp6v1e1	ATPase, H+ transporting, lysosomal V1 subunit E1 [Source:MGI Symbol;Acc:MGI:894326]	Down	-0.424892	6.24288	2386.17	1856.67	0.0645862	0.680293
Gm25394	predicted gene, 25394 [Source:MGI Symbol;Acc:MGI:5455171]	Up	6.20364	-2.08294	0	13	0.0645689	0.680293
G6pdx	glucose-6-phosphate dehydrogenase X-linked [Source:MGI Symbol;Acc:MGI:105979]	Down	-0.46687	6.26899	2467.17	1762.5	0.0645496	0.680293
Zg16	zymogen granule protein 16 [Source:MGI Symbol;Acc:MGI:1916286]	Up	0.721528	11.0366	46742.7	81075.7	0.0645327	0.680293
Ramac	RNA guanine-7 methyltransferase activating subunit [Source:MGI Symbol;Acc:MGI:1914398]	Down	-0.597599	4.90554	983.667	702.167	0.0645067	0.680293
Mon1b	MON1 homolog B, secretory traffciking associated [Source:MGI Symbol;Acc:MGI:1923231]	Down	-0.597976	4.67118	918.333	564.667	0.0644831	0.680293
Iba57	IBA57 homolog, iron-sulfur cluster assembly [Source:MGI Symbol;Acc:MGI:3041174]	Down	-0.563944	4.53315	772.667	521.667	0.0644113	0.680293
Hint2	histidine triad nucleotide binding protein 2 [Source:MGI Symbol;Acc:MGI:1916167]	Up	0.497675	6.28558	1946.67	2719.83	0.0644098	0.680293
St6galnac2	ST6 (alpha-N-acetyl-neuraminyl-2,3-beta-galactosyl-1,3)-N-acetylgalactosaminide alpha-2,6-sialyltransferase 2 [Source:MGI Symbol;Acc:MGI:107553]	Up	0.420948	6.69427	2627.33	3325	0.0644008	0.680293
Pfdn5	prefoldin 5 [Source:MGI Symbol;Acc:MGI:1928753]	Up	0.432133	8.98678	12770.2	17175.2	0.0642908	0.680293
Gm35364	#N/A	Up	6.41394	-1.9737	0	9.5	0.0642539	0.680293
Dhx36	DEAH (Asp-Glu-Ala-His) box polypeptide 36 [Source:MGI Symbol;Acc:MGI:1919412]	Down	-0.828792	4.09369	492.5	326.667	0.0642303	0.680293
Prnp	prion protein [Source:MGI Symbol;Acc:MGI:97769]	Down	-0.579225	6.60726	3387.83	2047.83	0.064176	0.680293
Cpt2	carnitine palmitoyltransferase 2 [Source:MGI Symbol;Acc:MGI:109176]	Down	-0.415614	6.61011	3194.17	2332.33	0.0641709	0.680293
Gm52176	#N/A	Up	6.29066	-2.03935	0	11.6667	0.0641137	0.680293
Gm36841	#N/A	Down	-5.8939	-2.2991	9.5	0	0.0641094	0.680293
Nisch	nischarin [Source:MGI Symbol;Acc:MGI:1928323]	Up	0.352569	7.55658	4825	5900.5	0.0640077	0.680293
Uevld	UEV and lactate/malate dehyrogenase domains [Source:MGI Symbol;Acc:MGI:1860490]	Up	0.698295	4.03081	328.167	580	0.063991	0.680293
4933416M07Rik	RIKEN cDNA 4933416M07 gene [Source:MGI Symbol;Acc:MGI:1918332]	Up	4.67058	-0.850235	1	24.5	0.0639767	0.680293
Rps14	ribosomal protein S14 [Source:MGI Symbol;Acc:MGI:98107]	Up	0.454773	10.7092	41231.5	60602.8	0.0639616	0.680293
Uaca	uveal autoantigen with coiled-coil domains and ankyrin repeats [Source:MGI Symbol;Acc:MGI:1919815]	Down	-0.475873	6.38461	2461.33	1960.5	0.0638832	0.680293
Pkd1l1	polycystic kidney disease 1 like 1 [Source:MGI Symbol;Acc:MGI:2156538]	Up	6.45382	-1.94355	0	9.83333	0.0638261	0.680293
Rbm25	RNA binding motif protein 25 [Source:MGI Symbol;Acc:MGI:1914289]	Up	0.421437	7.85712	5563.67	7094.17	0.0637181	0.680293
Ntrk2	neurotrophic tyrosine kinase, receptor, type 2 [Source:MGI Symbol;Acc:MGI:97384]	Down	-0.961916	3.85563	553.667	253.833	0.0636674	0.680293
Gm3775	#N/A	Up	6.43892	-1.95533	0	9.66667	0.0636212	0.680293
Dync2li1	dynein cytoplasmic 2 light intermediate chain 1 [Source:MGI Symbol;Acc:MGI:1913996]	Down	-2.79244	1.42361	84.6667	17.3333	0.0635862	0.680293
Plxnb3	plexin B3 [Source:MGI Symbol;Acc:MGI:2154240]	Up	6.40089	-1.97301	0	10.3333	0.0635327	0.680293
Gm41338	#N/A	Up	6.4331	-1.95915	0	9.66667	0.0635116	0.680293
1110004F10Rik	RIKEN cDNA 1110004F10 gene [Source:MGI Symbol;Acc:MGI:1929274]	Down	-0.468832	5.77877	1711.83	1328.67	0.0634887	0.680293
Gstt1	glutathione S-transferase, theta 1 [Source:MGI Symbol;Acc:MGI:107379]	Down	-0.473264	5.55097	1609.83	1140.17	0.0634371	0.680293
Trim29	tripartite motif-containing 29 [Source:MGI Symbol;Acc:MGI:1919419]	Down	-2.9407	0.794108	95.8333	10.5	0.0634223	0.680293
Tmod3	tropomodulin 3 [Source:MGI Symbol;Acc:MGI:1355315]	Down	-0.513665	5.66589	1553.83	1139.67	0.0634136	0.680293
Tmem160	transmembrane protein 160 [Source:MGI Symbol;Acc:MGI:1916344]	Up	0.534858	5.99428	1544.83	2140.17	0.0633003	0.680293
Fau	Finkel-Biskis-Reilly murine sarcoma virus (FBR-MuSV) ubiquitously expressed (fox derived) [Source:MGI Symbol;Acc:MGI:102547]	Up	0.395694	10.2496	31280.2	41686.8	0.0632344	0.680293
Xlr4b	X-linked lymphocyte-regulated 4B [Source:MGI Symbol;Acc:MGI:1350975]	Down	-6.26037	-2.079	9.33333	0	0.0631926	0.680293
Akr1c19	aldo-keto reductase family 1, member C19 [Source:MGI Symbol;Acc:MGI:2653678]	Down	-0.576603	7.24247	4791.67	3258.5	0.0631255	0.680293
Rptor	regulatory associated protein of MTOR, complex 1 [Source:MGI Symbol;Acc:MGI:1921620]	Down	-0.620424	4.87186	1077.67	642.667	0.0631221	0.680293
Gm4876	predicted gene 4876 [Source:MGI Symbol;Acc:MGI:3647654]	Up	6.36444	-2.00422	0	9.66667	0.0629882	0.680293
C730002L08Rik	RIKEN cDNA C730002L08 gene [Source:MGI Symbol;Acc:MGI:2443493]	Up	6.45819	-1.94068	0	9.83333	0.0628139	0.680293
Gabpb1	GA repeat binding protein, beta 1 [Source:MGI Symbol;Acc:MGI:95611]	Up	1.09831	4.07337	323.5	602.167	0.0654673	0.681058
Jup	junction plakoglobin [Source:MGI Symbol;Acc:MGI:96650]	Down	-0.420623	8.20043	9445	6982	0.0655951	0.681101
Zbtb22	zinc finger and BTB domain containing 22 [Source:MGI Symbol;Acc:MGI:1931870]	Down	-0.436157	5.37228	1361.67	982.167	0.06558	0.681101
Srl	sarcalumenin [Source:MGI Symbol;Acc:MGI:2146620]	Down	-1.09607	3.20078	274.5	158.667	0.0655373	0.681101
Atp10d	ATPase, class V, type 10D [Source:MGI Symbol;Acc:MGI:2450125]	Up	6.33432	-2.03152	0	9	0.0660309	0.681343
Dennd2d	DENN/MADD domain containing 2D [Source:MGI Symbol;Acc:MGI:2181193]	Up	0.419094	5.88886	1464.67	1937.67	0.0660117	0.681343
Lmo7	LIM domain only 7 [Source:MGI Symbol;Acc:MGI:1353586]	Down	-0.539658	6.40435	2644.17	1842.33	0.0660068	0.681343
Gpatch11	G patch domain containing 11 [Source:MGI Symbol;Acc:MGI:1858435]	Down	-0.64332	4.49158	720.167	525.667	0.0659539	0.681343
Actg2	actin, gamma 2, smooth muscle, enteric [Source:MGI Symbol;Acc:MGI:104589]	Up	2.47106	0.856405	15	80.3333	0.0659437	0.681343
Scarna17	small Cajal body-specific RNA 17 [Source:MGI Symbol;Acc:MGI:3819483]	Up	4.35898	-1.52675	0.666667	12.8333	0.0658835	0.681343
Gm40126	#N/A	Up	2.37561	1.24087	20.1667	103.333	0.0658748	0.681343
Oc90	otoconin 90 [Source:MGI Symbol;Acc:MGI:1313269]	Up	6.85231	-1.66612	0	10.5	0.065866	0.681343
Pou6f1	POU domain, class 6, transcription factor 1 [Source:MGI Symbol;Acc:MGI:102935]	Up	1.42132	2.52693	95.5	217.667	0.0657345	0.681343
Iscu	iron-sulfur cluster assembly enzyme [Source:MGI Symbol;Acc:MGI:1913633]	Down	-0.410514	5.77039	1792.5	1330.5	0.0656932	0.681343
Ap3s1	adaptor-related protein complex 3, sigma 1 subunit [Source:MGI Symbol;Acc:MGI:1337062]	Down	-0.697592	5.30339	1125.83	887.667	0.06623	0.682545
Phf20	PHD finger protein 20 [Source:MGI Symbol;Acc:MGI:2444148]	Up	0.640253	4.47063	503.333	798.667	0.0662119	0.682545
Gm13594	predicted gene 13594 [Source:MGI Symbol;Acc:MGI:3702953]	Up	1.37876	2.69102	107.667	260	0.0662784	0.682618
Gla	galactosidase, alpha [Source:MGI Symbol;Acc:MGI:1347344]	Down	-0.669459	3.68866	435.833	293.833	0.0663536	0.682967
Trim31	tripartite motif-containing 31 [Source:MGI Symbol;Acc:MGI:2385051]	Down	-0.54389	4.74841	886.167	646.833	0.0699437	0.683306
Gm52134	#N/A	Down	-3.85211	-0.162449	49.6667	2	0.0699409	0.683306
Gm32856	predicted gene, 32856 [Source:MGI Symbol;Acc:MGI:5592015]	Down	-1.81267	1.43442	94.1667	36.3333	0.0698917	0.683306
LOC118567848	#N/A	Up	5.07966	-2.05695	0.166667	10	0.0698527	0.683306
Ccn3	cellular communication network factor 3 [Source:MGI Symbol;Acc:MGI:109185]	Up	0.448765	6.96048	2886.67	4037.5	0.0698257	0.683306
LOC118567597	#N/A	Up	6.70502	-1.76483	0	10.8333	0.0698076	0.683306
Tmem143	transmembrane protein 143 [Source:MGI Symbol;Acc:MGI:1917459]	Down	-0.730948	3.99616	510	333.833	0.0697988	0.683306
Bok	BCL2-related ovarian killer [Source:MGI Symbol;Acc:MGI:1858494]	Up	0.588963	4.72053	609.667	886.167	0.0697035	0.683306
Crnde	colorectal neoplasia differentially expressed (non-protein coding) [Source:MGI Symbol;Acc:MGI:1918546]	Up	6.75902	-1.7421	0	9.66667	0.0696629	0.683306
Wdsub1	WD repeat, SAM and U-box domain containing 1 [Source:MGI Symbol;Acc:MGI:1919387]	Up	0.532865	4.37026	471	705.667	0.0696531	0.683306
Gm38955	#N/A	Up	6.57457	-1.87052	0	9.66667	0.0696283	0.683306
Gm4841	predicted gene 4841 [Source:MGI Symbol;Acc:MGI:3643814]	Up	6.56833	-1.84445	0	14.3333	0.0695446	0.683306
Pex3	peroxisomal biogenesis factor 3 [Source:MGI Symbol;Acc:MGI:1929646]	Down	-0.884276	3.96807	443.833	317.667	0.0695412	0.683306
Cdadc1	cytidine and dCMP deaminase domain containing 1 [Source:MGI Symbol;Acc:MGI:1919141]	Up	0.577515	5.11879	825.833	1219	0.0695042	0.683306
Gm28269	predicted gene 28269 [Source:MGI Symbol;Acc:MGI:5578975]	Down	-6.02536	-2.25517	7.16667	0	0.0694735	0.683306
Epb41l3	erythrocyte membrane protein band 4.1 like 3 [Source:MGI Symbol;Acc:MGI:103008]	Down	-0.596144	6.13614	2254.83	1498	0.0694297	0.683306
Gm51666	#N/A	Up	6.76304	-1.73708	0	9.83333	0.0694234	0.683306
Borcs7	BLOC-1 related complex subunit 7 [Source:MGI Symbol;Acc:MGI:1913689]	Up	0.513691	4.70844	578	883.833	0.0694147	0.683306
Col8a1	collagen, type VIII, alpha 1 [Source:MGI Symbol;Acc:MGI:88463]	Up	1.31936	3.7309	233.333	515.5	0.0693852	0.683306
Fxn	frataxin [Source:MGI Symbol;Acc:MGI:1096879]	Up	0.478365	4.90651	734.167	965.333	0.069341	0.683306
Parvg	parvin, gamma [Source:MGI Symbol;Acc:MGI:2158329]	Up	6.22619	-2.10904	0	8.33333	0.0692931	0.683306
P3h2	prolyl 3-hydroxylase 2 [Source:MGI Symbol;Acc:MGI:2146663]	Up	6.22659	-2.1088	0	8.33333	0.0692764	0.683306
Trp53bp2	transformation related protein 53 binding protein 2 [Source:MGI Symbol;Acc:MGI:2138319]	Down	-0.619946	5.23092	1144.33	802.333	0.0692715	0.683306
Nt5c	5',3'-nucleotidase, cytosolic [Source:MGI Symbol;Acc:MGI:1354954]	Up	0.586685	7.94179	5885	9277.67	0.0692504	0.683306
Ifi208	interferon activated gene 208 [Source:MGI Symbol;Acc:MGI:2442822]	Up	6.21461	-2.11623	0	8.33333	0.0692363	0.683306
Gm30464	#N/A	Up	6.5861	-1.86491	0	9.5	0.0691869	0.683306
Nfkbia	nuclear factor of kappa light polypeptide gene enhancer in B cells inhibitor, alpha [Source:MGI Symbol;Acc:MGI:104741]	Up	0.399312	7.42538	3939.67	5519.33	0.0691444	0.683306
Fryl	FRY like transcription coactivator [Source:MGI Symbol;Acc:MGI:1919563]	Up	0.447888	6.19074	1740.5	2375.33	0.0690804	0.683306
LOC115486533	#N/A	Up	3.38018	-0.391173	3.83333	28.6667	0.0690473	0.683306
G3bp2	GTPase activating protein (SH3 domain) binding protein 2 [Source:MGI Symbol;Acc:MGI:2442040]	Down	-0.428196	5.8334	1773.5	1344.5	0.0690418	0.683306
Gm26871	predicted gene, 26871 [Source:MGI Symbol;Acc:MGI:5477365]	Up	6.58685	-1.84525	0	12.6667	0.0689504	0.683306
Mdm4	transformed mouse 3T3 cell double minute 4 [Source:MGI Symbol;Acc:MGI:107934]	Up	0.644005	5.22081	902.667	1241.17	0.0689225	0.683306
Bmp8a	bone morphogenetic protein 8a [Source:MGI Symbol;Acc:MGI:104515]	Up	1.13328	2.44257	85.6667	194.667	0.0689095	0.683306
Gm39646	#N/A	Down	-6.07666	-2.20332	8.66667	0	0.0688447	0.683306
A730085K08Rik	RIKEN cDNA A730085K08 gene [Source:MGI Symbol;Acc:MGI:3605633]	Up	6.7535	-1.72573	0	11.3333	0.0688284	0.683306
Rbbp5	retinoblastoma binding protein 5, histone lysine methyltransferase complex subunit [Source:MGI Symbol;Acc:MGI:1918367]	Down	-0.624791	4.03461	545.5	381.5	0.0687738	0.683306
Gm52902	#N/A	Up	1.70266	1.6656	45.3333	139.667	0.0687726	0.683306
Celf5	CUGBP, Elav-like family member 5 [Source:MGI Symbol;Acc:MGI:2442333]	Down	-1.28058	2.29673	207	73	0.0687592	0.683306
Cacfd1	calcium channel flower domain containing 1 [Source:MGI Symbol;Acc:MGI:1924317]	Up	0.444473	6.50376	2313.33	2998.5	0.0687215	0.683306
Gm42020	#N/A	Up	6.24319	-2.09602	0	8.5	0.0687212	0.683306
n-TAcgc3	#N/A	Up	6.61581	-1.84263	0	9.66667	0.0687075	0.683306
Tsc22d4	#N/A	Down	-0.385756	6.66412	3358.17	2488.17	0.0686555	0.683306
Gm3470	predicted gene 3470 [Source:MGI Symbol;Acc:MGI:3781646]	Up	6.6371	-1.83015	0	9.5	0.0686318	0.683306
Polr2b	polymerase (RNA) II (DNA directed) polypeptide B [Source:MGI Symbol;Acc:MGI:2388280]	Down	-0.55643	5.20043	1085.67	847.167	0.0685248	0.683306
Upf2	UPF2 regulator of nonsense transcripts homolog (yeast) [Source:MGI Symbol;Acc:MGI:2449307]	Up	0.48216	5.53384	1087.33	1438.83	0.0684543	0.683306
Tspyl3	TSPY-like 3 [Source:MGI Symbol;Acc:MGI:2139328]	Up	6.62704	-1.83705	0	9.5	0.0684429	0.683306
LOC118567825	#N/A	Up	2.40204	1.16197	19.5	106.833	0.0684116	0.683306
Gm52253	#N/A	Up	3.2476	-0.0275416	5.5	51	0.0683856	0.683306
Ltf	lactotransferrin [Source:MGI Symbol;Acc:MGI:96837]	Up	6.1529	-2.15232	0	8.5	0.0683344	0.683306
Mxi1	MAX interactor 1, dimerization protein [Source:MGI Symbol;Acc:MGI:97245]	Down	-0.619939	5.48318	1452.17	978.167	0.0683282	0.683306
Gm36702	#N/A	Up	6.24241	-2.09651	0	8.5	0.0683061	0.683306
Mgat4b	mannoside acetylglucosaminyltransferase 4, isoenzyme B [Source:MGI Symbol;Acc:MGI:2143974]	Down	-0.339362	8.57752	12371.7	9619.5	0.068251	0.683306
Gm40632	#N/A	Up	6.17308	-2.13999	0	8.5	0.0681904	0.683306
Gm46095	#N/A	Up	2.91432	0.568376	9.33333	71.5	0.0681384	0.683306
Neu2	neuraminidase 2 [Source:MGI Symbol;Acc:MGI:1344417]	Down	-1.91981	1.57094	101.833	40.1667	0.0681264	0.683306
Arl6ip4	ADP-ribosylation factor-like 6 interacting protein 4 [Source:MGI Symbol;Acc:MGI:1929500]	Up	0.51498	6.37689	2096.83	2805	0.0680405	0.683306
Cyth4	cytohesin 4 [Source:MGI Symbol;Acc:MGI:2441702]	Down	-4.92181	1.14621	69.8333	3.5	0.0680233	0.683306
Frem2	Fras1 related extracellular matrix protein 2 [Source:MGI Symbol;Acc:MGI:2444465]	Up	6.7839	-1.72049	0	10	0.0680084	0.683306
Gm6402	predicted pseudogene 6402 [Source:MGI Symbol;Acc:MGI:3645740]	Up	1.15875	2.94489	146.833	294.167	0.0678115	0.683306
Slc2a1	solute carrier family 2 (facilitated glucose transporter), member 1 [Source:MGI Symbol;Acc:MGI:95755]	Down	-0.414121	6.11069	2213.17	1662.83	0.0677498	0.683306
Cnot11	CCR4-NOT transcription complex, subunit 11 [Source:MGI Symbol;Acc:MGI:106580]	Down	-0.602316	4.56844	775.5	550.5	0.0677114	0.683306
Gm52709	#N/A	Up	4.75794	-0.793387	1	20.5	0.0676937	0.683306
Gm52528	#N/A	Up	3.50474	-1.29781	1.66667	18.5	0.0676816	0.683306
Ggta1	glycoprotein galactosyltransferase alpha 1, 3 [Source:MGI Symbol;Acc:MGI:95704]	Down	-6.09117	-2.20836	7.5	0	0.0676428	0.683306
Tdrp	testis development related protein [Source:MGI Symbol;Acc:MGI:1919398]	Down	-6.13823	-2.15694	9.33333	0	0.0674977	0.683306
Nudt7	nudix (nucleoside diphosphate linked moiety X)-type motif 7 [Source:MGI Symbol;Acc:MGI:1914778]	Down	-0.638655	4.25848	634.5	407.5	0.0674821	0.683306
Usp6nl	USP6 N-terminal like [Source:MGI Symbol;Acc:MGI:2138893]	Up	0.474707	5.52458	1113.33	1462.17	0.0674267	0.683306
Rnd2	Rho family GTPase 2 [Source:MGI Symbol;Acc:MGI:1338755]	Down	-1.20157	2.90219	334	109.5	0.0674129	0.683306
Gm32483	#N/A	Up	1.86865	1.54563	34.6667	124.833	0.0673862	0.683306
Tmem267	transmembrane protein 267 [Source:MGI Symbol;Acc:MGI:3648543]	Down	-0.771507	3.64594	407.833	263.667	0.0673157	0.683306
Rpl38	ribosomal protein L38 [Source:MGI Symbol;Acc:MGI:1914921]	Up	0.438594	8.65644	10429.5	13829.2	0.0672315	0.683306
Fbxw7	F-box and WD-40 domain protein 7 [Source:MGI Symbol;Acc:MGI:1354695]	Up	0.643262	4.42432	497	723.333	0.0671825	0.683306
Gli3	GLI-Kruppel family member GLI3 [Source:MGI Symbol;Acc:MGI:95729]	Up	6.17896	-2.11622	0	11	0.0671652	0.683306
Gm33682	predicted gene, 33682 [Source:MGI Symbol;Acc:MGI:5592841]	Up	2.61527	0.494777	11.6667	64.6667	0.0671646	0.683306
Gm39193	#N/A	Down	-6.13981	-2.17801	7.66667	0	0.0670172	0.683306
Iapp	islet amyloid polypeptide [Source:MGI Symbol;Acc:MGI:96382]	Down	-6.13141	-2.18716	7.33333	0	0.0668882	0.683306
Cldn23	claudin 23 [Source:MGI Symbol;Acc:MGI:1919158]	Down	-0.833276	3.43887	393.667	211.167	0.0668504	0.683306
Gnaz	guanine nucleotide binding protein, alpha z subunit [Source:MGI Symbol;Acc:MGI:95780]	Up	3.33141	-0.170684	4.5	44.1667	0.0668231	0.683306
Gm35409	predicted gene, 35409 [Source:MGI Symbol;Acc:MGI:5594568]	Up	6.12459	-2.13991	0	12	0.0668211	0.683306
Slc25a48	solute carrier family 25, member 48 [Source:MGI Symbol;Acc:MGI:2145373]	Down	-6.12829	-2.18238	7.83333	0	0.0667144	0.683306
Nudt10	nudix (nucleoside diphosphate linked moiety X)-type motif 10 [Source:MGI Symbol;Acc:MGI:2147931]	Up	5.10176	-1.49129	0.333333	15.3333	0.0667098	0.683306
Slc23a1	solute carrier family 23 (nucleobase transporters), member 1 [Source:MGI Symbol;Acc:MGI:1341903]	Up	6.3337	-2.03192	0	9	0.0666434	0.683306
Gm36840	predicted gene, 36840 [Source:MGI Symbol;Acc:MGI:5595999]	Up	6.85259	-1.66388	0	10.6667	0.066615	0.683306
Rest	RE1-silencing transcription factor [Source:MGI Symbol;Acc:MGI:104897]	Up	0.818499	3.99501	300.167	583.5	0.0666077	0.683306
Nrros	negative regulator of reactive oxygen species [Source:MGI Symbol;Acc:MGI:2445095]	Up	1.38527	3.53463	213.833	436.167	0.0665973	0.683306
Anxa7	annexin A7 [Source:MGI Symbol;Acc:MGI:88031]	Down	-0.410128	7.14601	4256.33	3649.67	0.0664729	0.683306
Gbf1	golgi-specific brefeldin A-resistance factor 1 [Source:MGI Symbol;Acc:MGI:1861607]	Down	-0.377147	6.42199	2608.17	2121.67	0.0700624	0.683657
Gm41107	#N/A	Up	6.73807	-1.75891	0	9.5	0.0700306	0.683657
B4galt2	UDP-Gal:betaGlcNAc beta 1,4- galactosyltransferase, polypeptide 2 [Source:MGI Symbol;Acc:MGI:1858493]	Down	-4.77357	-0.374856	48.3333	1.16667	0.0701693	0.684295
Rasef	RAS and EF hand domain containing [Source:MGI Symbol;Acc:MGI:2448565]	Up	0.533892	4.75444	604.333	956.833	0.0702502	0.68468
Pex19	peroxisomal biogenesis factor 19 [Source:MGI Symbol;Acc:MGI:1334458]	Down	-0.417967	5.85305	1935.67	1396.67	0.0703674	0.685015
Mettl26	methyltransferase like 26 [Source:MGI Symbol;Acc:MGI:1915597]	Down	-0.360136	6.59498	3184	2498.33	0.0703644	0.685015
Gm43568	predicted gene 43568 [Source:MGI Symbol;Acc:MGI:5663705]	Down	-4.48523	-0.627277	41.8333	1.16667	0.0707358	0.685772
Gm51653	#N/A	Up	4.0776	-0.0972804	2	38.3333	0.070723	0.685772
Ero1b	endoplasmic reticulum oxidoreductase 1 beta [Source:MGI Symbol;Acc:MGI:1914725]	Down	-1.05024	2.96963	267.333	138.5	0.0707032	0.685772
LOC118568522	#N/A	Up	6.72649	-1.76913	0	9.33333	0.0706898	0.685772
Rps20	ribosomal protein S20 [Source:MGI Symbol;Acc:MGI:1914677]	Up	0.466909	9.82714	23074.8	31862.2	0.0706661	0.685772
Acbd5	acyl-Coenzyme A binding domain containing 5 [Source:MGI Symbol;Acc:MGI:1921409]	Down	-0.589428	4.89737	931.167	678.833	0.0705891	0.685772
Adat1	adenosine deaminase, tRNA-specific 1 [Source:MGI Symbol;Acc:MGI:1353631]	Up	1.67895	2.13516	60.3333	194	0.0705389	0.685772
Gm29928	#N/A	Up	6.56057	-1.83909	0	15.6667	0.0709278	0.686425
Atxn3	ataxin 3 [Source:MGI Symbol;Acc:MGI:1099442]	Up	0.581729	4.41441	485.333	781.833	0.070909	0.686425
Galnt12	polypeptide N-acetylgalactosaminyltransferase 12 [Source:MGI Symbol;Acc:MGI:2444664]	Down	-0.387107	6.95858	4106.17	3095.67	0.0708804	0.686425
Slc35e4	solute carrier family 35, member E4 [Source:MGI Symbol;Acc:MGI:2144150]	Up	0.747127	3.82696	296.833	479	0.0710413	0.686719
Baiap2	brain-specific angiogenesis inhibitor 1-associated protein 2 [Source:MGI Symbol;Acc:MGI:2137336]	Up	0.522118	5.56547	1151.5	1468.83	0.0710359	0.686719
Szrd1	SUZ RNA binding domain containing 1 [Source:MGI Symbol;Acc:MGI:1098672]	Down	-0.352078	6.68342	3245.5	2569	0.0720393	0.686722
LOC118567670	#N/A	Up	1.4292	2.45695	92.6667	209.833	0.0720151	0.686722
Igsf9	immunoglobulin superfamily, member 9 [Source:MGI Symbol;Acc:MGI:2135283]	Down	-0.536586	5.53298	1409.17	1065.67	0.0720143	0.686722
Cox18	cytochrome c oxidase assembly protein 18 [Source:MGI Symbol;Acc:MGI:2448532]	Down	-1.22339	2.67006	247.5	107.5	0.0719536	0.686722
Trim8	tripartite motif-containing 8 [Source:MGI Symbol;Acc:MGI:1933302]	Up	0.416454	5.89483	1432.67	1899.33	0.0719387	0.686722
Aldh3b1	aldehyde dehydrogenase 3 family, member B1 [Source:MGI Symbol;Acc:MGI:1914939]	Down	-0.668599	4.17797	614.667	399.667	0.0719382	0.686722
Cdk12	cyclin-dependent kinase 12 [Source:MGI Symbol;Acc:MGI:1098802]	Up	0.515902	5.63448	1135.17	1592.5	0.0719092	0.686722
Rabggta	Rab geranylgeranyl transferase, a subunit [Source:MGI Symbol;Acc:MGI:1860443]	Up	0.550168	4.6614	601.667	863	0.07189	0.686722
Myo1b	myosin IB [Source:MGI Symbol;Acc:MGI:107752]	Down	-0.523943	5.25855	1169.83	846.167	0.071795	0.686722
M5C1000I18Rik	RIKEN cDNA M5C1000I18 gene [Source:MGI Symbol;Acc:MGI:3642038]	Up	6.16713	-2.15054	0	8	0.0717739	0.686722
Gm17508	predicted gene, 17508 [Source:MGI Symbol;Acc:MGI:4937142]	Up	3.32722	-0.506248	2.5	29	0.071743	0.686722
Wsb2	WD repeat and SOCS box-containing 2 [Source:MGI Symbol;Acc:MGI:2144041]	Down	-0.407141	6.27606	2414.5	1900.5	0.0717359	0.686722
Mfsd14b	major facilitator superfamily domain containing 14B [Source:MGI Symbol;Acc:MGI:1913881]	Down	-0.645154	3.92109	511.167	340.833	0.0716648	0.686722
Grik5	glutamate receptor, ionotropic, kainate 5 (gamma 2) [Source:MGI Symbol;Acc:MGI:95818]	Up	1.08974	3.83427	277.667	540.167	0.0716487	0.686722
Rmnd5a	required for meiotic nuclear division 5 homolog A [Source:MGI Symbol;Acc:MGI:1915727]	Down	-0.505088	6.37643	2389.17	2029	0.0715822	0.686722
Snhg8	small nucleolar RNA host gene 8 [Source:MGI Symbol;Acc:MGI:1917145]	Up	0.546086	5.10917	825.333	1239.17	0.0715761	0.686722
Degs2	delta(4)-desaturase, sphingolipid 2 [Source:MGI Symbol;Acc:MGI:1917309]	Down	-0.34735	7.31495	5182.17	3980	0.0715703	0.686722
Pigt	phosphatidylinositol glycan anchor biosynthesis, class T [Source:MGI Symbol;Acc:MGI:1926178]	Down	-0.403917	7.31536	5517.5	4024.67	0.071538	0.686722
Col9a3	collagen, type IX, alpha 3 [Source:MGI Symbol;Acc:MGI:894686]	Down	-4.4906	-0.619451	39	1.16667	0.0715212	0.686722
Iqsec1	IQ motif and Sec7 domain 1 [Source:MGI Symbol;Acc:MGI:1196356]	Up	0.498434	5.25416	921.833	1228.33	0.0712619	0.686722
9530027J09Rik	#N/A	Up	6.2226	-2.11128	0	8.33333	0.0712149	0.686722
LOC118567917	#N/A	Up	6.69478	-1.78884	0	9.5	0.0711677	0.686722
Pmpcb	peptidase (mitochondrial processing) beta [Source:MGI Symbol;Acc:MGI:1920328]	Down	-0.375783	6.35075	2623.33	2038.67	0.0711614	0.686722
Gm40855	#N/A	Up	1.69577	2.63793	85.3333	265.833	0.0711385	0.686722
Irf7	interferon regulatory factor 7 [Source:MGI Symbol;Acc:MGI:1859212]	Down	-0.770819	6.86343	3573.5	2280.83	0.072406	0.687837
Il6st	interleukin 6 signal transducer [Source:MGI Symbol;Acc:MGI:96560]	Up	0.749564	3.46577	243.667	386.5	0.0724042	0.687837
Mir6362	microRNA 6362 [Source:MGI Symbol;Acc:MGI:5531194]	Down	-5.92823	-2.31127	7.33333	0	0.072397	0.687837
Rhbdl1	rhomboid like 1 [Source:MGI Symbol;Acc:MGI:2384891]	Up	0.924082	3.55465	236.167	437.833	0.0723644	0.687837
AV039307	expressed sequence AV039307 [Source:MGI Symbol;Acc:MGI:2139243]	Up	6.12506	-2.17877	0	7.83333	0.0723495	0.687837
Rnf213	ring finger protein 213 [Source:MGI Symbol;Acc:MGI:1289196]	Down	-0.67896	4.60413	725.167	537.333	0.0722824	0.687837
Gm30283	#N/A	Down	-5.94298	-2.30838	7	0	0.0727865	0.688285
Xpnpep1	X-prolyl aminopeptidase (aminopeptidase P) 1, soluble [Source:MGI Symbol;Acc:MGI:2180003]	Down	-0.410491	6.06049	2060.67	1612.33	0.0727832	0.688285
Clca2	chloride channel accessory 2 [Source:MGI Symbol;Acc:MGI:2139758]	Down	-5.95741	-2.30096	6.83333	0	0.0727746	0.688285
Lyzl4	lysozyme-like 4 [Source:MGI Symbol;Acc:MGI:1916282]	Up	3.89146	-0.91748	1.66667	24.1667	0.0727402	0.688285
Scn3b	sodium channel, voltage-gated, type III, beta [Source:MGI Symbol;Acc:MGI:1918882]	Up	6.07766	-2.2028	0	8.16667	0.0726835	0.688285
Sult1d1	sulfotransferase family 1D, member 1 [Source:MGI Symbol;Acc:MGI:1926341]	Down	-0.492085	7.35803	5020.83	3709.67	0.072631	0.688285
Gm10444	predicted pseudogene 10444 [Source:MGI Symbol;Acc:MGI:3642569]	Down	-5.92916	-2.3204	6.66667	0	0.0725984	0.688285
Gm40660	predicted gene, 40660 [Source:MGI Symbol;Acc:MGI:5623545]	Down	-6.37923	-2.08168	6.5	0	0.0725978	0.688285
Clca4a	chloride channel accessory 4A [Source:MGI Symbol;Acc:MGI:2139744]	Down	-0.62488	5.04255	1052.5	691.667	0.0731034	0.688915
Liph	lipase, member H [Source:MGI Symbol;Acc:MGI:2388029]	Up	0.584766	5.64966	1185.83	1808.17	0.0730861	0.688915
Capzb	capping actin protein of muscle Z-line subunit beta [Source:MGI Symbol;Acc:MGI:104652]	Down	-0.337263	8.39816	10941	8199.17	0.0730758	0.688915
Styk1	serine/threonine/tyrosine kinase 1 [Source:MGI Symbol;Acc:MGI:2141396]	Up	0.562126	5.96393	1317	2362.5	0.073063	0.688915
Cpn1	carboxypeptidase N, polypeptide 1 [Source:MGI Symbol;Acc:MGI:2135874]	Down	-1.02865	3.14556	316.667	166	0.0730478	0.688915
Gm13430	predicted gene 13430 [Source:MGI Symbol;Acc:MGI:3651032]	Down	-3.53498	-1.28536	14.1667	1.5	0.0729075	0.688915
Flicr	Foxp3 regulating long intergenic noncoding RNA [Source:MGI Symbol;Acc:MGI:1925435]	Up	6.60866	-1.85456	0	9	0.0732268	0.689292
LOC118567607	#N/A	Up	2.13655	1.36777	25.8333	107.5	0.0731892	0.689292
Coa8	cytochrome c oxidase assembly factor 8 [Source:MGI Symbol;Acc:MGI:1915270]	Down	-0.471461	4.94238	1052.33	766.667	0.0733134	0.689321
Gm13012	predicted gene 13012 [Source:MGI Symbol;Acc:MGI:3652270]	Up	1.57419	3.39479	182.333	405.667	0.0732861	0.689321
Dmac2	distal membrane arm assembly complex 2 [Source:MGI Symbol;Acc:MGI:1913599]	Down	-0.375829	5.9435	1998.5	1588.5	0.0741801	0.691567
Slc22a29	solute carrier family 22. member 29 [Source:MGI Symbol;Acc:MGI:3605624]	Up	5.23909	-1.46945	0.333333	12.8333	0.0741753	0.691567
Platr27	pluripotency associated transcript 27 [Source:MGI Symbol;Acc:MGI:1925566]	Up	3.65781	0.300364	5.5	73	0.0741729	0.691567
Nsmf	NMDA receptor synaptonuclear signaling and neuronal migration factor [Source:MGI Symbol;Acc:MGI:1861755]	Up	0.399261	6.14387	1835	2326	0.0741636	0.691567
Lancl2	LanC (bacterial lantibiotic synthetase component C)-like 2 [Source:MGI Symbol;Acc:MGI:1919085]	Down	-0.809511	3.19342	318.333	187	0.0741354	0.691567
Slc38a1	solute carrier family 38, member 1 [Source:MGI Symbol;Acc:MGI:2145895]	Down	-0.480253	4.92772	970.5	722.5	0.0741299	0.691567
Pdzd3	PDZ domain containing 3 [Source:MGI Symbol;Acc:MGI:2429554]	Down	-0.628474	4.46264	669.667	507.333	0.0741063	0.691567
Gm6978	predicted gene 6978 [Source:MGI Symbol;Acc:MGI:3647254]	Up	2.55189	0.418172	12.6667	53.5	0.0740818	0.691567
Ndufa8	NADH:ubiquinone oxidoreductase subunit A8 [Source:MGI Symbol;Acc:MGI:1915625]	Down	-0.315921	7.77316	7015.5	5581.17	0.0739227	0.691567
Rbm45	RNA binding motif protein 45 [Source:MGI Symbol;Acc:MGI:2387367]	Down	-0.579663	4.48288	706.167	510.667	0.0738967	0.691567
Matn2	matrilin 2 [Source:MGI Symbol;Acc:MGI:109613]	Down	-2.55683	0.831418	99.6667	12	0.0738587	0.691567
Ascl2	achaete-scute family bHLH transcription factor 2 [Source:MGI Symbol;Acc:MGI:96920]	Up	1.31926	3.33237	162	431.833	0.0738242	0.691567
Crybg1	crystallin beta-gamma domain containing 1 [Source:MGI Symbol;Acc:MGI:109544]	Down	-0.481423	6.17586	2137	1650.5	0.0737941	0.691567
Gm1043	predicted gene 1043 [Source:MGI Symbol;Acc:MGI:2685889]	Down	-5.9152	-2.32842	6.66667	0	0.0737839	0.691567
Gm46302	#N/A	Down	-5.90971	-2.32764	7	0	0.0737243	0.691567
Idnk	idnK gluconokinase homolog (E. coli) [Source:MGI Symbol;Acc:MGI:1922981]	Up	0.479426	5.6172	1254	1625	0.0742311	0.691651
Gm36371	predicted gene, 36371 [Source:MGI Symbol;Acc:MGI:5595530]	Up	1.70877	2.6221	94	266	0.0745568	0.692732
Mvd	mevalonate (diphospho) decarboxylase [Source:MGI Symbol;Acc:MGI:2179327]	Up	0.566088	6.71442	2698.83	3533.83	0.0745526	0.692732
Cd247	CD247 antigen [Source:MGI Symbol;Acc:MGI:88334]	Up	3.67661	-0.575303	2.83333	34.5	0.0745318	0.692732
St13	suppression of tumorigenicity 13 [Source:MGI Symbol;Acc:MGI:1917606]	Down	-0.463958	6.59677	2889.17	2436.33	0.0745162	0.692732
Rcan2	regulator of calcineurin 2 [Source:MGI Symbol;Acc:MGI:1858219]	Up	6.11049	-2.19027	0	7.66667	0.0744175	0.692732
Pfn3	profilin 3 [Source:MGI Symbol;Acc:MGI:2178800]	Down	-5.85839	-2.35688	7	0	0.0746522	0.693229
Tnfsf13b	tumor necrosis factor (ligand) superfamily, member 13b [Source:MGI Symbol;Acc:MGI:1344376]	Down	-1.36073	2.21869	216.667	68.6667	0.074769	0.693924
Gm36746	#N/A	Up	6.03165	-2.24291	0	7.33333	0.0748312	0.694111
Gnaq	guanine nucleotide binding protein, alpha q polypeptide [Source:MGI Symbol;Acc:MGI:95776]	Up	0.452564	6.1249	1672.5	2426.33	0.0749198	0.694543
Ctss	cathepsin S [Source:MGI Symbol;Acc:MGI:107341]	Down	-0.564299	6.60909	3197	2447	0.0749651	0.694573
1300017J02Rik	#N/A	Up	6.07848	-2.21226	0	7.5	0.075146	0.694691
Cbl	Casitas B-lineage lymphoma [Source:MGI Symbol;Acc:MGI:88279]	Down	-0.764304	5.08136	915.333	708.333	0.0751377	0.694691
Gm46060	#N/A	Up	3.00762	0.214342	6.5	47.5	0.0751248	0.694691
Gm38736	#N/A	Up	6.06997	-2.21734	0	7.5	0.0750289	0.694691
Rasgrp4	RAS guanyl releasing protein 4 [Source:MGI Symbol;Acc:MGI:2386851]	Up	0.937187	3.57771	259.667	434.833	0.07525	0.695263
Dcun1d4	DCN1, defective in cullin neddylation 1, domain containing 4 (S. cerevisiae) [Source:MGI Symbol;Acc:MGI:2140972]	Down	-1.08486	2.75172	214.667	113.667	0.0753816	0.695701
Srpk2	serine/arginine-rich protein specific kinase 2 [Source:MGI Symbol;Acc:MGI:1201408]	Up	1.31856	3.69825	227.167	551	0.0753781	0.695701
Mlxipl	MLX interacting protein-like [Source:MGI Symbol;Acc:MGI:1927999]	Up	0.766542	5.40163	985.667	1451.67	0.0755095	0.696103
Cat	catalase [Source:MGI Symbol;Acc:MGI:88271]	Down	-0.451743	6.54715	2798.17	2201	0.0754844	0.696103
Hcn2	hyperpolarization-activated, cyclic nucleotide-gated K+ 2 [Source:MGI Symbol;Acc:MGI:1298210]	Down	-0.874159	4.60328	986.5	443.667	0.0758198	0.697407
Gm33519	#N/A	Up	6.04517	-2.23492	0	7.33333	0.0758171	0.697407
Por	cytochrome p450 oxidoreductase [Source:MGI Symbol;Acc:MGI:97744]	Down	-0.510812	7.31609	5139.83	3502.5	0.0757885	0.697407
LOC118568126	#N/A	Up	1.8408	2.09884	55.3333	188	0.0756976	0.697407
Nat8l	N-acetyltransferase 8-like [Source:MGI Symbol;Acc:MGI:2447776]	Up	5.98738	-2.26398	0	7.66667	0.0758681	0.697463
Kpna3	karyopherin (importin) alpha 3 [Source:MGI Symbol;Acc:MGI:1100863]	Down	-0.808367	4.64899	689.833	501.5	0.0759601	0.697532
Gm36393	#N/A	Down	-5.83105	-2.37526	6.83333	0	0.0759245	0.697532
Ak6	adenylate kinase 6 [Source:MGI Symbol;Acc:MGI:5510732]	Up	0.50579	4.89073	671	1064.5	0.0761708	0.698303
Gm42245	#N/A	Up	2.30651	1.05883	16.6667	91.1667	0.0761468	0.698303
Ankrd63	ankyrin repeat domain 63 [Source:MGI Symbol;Acc:MGI:2686183]	Down	-5.84172	-2.37659	6.33333	0	0.0761225	0.698303
Slc51a	solute carrier family 51, alpha subunit [Source:MGI Symbol;Acc:MGI:2146634]	Down	-1.17277	6.32835	2967.17	1258.67	0.0762198	0.698364
Slc45a4	solute carrier family 45, member 4 [Source:MGI Symbol;Acc:MGI:2146236]	Down	-0.699555	3.66584	465.5	269.833	0.0763258	0.698561
Snhg15	small nucleolar RNA host gene 15 [Source:MGI Symbol;Acc:MGI:3650059]	Up	1.28927	2.84747	128.667	290.333	0.0762951	0.698561
Glrx	glutaredoxin [Source:MGI Symbol;Acc:MGI:2135625]	Down	-0.581855	5.86408	1667.17	1275.33	0.0763951	0.698808
Gm4951	predicted gene 4951 [Source:MGI Symbol;Acc:MGI:3644953]	Up	6.3748	-2.02857	0	7.83333	0.0766573	0.699656
Chmp4c	charged multivesicular body protein 4C [Source:MGI Symbol;Acc:MGI:1913621]	Down	-0.516772	4.89867	968	680.167	0.0766329	0.699656
Bco2	beta-carotene oxygenase 2 [Source:MGI Symbol;Acc:MGI:2177469]	Up	0.564291	5.13909	861.667	1266	0.0766117	0.699656
Gm46289	#N/A	Up	1.8617	2.01493	56	183	0.0765576	0.699656
Msi2	musashi RNA-binding protein 2 [Source:MGI Symbol;Acc:MGI:1923876]	Up	0.52656	5.56291	1172.5	1626.83	0.0770406	0.700061
Adhfe1	alcohol dehydrogenase, iron containing, 1 [Source:MGI Symbol;Acc:MGI:1923437]	Down	-1.76145	2.03288	144.5	46.5	0.0770114	0.700061
Eif2ak2	eukaryotic translation initiation factor 2-alpha kinase 2 [Source:MGI Symbol;Acc:MGI:1353449]	Up	0.40476	5.58776	1183.83	1524.67	0.0769732	0.700061
Gm19696	predicted gene, 19696 [Source:MGI Symbol;Acc:MGI:5011881]	Down	-0.574469	4.65888	879.833	605	0.0769485	0.700061
Atf4	activating transcription factor 4 [Source:MGI Symbol;Acc:MGI:88096]	Up	0.41831	8.00448	6391	8112.83	0.0769014	0.700061
Zfp865	zinc finger protein 865 [Source:MGI Symbol;Acc:MGI:2442656]	Down	-0.762565	4.35742	660.167	445.333	0.0768393	0.700061
5730420D15Rik	RIKEN cDNA 5730420D15 gene [Source:MGI Symbol;Acc:MGI:1917773]	Up	6.01216	-2.2573	0	7.16667	0.0768299	0.700061
Muc5ac	mucin 5, subtypes A and C, tracheobronchial/gastric [Source:MGI Symbol;Acc:MGI:104697]	Up	6.01226	-2.25725	0	7.16667	0.0768129	0.700061
Zfp938	zinc finger protein 938 [Source:MGI Symbol;Acc:MGI:3621440]	Down	-1.43327	2.45804	177.5	91	0.077154	0.700705
Ankrd52	ankyrin repeat domain 52 [Source:MGI Symbol;Acc:MGI:2444029]	Down	-0.827131	4.45088	732.167	410.667	0.0773231	0.701085
Sstr1	somatostatin receptor 1 [Source:MGI Symbol;Acc:MGI:98327]	Down	-0.812776	3.48484	433.167	216	0.0772999	0.701085
Jtb	jumping translocation breakpoint [Source:MGI Symbol;Acc:MGI:1346082]	Up	0.59385	5.71333	1286.67	1890	0.0772864	0.701085
4930525G20Rik	RIKEN cDNA 4930525G20 gene [Source:MGI Symbol;Acc:MGI:2443505]	Down	-5.79772	-2.39759	6.5	0	0.0773663	0.701092
Dclk1	doublecortin-like kinase 1 [Source:MGI Symbol;Acc:MGI:1330861]	Down	-0.934442	4.33697	708.333	353.667	0.0774616	0.701571
Rgsl1	regulator of G-protein signaling like 1 [Source:MGI Symbol;Acc:MGI:2685048]	Down	-5.43318	-0.760469	31.3333	0.5	0.0776086	0.702517
Zdhhc1	zinc finger, DHHC domain containing 1 [Source:MGI Symbol;Acc:MGI:1918046]	Up	0.645702	4.70029	631	917	0.0777603	0.70312
Gm51674	#N/A	Up	3.44423	-0.0399272	4.33333	42.3333	0.0777347	0.70312
Tead3	TEA domain family member 3 [Source:MGI Symbol;Acc:MGI:109241]	Down	-0.585691	4.7014	831	575.333	0.0782116	0.703351
Mtrex	Mtr4 exosome RNA helicase [Source:MGI Symbol;Acc:MGI:1919448]	Down	-0.554407	5.06873	1012	778.333	0.0781742	0.703351
Napb	N-ethylmaleimide sensitive fusion protein attachment protein beta [Source:MGI Symbol;Acc:MGI:104562]	Up	5.97659	-2.28108	0	7	0.0781656	0.703351
Helz	helicase with zinc finger domain [Source:MGI Symbol;Acc:MGI:1925705]	Up	0.797041	5.28265	873.5	1471.17	0.0781611	0.703351
Rab35	RAB35, member RAS oncogene family [Source:MGI Symbol;Acc:MGI:1924657]	Down	-0.408925	5.70069	1646	1246	0.0780876	0.703351
Ttc16	tetratricopeptide repeat domain 16 [Source:MGI Symbol;Acc:MGI:2443048]	Up	4.15192	-0.596693	1.83333	25	0.0780243	0.703351
Vwa5a	von Willebrand factor A domain containing 5A [Source:MGI Symbol;Acc:MGI:1915026]	Down	-0.557207	4.45248	730.167	495.833	0.0779892	0.703351
Gsto1	glutathione S-transferase omega 1 [Source:MGI Symbol;Acc:MGI:1342273]	Down	-0.332123	8.84731	14132.3	11714.7	0.0779791	0.703351
Cttn	cortactin [Source:MGI Symbol;Acc:MGI:99695]	Down	-0.343624	7.6587	6192.67	5078.67	0.0779409	0.703351
Gm51554	#N/A	Up	4.37496	-0.521935	1.66667	29.3333	0.0778931	0.703351
Rnf44	ring finger protein 44 [Source:MGI Symbol;Acc:MGI:2145310]	Down	-0.441502	6.21441	2321.83	1689.17	0.0783779	0.704463
Dab2ip	disabled 2 interacting protein [Source:MGI Symbol;Acc:MGI:1916851]	Down	-0.361069	6.31507	2548	1979	0.0785475	0.70522
Gm33548	#N/A	Up	2.63472	0.778337	14.1667	75	0.078511	0.70522
Ubald1	UBA-like domain containing 1 [Source:MGI Symbol;Acc:MGI:1916255]	Down	-0.550177	5.01329	988.667	770.333	0.0788222	0.705769
Sort1	sortilin 1 [Source:MGI Symbol;Acc:MGI:1338015]	Down	-0.345027	7.77954	6771.17	5635.33	0.0788074	0.705769
Rpl26	ribosomal protein L26 [Source:MGI Symbol;Acc:MGI:106022]	Up	0.400621	10.4465	35744.3	47540.3	0.0787874	0.705769
Stk38l	serine/threonine kinase 38 like [Source:MGI Symbol;Acc:MGI:1922250]	Up	0.418981	5.97369	1435.83	2041.33	0.0787801	0.705769
Gm20522	predicted gene 20522 [Source:MGI Symbol;Acc:MGI:5141987]	Down	-5.76615	-2.41831	6.33333	0	0.078705	0.705769
Cdc42bpg	CDC42 binding protein kinase gamma (DMPK-like) [Source:MGI Symbol;Acc:MGI:2652845]	Down	-0.442245	6.19387	2279	1765	0.0791129	0.706076
Rasd2	RASD family, member 2 [Source:MGI Symbol;Acc:MGI:1922391]	Up	1.34656	3.72863	231.833	564.5	0.0790837	0.706076
Sf3b4	splicing factor 3b, subunit 4 [Source:MGI Symbol;Acc:MGI:109580]	Down	-0.448741	5.33422	1297	973.333	0.0790704	0.706076
Cpeb1	cytoplasmic polyadenylation element binding protein 1 [Source:MGI Symbol;Acc:MGI:108442]	Up	4.86546	-0.74506	0.666667	31	0.0790151	0.706076
Oit1	#N/A	Up	0.570821	11.1288	56607	80136.8	0.0790036	0.706076
Gm41915	#N/A	Up	6.40259	-2.00895	0	7.83333	0.0789344	0.706076
Dnmt1	DNA methyltransferase (cytosine-5) 1 [Source:MGI Symbol;Acc:MGI:94912]	Down	-0.402982	5.65231	1569.33	1264.83	0.0792906	0.706135
Gm30909	#N/A	Up	5.89621	-2.33351	0	6.66667	0.0792731	0.706135
Mir3061	microRNA 3061 [Source:MGI Symbol;Acc:MGI:4834233]	Up	4.89868	-0.862958	0.833333	25.5	0.0792395	0.706135
Gm15471	predicted gene 15471 [Source:MGI Symbol;Acc:MGI:3705197]	Up	6.26524	-2.10383	0	7.5	0.0791755	0.706135
Thoc2	THO complex 2 [Source:MGI Symbol;Acc:MGI:2442413]	Up	0.481802	5.93998	1457	1895.5	0.0794277	0.706975
Panx1	pannexin 1 [Source:MGI Symbol;Acc:MGI:1860055]	Down	-0.530277	4.87449	994.167	656	0.0797785	0.709715
Asl	argininosuccinate lyase [Source:MGI Symbol;Acc:MGI:88084]	Down	-0.488394	5.65749	1630.5	1298.17	0.0798312	0.709802
D6Wsu163e	DNA segment, Chr 6, Wayne State University 163, expressed [Source:MGI Symbol;Acc:MGI:107893]	Down	-0.80113	3.24773	318.833	194.5	0.0804883	0.709913
Ist1	increased sodium tolerance 1 homolog (yeast) [Source:MGI Symbol;Acc:MGI:1919205]	Down	-0.398606	5.55185	1545.5	1127.33	0.080471	0.709913
Gm13056	predicted gene 13056 [Source:MGI Symbol;Acc:MGI:3650725]	Down	-4.53702	-0.602235	35.3333	1.16667	0.0804595	0.709913
Hoxb3os	homeobox B3 and homeobox B2, opposite strand [Source:MGI Symbol;Acc:MGI:103211]	Down	-5.73967	-2.42548	6.83333	0	0.0804422	0.709913
Chmp5	charged multivesicular body protein 5 [Source:MGI Symbol;Acc:MGI:1924209]	Down	-0.466245	5.50862	1414.83	1059.67	0.0803788	0.709913
Ostf1	osteoclast stimulating factor 1 [Source:MGI Symbol;Acc:MGI:700012]	Down	-0.398331	6.31274	2455	2049.83	0.0803452	0.709913
Akt1	thymoma viral proto-oncogene 1 [Source:MGI Symbol;Acc:MGI:87986]	Down	-0.424086	7.05935	4679.33	3160.83	0.080297	0.709913
Smarca2	SWI/SNF related, matrix associated, actin dependent regulator of chromatin, subfamily a, member 2 [Source:MGI Symbol;Acc:MGI:99603]	Up	0.48471	4.65986	589.167	859.667	0.0802887	0.709913
2310009B15Rik	RIKEN cDNA 2310009B15 gene [Source:MGI Symbol;Acc:MGI:1916799]	Up	0.843707	3.35027	220.5	409.167	0.0802356	0.709913
Lhpp	phospholysine phosphohistidine inorganic pyrophosphate phosphatase [Source:MGI Symbol;Acc:MGI:1923679]	Down	-0.460746	4.94839	1045.5	781.667	0.0802246	0.709913
LOC118567976	#N/A	Up	5.90369	-2.32927	0	6.66667	0.0801955	0.709913
Gm52775	#N/A	Up	1.3727	3.13977	155.333	324.667	0.0801681	0.709913
Actr5	ARP5 actin-related protein 5 [Source:MGI Symbol;Acc:MGI:1924748]	Up	1.29865	3.27192	177.5	428.833	0.079996	0.709913
LOC118567764	#N/A	Up	5.84456	-2.36012	0	6.83333	0.0799332	0.709913
Ckap4	cytoskeleton-associated protein 4 [Source:MGI Symbol;Acc:MGI:2444926]	Up	0.617975	5.88059	1504.67	2032.33	0.0799256	0.709913
Rufy2	RUN and FYVE domain-containing 2 [Source:MGI Symbol;Acc:MGI:1917682]	Up	0.90221	2.95599	149.5	262.167	0.0809563	0.71366
Cdc42bpb	CDC42 binding protein kinase beta [Source:MGI Symbol;Acc:MGI:2136459]	Down	-0.451407	6.18799	2286.33	1662.67	0.0814639	0.714323
Gm36188	#N/A	Up	5.81609	-2.35035	0	9.33333	0.0814424	0.714323
Ogt	O-linked N-acetylglucosamine (GlcNAc) transferase (UDP-N-acetylglucosamine:polypeptide-N-acetylglucosaminyl transferase) [Source:MGI Symbol;Acc:MGI:1339639]	Up	0.524315	5.38095	968.167	1483.83	0.0814194	0.714323
Phf14	PHD finger protein 14 [Source:MGI Symbol;Acc:MGI:1923539]	Up	0.450108	6.10869	1712	2143	0.0814176	0.714323
Ggcx	gamma-glutamyl carboxylase [Source:MGI Symbol;Acc:MGI:1927655]	Up	0.633599	4.49683	527.333	789.5	0.0813427	0.714323
Qsox1	quiescin Q6 sulfhydryl oxidase 1 [Source:MGI Symbol;Acc:MGI:1330818]	Up	0.384327	7.57997	4903.17	6201	0.0813343	0.714323
Tuba1a	tubulin, alpha 1A [Source:MGI Symbol;Acc:MGI:98869]	Down	-0.698163	4.18964	619.167	403.833	0.0813335	0.714323
Pkm	pyruvate kinase, muscle [Source:MGI Symbol;Acc:MGI:97591]	Down	-0.371656	9.90821	30681	23599.5	0.081316	0.714323
Igkv14-126	immunoglobulin kappa variable 14-126 [Source:MGI Symbol;Acc:MGI:3643131]	Up	5.86865	-2.35237	0	6.5	0.0812595	0.714323
Ears2	glutamyl-tRNA synthetase 2, mitochondrial [Source:MGI Symbol;Acc:MGI:1914667]	Down	-0.598868	4.39166	697.667	465.833	0.0811059	0.714323
Cipc	CLOCK interacting protein, circadian [Source:MGI Symbol;Acc:MGI:1919185]	Down	-0.460195	5.69787	1756	1246.5	0.0816696	0.715367
Dusp18	dual specificity phosphatase 18 [Source:MGI Symbol;Acc:MGI:1922469]	Down	-0.747396	3.77657	488.5	292.667	0.081667	0.715367
Efemp1	epidermal growth factor-containing fibulin-like extracellular matrix protein 1 [Source:MGI Symbol;Acc:MGI:1339998]	Up	2.56801	0.189188	9.83333	46.5	0.0817423	0.715624
Leng9	leukocyte receptor cluster (LRC) member 9 [Source:MGI Symbol;Acc:MGI:2444509]	Down	-0.597595	4.63898	747	580.167	0.0818674	0.715961
Cox8b	cytochrome c oxidase subunit 8B [Source:MGI Symbol;Acc:MGI:105958]	Up	4.24257	-1.37181	0.833333	22.5	0.0818325	0.715961
Esyt2	extended synaptotagmin-like protein 2 [Source:MGI Symbol;Acc:MGI:1261845]	Up	0.391842	5.83036	1351.83	1868.5	0.0819233	0.71607
Bcap29	B cell receptor associated protein 29 [Source:MGI Symbol;Acc:MGI:101917]	Down	-1.31889	2.43014	154.5	84.1667	0.0820295	0.716619
Ttc26	tetratricopeptide repeat domain 26 [Source:MGI Symbol;Acc:MGI:2444853]	Down	-5.65038	-2.49116	5.83333	0	0.0830848	0.717866
Cacnb1	calcium channel, voltage-dependent, beta 1 subunit [Source:MGI Symbol;Acc:MGI:102522]	Up	1.96894	1.15255	26.8333	95.3333	0.0830732	0.717866
Slc23a3	solute carrier family 23 (nucleobase transporters), member 3 [Source:MGI Symbol;Acc:MGI:104516]	Up	1.18808	3.68347	237.667	525.5	0.0830645	0.717866
Gm38514	#N/A	Down	-5.65749	-2.48281	6.16667	0	0.0830439	0.717866
Cuedc2	CUE domain containing 2 [Source:MGI Symbol;Acc:MGI:1914366]	Up	0.527543	6.31841	2006.33	2750.17	0.0830186	0.717866
Amd2	S-adenosylmethionine decarboxylase 2 [Source:MGI Symbol;Acc:MGI:1333111]	Up	2.01266	1.66483	30.6667	139.667	0.082941	0.717866
Klhl10	kelch-like 10 [Source:MGI Symbol;Acc:MGI:2181067]	Down	-5.64624	-2.49226	6	0	0.0829155	0.717866
Gm51748	#N/A	Up	1.43114	1.81285	49.3333	127.167	0.0828839	0.717866
Gm17115	predicted gene 17115 [Source:MGI Symbol;Acc:MGI:4937942]	Up	5.83842	-2.37268	0	6.33333	0.0828255	0.717866
Gm46241	#N/A	Up	2.12118	0.998873	22.3333	77.5	0.0827531	0.717866
Zbtb4	zinc finger and BTB domain containing 4 [Source:MGI Symbol;Acc:MGI:1922830]	Up	0.569466	4.40608	509.167	734	0.0827495	0.717866
Mboat2	membrane bound O-acyltransferase domain containing 2 [Source:MGI Symbol;Acc:MGI:1914466]	Up	1.17743	2.30412	94	209.667	0.0827111	0.717866
Gm36026	predicted gene, 36026 [Source:MGI Symbol;Acc:MGI:5595185]	Down	-2.01663	0.61945	61.3333	13.8333	0.0826317	0.717866
Aqp3	aquaporin 3 [Source:MGI Symbol;Acc:MGI:1333777]	Up	5.84186	-0.654283	0.333333	28.6667	0.082624	0.717866
Sipa1l3	signal-induced proliferation-associated 1 like 3 [Source:MGI Symbol;Acc:MGI:1921456]	Down	-0.53828	5.87765	1716.67	1316.5	0.0825696	0.717866
Mcts1	malignant T cell amplified sequence 1 [Source:MGI Symbol;Acc:MGI:1916245]	Up	0.752404	4.2062	372.5	682.5	0.0825232	0.717866
Naa35	N(alpha)-acetyltransferase 35, NatC auxiliary subunit [Source:MGI Symbol;Acc:MGI:1925939]	Down	-0.455773	5.07992	1145.83	818	0.0824549	0.717866
Irgm2	immunity-related GTPase family M member 2 [Source:MGI Symbol;Acc:MGI:1926262]	Down	-0.829189	3.74184	406	296.333	0.0824499	0.717866
AW549542	#N/A	Up	5.83274	-2.37585	0	6.33333	0.0824251	0.717866
Mrpl37	mitochondrial ribosomal protein L37 [Source:MGI Symbol;Acc:MGI:1926268]	Up	0.390282	6.37261	2131.17	2755.17	0.0823551	0.717866
Spr	sepiapterin reductase [Source:MGI Symbol;Acc:MGI:103078]	Down	-0.351029	7.04101	4363.5	3386	0.0822731	0.717866
Lias	lipoic acid synthetase [Source:MGI Symbol;Acc:MGI:1934604]	Up	0.426355	5.95686	1600.83	2039	0.0831838	0.717971
LOC108167553	#N/A	Up	2.25746	0.430529	13.8333	61	0.0831715	0.717971
Arhgdib	Rho, GDP dissociation inhibitor (GDI) beta [Source:MGI Symbol;Acc:MGI:101940]	Down	-1.58305	2.14179	127.167	59	0.0832421	0.718099
Stxbp3	syntaxin binding protein 3 [Source:MGI Symbol;Acc:MGI:107362]	Down	-0.568329	4.59633	734.5	554.167	0.0832958	0.718187
Rab27b	RAB27B, member RAS oncogene family [Source:MGI Symbol;Acc:MGI:1931295]	Up	0.419717	5.40374	983.667	1341	0.0834312	0.718605
Blmh	bleomycin hydrolase [Source:MGI Symbol;Acc:MGI:1345186]	Down	-0.402437	5.87042	1824.83	1441	0.0834311	0.718605
Plp1	proteolipid protein (myelin) 1 [Source:MGI Symbol;Acc:MGI:97623]	Down	-2.67099	1.53601	103	19.3333	0.083561	0.719347
Ate1	arginyltransferase 1 [Source:MGI Symbol;Acc:MGI:1333870]	Down	-0.8601	3.99868	447.5	334.667	0.0836113	0.719405
Eri3	exoribonuclease 3 [Source:MGI Symbol;Acc:MGI:2153887]	Up	0.467288	6.205	1876.67	2539.5	0.0841482	0.720273
Msln	mesothelin [Source:MGI Symbol;Acc:MGI:1888992]	Up	5.07011	-0.316251	0.833333	31.8333	0.084128	0.720273
Cdk18	cyclin-dependent kinase 18 [Source:MGI Symbol;Acc:MGI:97518]	Down	-0.654033	5.18611	1151	740.667	0.0841108	0.720273
Igf1r	insulin-like growth factor I receptor [Source:MGI Symbol;Acc:MGI:96433]	Up	1.5598	2.33537	74.5	186.667	0.0840997	0.720273
Gm52231	#N/A	Up	6.21095	-2.14149	0	7.16667	0.0840368	0.720273
Rusc1	RUN and SH3 domain containing 1 [Source:MGI Symbol;Acc:MGI:1919546]	Up	0.478389	4.96869	766	1064.5	0.0840356	0.720273
Fam104a	family with sequence similarity 104, member A [Source:MGI Symbol;Acc:MGI:106351]	Up	0.414854	5.72286	1348.83	1780.17	0.0840161	0.720273
C4bp-ps1	complement component 4 binding protein, pseudogene 1 [Source:MGI Symbol;Acc:MGI:99594]	Up	3.43307	-0.630479	3.16667	31.6667	0.0839642	0.720273
Gm31402	#N/A	Up	4.50179	-1.02995	0.833333	22.1667	0.0838781	0.720273
Ndel1	nudE neurodevelopment protein 1 like 1 [Source:MGI Symbol;Acc:MGI:1932915]	Up	0.553669	4.69998	641.833	906.667	0.0838124	0.720273
Fyb	FYN binding protein [Source:MGI Symbol;Acc:MGI:1346327]	Down	-1.34812	3.11555	332.167	122.167	0.0845781	0.722456
Rnls	renalase, FAD-dependent amine oxidase [Source:MGI Symbol;Acc:MGI:1915045]	Down	-5.60287	-2.52226	5.66667	0	0.0845701	0.722456
Llgl2	LLGL2 scribble cell polarity complex component [Source:MGI Symbol;Acc:MGI:1918843]	Down	-0.405653	7.25308	4594.5	3713.5	0.0845	0.722456
Ttc8	tetratricopeptide repeat domain 8 [Source:MGI Symbol;Acc:MGI:1923510]	Down	-3.88917	0.53885	45.5	4.33333	0.084471	0.722456
Slc12a4	solute carrier family 12, member 4 [Source:MGI Symbol;Acc:MGI:1309465]	Down	-4.68497	-0.625764	33.8333	1	0.0852289	0.723154
Cyp4a32	cytochrome P450, family 4, subfamily a, polypeptide 32 [Source:MGI Symbol;Acc:MGI:3717148]	Up	6.22067	-2.13535	0	7.16667	0.0852243	0.723154
Snhg7	#N/A	Up	1.21248	3.56223	223.167	469	0.0851849	0.723154
Esr2	estrogen receptor 2 (beta) [Source:MGI Symbol;Acc:MGI:109392]	Up	4.0966	0.28817	3.83333	84.1667	0.085175	0.723154
Ces2b	carboxyesterase 2B [Source:MGI Symbol;Acc:MGI:2448547]	Down	-1.0831	3.16171	322	154.167	0.0851523	0.723154
Gm39171	#N/A	Up	4.24492	-0.980505	1.33333	28	0.0851485	0.723154
LOC118568289	#N/A	Up	3.17861	-1.19957	2.33333	18.8333	0.085026	0.723154
Timm9	translocase of inner mitochondrial membrane 9 [Source:MGI Symbol;Acc:MGI:1353436]	Down	-0.641348	3.93519	483.667	356.667	0.0849399	0.723154
Gm52708	#N/A	Down	-2.19996	0.431582	41.1667	11.5	0.0849359	0.723154
Imp4	IMP4, U3 small nucleolar ribonucleoprotein [Source:MGI Symbol;Acc:MGI:106572]	Down	-0.419876	5.37415	1382	1017.83	0.0849171	0.723154
Gm45609	predicted gene 45609 [Source:MGI Symbol;Acc:MGI:5791445]	Up	6.25017	-2.12065	0	7	0.0848844	0.723154
Hspa1a	heat shock protein 1A [Source:MGI Symbol;Acc:MGI:96244]	Up	2.443	3.15558	85.3333	423.833	0.0848508	0.723154
Sucla2	succinate-Coenzyme A ligase, ADP-forming, beta subunit [Source:MGI Symbol;Acc:MGI:1306775]	Down	-0.360087	6.15453	2172.17	1838.83	0.0847961	0.723154
Mettl1	methyltransferase like 1 [Source:MGI Symbol;Acc:MGI:1339986]	Up	0.802616	6.66651	2358.83	3603.17	0.0852745	0.72317
Tcn2	transcobalamin 2 [Source:MGI Symbol;Acc:MGI:98534]	Down	-0.340316	6.70662	3342.17	2685.17	0.0854183	0.723275
Cdh2	cadherin 2 [Source:MGI Symbol;Acc:MGI:88355]	Up	6.22111	-2.13849	0	7	0.0853996	0.723275
Tmem167b	transmembrane protein 167B [Source:MGI Symbol;Acc:MGI:1914745]	Up	0.504163	4.98428	726.667	1072	0.0853404	0.723275
Eef1akmt2	EEF1A lysine methyltransferase 2 [Source:MGI Symbol;Acc:MGI:1919346]	Up	0.839567	3.70418	247.333	455.5	0.0855691	0.72344
Gm21992	predicted gene 21992 [Source:MGI Symbol;Acc:MGI:5439461]	Up	3.14742	-0.146681	5.16667	44.6667	0.0855595	0.72344
Cdip1	cell death inducing Trp53 target 1 [Source:MGI Symbol;Acc:MGI:1913876]	Up	0.709664	4.02827	347.167	562.667	0.0854937	0.72344
Arl2	ADP-ribosylation factor-like 2 [Source:MGI Symbol;Acc:MGI:1928393]	Up	0.445397	5.47976	1141	1498.67	0.0857973	0.724627
Ccdc30	coiled-coil domain containing 30 [Source:MGI Symbol;Acc:MGI:1920582]	Up	2.84779	-0.00470847	6.16667	44.6667	0.0857899	0.724627
Gm34049	#N/A	Up	3.97072	-0.543109	2	45	0.085952	0.724822
Bet1	Bet1 golgi vesicular membrane trafficking protein [Source:MGI Symbol;Acc:MGI:1343104]	Down	-0.66432	3.88983	505.5	346.333	0.0859426	0.724822
Wdr43	WD repeat domain 43 [Source:MGI Symbol;Acc:MGI:1919765]	Up	0.395023	5.79909	1354.83	1807	0.0859355	0.724822
Ttk	Ttk protein kinase [Source:MGI Symbol;Acc:MGI:1194921]	Up	1.05307	2.62724	113.167	264.833	0.0863228	0.725727
Arfgap1	ADP-ribosylation factor GTPase activating protein 1 [Source:MGI Symbol;Acc:MGI:2183559]	Up	0.599267	6.50524	2299	2962	0.0862949	0.725727
Btd	biotinidase [Source:MGI Symbol;Acc:MGI:1347001]	Down	-0.702077	3.83175	555.833	317.333	0.0862584	0.725727
Dpp7	dipeptidylpeptidase 7 [Source:MGI Symbol;Acc:MGI:1933213]	Down	-0.637292	4.52215	725.167	542.5	0.0862527	0.725727
Mtmr7	myotubularin related protein 7 [Source:MGI Symbol;Acc:MGI:1891693]	Down	-0.770412	3.62939	387.333	255.833	0.0862228	0.725727
Gm38543	#N/A	Up	2.81866	0.136944	7.33333	54.1667	0.086175	0.725727
G0s2	G0/G1 switch gene 2 [Source:MGI Symbol;Acc:MGI:1316737]	Up	5.1134	-1.2809	0.333333	17.1667	0.0864375	0.726321
Kremen2	kringle containing transmembrane protein 2 [Source:MGI Symbol;Acc:MGI:1920266]	Down	-1.66969	2.26032	162.5	73.8333	0.086508	0.726544
Gm41029	#N/A	Up	2.93678	0.280034	8.16667	63.3333	0.0867019	0.726695
Suclg2	succinate-Coenzyme A ligase, GDP-forming, beta subunit [Source:MGI Symbol;Acc:MGI:1306824]	Down	-0.308288	7.94295	7653.67	6279.33	0.0866662	0.726695
Acad9	acyl-Coenzyme A dehydrogenase family, member 9 [Source:MGI Symbol;Acc:MGI:1914272]	Down	-0.479252	5.23018	1116.83	916	0.0866151	0.726695
Spink4	serine peptidase inhibitor, Kazal type 4 [Source:MGI Symbol;Acc:MGI:1341848]	Up	0.64454	11.1949	58350.7	86284.8	0.0865892	0.726695
Gm32513	#N/A	Up	5.70751	-2.45501	0	5.83333	0.0873841	0.726881
Limd1	LIM domains containing 1 [Source:MGI Symbol;Acc:MGI:1352502]	Up	0.337303	6.33491	2016.17	2517.67	0.0873827	0.726881
Ppp2r3d	protein phosphatase 2 (formerly 2A), regulatory subunit B'', delta [Source:MGI Symbol;Acc:MGI:1335093]	Up	0.358125	6.56403	2434.33	2970.67	0.0873642	0.726881
Lysmd4	LysM, putative peptidoglycan-binding, domain containing 4 [Source:MGI Symbol;Acc:MGI:1922349]	Down	-0.798241	3.53328	408.5	247.167	0.0873639	0.726881
Kdm5a	lysine (K)-specific demethylase 5A [Source:MGI Symbol;Acc:MGI:2136980]	Up	0.572801	4.62855	564.667	804.833	0.0873456	0.726881
Ncln	nicalin [Source:MGI Symbol;Acc:MGI:1926081]	Down	-0.333113	6.96854	4054.17	3196.17	0.0873254	0.726881
Gm35714	#N/A	Up	5.65405	-2.48399	0	5.83333	0.0872684	0.726881
Myh9	myosin, heavy polypeptide 9, non-muscle [Source:MGI Symbol;Acc:MGI:107717]	Down	-0.320702	8.41972	10299.2	8697.67	0.0872142	0.726881
Gm46358	#N/A	Up	5.92065	-1.43675	0.166667	14	0.0872129	0.726881
Nipal3	NIPA-like domain containing 3 [Source:MGI Symbol;Acc:MGI:1921802]	Down	-0.409981	5.86283	1789.5	1437.33	0.0871736	0.726881
Gm46741	#N/A	Up	3.82775	-1.22476	1.33333	17	0.087126	0.726881
Nlrc3	NLR family, CARD domain containing 3 [Source:MGI Symbol;Acc:MGI:2444070]	Up	3.29222	-0.44378	4	30	0.0870319	0.726881
Vipr1	vasoactive intestinal peptide receptor 1 [Source:MGI Symbol;Acc:MGI:109272]	Down	-0.33318	7.25329	4647.83	3968.67	0.0869648	0.726881
Slc16a9	solute carrier family 16 (monocarboxylic acid transporters), member 9 [Source:MGI Symbol;Acc:MGI:1914109]	Down	-1.07865	2.6422	226.833	120.5	0.0868792	0.726881
6720468P15Rik	RIKEN cDNA 6720468P15 gene [Source:MGI Symbol;Acc:MGI:1925323]	Down	-2.55601	1.60821	101.167	23.1667	0.0868698	0.726881
Gm32058	#N/A	Up	4.78294	-1.12956	0.5	23.8333	0.087795	0.727004
Pmvk	phosphomevalonate kinase [Source:MGI Symbol;Acc:MGI:1915853]	Up	0.385331	6.43764	2262.67	2839.33	0.0877946	0.727004
Sub1	SUB1 homolog, transcriptional regulator [Source:MGI Symbol;Acc:MGI:104811]	Down	-0.396073	5.68455	1603	1365.83	0.08778	0.727004
Acsl1	acyl-CoA synthetase long-chain family member 1 [Source:MGI Symbol;Acc:MGI:102797]	Up	0.762402	4.10556	385.833	604.833	0.0877135	0.727004
Psen1	presenilin 1 [Source:MGI Symbol;Acc:MGI:1202717]	Down	-0.352009	6.52905	2844.5	2342.83	0.0877044	0.727004
Gm29868	#N/A	Up	4.31718	-0.975333	1.16667	22.3333	0.0876861	0.727004
Pknox1	Pbx/knotted 1 homeobox [Source:MGI Symbol;Acc:MGI:1201409]	Up	0.557254	4.12385	394.833	595.333	0.0876526	0.727004
Plxnd1	plexin D1 [Source:MGI Symbol;Acc:MGI:2154244]	Up	1.60831	1.9454	52.5	141	0.0875021	0.727004
Gm33509	#N/A	Up	2.35197	0.806639	17	79.3333	0.0874712	0.727004
Snord21	small nucleolar RNA, C/D box 21 [Source:MGI Symbol;Acc:MGI:102855]	Up	2.70538	0.575682	8.83333	67.1667	0.0878701	0.727261
Gm22581	predicted gene, 22581 [Source:MGI Symbol;Acc:MGI:5452358]	Up	3.63896	-0.360038	3.33333	32	0.087937	0.727451
Ppp1r13b	protein phosphatase 1, regulatory subunit 13B [Source:MGI Symbol;Acc:MGI:1336199]	Up	0.387355	5.52819	1154.67	1458.33	0.0887084	0.727638
[truncated: 14,522 more rows]
