# Supplementary material for: Evidence that the loss of colonic anti-microbial peptides may promote dysbiotic Gram-negative inflammaging-associated bacteria in aging mice
Source: Front Aging. 2024 Mar 4;5:1352299. doi: 10.3389/fragi.2024.1352299 (PMC10945560; doi:10.3389/fragi.2024.1352299)
Supplement: Supplementary file 5 [file DataSheet14.XLSX]

## Sheet: string_MCL_cluster_Inflam_2-15
Supplementary Data Sheet 14. Integrated Network Data of Markov Cluster Algorithm for Inflammation Genes between 2 Month- and 15-Month Old Mice Groups
#clustering method	cluster number	cluster color	gene count	protein name	protein identifier	protein description
MCL	1	Red	3	Ido1	10090.ENSMUSP00000033956	Indoleamine 2,3-dioxygenase 1; Catalyzes the first and rate limiting step of the catabolism of the essential amino acid tryptophan along the kynurenine pathway. Involved in the peripheral immune tolerance, contributing to maintain homeostasis by preventing autoimmunity or immunopathology that would result from uncontrolled and overreacting immune responses. Tryptophan shortage inhibits T lymphocy…
MCL	1	Red	3	Serpinb9	10090.ENSMUSP00000099002	Serine (Or cysteine) peptidase inhibitor, clade B, member 9; Belongs to the serpin family.
MCL	1	Red	3	Tgfb1	10090.ENSMUSP00000002678	Transforming growth factor beta-1 proprotein; Transforming growth factor beta-1 proprotein: Precursor of the Latency-associated peptide (LAP) and Transforming growth factor beta-1 (TGF-beta-1) chains, which constitute the regulatory and active subunit of TGF-beta-1, respectively. Transforming growth factor beta-1: Multifunctional protein that regulates the growth and differentiation of various ce…
MCL	2	Green	2	C3	10090.ENSMUSP00000024988	Complement C3c alpha' chain fragment 1; C3 plays a central role in the activation of the complement system. Its processing by C3 convertase is the central reaction in both classical and alternative complement pathways. After activation C3b can bind covalently, via its reactive thioester, to cell surface carbohydrates or immune aggregates. [C3-beta-c]: Acts as a chemoattractant for neutrophils in …
MCL	2	Green	2	Lbp	10090.ENSMUSP00000016168	Lipopolysaccharide-binding protein; Plays a role in the innate immune response. Binds to the lipid A moiety of bacterial lipopolysaccharides (LPS), a glycolipid present in the outer membrane of all Gram-negative bacteria. Acts as an affinity enhancer for CD14, facilitating its association with LPS (By similarity). Promotes the release of cytokines in response to bacterial lipopolysaccharide.
MCL	3	Blue	2	Adora1	10090.ENSMUSP00000083656	Adenosine receptor A1; Receptor for adenosine. The activity of this receptor is mediated by G proteins which inhibit adenylyl cyclase; Belongs to the G-protein coupled receptor 1 family.
MCL	3	Blue	2	Adora2b	10090.ENSMUSP00000018644	Adenosine receptor A2b; Receptor for adenosine. The activity of this receptor is mediated by G proteins which activate adenylyl cyclase; Belongs to the G-protein coupled receptor 1 family.

## Sheet: string_interactions_Inflam_2-15
Supplementary Data Sheet 14. Integrated Network Data of Inflammation Gene Interaction Scores between 2 Month- and 15-Month Old Mice Groups
#node1	node2	node1_string_id	node2_string_id	neighborhood_on_chromosome	gene_fusion	phylogenetic_cooccurrence	homology	coexpression	experimentally_determined_interaction	database_annotated	automated_textmining	combined_score
Ido1	Tgfb1	10090.ENSMUSP00000033956	10090.ENSMUSP00000002678	0	0	0	0	0.086	0	0	0.67	0.685
Serpinb9	Tgfb1	10090.ENSMUSP00000099002	10090.ENSMUSP00000002678	0	0	0	0	0	0	0	0.609	0.609
Adora1	Adora2b	10090.ENSMUSP00000083656	10090.ENSMUSP00000018644	0	0	0	0.912	0.054	0.165	0	0.422	0.503
Ido1	Serpinb9	10090.ENSMUSP00000033956	10090.ENSMUSP00000099002	0	0	0	0	0.055	0	0	0.482	0.489
C3	Lbp	10090.ENSMUSP00000024988	10090.ENSMUSP00000016168	0	0	0	0	0.237	0	0	0.269	0.418

## Sheet: Pathway_Enrichment_Inflam 2-15
Supplementary Data Sheet 14. Integrated Network Data of Inflammation Significant Gene Pathway Enrichment Categories between 2 Month- and 15-Month Old Mice Groups
#category	term ID	term description	observed gene count	background gene count	strength	false discovery rate	matching proteins in your network (IDs)	matching proteins in your network (labels)
GO Process	GO:0006954	Inflammatory response	10	518	1.37	3e-08	10090.ENSMUSP00000002678,10090.ENSMUSP00000016168,10090.ENSMUSP00000024988,10090.ENSMUSP00000032961,10090.ENSMUSP00000033956,10090.ENSMUSP00000061851,10090.ENSMUSP00000078875,10090.ENSMUSP00000091318,10090.ENSMUSP00000094667,10090.ENSMUSP00000119150	Tgfb1,Lbp,C3,Nupr1,Ido1,Ahcy,Fcer1g,Plscr1,Reg3b,Saa1
GO Process	GO:0050727	Regulation of inflammatory response	9	357	1.49	3e-08	10090.ENSMUSP00000016168,10090.ENSMUSP00000018644,10090.ENSMUSP00000024988,10090.ENSMUSP00000027559,10090.ENSMUSP00000032961,10090.ENSMUSP00000033956,10090.ENSMUSP00000078875,10090.ENSMUSP00000083656,10090.ENSMUSP00000099916	Lbp,Adora2b,C3,Tnfrsf11a,Nupr1,Ido1,Fcer1g,Adora1,Ptges
GO Process	GO:0031347	Regulation of defense response	10	619	1.29	5.63e-08	10090.ENSMUSP00000016168,10090.ENSMUSP00000018644,10090.ENSMUSP00000024988,10090.ENSMUSP00000027559,10090.ENSMUSP00000032961,10090.ENSMUSP00000033956,10090.ENSMUSP00000078875,10090.ENSMUSP00000083656,10090.ENSMUSP00000091318,10090.ENSMUSP00000099916	Lbp,Adora2b,C3,Tnfrsf11a,Nupr1,Ido1,Fcer1g,Adora1,Plscr1,Ptges
GO Process	GO:0050729	Positive regulation of inflammatory response	7	142	1.78	5.81e-08	10090.ENSMUSP00000016168,10090.ENSMUSP00000018644,10090.ENSMUSP00000024988,10090.ENSMUSP00000027559,10090.ENSMUSP00000032961,10090.ENSMUSP00000033956,10090.ENSMUSP00000078875	Lbp,Adora2b,C3,Tnfrsf11a,Nupr1,Ido1,Fcer1g
GO Process	GO:0031349	Positive regulation of defense response	8	285	1.53	7.46e-08	10090.ENSMUSP00000016168,10090.ENSMUSP00000018644,10090.ENSMUSP00000024988,10090.ENSMUSP00000027559,10090.ENSMUSP00000032961,10090.ENSMUSP00000033956,10090.ENSMUSP00000078875,10090.ENSMUSP00000091318	Lbp,Adora2b,C3,Tnfrsf11a,Nupr1,Ido1,Fcer1g,Plscr1
GO Process	GO:0032101	Regulation of response to external stimulus	11	956	1.14	7.46e-08	10090.ENSMUSP00000002678,10090.ENSMUSP00000016168,10090.ENSMUSP00000018644,10090.ENSMUSP00000024988,10090.ENSMUSP00000027559,10090.ENSMUSP00000032961,10090.ENSMUSP00000033956,10090.ENSMUSP00000078875,10090.ENSMUSP00000083656,10090.ENSMUSP00000091318,10090.ENSMUSP00000099916	Tgfb1,Lbp,Adora2b,C3,Tnfrsf11a,Nupr1,Ido1,Fcer1g,Adora1,Plscr1,Ptges
GO Process	GO:0032103	Positive regulation of response to external stimulus	9	447	1.39	7.46e-08	10090.ENSMUSP00000002678,10090.ENSMUSP00000016168,10090.ENSMUSP00000018644,10090.ENSMUSP00000024988,10090.ENSMUSP00000027559,10090.ENSMUSP00000032961,10090.ENSMUSP00000033956,10090.ENSMUSP00000078875,10090.ENSMUSP00000091318	Tgfb1,Lbp,Adora2b,C3,Tnfrsf11a,Nupr1,Ido1,Fcer1g,Plscr1
GO Process	GO:0002673	Regulation of acute inflammatory response	5	47	2.11	8.57e-07	10090.ENSMUSP00000024988,10090.ENSMUSP00000027559,10090.ENSMUSP00000078875,10090.ENSMUSP00000083656,10090.ENSMUSP00000099916	C3,Tnfrsf11a,Fcer1g,Adora1,Ptges
GO Process	GO:0009605	Response to external stimulus	13	2381	0.82	2.13e-06	10090.ENSMUSP00000002678,10090.ENSMUSP00000016168,10090.ENSMUSP00000018644,10090.ENSMUSP00000024988,10090.ENSMUSP00000027559,10090.ENSMUSP00000033956,10090.ENSMUSP00000061851,10090.ENSMUSP00000069457,10090.ENSMUSP00000078875,10090.ENSMUSP00000083656,10090.ENSMUSP00000091318,10090.ENSMUSP00000094667,10090.ENSMUSP00000119150	Tgfb1,Lbp,Adora2b,C3,Tnfrsf11a,Ido1,Ahcy,Ghr,Fcer1g,Adora1,Plscr1,Reg3b,Saa1
GO Process	GO:0009617	Response to bacterium	9	709	1.19	2.13e-06	10090.ENSMUSP00000002678,10090.ENSMUSP00000016168,10090.ENSMUSP00000024988,10090.ENSMUSP00000027559,10090.ENSMUSP00000033956,10090.ENSMUSP00000078875,10090.ENSMUSP00000091318,10090.ENSMUSP00000094667,10090.ENSMUSP00000119150	Tgfb1,Lbp,C3,Tnfrsf11a,Ido1,Fcer1g,Plscr1,Reg3b,Saa1
GO Process	GO:0080134	Regulation of response to stress	11	1386	0.98	2.13e-06	10090.ENSMUSP00000016168,10090.ENSMUSP00000018644,10090.ENSMUSP00000024988,10090.ENSMUSP00000027559,10090.ENSMUSP00000032961,10090.ENSMUSP00000033956,10090.ENSMUSP00000078875,10090.ENSMUSP00000083656,10090.ENSMUSP00000091318,10090.ENSMUSP00000094667,10090.ENSMUSP00000099916	Lbp,Adora2b,C3,Tnfrsf11a,Nupr1,Ido1,Fcer1g,Adora1,Plscr1,Reg3b,Ptges
GO Process	GO:0002526	Acute inflammatory response	5	81	1.87	7.53e-06	10090.ENSMUSP00000016168,10090.ENSMUSP00000032961,10090.ENSMUSP00000091318,10090.ENSMUSP00000094667,10090.ENSMUSP00000119150	Lbp,Nupr1,Plscr1,Reg3b,Saa1
GO Process	GO:0050764	Regulation of phagocytosis	5	113	1.73	3.19e-05	10090.ENSMUSP00000002678,10090.ENSMUSP00000016168,10090.ENSMUSP00000024988,10090.ENSMUSP00000078875,10090.ENSMUSP00000091318	Tgfb1,Lbp,C3,Fcer1g,Plscr1
GO Process	GO:0006953	Acute-phase response	4	41	2.07	4.1e-05	10090.ENSMUSP00000016168,10090.ENSMUSP00000091318,10090.ENSMUSP00000094667,10090.ENSMUSP00000119150	Lbp,Plscr1,Reg3b,Saa1
GO Process	GO:0050778	Positive regulation of immune response	7	471	1.26	4.84e-05	10090.ENSMUSP00000002678,10090.ENSMUSP00000016168,10090.ENSMUSP00000018644,10090.ENSMUSP00000024988,10090.ENSMUSP00000033956,10090.ENSMUSP00000078875,10090.ENSMUSP00000091318	Tgfb1,Lbp,Adora2b,C3,Ido1,Fcer1g,Plscr1
GO Process	GO:0002376	Immune system process	11	2034	0.82	6.17e-05	10090.ENSMUSP00000002678,10090.ENSMUSP00000016168,10090.ENSMUSP00000018644,10090.ENSMUSP00000024988,10090.ENSMUSP00000027559,10090.ENSMUSP00000033956,10090.ENSMUSP00000061851,10090.ENSMUSP00000078875,10090.ENSMUSP00000083656,10090.ENSMUSP00000091318,10090.ENSMUSP00000094667	Tgfb1,Lbp,Adora2b,C3,Tnfrsf11a,Ido1,Ahcy,Fcer1g,Adora1,Plscr1,Reg3b
GO Process	GO:0006955	Immune response	9	1129	0.99	6.29e-05	10090.ENSMUSP00000002678,10090.ENSMUSP00000016168,10090.ENSMUSP00000018644,10090.ENSMUSP00000024988,10090.ENSMUSP00000027559,10090.ENSMUSP00000061851,10090.ENSMUSP00000078875,10090.ENSMUSP00000091318,10090.ENSMUSP00000094667	Tgfb1,Lbp,Adora2b,C3,Tnfrsf11a,Ahcy,Fcer1g,Plscr1,Reg3b
GO Process	GO:0048584	Positive regulation of response to stimulus	11	2161	0.79	0.0001	10090.ENSMUSP00000002678,10090.ENSMUSP00000016168,10090.ENSMUSP00000018644,10090.ENSMUSP00000024988,10090.ENSMUSP00000027559,10090.ENSMUSP00000032961,10090.ENSMUSP00000033956,10090.ENSMUSP00000069457,10090.ENSMUSP00000078875,10090.ENSMUSP00000083656,10090.ENSMUSP00000091318	Tgfb1,Lbp,Adora2b,C3,Tnfrsf11a,Nupr1,Ido1,Ghr,Fcer1g,Adora1,Plscr1
GO Process	GO:0042221	Response to chemical	13	3807	0.62	0.00028	10090.ENSMUSP00000002678,10090.ENSMUSP00000016168,10090.ENSMUSP00000018644,10090.ENSMUSP00000027559,10090.ENSMUSP00000032961,10090.ENSMUSP00000033956,10090.ENSMUSP00000061851,10090.ENSMUSP00000069457,10090.ENSMUSP00000078875,10090.ENSMUSP00000083656,10090.ENSMUSP00000091318,10090.ENSMUSP00000094667,10090.ENSMUSP00000099916	Tgfb1,Lbp,Adora2b,Tnfrsf11a,Nupr1,Ido1,Ahcy,Ghr,Fcer1g,Adora1,Plscr1,Reg3b,Ptges
GO Process	GO:0048583	Regulation of response to stimulus	13	3831	0.61	0.00029	10090.ENSMUSP00000002678,10090.ENSMUSP00000016168,10090.ENSMUSP00000018644,10090.ENSMUSP00000024988,10090.ENSMUSP00000027559,10090.ENSMUSP00000032961,10090.ENSMUSP00000033956,10090.ENSMUSP00000069457,10090.ENSMUSP00000078875,10090.ENSMUSP00000083656,10090.ENSMUSP00000091318,10090.ENSMUSP00000094667,10090.ENSMUSP00000099916	Tgfb1,Lbp,Adora2b,C3,Tnfrsf11a,Nupr1,Ido1,Ghr,Fcer1g,Adora1,Plscr1,Reg3b,Ptges
GO Process	GO:1902533	Positive regulation of intracellular signal transduction	8	1012	0.98	0.00033	10090.ENSMUSP00000002678,10090.ENSMUSP00000018644,10090.ENSMUSP00000024988,10090.ENSMUSP00000027559,10090.ENSMUSP00000032961,10090.ENSMUSP00000069457,10090.ENSMUSP00000083656,10090.ENSMUSP00000091318	Tgfb1,Adora2b,C3,Tnfrsf11a,Nupr1,Ghr,Adora1,Plscr1
GO Process	GO:0051047	Positive regulation of secretion	6	414	1.25	0.00036	10090.ENSMUSP00000002678,10090.ENSMUSP00000018644,10090.ENSMUSP00000027559,10090.ENSMUSP00000078875,10090.ENSMUSP00000083656,10090.ENSMUSP00000099916	Tgfb1,Adora2b,Tnfrsf11a,Fcer1g,Adora1,Ptges
GO Process	GO:0051050	Positive regulation of transport	8	1053	0.96	0.0004	10090.ENSMUSP00000002678,10090.ENSMUSP00000016168,10090.ENSMUSP00000018644,10090.ENSMUSP00000024988,10090.ENSMUSP00000027559,10090.ENSMUSP00000078875,10090.ENSMUSP00000083656,10090.ENSMUSP00000099916	Tgfb1,Lbp,Adora2b,C3,Tnfrsf11a,Fcer1g,Adora1,Ptges
GO Process	GO:0009967	Positive regulation of signal transduction	9	1569	0.84	0.00063	10090.ENSMUSP00000002678,10090.ENSMUSP00000016168,10090.ENSMUSP00000018644,10090.ENSMUSP00000024988,10090.ENSMUSP00000027559,10090.ENSMUSP00000032961,10090.ENSMUSP00000069457,10090.ENSMUSP00000083656,10090.ENSMUSP00000091318	Tgfb1,Lbp,Adora2b,C3,Tnfrsf11a,Nupr1,Ghr,Adora1,Plscr1
GO Process	GO:0001819	Positive regulation of cytokine production	6	488	1.17	0.00082	10090.ENSMUSP00000002678,10090.ENSMUSP00000016168,10090.ENSMUSP00000018644,10090.ENSMUSP00000024988,10090.ENSMUSP00000033956,10090.ENSMUSP00000078875	Tgfb1,Lbp,Adora2b,C3,Ido1,Fcer1g
GO Process	GO:0002675	Positive regulation of acute inflammatory response	3	27	2.13	0.00082	10090.ENSMUSP00000024988,10090.ENSMUSP00000027559,10090.ENSMUSP00000078875	C3,Tnfrsf11a,Fcer1g
GO Process	GO:0010604	Positive regulation of macromolecule metabolic process	12	3504	0.62	0.00083	10090.ENSMUSP00000002678,10090.ENSMUSP00000016168,10090.ENSMUSP00000018644,10090.ENSMUSP00000024988,10090.ENSMUSP00000027559,10090.ENSMUSP00000032961,10090.ENSMUSP00000033956,10090.ENSMUSP00000069457,10090.ENSMUSP00000078875,10090.ENSMUSP00000083656,10090.ENSMUSP00000091318,10090.ENSMUSP00000094667	Tgfb1,Lbp,Adora2b,C3,Tnfrsf11a,Nupr1,Ido1,Ghr,Fcer1g,Adora1,Plscr1,Reg3b
GO Process	GO:0002699	Positive regulation of immune effector process	5	269	1.35	0.00086	10090.ENSMUSP00000002678,10090.ENSMUSP00000016168,10090.ENSMUSP00000018644,10090.ENSMUSP00000024988,10090.ENSMUSP00000078875	Tgfb1,Lbp,Adora2b,C3,Fcer1g
GO Process	GO:0051239	Regulation of multicellular organismal process	11	2928	0.66	0.0012	10090.ENSMUSP00000002678,10090.ENSMUSP00000016168,10090.ENSMUSP00000018644,10090.ENSMUSP00000024988,10090.ENSMUSP00000027559,10090.ENSMUSP00000032961,10090.ENSMUSP00000033956,10090.ENSMUSP00000069457,10090.ENSMUSP00000078875,10090.ENSMUSP00000083656,10090.ENSMUSP00000099916	Tgfb1,Lbp,Adora2b,C3,Tnfrsf11a,Nupr1,Ido1,Ghr,Fcer1g,Adora1,Ptges
GO Process	GO:0010941	Regulation of cell death	9	1750	0.8	0.0013	10090.ENSMUSP00000002678,10090.ENSMUSP00000024988,10090.ENSMUSP00000032961,10090.ENSMUSP00000033956,10090.ENSMUSP00000069457,10090.ENSMUSP00000078875,10090.ENSMUSP00000083656,10090.ENSMUSP00000091318,10090.ENSMUSP00000094667	Tgfb1,C3,Nupr1,Ido1,Ghr,Fcer1g,Adora1,Plscr1,Reg3b
GO Process	GO:0002694	Regulation of leukocyte activation	6	597	1.09	0.0019	10090.ENSMUSP00000002678,10090.ENSMUSP00000016168,10090.ENSMUSP00000018644,10090.ENSMUSP00000033956,10090.ENSMUSP00000078875,10090.ENSMUSP00000091318	Tgfb1,Lbp,Adora2b,Ido1,Fcer1g,Plscr1
GO Process	GO:0032496	Response to lipopolysaccharide	5	333	1.26	0.0019	10090.ENSMUSP00000002678,10090.ENSMUSP00000016168,10090.ENSMUSP00000027559,10090.ENSMUSP00000033956,10090.ENSMUSP00000091318	Tgfb1,Lbp,Tnfrsf11a,Ido1,Plscr1
GO Process	GO:0042268	Regulation of cytolysis	2	3	2.91	0.0019	10090.ENSMUSP00000002678,10090.ENSMUSP00000016168	Tgfb1,Lbp
GO Process	GO:0045937	Positive regulation of phosphate metabolic process	7	949	0.95	0.0019	10090.ENSMUSP00000002678,10090.ENSMUSP00000018644,10090.ENSMUSP00000024988,10090.ENSMUSP00000027559,10090.ENSMUSP00000069457,10090.ENSMUSP00000083656,10090.ENSMUSP00000094667	Tgfb1,Adora2b,C3,Tnfrsf11a,Ghr,Adora1,Reg3b
GO Process	GO:0051049	Regulation of transport	9	1911	0.76	0.002	10090.ENSMUSP00000002678,10090.ENSMUSP00000016168,10090.ENSMUSP00000018644,10090.ENSMUSP00000024988,10090.ENSMUSP00000027559,10090.ENSMUSP00000078875,10090.ENSMUSP00000083656,10090.ENSMUSP00000091318,10090.ENSMUSP00000099916	Tgfb1,Lbp,Adora2b,C3,Tnfrsf11a,Fcer1g,Adora1,Plscr1,Ptges
GO Process	GO:0060627	Regulation of vesicle-mediated transport	6	616	1.07	0.002	10090.ENSMUSP00000002678,10090.ENSMUSP00000016168,10090.ENSMUSP00000018644,10090.ENSMUSP00000024988,10090.ENSMUSP00000078875,10090.ENSMUSP00000091318	Tgfb1,Lbp,Adora2b,C3,Fcer1g,Plscr1
GO Process	GO:0002682	Regulation of immune system process	8	1423	0.83	0.0021	10090.ENSMUSP00000002678,10090.ENSMUSP00000016168,10090.ENSMUSP00000018644,10090.ENSMUSP00000024988,10090.ENSMUSP00000033956,10090.ENSMUSP00000078875,10090.ENSMUSP00000083656,10090.ENSMUSP00000091318	Tgfb1,Lbp,Adora2b,C3,Ido1,Fcer1g,Adora1,Plscr1
GO Process	GO:0002252	Immune effector process	5	355	1.23	0.0022	10090.ENSMUSP00000002678,10090.ENSMUSP00000016168,10090.ENSMUSP00000018644,10090.ENSMUSP00000024988,10090.ENSMUSP00000078875	Tgfb1,Lbp,Adora2b,C3,Fcer1g
GO Process	GO:0006950	Response to stress	11	3226	0.62	0.0022	10090.ENSMUSP00000002678,10090.ENSMUSP00000016168,10090.ENSMUSP00000024988,10090.ENSMUSP00000032961,10090.ENSMUSP00000033956,10090.ENSMUSP00000061851,10090.ENSMUSP00000078875,10090.ENSMUSP00000083656,10090.ENSMUSP00000091318,10090.ENSMUSP00000094667,10090.ENSMUSP00000119150	Tgfb1,Lbp,C3,Nupr1,Ido1,Ahcy,Fcer1g,Adora1,Plscr1,Reg3b,Saa1
GO Process	GO:0019220	Regulation of phosphate metabolic process	8	1438	0.83	0.0022	10090.ENSMUSP00000002678,10090.ENSMUSP00000018644,10090.ENSMUSP00000024988,10090.ENSMUSP00000027559,10090.ENSMUSP00000032961,10090.ENSMUSP00000069457,10090.ENSMUSP00000083656,10090.ENSMUSP00000094667	Tgfb1,Adora2b,C3,Tnfrsf11a,Nupr1,Ghr,Adora1,Reg3b
GO Process	GO:0001798	Positive regulation of type IIa hypersensitivity	2	4	2.78	0.0023	10090.ENSMUSP00000024988,10090.ENSMUSP00000078875	C3,Fcer1g
GO Process	GO:0002274	Myeloid leukocyte activation	4	164	1.47	0.0023	10090.ENSMUSP00000002678,10090.ENSMUSP00000016168,10090.ENSMUSP00000018644,10090.ENSMUSP00000078875	Tgfb1,Lbp,Adora2b,Fcer1g
GO Process	GO:0002891	Positive regulation of immunoglobulin mediated immune response	3	50	1.86	0.0023	10090.ENSMUSP00000002678,10090.ENSMUSP00000024988,10090.ENSMUSP00000078875	Tgfb1,C3,Fcer1g
GO Process	GO:1903532	Positive regulation of secretion by cell	5	366	1.22	0.0023	10090.ENSMUSP00000002678,10090.ENSMUSP00000018644,10090.ENSMUSP00000027559,10090.ENSMUSP00000078875,10090.ENSMUSP00000099916	Tgfb1,Adora2b,Tnfrsf11a,Fcer1g,Ptges
GO Process	GO:0031401	Positive regulation of protein modification process	7	1056	0.91	0.0026	10090.ENSMUSP00000002678,10090.ENSMUSP00000024988,10090.ENSMUSP00000027559,10090.ENSMUSP00000032961,10090.ENSMUSP00000069457,10090.ENSMUSP00000083656,10090.ENSMUSP00000094667	Tgfb1,C3,Tnfrsf11a,Nupr1,Ghr,Adora1,Reg3b
GO Process	GO:0002678	Positive regulation of chronic inflammatory response	2	5	2.69	0.0027	10090.ENSMUSP00000018644,10090.ENSMUSP00000033956	Adora2b,Ido1
GO Process	GO:0010942	Positive regulation of cell death	6	686	1.03	0.0027	10090.ENSMUSP00000002678,10090.ENSMUSP00000024988,10090.ENSMUSP00000032961,10090.ENSMUSP00000033956,10090.ENSMUSP00000083656,10090.ENSMUSP00000091318	Tgfb1,C3,Nupr1,Ido1,Adora1,Plscr1
GO Process	GO:0033003	Regulation of mast cell activation	3	55	1.82	0.0027	10090.ENSMUSP00000018644,10090.ENSMUSP00000078875,10090.ENSMUSP00000091318	Adora2b,Fcer1g,Plscr1
GO Process	GO:0042981	Regulation of apoptotic process	8	1538	0.8	0.0027	10090.ENSMUSP00000002678,10090.ENSMUSP00000024988,10090.ENSMUSP00000032961,10090.ENSMUSP00000033956,10090.ENSMUSP00000078875,10090.ENSMUSP00000083656,10090.ENSMUSP00000091318,10090.ENSMUSP00000094667	Tgfb1,C3,Nupr1,Ido1,Fcer1g,Adora1,Plscr1,Reg3b
GO Process	GO:1903530	Regulation of secretion by cell	6	690	1.02	0.0027	10090.ENSMUSP00000002678,10090.ENSMUSP00000018644,10090.ENSMUSP00000027559,10090.ENSMUSP00000078875,10090.ENSMUSP00000083656,10090.ENSMUSP00000099916	Tgfb1,Adora2b,Tnfrsf11a,Fcer1g,Adora1,Ptges
GO Process	GO:0050896	Response to stimulus	15	7183	0.4	0.0029	10090.ENSMUSP00000002678,10090.ENSMUSP00000016168,10090.ENSMUSP00000018644,10090.ENSMUSP00000024988,10090.ENSMUSP00000027559,10090.ENSMUSP00000032961,10090.ENSMUSP00000033956,10090.ENSMUSP00000061851,10090.ENSMUSP00000069457,10090.ENSMUSP00000078875,10090.ENSMUSP00000083656,10090.ENSMUSP00000091318,10090.ENSMUSP00000094667,10090.ENSMUSP00000099916,10090.ENSMUSP00000119150	Tgfb1,Lbp,Adora2b,C3,Tnfrsf11a,Nupr1,Ido1,Ahcy,Ghr,Fcer1g,Adora1,Plscr1,Reg3b,Ptges,Saa1
GO Process	GO:0030316	Osteoclast differentiation	3	59	1.79	0.0031	10090.ENSMUSP00000002678,10090.ENSMUSP00000027559,10090.ENSMUSP00000078875	Tgfb1,Tnfrsf11a,Fcer1g
GO Process	GO:0008228	Opsonization	2	6	2.61	0.0032	10090.ENSMUSP00000016168,10090.ENSMUSP00000024988	Lbp,C3
GO Process	GO:0002366	Leukocyte activation involved in immune response	4	200	1.39	0.0036	10090.ENSMUSP00000002678,10090.ENSMUSP00000016168,10090.ENSMUSP00000018644,10090.ENSMUSP00000078875	Tgfb1,Lbp,Adora2b,Fcer1g
GO Process	GO:0008285	Negative regulation of cell population proliferation	6	743	0.99	0.0036	10090.ENSMUSP00000002678,10090.ENSMUSP00000018644,10090.ENSMUSP00000032961,10090.ENSMUSP00000033956,10090.ENSMUSP00000083656,10090.ENSMUSP00000099916	Tgfb1,Adora2b,Nupr1,Ido1,Adora1,Ptges
GO Process	GO:0010033	Response to organic substance	10	2840	0.63	0.0037	10090.ENSMUSP00000002678,10090.ENSMUSP00000016168,10090.ENSMUSP00000018644,10090.ENSMUSP00000027559,10090.ENSMUSP00000033956,10090.ENSMUSP00000069457,10090.ENSMUSP00000078875,10090.ENSMUSP00000083656,10090.ENSMUSP00000091318,10090.ENSMUSP00000094667	Tgfb1,Lbp,Adora2b,Tnfrsf11a,Ido1,Ghr,Fcer1g,Adora1,Plscr1,Reg3b
GO Process	GO:0060087	Relaxation of vascular associated smooth muscle	2	7	2.54	0.0038	10090.ENSMUSP00000018644,10090.ENSMUSP00000083656	Adora2b,Adora1
GO Process	GO:0051240	Positive regulation of multicellular organismal process	8	1664	0.77	0.004	10090.ENSMUSP00000002678,10090.ENSMUSP00000016168,10090.ENSMUSP00000018644,10090.ENSMUSP00000024988,10090.ENSMUSP00000027559,10090.ENSMUSP00000033956,10090.ENSMUSP00000069457,10090.ENSMUSP00000078875	Tgfb1,Lbp,Adora2b,C3,Tnfrsf11a,Ido1,Ghr,Fcer1g
GO Process	GO:0002886	Regulation of myeloid leukocyte mediated immunity	3	68	1.73	0.0041	10090.ENSMUSP00000018644,10090.ENSMUSP00000024988,10090.ENSMUSP00000078875	Adora2b,C3,Fcer1g
GO Process	GO:0001934	Positive regulation of protein phosphorylation	6	782	0.97	0.0042	10090.ENSMUSP00000002678,10090.ENSMUSP00000024988,10090.ENSMUSP00000027559,10090.ENSMUSP00000069457,10090.ENSMUSP00000083656,10090.ENSMUSP00000094667	Tgfb1,C3,Tnfrsf11a,Ghr,Adora1,Reg3b
GO Process	GO:1901700	Response to oxygen-containing compound	8	1680	0.76	0.0042	10090.ENSMUSP00000002678,10090.ENSMUSP00000016168,10090.ENSMUSP00000018644,10090.ENSMUSP00000027559,10090.ENSMUSP00000033956,10090.ENSMUSP00000069457,10090.ENSMUSP00000091318,10090.ENSMUSP00000094667	Tgfb1,Lbp,Adora2b,Tnfrsf11a,Ido1,Ghr,Plscr1,Reg3b
GO Process	GO:0002275	Myeloid cell activation involved in immune response	3	77	1.67	0.0053	10090.ENSMUSP00000016168,10090.ENSMUSP00000018644,10090.ENSMUSP00000078875	Lbp,Adora2b,Fcer1g
GO Process	GO:0002703	Regulation of leukocyte mediated immunity	4	244	1.3	0.006	10090.ENSMUSP00000002678,10090.ENSMUSP00000018644,10090.ENSMUSP00000024988,10090.ENSMUSP00000078875	Tgfb1,Adora2b,C3,Fcer1g
GO Process	GO:0042325	Regulation of phosphorylation	7	1285	0.82	0.006	10090.ENSMUSP00000002678,10090.ENSMUSP00000024988,10090.ENSMUSP00000027559,10090.ENSMUSP00000032961,10090.ENSMUSP00000069457,10090.ENSMUSP00000083656,10090.ENSMUSP00000094667	Tgfb1,C3,Tnfrsf11a,Nupr1,Ghr,Adora1,Reg3b
GO Process	GO:0048522	Positive regulation of cellular process	13	5566	0.45	0.006	10090.ENSMUSP00000002678,10090.ENSMUSP00000016168,10090.ENSMUSP00000018644,10090.ENSMUSP00000024988,10090.ENSMUSP00000027559,10090.ENSMUSP00000032961,10090.ENSMUSP00000033956,10090.ENSMUSP00000069457,10090.ENSMUSP00000078875,10090.ENSMUSP00000083656,10090.ENSMUSP00000091318,10090.ENSMUSP00000094667,10090.ENSMUSP00000099916	Tgfb1,Lbp,Adora2b,C3,Tnfrsf11a,Nupr1,Ido1,Ghr,Fcer1g,Adora1,Plscr1,Reg3b,Ptges
GO Process	GO:0050766	Positive regulation of phagocytosis	3	81	1.65	0.006	10090.ENSMUSP00000016168,10090.ENSMUSP00000024988,10090.ENSMUSP00000078875	Lbp,C3,Fcer1g
GO Process	GO:0001973	G protein-coupled adenosine receptor signaling pathway	2	11	2.34	0.0066	10090.ENSMUSP00000018644,10090.ENSMUSP00000083656	Adora2b,Adora1
GO Process	GO:0031620	Regulation of fever generation	2	11	2.34	0.0066	10090.ENSMUSP00000027559,10090.ENSMUSP00000099916	Tnfrsf11a,Ptges
GO Process	GO:0033993	Response to lipid	6	885	0.92	0.007	10090.ENSMUSP00000002678,10090.ENSMUSP00000016168,10090.ENSMUSP00000027559,10090.ENSMUSP00000033956,10090.ENSMUSP00000069457,10090.ENSMUSP00000091318	Tgfb1,Lbp,Tnfrsf11a,Ido1,Ghr,Plscr1
GO Process	GO:0032890	Regulation of organic acid transport	3	90	1.61	0.0072	10090.ENSMUSP00000027559,10090.ENSMUSP00000083656,10090.ENSMUSP00000099916	Tnfrsf11a,Adora1,Ptges
GO Process	GO:0043410	Positive regulation of MAPK cascade	5	531	1.06	0.0072	10090.ENSMUSP00000002678,10090.ENSMUSP00000024988,10090.ENSMUSP00000027559,10090.ENSMUSP00000069457,10090.ENSMUSP00000083656	Tgfb1,C3,Tnfrsf11a,Ghr,Adora1
GO Process	GO:0098542	Defense response to other organism	6	910	0.9	0.0079	10090.ENSMUSP00000002678,10090.ENSMUSP00000016168,10090.ENSMUSP00000024988,10090.ENSMUSP00000078875,10090.ENSMUSP00000091318,10090.ENSMUSP00000094667	Tgfb1,Lbp,C3,Fcer1g,Plscr1,Reg3b
GO Process	GO:0007166	Cell surface receptor signaling pathway	8	1901	0.71	0.008	10090.ENSMUSP00000002678,10090.ENSMUSP00000016168,10090.ENSMUSP00000018644,10090.ENSMUSP00000024988,10090.ENSMUSP00000027559,10090.ENSMUSP00000069457,10090.ENSMUSP00000078875,10090.ENSMUSP00000083656	Tgfb1,Lbp,Adora2b,C3,Tnfrsf11a,Ghr,Fcer1g,Adora1
GO Process	GO:0032308	Positive regulation of prostaglandin secretion	2	14	2.24	0.0093	10090.ENSMUSP00000027559,10090.ENSMUSP00000099916	Tnfrsf11a,Ptges
GO Process	GO:0030099	Myeloid cell differentiation	4	289	1.23	0.01	10090.ENSMUSP00000002678,10090.ENSMUSP00000027559,10090.ENSMUSP00000078875,10090.ENSMUSP00000091318	Tgfb1,Tnfrsf11a,Fcer1g,Plscr1
GO Process	GO:0002250	Adaptive immune response	4	298	1.21	0.0112	10090.ENSMUSP00000002678,10090.ENSMUSP00000024988,10090.ENSMUSP00000027559,10090.ENSMUSP00000078875	Tgfb1,C3,Tnfrsf11a,Fcer1g
GO Process	GO:0032755	Positive regulation of interleukin-6 production	3	107	1.53	0.0113	10090.ENSMUSP00000016168,10090.ENSMUSP00000018644,10090.ENSMUSP00000078875	Lbp,Adora2b,Fcer1g
GO Process	GO:0043065	Positive regulation of apoptotic process	5	601	1	0.0117	10090.ENSMUSP00000002678,10090.ENSMUSP00000024988,10090.ENSMUSP00000032961,10090.ENSMUSP00000033956,10090.ENSMUSP00000091318	Tgfb1,C3,Nupr1,Ido1,Plscr1
GO Process	GO:0060100	Positive regulation of phagocytosis, engulfment	2	17	2.15	0.0123	10090.ENSMUSP00000016168,10090.ENSMUSP00000024988	Lbp,C3
GO Process	GO:0045321	Leukocyte activation	5	620	0.99	0.013	10090.ENSMUSP00000002678,10090.ENSMUSP00000016168,10090.ENSMUSP00000018644,10090.ENSMUSP00000033956,10090.ENSMUSP00000078875	Tgfb1,Lbp,Adora2b,Ido1,Fcer1g
GO Process	GO:0010243	Response to organonitrogen compound	6	1027	0.85	0.0131	10090.ENSMUSP00000002678,10090.ENSMUSP00000018644,10090.ENSMUSP00000069457,10090.ENSMUSP00000078875,10090.ENSMUSP00000083656,10090.ENSMUSP00000094667	Tgfb1,Adora2b,Ghr,Fcer1g,Adora1,Reg3b
GO Process	GO:0044070	Regulation of anion transport	3	117	1.49	0.0131	10090.ENSMUSP00000027559,10090.ENSMUSP00000083656,10090.ENSMUSP00000099916	Tnfrsf11a,Adora1,Ptges
GO Process	GO:0044281	Small molecule metabolic process	7	1505	0.75	0.0131	10090.ENSMUSP00000002678,10090.ENSMUSP00000024988,10090.ENSMUSP00000033956,10090.ENSMUSP00000061851,10090.ENSMUSP00000069457,10090.ENSMUSP00000099916,10090.ENSMUSP00000119150	Tgfb1,C3,Ido1,Ahcy,Ghr,Ptges,Saa1
GO Process	GO:1905954	Positive regulation of lipid localization	3	116	1.5	0.0131	10090.ENSMUSP00000024988,10090.ENSMUSP00000027559,10090.ENSMUSP00000099916	C3,Tnfrsf11a,Ptges
GO Process	GO:0048519	Negative regulation of biological process	12	5242	0.44	0.0151	10090.ENSMUSP00000002678,10090.ENSMUSP00000016168,10090.ENSMUSP00000018644,10090.ENSMUSP00000024988,10090.ENSMUSP00000032961,10090.ENSMUSP00000033956,10090.ENSMUSP00000069457,10090.ENSMUSP00000078875,10090.ENSMUSP00000083656,10090.ENSMUSP00000091318,10090.ENSMUSP00000094667,10090.ENSMUSP00000099916	Tgfb1,Lbp,Adora2b,C3,Nupr1,Ido1,Ghr,Fcer1g,Adora1,Plscr1,Reg3b,Ptges
GO Process	GO:0043406	Positive regulation of MAP kinase activity	3	131	1.44	0.0166	10090.ENSMUSP00000002678,10090.ENSMUSP00000027559,10090.ENSMUSP00000069457	Tgfb1,Tnfrsf11a,Ghr
GO Process	GO:0043306	Positive regulation of mast cell degranulation	2	23	2.02	0.018	10090.ENSMUSP00000018644,10090.ENSMUSP00000078875	Adora2b,Fcer1g
GO Process	GO:0050790	Regulation of catalytic activity	8	2210	0.64	0.018	10090.ENSMUSP00000002678,10090.ENSMUSP00000018644,10090.ENSMUSP00000024988,10090.ENSMUSP00000027559,10090.ENSMUSP00000032961,10090.ENSMUSP00000069457,10090.ENSMUSP00000083656,10090.ENSMUSP00000091318	Tgfb1,Adora2b,C3,Tnfrsf11a,Nupr1,Ghr,Adora1,Plscr1
GO Process	GO:0060548	Negative regulation of cell death	6	1116	0.81	0.0181	10090.ENSMUSP00000032961,10090.ENSMUSP00000033956,10090.ENSMUSP00000069457,10090.ENSMUSP00000078875,10090.ENSMUSP00000083656,10090.ENSMUSP00000094667	Nupr1,Ido1,Ghr,Fcer1g,Adora1,Reg3b
GO Process	GO:0002696	Positive regulation of leukocyte activation	4	372	1.12	0.0192	10090.ENSMUSP00000002678,10090.ENSMUSP00000016168,10090.ENSMUSP00000018644,10090.ENSMUSP00000078875	Tgfb1,Lbp,Adora2b,Fcer1g
GO Process	GO:0043085	Positive regulation of catalytic activity	6	1142	0.8	0.0194	10090.ENSMUSP00000002678,10090.ENSMUSP00000018644,10090.ENSMUSP00000027559,10090.ENSMUSP00000069457,10090.ENSMUSP00000083656,10090.ENSMUSP00000091318	Tgfb1,Adora2b,Tnfrsf11a,Ghr,Adora1,Plscr1
GO Process	GO:0050765	Negative regulation of phagocytosis	2	26	1.97	0.0205	10090.ENSMUSP00000002678,10090.ENSMUSP00000091318	Tgfb1,Plscr1
GO Process	GO:0065008	Regulation of biological quality	10	3722	0.51	0.0205	10090.ENSMUSP00000002678,10090.ENSMUSP00000016168,10090.ENSMUSP00000018644,10090.ENSMUSP00000024988,10090.ENSMUSP00000027559,10090.ENSMUSP00000069457,10090.ENSMUSP00000078875,10090.ENSMUSP00000083656,10090.ENSMUSP00000091318,10090.ENSMUSP00000099916	Tgfb1,Lbp,Adora2b,C3,Tnfrsf11a,Ghr,Fcer1g,Adora1,Plscr1,Ptges
GO Process	GO:0019216	Regulation of lipid metabolic process	4	387	1.1	0.0212	10090.ENSMUSP00000002678,10090.ENSMUSP00000018644,10090.ENSMUSP00000024988,10090.ENSMUSP00000083656	Tgfb1,Adora2b,C3,Adora1
GO Process	GO:0010575	Positive regulation of vascular endothelial growth factor production	2	27	1.95	0.0214	10090.ENSMUSP00000018644,10090.ENSMUSP00000024988	Adora2b,C3
GO Process	GO:0042127	Regulation of cell population proliferation	7	1716	0.69	0.0225	10090.ENSMUSP00000002678,10090.ENSMUSP00000018644,10090.ENSMUSP00000032961,10090.ENSMUSP00000033956,10090.ENSMUSP00000083656,10090.ENSMUSP00000094667,10090.ENSMUSP00000099916	Tgfb1,Adora2b,Nupr1,Ido1,Adora1,Reg3b,Ptges
GO Process	GO:1901214	Regulation of neuron death	4	395	1.09	0.0225	10090.ENSMUSP00000032961,10090.ENSMUSP00000069457,10090.ENSMUSP00000083656,10090.ENSMUSP00000094667	Nupr1,Ghr,Adora1,Reg3b
GO Process	GO:0043434	Response to peptide hormone	4	409	1.07	0.0247	10090.ENSMUSP00000002678,10090.ENSMUSP00000018644,10090.ENSMUSP00000069457,10090.ENSMUSP00000094667	Tgfb1,Adora2b,Ghr,Reg3b
GO Process	GO:0002460	Adaptive immune response based on somatic recombination of immune receptors built from immunoglobulin superfamily domains	3	164	1.35	0.0258	10090.ENSMUSP00000002678,10090.ENSMUSP00000024988,10090.ENSMUSP00000078875	Tgfb1,C3,Fcer1g
GO Process	GO:0031325	Positive regulation of cellular metabolic process	9	3094	0.55	0.0259	10090.ENSMUSP00000002678,10090.ENSMUSP00000018644,10090.ENSMUSP00000024988,10090.ENSMUSP00000027559,10090.ENSMUSP00000032961,10090.ENSMUSP00000069457,10090.ENSMUSP00000083656,10090.ENSMUSP00000091318,10090.ENSMUSP00000094667	Tgfb1,Adora2b,C3,Tnfrsf11a,Nupr1,Ghr,Adora1,Plscr1,Reg3b
GO Process	GO:0045860	Positive regulation of protein kinase activity	4	416	1.07	0.0259	10090.ENSMUSP00000002678,10090.ENSMUSP00000027559,10090.ENSMUSP00000069457,10090.ENSMUSP00000083656	Tgfb1,Tnfrsf11a,Ghr,Adora1
GO Process	GO:0048535	Lymph node development	2	31	1.89	0.0259	10090.ENSMUSP00000002678,10090.ENSMUSP00000027559	Tgfb1,Tnfrsf11a
GO Process	GO:0051173	Positive regulation of nitrogen compound metabolic process	9	3121	0.54	0.0271	10090.ENSMUSP00000002678,10090.ENSMUSP00000018644,10090.ENSMUSP00000024988,10090.ENSMUSP00000027559,10090.ENSMUSP00000032961,10090.ENSMUSP00000069457,10090.ENSMUSP00000083656,10090.ENSMUSP00000091318,10090.ENSMUSP00000094667	Tgfb1,Adora2b,C3,Tnfrsf11a,Nupr1,Ghr,Adora1,Plscr1,Reg3b
GO Process	GO:0006082	Organic acid metabolic process	5	788	0.89	0.0272	10090.ENSMUSP00000024988,10090.ENSMUSP00000033956,10090.ENSMUSP00000061851,10090.ENSMUSP00000069457,10090.ENSMUSP00000099916	C3,Ido1,Ahcy,Ghr,Ptges
GO Process	GO:0002683	Negative regulation of immune system process	4	450	1.03	0.0325	10090.ENSMUSP00000002678,10090.ENSMUSP00000033956,10090.ENSMUSP00000078875,10090.ENSMUSP00000083656	Tgfb1,Ido1,Fcer1g,Adora1
GO Process	GO:0043303	Mast cell degranulation	2	37	1.82	0.0337	10090.ENSMUSP00000018644,10090.ENSMUSP00000078875	Adora2b,Fcer1g
GO Process	GO:0007165	Signal transduction	10	4036	0.48	0.0338	10090.ENSMUSP00000002678,10090.ENSMUSP00000016168,10090.ENSMUSP00000018644,10090.ENSMUSP00000024988,10090.ENSMUSP00000027559,10090.ENSMUSP00000032961,10090.ENSMUSP00000069457,10090.ENSMUSP00000078875,10090.ENSMUSP00000083656,10090.ENSMUSP00000091318	Tgfb1,Lbp,Adora2b,C3,Tnfrsf11a,Nupr1,Ghr,Fcer1g,Adora1,Plscr1
GO Process	GO:0035821	Modulation of process of another organism	2	38	1.81	0.0345	10090.ENSMUSP00000024988,10090.ENSMUSP00000094667	C3,Reg3b
GO Process	GO:0045834	Positive regulation of lipid metabolic process	3	189	1.28	0.0346	10090.ENSMUSP00000002678,10090.ENSMUSP00000018644,10090.ENSMUSP00000083656	Tgfb1,Adora2b,Adora1
GO Process	GO:0031663	Lipopolysaccharide-mediated signaling pathway	2	41	1.77	0.0383	10090.ENSMUSP00000002678,10090.ENSMUSP00000016168	Tgfb1,Lbp
GO Process	GO:0050731	Positive regulation of peptidyl-tyrosine phosphorylation	3	200	1.26	0.039	10090.ENSMUSP00000002678,10090.ENSMUSP00000069457,10090.ENSMUSP00000083656	Tgfb1,Ghr,Adora1
GO Process	GO:0071222	Cellular response to lipopolysaccharide	3	201	1.26	0.0392	10090.ENSMUSP00000002678,10090.ENSMUSP00000016168,10090.ENSMUSP00000091318	Tgfb1,Lbp,Plscr1
GO Process	GO:0006109	Regulation of carbohydrate metabolic process	3	204	1.25	0.0407	10090.ENSMUSP00000002678,10090.ENSMUSP00000018644,10090.ENSMUSP00000032961	Tgfb1,Adora2b,Nupr1
GO Process	GO:0002292	T cell differentiation involved in immune response	2	44	1.74	0.0425	10090.ENSMUSP00000002678,10090.ENSMUSP00000078875	Tgfb1,Fcer1g
GO Process	GO:0032501	Multicellular organismal process	12	6074	0.38	0.044	10090.ENSMUSP00000002678,10090.ENSMUSP00000018644,10090.ENSMUSP00000024988,10090.ENSMUSP00000027559,10090.ENSMUSP00000032961,10090.ENSMUSP00000033956,10090.ENSMUSP00000061851,10090.ENSMUSP00000069457,10090.ENSMUSP00000078875,10090.ENSMUSP00000083656,10090.ENSMUSP00000091318,10090.ENSMUSP00000099916	Tgfb1,Adora2b,C3,Tnfrsf11a,Nupr1,Ido1,Ahcy,Ghr,Fcer1g,Adora1,Plscr1,Ptges
GO Process	GO:0045088	Regulation of innate immune response	3	214	1.23	0.0453	10090.ENSMUSP00000016168,10090.ENSMUSP00000024988,10090.ENSMUSP00000091318	Lbp,C3,Plscr1
GO Process	GO:0002443	Leukocyte mediated immunity	3	217	1.22	0.0467	10090.ENSMUSP00000018644,10090.ENSMUSP00000024988,10090.ENSMUSP00000078875	Adora2b,C3,Fcer1g
GO Process	GO:0035307	Positive regulation of protein dephosphorylation	2	47	1.71	0.0467	10090.ENSMUSP00000002678,10090.ENSMUSP00000083656	Tgfb1,Adora1
GO Process	GO:0001659	Temperature homeostasis	2	48	1.7	0.0483	10090.ENSMUSP00000027559,10090.ENSMUSP00000083656	Tnfrsf11a,Adora1
GO Process	GO:0032965	Regulation of collagen biosynthetic process	2	49	1.69	0.05	10090.ENSMUSP00000002678,10090.ENSMUSP00000018644	Tgfb1,Adora2b
GO Component	GO:0009986	Cell surface	7	971	0.94	0.013	10090.ENSMUSP00000002678,10090.ENSMUSP00000016168,10090.ENSMUSP00000018644,10090.ENSMUSP00000024988,10090.ENSMUSP00000027559,10090.ENSMUSP00000069457,10090.ENSMUSP00000078875	Tgfb1,Lbp,Adora2b,C3,Tnfrsf11a,Ghr,Fcer1g
KEGG	mmu05152	Tuberculosis	4	168	1.46	0.0035	10090.ENSMUSP00000002678,10090.ENSMUSP00000016168,10090.ENSMUSP00000024988,10090.ENSMUSP00000078875	Tgfb1,Lbp,C3,Fcer1g
KEGG	mmu04060	Cytokine-cytokine receptor interaction	4	280	1.24	0.0123	10090.ENSMUSP00000002678,10090.ENSMUSP00000027559,10090.ENSMUSP00000069457,10090.ENSMUSP00000096057	Tgfb1,Tnfrsf11a,Ghr,Il20rb
KEGG	mmu04080	Neuroactive ligand-receptor interaction	4	354	1.14	0.02	10090.ENSMUSP00000018644,10090.ENSMUSP00000024988,10090.ENSMUSP00000069457,10090.ENSMUSP00000083656	Adora2b,C3,Ghr,Adora1
Reactome	MMU-417973	Adenosine P1 receptors	2	4	2.78	0.0161	10090.ENSMUSP00000018644,10090.ENSMUSP00000083656	Adora2b,Adora1
WikiPathways	WP207	Nucleotide GPCRs	2	12	2.31	0.0115	10090.ENSMUSP00000018644,10090.ENSMUSP00000083656	Adora2b,Adora1
Monarch	MP:0001845	Abnormal inflammatory response	9	824	1.12	3.71e-05	10090.ENSMUSP00000002678,10090.ENSMUSP00000016168,10090.ENSMUSP00000018644,10090.ENSMUSP00000024988,10090.ENSMUSP00000027559,10090.ENSMUSP00000033956,10090.ENSMUSP00000078875,10090.ENSMUSP00000096057,10090.ENSMUSP00000099916	Tgfb1,Lbp,Adora2b,C3,Tnfrsf11a,Ido1,Fcer1g,Il20rb,Ptges
Monarch	MP:0002148	Abnormal hypersensitivity reaction	6	170	1.63	3.71e-05	10090.ENSMUSP00000016168,10090.ENSMUSP00000018644,10090.ENSMUSP00000033956,10090.ENSMUSP00000078875,10090.ENSMUSP00000096057,10090.ENSMUSP00000099916	Lbp,Adora2b,Ido1,Fcer1g,Il20rb,Ptges
Monarch	MP:0002498	Abnormal acute inflammation	7	338	1.4	3.71e-05	10090.ENSMUSP00000016168,10090.ENSMUSP00000018644,10090.ENSMUSP00000027559,10090.ENSMUSP00000033956,10090.ENSMUSP00000078875,10090.ENSMUSP00000096057,10090.ENSMUSP00000099916	Lbp,Adora2b,Tnfrsf11a,Ido1,Fcer1g,Il20rb,Ptges
Monarch	MP:0008713	Abnormal cytokine level	7	438	1.29	7.85e-05	10090.ENSMUSP00000002678,10090.ENSMUSP00000016168,10090.ENSMUSP00000018644,10090.ENSMUSP00000024988,10090.ENSMUSP00000033956,10090.ENSMUSP00000069457,10090.ENSMUSP00000078875	Tgfb1,Lbp,Adora2b,C3,Ido1,Ghr,Fcer1g
Monarch	MP:0001790	Abnormal immune system physiology	11	2135	0.8	0.00019	10090.ENSMUSP00000002678,10090.ENSMUSP00000016168,10090.ENSMUSP00000018644,10090.ENSMUSP00000024988,10090.ENSMUSP00000027559,10090.ENSMUSP00000033956,10090.ENSMUSP00000069457,10090.ENSMUSP00000078875,10090.ENSMUSP00000096057,10090.ENSMUSP00000099002,10090.ENSMUSP00000099916	Tgfb1,Lbp,Adora2b,C3,Tnfrsf11a,Ido1,Ghr,Fcer1g,Il20rb,Serpinb9,Ptges
Monarch	MP:0001764	Abnormal homeostasis	14	4256	0.6	0.0002	10090.ENSMUSP00000002678,10090.ENSMUSP00000016168,10090.ENSMUSP00000018644,10090.ENSMUSP00000024988,10090.ENSMUSP00000027559,10090.ENSMUSP00000032961,10090.ENSMUSP00000033956,10090.ENSMUSP00000069457,10090.ENSMUSP00000078875,10090.ENSMUSP00000083656,10090.ENSMUSP00000096057,10090.ENSMUSP00000099002,10090.ENSMUSP00000099916,10090.ENSMUSP00000119150	Tgfb1,Lbp,Adora2b,C3,Tnfrsf11a,Nupr1,Ido1,Ghr,Fcer1g,Adora1,Il20rb,Serpinb9,Ptges,Saa1
Monarch	MP:0005164	Abnormal response to injury	7	592	1.16	0.0003	10090.ENSMUSP00000002678,10090.ENSMUSP00000016168,10090.ENSMUSP00000018644,10090.ENSMUSP00000024988,10090.ENSMUSP00000078875,10090.ENSMUSP00000083656,10090.ENSMUSP00000099916	Tgfb1,Lbp,Adora2b,C3,Fcer1g,Adora1,Ptges
Monarch	MP:0002723	Abnormal immune serum protein physiology	8	969	1	0.00044	10090.ENSMUSP00000002678,10090.ENSMUSP00000016168,10090.ENSMUSP00000018644,10090.ENSMUSP00000024988,10090.ENSMUSP00000033956,10090.ENSMUSP00000069457,10090.ENSMUSP00000078875,10090.ENSMUSP00000096057	Tgfb1,Lbp,Adora2b,C3,Ido1,Ghr,Fcer1g,Il20rb
Monarch	MP:0002531	Abnormal type I hypersensitivity reaction	4	78	1.79	0.00047	10090.ENSMUSP00000016168,10090.ENSMUSP00000018644,10090.ENSMUSP00000078875,10090.ENSMUSP00000099916	Lbp,Adora2b,Fcer1g,Ptges
Monarch	MP:0005387	Immune system phenotype	12	3467	0.62	0.0014	10090.ENSMUSP00000002678,10090.ENSMUSP00000016168,10090.ENSMUSP00000018644,10090.ENSMUSP00000024988,10090.ENSMUSP00000027559,10090.ENSMUSP00000033956,10090.ENSMUSP00000069457,10090.ENSMUSP00000078875,10090.ENSMUSP00000091318,10090.ENSMUSP00000096057,10090.ENSMUSP00000099002,10090.ENSMUSP00000099916	Tgfb1,Lbp,Adora2b,C3,Tnfrsf11a,Ido1,Ghr,Fcer1g,Plscr1,Il20rb,Serpinb9,Ptges
Monarch	MP:0005621	Abnormal cell physiology	12	3646	0.6	0.0022	10090.ENSMUSP00000002678,10090.ENSMUSP00000018644,10090.ENSMUSP00000024988,10090.ENSMUSP00000027559,10090.ENSMUSP00000032961,10090.ENSMUSP00000033956,10090.ENSMUSP00000069457,10090.ENSMUSP00000078875,10090.ENSMUSP00000091318,10090.ENSMUSP00000096057,10090.ENSMUSP00000099002,10090.ENSMUSP00000099916	Tgfb1,Adora2b,C3,Tnfrsf11a,Nupr1,Ido1,Ghr,Fcer1g,Plscr1,Il20rb,Serpinb9,Ptges
Monarch	MP:0002421	Abnormal cell-mediated immunity	8	1310	0.87	0.0027	10090.ENSMUSP00000002678,10090.ENSMUSP00000018644,10090.ENSMUSP00000024988,10090.ENSMUSP00000033956,10090.ENSMUSP00000078875,10090.ENSMUSP00000096057,10090.ENSMUSP00000099002,10090.ENSMUSP00000099916	Tgfb1,Adora2b,C3,Ido1,Fcer1g,Il20rb,Serpinb9,Ptges
Monarch	MP:0002420	Abnormal adaptive immunity	8	1345	0.86	0.003	10090.ENSMUSP00000002678,10090.ENSMUSP00000016168,10090.ENSMUSP00000018644,10090.ENSMUSP00000033956,10090.ENSMUSP00000078875,10090.ENSMUSP00000096057,10090.ENSMUSP00000099002,10090.ENSMUSP00000099916	Tgfb1,Lbp,Adora2b,Ido1,Fcer1g,Il20rb,Serpinb9,Ptges
Monarch	MP:0003009	Abnormal cytokine secretion	6	594	1.09	0.0032	10090.ENSMUSP00000002678,10090.ENSMUSP00000016168,10090.ENSMUSP00000018644,10090.ENSMUSP00000033956,10090.ENSMUSP00000078875,10090.ENSMUSP00000096057	Tgfb1,Lbp,Adora2b,Ido1,Fcer1g,Il20rb
Monarch	MP:0000249	Abnormal blood vessel physiology	5	345	1.25	0.0038	10090.ENSMUSP00000002678,10090.ENSMUSP00000018644,10090.ENSMUSP00000024988,10090.ENSMUSP00000033956,10090.ENSMUSP00000099916	Tgfb1,Adora2b,C3,Ido1,Ptges
Monarch	MP:0001846	Increased inflammatory response	6	652	1.05	0.0038	10090.ENSMUSP00000002678,10090.ENSMUSP00000018644,10090.ENSMUSP00000024988,10090.ENSMUSP00000033956,10090.ENSMUSP00000096057,10090.ENSMUSP00000099916	Tgfb1,Adora2b,C3,Ido1,Il20rb,Ptges
Monarch	MP:0002376	Abnormal dendritic cell physiology	4	155	1.5	0.0038	10090.ENSMUSP00000018644,10090.ENSMUSP00000033956,10090.ENSMUSP00000078875,10090.ENSMUSP00000099002	Adora2b,Ido1,Fcer1g,Serpinb9
Monarch	MP:0004828	Decreased susceptibility to autoimmune hemolytic anemia	2	4	2.78	0.0038	10090.ENSMUSP00000024988,10090.ENSMUSP00000078875	C3,Fcer1g
Monarch	MP:0008469	Abnormal protein level	8	1450	0.83	0.0038	10090.ENSMUSP00000002678,10090.ENSMUSP00000016168,10090.ENSMUSP00000018644,10090.ENSMUSP00000024988,10090.ENSMUSP00000033956,10090.ENSMUSP00000069457,10090.ENSMUSP00000078875,10090.ENSMUSP00000096057	Tgfb1,Lbp,Adora2b,C3,Ido1,Ghr,Fcer1g,Il20rb
Monarch	MP:0008661	Decreased interleukin-10 secretion	3	44	1.92	0.0038	10090.ENSMUSP00000018644,10090.ENSMUSP00000078875,10090.ENSMUSP00000096057	Adora2b,Fcer1g,Il20rb
Monarch	MP:0001544	Abnormal cardiovascular system physiology	8	1528	0.8	0.0044	10090.ENSMUSP00000002678,10090.ENSMUSP00000018644,10090.ENSMUSP00000024988,10090.ENSMUSP00000033956,10090.ENSMUSP00000069457,10090.ENSMUSP00000078875,10090.ENSMUSP00000091318,10090.ENSMUSP00000099916	Tgfb1,Adora2b,C3,Ido1,Ghr,Fcer1g,Plscr1,Ptges
Monarch	MP:0005351	Decreased susceptibility to autoimmune disorder	4	177	1.44	0.0044	10090.ENSMUSP00000002678,10090.ENSMUSP00000024988,10090.ENSMUSP00000069457,10090.ENSMUSP00000078875	Tgfb1,C3,Ghr,Fcer1g
Monarch	MP:0009661	Abnormal pregnancy	4	175	1.44	0.0044	10090.ENSMUSP00000024988,10090.ENSMUSP00000027559,10090.ENSMUSP00000033956,10090.ENSMUSP00000069457	C3,Tnfrsf11a,Ido1,Ghr
Monarch	MP:0005087	Decreased acute inflammation	4	183	1.42	0.0045	10090.ENSMUSP00000016168,10090.ENSMUSP00000027559,10090.ENSMUSP00000033956,10090.ENSMUSP00000078875	Lbp,Tnfrsf11a,Ido1,Fcer1g
Monarch	MP:0004041	Increased susceptibility to kidney reperfusion injury	2	7	2.54	0.0067	10090.ENSMUSP00000002678,10090.ENSMUSP00000083656	Tgfb1,Adora1
Monarch	MP:0005166	Decreased susceptibility to injury	4	205	1.37	0.0067	10090.ENSMUSP00000016168,10090.ENSMUSP00000018644,10090.ENSMUSP00000024988,10090.ENSMUSP00000078875	Lbp,Adora2b,C3,Fcer1g
Monarch	MP:0008556	Abnormal tumor necrosis factor secretion	4	212	1.36	0.0069	10090.ENSMUSP00000016168,10090.ENSMUSP00000018644,10090.ENSMUSP00000033956,10090.ENSMUSP00000078875	Lbp,Adora2b,Ido1,Fcer1g
Monarch	MP:0000230	Abnormal systemic arterial blood pressure	4	232	1.32	0.0087	10090.ENSMUSP00000002678,10090.ENSMUSP00000018644,10090.ENSMUSP00000033956,10090.ENSMUSP00000069457	Tgfb1,Adora2b,Ido1,Ghr
Monarch	MP:0008568	Abnormal interleukin secretion	5	478	1.1	0.0087	10090.ENSMUSP00000002678,10090.ENSMUSP00000018644,10090.ENSMUSP00000033956,10090.ENSMUSP00000078875,10090.ENSMUSP00000096057	Tgfb1,Adora2b,Ido1,Fcer1g,Il20rb
Monarch	MP:0001819	Abnormal immune cell physiology	7	1293	0.82	0.0105	10090.ENSMUSP00000002678,10090.ENSMUSP00000018644,10090.ENSMUSP00000033956,10090.ENSMUSP00000078875,10090.ENSMUSP00000096057,10090.ENSMUSP00000099002,10090.ENSMUSP00000099916	Tgfb1,Adora2b,Ido1,Fcer1g,Il20rb,Serpinb9,Ptges
Monarch	MP:0002534	Abnormal type IV hypersensitivity reaction	3	88	1.62	0.0121	10090.ENSMUSP00000033956,10090.ENSMUSP00000078875,10090.ENSMUSP00000096057	Ido1,Fcer1g,Il20rb
Monarch	MP:0008559	Abnormal interferon-gamma secretion	4	263	1.27	0.0126	10090.ENSMUSP00000002678,10090.ENSMUSP00000033956,10090.ENSMUSP00000078875,10090.ENSMUSP00000096057	Tgfb1,Ido1,Fcer1g,Il20rb
Monarch	MP:0002419	Abnormal innate immunity	5	544	1.05	0.0135	10090.ENSMUSP00000016168,10090.ENSMUSP00000018644,10090.ENSMUSP00000024988,10090.ENSMUSP00000078875,10090.ENSMUSP00000099916	Lbp,Adora2b,C3,Fcer1g,Ptges
Monarch	MP:0009815	Decreased prostaglandin level	2	14	2.24	0.0157	10090.ENSMUSP00000027559,10090.ENSMUSP00000099916	Tnfrsf11a,Ptges
Monarch	MP:0003638	Abnormal response/metabolism to endogenous compounds	3	102	1.55	0.0168	10090.ENSMUSP00000027559,10090.ENSMUSP00000083656,10090.ENSMUSP00000096057	Tnfrsf11a,Adora1,Il20rb
Monarch	MP:0008751	Abnormal interleukin level	4	300	1.21	0.0189	10090.ENSMUSP00000002678,10090.ENSMUSP00000018644,10090.ENSMUSP00000024988,10090.ENSMUSP00000069457	Tgfb1,Adora2b,C3,Ghr
Monarch	MP:0002391	Abnormal Peyers patch germinal center morphology	2	17	2.15	0.0202	10090.ENSMUSP00000002678,10090.ENSMUSP00000027559	Tgfb1,Tnfrsf11a
Monarch	MP:0005266	Abnormal metabolism	5	607	1	0.0202	10090.ENSMUSP00000002678,10090.ENSMUSP00000027559,10090.ENSMUSP00000033956,10090.ENSMUSP00000083656,10090.ENSMUSP00000096057	Tgfb1,Tnfrsf11a,Ido1,Adora1,Il20rb
Monarch	MP:0008686	Abnormal interleukin-2 secretion	3	114	1.5	0.0203	10090.ENSMUSP00000002678,10090.ENSMUSP00000078875,10090.ENSMUSP00000096057	Tgfb1,Fcer1g,Il20rb
Monarch	MP:0001729	Impaired embryo implantation	2	18	2.13	0.0209	10090.ENSMUSP00000024988,10090.ENSMUSP00000069457	C3,Ghr
Monarch	MP:0005397	Hematopoietic system phenotype	10	3444	0.55	0.0209	10090.ENSMUSP00000002678,10090.ENSMUSP00000018644,10090.ENSMUSP00000024988,10090.ENSMUSP00000027559,10090.ENSMUSP00000069457,10090.ENSMUSP00000078875,10090.ENSMUSP00000091318,10090.ENSMUSP00000096057,10090.ENSMUSP00000099002,10090.ENSMUSP00000099916	Tgfb1,Adora2b,C3,Tnfrsf11a,Ghr,Fcer1g,Plscr1,Il20rb,Serpinb9,Ptges
Monarch	MP:0008566	Increased interferon-gamma secretion	3	127	1.46	0.0262	10090.ENSMUSP00000002678,10090.ENSMUSP00000033956,10090.ENSMUSP00000096057	Tgfb1,Ido1,Il20rb
Monarch	MP:0008246	Abnormal leukocyte morphology	7	1632	0.72	0.0327	10090.ENSMUSP00000002678,10090.ENSMUSP00000024988,10090.ENSMUSP00000027559,10090.ENSMUSP00000078875,10090.ENSMUSP00000091318,10090.ENSMUSP00000096057,10090.ENSMUSP00000099002	Tgfb1,C3,Tnfrsf11a,Fcer1g,Plscr1,Il20rb,Serpinb9
Monarch	MP:0008484	Decreased spleen germinal center size	2	24	2	0.033	10090.ENSMUSP00000024988,10090.ENSMUSP00000027559	C3,Tnfrsf11a
Monarch	MP:0008133	Decreased Peyers patch number	2	25	1.99	0.035	10090.ENSMUSP00000002678,10090.ENSMUSP00000027559	Tgfb1,Tnfrsf11a
Monarch	MP:0002842	Increased systemic arterial blood pressure	3	145	1.4	0.0353	10090.ENSMUSP00000002678,10090.ENSMUSP00000018644,10090.ENSMUSP00000033956	Tgfb1,Adora2b,Ido1
Monarch	MP:0005385	Cardiovascular system phenotype	9	2947	0.57	0.0353	10090.ENSMUSP00000002678,10090.ENSMUSP00000018644,10090.ENSMUSP00000024988,10090.ENSMUSP00000033956,10090.ENSMUSP00000069457,10090.ENSMUSP00000078875,10090.ENSMUSP00000083656,10090.ENSMUSP00000091318,10090.ENSMUSP00000099916	Tgfb1,Adora2b,C3,Ido1,Ghr,Fcer1g,Adora1,Plscr1,Ptges
Monarch	MP:0008595	Abnormal circulating interleukin-6 level	3	151	1.38	0.0364	10090.ENSMUSP00000018644,10090.ENSMUSP00000024988,10090.ENSMUSP00000069457	Adora2b,C3,Ghr
Monarch	MP:0000685	Abnormal immune system morphology	8	2326	0.62	0.0369	10090.ENSMUSP00000002678,10090.ENSMUSP00000024988,10090.ENSMUSP00000027559,10090.ENSMUSP00000069457,10090.ENSMUSP00000078875,10090.ENSMUSP00000091318,10090.ENSMUSP00000096057,10090.ENSMUSP00000099002	Tgfb1,C3,Tnfrsf11a,Ghr,Fcer1g,Plscr1,Il20rb,Serpinb9
Monarch	MP:0005088	Increased acute inflammation	3	154	1.37	0.0369	10090.ENSMUSP00000018644,10090.ENSMUSP00000096057,10090.ENSMUSP00000099916	Adora2b,Il20rb,Ptges
Monarch	MP:0009642	Abnormal blood homeostasis	9	3082	0.55	0.0406	10090.ENSMUSP00000002678,10090.ENSMUSP00000016168,10090.ENSMUSP00000018644,10090.ENSMUSP00000024988,10090.ENSMUSP00000069457,10090.ENSMUSP00000078875,10090.ENSMUSP00000083656,10090.ENSMUSP00000096057,10090.ENSMUSP00000119150	Tgfb1,Lbp,Adora2b,C3,Ghr,Fcer1g,Adora1,Il20rb,Saa1
Monarch	MP:0001547	Abnormal lipid level	5	783	0.89	0.0431	10090.ENSMUSP00000024988,10090.ENSMUSP00000027559,10090.ENSMUSP00000069457,10090.ENSMUSP00000099916,10090.ENSMUSP00000119150	C3,Tnfrsf11a,Ghr,Ptges,Saa1
Monarch	MP:0002442	Abnormal leukocyte physiology	6	1254	0.76	0.045	10090.ENSMUSP00000002678,10090.ENSMUSP00000018644,10090.ENSMUSP00000078875,10090.ENSMUSP00000096057,10090.ENSMUSP00000099002,10090.ENSMUSP00000099916	Tgfb1,Adora2b,Fcer1g,Il20rb,Serpinb9,Ptges
Monarch	MP:0008704	Abnormal interleukin-6 secretion	3	176	1.32	0.0477	10090.ENSMUSP00000018644,10090.ENSMUSP00000033956,10090.ENSMUSP00000078875	Adora2b,Ido1,Fcer1g
Monarch	MP:0009006	Prolonged estrous cycle	2	34	1.85	0.0477	10090.ENSMUSP00000024988,10090.ENSMUSP00000069457	C3,Ghr
Monarch	MP:0001654	Hepatic necrosis	2	35	1.84	0.0491	10090.ENSMUSP00000002678,10090.ENSMUSP00000024988	Tgfb1,C3
COMPARTMENTS	GOCC:0005576	Extracellular region	9	1660	0.82	0.0049	10090.ENSMUSP00000002678,10090.ENSMUSP00000016168,10090.ENSMUSP00000024988,10090.ENSMUSP00000032961,10090.ENSMUSP00000069457,10090.ENSMUSP00000091318,10090.ENSMUSP00000094667,10090.ENSMUSP00000099002,10090.ENSMUSP00000119150	Tgfb1,Lbp,C3,Nupr1,Ghr,Plscr1,Reg3b,Serpinb9,Saa1
COMPARTMENTS	GOCC:0005615	Extracellular space	6	765	0.98	0.0269	10090.ENSMUSP00000002678,10090.ENSMUSP00000016168,10090.ENSMUSP00000024988,10090.ENSMUSP00000094667,10090.ENSMUSP00000099002,10090.ENSMUSP00000119150	Tgfb1,Lbp,C3,Reg3b,Serpinb9,Saa1

## Sheet: Inflammation_2_15_Rank_MCC
Supplementary Data Sheet 14. Integrated Network Data of Inflammation Genes and Bacterial Genera Maximal Clique Centrality Rankings between 2 Month- and 15-Month Old Mice Groups
Top 41 in network Inflammation_Bacteria_Genes_2_15_Results_Table.csv ranked by MCC method
Rank	Name	Score	Log10
1	Mucispirillum_Gn	7740	3.88874
2	Muribaculaceae_Gn	6655	3.82315
3	Tgfb1	6288	3.79851
4	Monoglobus_Gp	5328	3.72656
5	Reg3b	5244	3.71966
6	Ahcy	4464	3.64972
7	Plscr1	3864	3.58704
8	Rikenella_Gn	2498	3.39759
9	Candidatus_Saccharimonas_Gp	2450	3.38917
10	C3	2448	3.38881
11	Ptges	2388	3.37803
12	C2cd4a	2257	3.35353
13	Ghr	1610	3.20683
14	Clostridia_UCG.014_Gp	919	2.96332
15	Dubosiella_Gp	124	2.09342
16	Saa1	121	2.08279
17	Adora1	80	1.90309
18	Oscillibacter_Gn	79	1.89763
19	Lbp	74	1.86923
20	Ido1	72	1.85733
21	Serpinb9	18	1.25527
22	Muribaculum_Gn	14	1.14613
23	Parabacteroides_Gn	8	0.90309
23	Tnfrsf11a	8	0.90309
25	Il20rb	7	0.845098
26	Prevotellaceae_UCG.001_Gn	6	0.778151
26	Adora2b	6	0.778151
28	Parasutterella_Gn	4	0.60206
29	Alistipes_Gn	3	0.477121
30	Gastranaerophilales_Gn	2	0.30103
30	Colidextribacter_Gn	2	0.30103
30	RF39_Gp	2	0.30103
30	Rikenellaceae_RC9_gut_group_Gn	2	0.30103
30	Turicibacter_Gp	2	0.30103
30	Helicobacter_Gn	2	0.30103
30	Lachnospiraceae_NK4A136_group_Gp	2	0.30103
37	Fcer1g	1	0
37	Nupr1	1	0
37	Prevotellaceae_NK3B31_group_Gn	1	0
37	Bifidobacterium_Gp	1	0
37	Lactobacillus_Gp	1	0

## Sheet: string_MCL_cluster_Inflam 2-25
Supplementary Data Sheet 14. Integrated Network Data of Markov Cluster Algorithm for Inflammation Genes between 2 Month- and 25-Month Old Mice Groups
#clustering method	cluster number	cluster color	gene count	protein name	protein identifier	protein description
MCL	1	Red	13	Adora1	10090.ENSMUSP00000083656	Adenosine receptor A1; Receptor for adenosine. The activity of this receptor is mediated by G proteins which inhibit adenylyl cyclase; Belongs to the G-protein coupled receptor 1 family.
MCL	1	Red	13	Adora2b	10090.ENSMUSP00000018644	Adenosine receptor A2b; Receptor for adenosine. The activity of this receptor is mediated by G proteins which activate adenylyl cyclase; Belongs to the G-protein coupled receptor 1 family.
MCL	1	Red	13	Akt1	10090.ENSMUSP00000001780	RAC-alpha serine/threonine-protein kinase; AKT1 is one of 3 closely related serine/threonine-protein kinases (AKT1, AKT2 and AKT3) called the AKT kinase, and which regulate many processes including metabolism, proliferation, cell survival, growth and angiogenesis. This is mediated through serine and/or threonine phosphorylation of a range of downstream substrates. Over 100 substrate candidates ha…
MCL	1	Red	13	Csf1	10090.ENSMUSP00000014743	Processed macrophage colony-stimulating factor 1; Cytokine that plays an essential role in the regulation of survival, proliferation and differentiation of hematopoietic precursor cells, especially mononuclear phagocytes, such as macrophages and monocytes. Promotes the release of proinflammatory chemokines, and thereby plays an important role in innate immunity and in inflammatory processes. Play…
MCL	1	Red	13	Fcer1g	10090.ENSMUSP00000078875	High affinity immunoglobulin epsilon receptor subunit gamma; Adapter protein containing an immunoreceptor tyrosine-based activation motif (ITAM) that transduces activation signals from various immunoreceptors. As a component of the high-affinity immunoglobulin E (IgE) receptor, mediates allergic inflammatory signaling in mast cells. As a constitutive component of interleukin-3 receptor complex, s…
MCL	1	Red	13	Ghr	10090.ENSMUSP00000069457	Growth hormone-binding protein; Receptor for pituitary gland growth hormone involved in regulating postnatal body growth. On ligand binding, couples to, and activates the JAK2/STAT5 pathway (By similarity).
MCL	1	Red	13	Ido1	10090.ENSMUSP00000033956	Indoleamine 2,3-dioxygenase 1; Catalyzes the first and rate limiting step of the catabolism of the essential amino acid tryptophan along the kynurenine pathway. Involved in the peripheral immune tolerance, contributing to maintain homeostasis by preventing autoimmunity or immunopathology that would result from uncontrolled and overreacting immune responses. Tryptophan shortage inhibits T lymphocy…
MCL	1	Red	13	Park7	10090.ENSMUSP00000101299	Protein/nucleic acid deglycase DJ-1; Protein and nucleotide deglycase that catalyzes the deglycation of the Maillard adducts formed between amino groups of proteins or nucleotides and reactive carbonyl groups of glyoxals. Thus, functions as a protein deglycase that repairs methylglyoxal- and glyoxal-glycated proteins, and releases repaired proteins and lactate or glycolate, respectively. Deglycat…
MCL	1	Red	13	Pik3r1	10090.ENSMUSP00000056774	Phosphatidylinositol 3-kinase regulatory subunit alpha; Binds to activated (phosphorylated) protein-Tyr kinases, through its SH2 domain, and acts as an adapter, mediating the association of the p110 catalytic unit to the plasma membrane. Necessary for the insulin-stimulated increase in glucose uptake and glycogen synthesis in insulin-sensitive tissues. Plays an important role in signaling in resp…
MCL	1	Red	13	Serpinb9	10090.ENSMUSP00000099002	Serine (Or cysteine) peptidase inhibitor, clade B, member 9; Belongs to the serpin family.
MCL	1	Red	13	Tgfb1	10090.ENSMUSP00000002678	Transforming growth factor beta-1 proprotein; Transforming growth factor beta-1 proprotein: Precursor of the Latency-associated peptide (LAP) and Transforming growth factor beta-1 (TGF-beta-1) chains, which constitute the regulatory and active subunit of TGF-beta-1, respectively. Transforming growth factor beta-1: Multifunctional protein that regulates the growth and differentiation of various ce…
MCL	1	Red	13	Tgfb2	10090.ENSMUSP00000142149	Transforming growth factor beta-2 proprotein; Transforming growth factor beta-2 proprotein: Precursor of the Latency-associated peptide (LAP) and Transforming growth factor beta-2 (TGF-beta-2) chains, which constitute the regulatory and active subunit of TGF-beta-2, respectively. Transforming growth factor beta-2: Multifunctional protein that regulates various processes such as angiogenesis and h…
MCL	1	Red	13	Tnfrsf11a	10090.ENSMUSP00000027559	Tumor necrosis factor receptor superfamily member 11A; Receptor for TNFSF11/RANKL/TRANCE/OPGL; essential for RANKL- mediated osteoclastogenesis. Involved in the regulation of interactions between T-cells and dendritic cells.
MCL	2	Yellow	4	Ffar2	10090.ENSMUSP00000052600	Free fatty acid receptor 2; G protein-coupled receptor that is activated by a major product of dietary fiber digestion, the short chain fatty acids (SCFAs), and that plays a role in the regulation of whole-body energy homeostasis and in intestinal immunity. In omnivorous mammals, the short chain fatty acids acetate, propionate and butyrate are produced primarily by the gut microbiome that metabol…
MCL	2	Yellow	4	Nlrp6	10090.ENSMUSP00000139357	NACHT, LRR and PYD domains-containing protein 6; As the sensor component of the NLRP6 inflammasome, plays a crucial role in innate immunity and inflammation. In response to yet unidentified signals, initiates the formation of the inflammasome polymeric complex, made of NLRP6, PYCARD and CASP1 (or possibly CASP4/CASP11). Recruitment of proCASP1 to the inflammasome promotes its activation and CASP1…
MCL	2	Yellow	4	Reg3b	10090.ENSMUSP00000094667	Regenerating islet-derived protein 3-beta 16.5 kDa form; Bactericidal C-type lectin which acts against several intestinal Gram-positive and Gram-negative bacteria. Lacks antibacterial activity against S.typhimurium. May play a role in protection against infection with S.enteritidis by inhibiting its translocation from the gut lumen into intestinal tissues and further extraintestinal tissues.
MCL	2	Yellow	4	Reg3g	10090.ENSMUSP00000032089	Regenerating islet-derived protein 3-gamma 16.5 kDa form; Bactericidal C-type lectin which acts exclusively against Gram-positive bacteria and mediates bacterial killing by binding to surface-exposed carbohydrate moieties of peptidoglycan. Restricts bacterial colonization of the intestinal epithelial surface and consequently limits activation of adaptive immune responses by the microbiota. The un…
MCL	3	Green	2	Pparg	10090.ENSMUSP00000000450	Peroxisome proliferator-activated receptor gamma; Nuclear receptor that binds peroxisome proliferators such as hypolipidemic drugs and fatty acids. Once activated by a ligand, the nuclear receptor binds to DNA specific PPAR response elements (PPRE) and modulates the transcription of its target genes, such as acyl-CoA oxidase. It therefore controls the peroxisomal beta-oxidation pathway of fatty a…
MCL	3	Green	2	Ptges	10090.ENSMUSP00000099916	Prostaglandin E synthase; Catalyzes the oxidoreduction of prostaglandin endoperoxide H2 (PGH2) to prostaglandin E2 (PGE2).
MCL	4	Cyan	2	C3	10090.ENSMUSP00000024988	Complement C3c alpha' chain fragment 1; C3 plays a central role in the activation of the complement system. Its processing by C3 convertase is the central reaction in both classical and alternative complement pathways. After activation C3b can bind covalently, via its reactive thioester, to cell surface carbohydrates or immune aggregates. [C3-beta-c]: Acts as a chemoattractant for neutrophils in …
MCL	4	Cyan	2	Serpinf2	10090.ENSMUSP00000048704	Alpha-2-antiplasmin; Serine protease inhibitor. The major targets of this inhibitor are plasmin and trypsin, but it also inactivates matriptase- 3/TMPRSS7 and chymotrypsin (By similarity).
MCL	5	Blue	2	Saa1	10090.ENSMUSP00000119150	Serum amyloid A-1 protein; Major acute phase protein.
MCL	5	Blue	2	Selenos	10090.ENSMUSP00000099301	Selenoprotein S; Involved in the degradation process of misfolded endoplasmic reticulum (ER) luminal proteins. Participates in the transfer of misfolded proteins from the ER to the cytosol, where they are destroyed by the proteasome in a ubiquitin-dependent manner. Probably acts by serving as a linker between DERL1, which mediates the retrotranslocation of misfolded proteins into the cytosol, and…

## Sheet: string_interactions_Inflam_2-25
Supplementary Data Sheet 14. Integrated Network Data of Inflammation Gene Interaction Scores between 2 Month- and 25-Month Old Mice Groups
#node1	node2	node1_string_id	node2_string_id	neighborhood_on_chromosome	gene_fusion	phylogenetic_cooccurrence	homology	coexpression	experimentally_determined_interaction	database_annotated	automated_textmining	combined_score
Akt1	Pik3r1	10090.ENSMUSP00000001780	10090.ENSMUSP00000056774	0	0	0	0	0.05	0.35	0.9	0.847	0.989
Pparg	Tgfb1	10090.ENSMUSP00000000450	10090.ENSMUSP00000002678	0	0	0	0	0.102	0	0.75	0.699	0.926
Fcer1g	Pik3r1	10090.ENSMUSP00000078875	10090.ENSMUSP00000056774	0	0	0	0	0	0	0.9	0.142	0.91
Akt1	Tgfb1	10090.ENSMUSP00000001780	10090.ENSMUSP00000002678	0	0	0	0	0.101	0.121	0	0.802	0.83
Akt1	Pparg	10090.ENSMUSP00000001780	10090.ENSMUSP00000000450	0	0	0	0	0.081	0.081	0	0.794	0.811
Tgfb1	Tgfb2	10090.ENSMUSP00000002678	10090.ENSMUSP00000142149	0	0	0	0.898	0	0.224	0.54	0.417	0.774
Reg3b	Reg3g	10090.ENSMUSP00000094667	10090.ENSMUSP00000032089	0	0	0.054	0.972	0.58	0	0.4	0.065	0.747
Akt1	Tgfb2	10090.ENSMUSP00000001780	10090.ENSMUSP00000142149	0	0	0	0	0.048	0.121	0	0.698	0.726
Ido1	Tgfb1	10090.ENSMUSP00000033956	10090.ENSMUSP00000002678	0	0	0	0	0.086	0	0	0.67	0.685
Csf1	Pparg	10090.ENSMUSP00000014743	10090.ENSMUSP00000000450	0	0	0	0	0.108	0	0	0.661	0.684
Csf1	Tgfb1	10090.ENSMUSP00000014743	10090.ENSMUSP00000002678	0	0	0	0	0.112	0	0	0.653	0.679
Akt1	Park7	10090.ENSMUSP00000001780	10090.ENSMUSP00000101299	0	0	0	0	0	0.064	0	0.643	0.652
Akt1	Csf1	10090.ENSMUSP00000001780	10090.ENSMUSP00000014743	0	0	0	0	0.061	0	0	0.607	0.615
Serpinb9	Tgfb1	10090.ENSMUSP00000099002	10090.ENSMUSP00000002678	0	0	0	0	0	0	0	0.609	0.609
Adora2b	Akt1	10090.ENSMUSP00000018644	10090.ENSMUSP00000001780	0	0	0	0	0.08	0	0	0.573	0.59
Saa1	Selenos	10090.ENSMUSP00000119150	10090.ENSMUSP00000099301	0	0	0	0	0.047	0	0.54	0.138	0.589
Csf1	Pik3r1	10090.ENSMUSP00000014743	10090.ENSMUSP00000056774	0	0	0	0	0	0.072	0.5	0.17	0.581
Csf1	Ido1	10090.ENSMUSP00000014743	10090.ENSMUSP00000033956	0	0	0	0	0	0	0	0.568	0.568
Akt1	Ido1	10090.ENSMUSP00000001780	10090.ENSMUSP00000033956	0	0	0	0	0	0	0	0.552	0.552
Ffar2	Pparg	10090.ENSMUSP00000052600	10090.ENSMUSP00000000450	0	0	0	0	0.057	0.068	0	0.528	0.549
Ffar2	Reg3g	10090.ENSMUSP00000052600	10090.ENSMUSP00000032089	0	0	0	0	0.047	0	0	0.54	0.542
Adora1	Pparg	10090.ENSMUSP00000083656	10090.ENSMUSP00000000450	0	0	0	0	0.093	0	0	0.507	0.534
Adora1	Adora2b	10090.ENSMUSP00000083656	10090.ENSMUSP00000018644	0	0	0	0.912	0.054	0.165	0	0.422	0.503
Csf1	Tnfrsf11a	10090.ENSMUSP00000014743	10090.ENSMUSP00000027559	0	0	0	0	0	0	0	0.501	0.501
Akt1	Tnfrsf11a	10090.ENSMUSP00000001780	10090.ENSMUSP00000027559	0	0	0	0	0	0	0	0.499	0.499
Akt1	Serpinb9	10090.ENSMUSP00000001780	10090.ENSMUSP00000099002	0	0	0	0	0	0	0	0.491	0.491
Ido1	Serpinb9	10090.ENSMUSP00000033956	10090.ENSMUSP00000099002	0	0	0	0	0.055	0	0	0.482	0.489
Nlrp6	Reg3g	10090.ENSMUSP00000139357	10090.ENSMUSP00000032089	0	0	0	0	0	0	0	0.458	0.457
Csf1	Tgfb2	10090.ENSMUSP00000014743	10090.ENSMUSP00000142149	0	0	0	0	0.091	0	0	0.41	0.441
C3	Serpinf2	10090.ENSMUSP00000024988	10090.ENSMUSP00000048704	0	0	0	0	0.142	0	0	0.368	0.435
Pparg	Ptges	10090.ENSMUSP00000000450	10090.ENSMUSP00000099916	0	0	0	0	0.067	0.044	0	0.412	0.429
Akt1	Ghr	10090.ENSMUSP00000001780	10090.ENSMUSP00000069457	0	0	0	0	0	0.063	0	0.413	0.427
Csf1	Serpinb9	10090.ENSMUSP00000014743	10090.ENSMUSP00000099002	0	0	0	0	0.105	0	0	0.387	0.427
Csf1	Nlrp6	10090.ENSMUSP00000014743	10090.ENSMUSP00000139357	0	0	0.347	0	0.054	0	0	0.146	0.426
Ido1	Pparg	10090.ENSMUSP00000033956	10090.ENSMUSP00000000450	0	0	0	0	0.092	0	0	0.392	0.424
Akt1	Fcer1g	10090.ENSMUSP00000001780	10090.ENSMUSP00000078875	0	0	0	0	0.073	0.097	0	0.354	0.412
Csf1	Fcer1g	10090.ENSMUSP00000014743	10090.ENSMUSP00000078875	0	0	0	0	0.086	0	0	0.378	0.407
Pparg	Serpinb9	10090.ENSMUSP00000000450	10090.ENSMUSP00000099002	0	0	0	0	0	0.046	0	0.398	0.401

## Sheet: Pathway_Enrichment_Inflam 2-25
Supplementary Data Sheet 14. Integrated Network Data of Inflammation Significant Gene Pathway Enrichment Categories between 2 Month- and 25-Month Old Mice Groups
#category	term ID	term description	observed gene count	background gene count	strength	false discovery rate	matching proteins in your network (IDs)	matching proteins in your network (labels)
GO Process	GO:0006954	Inflammatory response	17	518	1.39	1.62e-16	10090.ENSMUSP00000000450,10090.ENSMUSP00000001780,10090.ENSMUSP00000002678,10090.ENSMUSP00000014743,10090.ENSMUSP00000024988,10090.ENSMUSP00000032089,10090.ENSMUSP00000032961,10090.ENSMUSP00000033956,10090.ENSMUSP00000048704,10090.ENSMUSP00000052600,10090.ENSMUSP00000061851,10090.ENSMUSP00000078875,10090.ENSMUSP00000091318,10090.ENSMUSP00000094667,10090.ENSMUSP00000101299,10090.ENSMUSP00000119150…	Pparg,Akt1,Tgfb1,Csf1,C3,Reg3g,Nupr1,Ido1,Serpinf2,Ffar2,Ahcy,Fcer1g,Plscr1,Reg3b,Park7,Saa1,Nlrp6
GO Process	GO:0002673	Regulation of acute inflammatory response	10	47	2.2	7.93e-16	10090.ENSMUSP00000000450,10090.ENSMUSP00000006136,10090.ENSMUSP00000024988,10090.ENSMUSP00000027559,10090.ENSMUSP00000052600,10090.ENSMUSP00000078875,10090.ENSMUSP00000083656,10090.ENSMUSP00000099301,10090.ENSMUSP00000099916,10090.ENSMUSP00000101299	Pparg,Dnase1,C3,Tnfrsf11a,Ffar2,Fcer1g,Adora1,Selenos,Ptges,Park7
GO Process	GO:0080134	Regulation of response to stress	21	1386	1.06	9.39e-16	10090.ENSMUSP00000000450,10090.ENSMUSP00000001780,10090.ENSMUSP00000006136,10090.ENSMUSP00000018644,10090.ENSMUSP00000024988,10090.ENSMUSP00000027559,10090.ENSMUSP00000032089,10090.ENSMUSP00000032961,10090.ENSMUSP00000033956,10090.ENSMUSP00000048704,10090.ENSMUSP00000052600,10090.ENSMUSP00000056774,10090.ENSMUSP00000078875,10090.ENSMUSP00000083656,10090.ENSMUSP00000091318,10090.ENSMUSP00000094667…	Pparg,Akt1,Dnase1,Adora2b,C3,Tnfrsf11a,Reg3g,Nupr1,Ido1,Serpinf2,Ffar2,Pik3r1,Fcer1g,Adora1,Plscr1,Reg3b,Selenos,Ptges,Park7,Nlrp6,Tgfb2
GO Process	GO:0032101	Regulation of response to external stimulus	18	956	1.15	2.58e-14	10090.ENSMUSP00000000450,10090.ENSMUSP00000002678,10090.ENSMUSP00000006136,10090.ENSMUSP00000014743,10090.ENSMUSP00000018644,10090.ENSMUSP00000024988,10090.ENSMUSP00000027559,10090.ENSMUSP00000032961,10090.ENSMUSP00000033956,10090.ENSMUSP00000048704,10090.ENSMUSP00000052600,10090.ENSMUSP00000078875,10090.ENSMUSP00000083656,10090.ENSMUSP00000091318,10090.ENSMUSP00000099301,10090.ENSMUSP00000099916…	Pparg,Tgfb1,Dnase1,Csf1,Adora2b,C3,Tnfrsf11a,Nupr1,Ido1,Serpinf2,Ffar2,Fcer1g,Adora1,Plscr1,Selenos,Ptges,Park7,Nlrp6
GO Process	GO:0050727	Regulation of inflammatory response	14	357	1.47	2.58e-14	10090.ENSMUSP00000000450,10090.ENSMUSP00000006136,10090.ENSMUSP00000018644,10090.ENSMUSP00000024988,10090.ENSMUSP00000027559,10090.ENSMUSP00000032961,10090.ENSMUSP00000033956,10090.ENSMUSP00000052600,10090.ENSMUSP00000078875,10090.ENSMUSP00000083656,10090.ENSMUSP00000099301,10090.ENSMUSP00000099916,10090.ENSMUSP00000101299,10090.ENSMUSP00000139357	Pparg,Dnase1,Adora2b,C3,Tnfrsf11a,Nupr1,Ido1,Ffar2,Fcer1g,Adora1,Selenos,Ptges,Park7,Nlrp6
GO Process	GO:0031347	Regulation of defense response	15	619	1.26	8.49e-13	10090.ENSMUSP00000000450,10090.ENSMUSP00000006136,10090.ENSMUSP00000018644,10090.ENSMUSP00000024988,10090.ENSMUSP00000027559,10090.ENSMUSP00000032961,10090.ENSMUSP00000033956,10090.ENSMUSP00000052600,10090.ENSMUSP00000078875,10090.ENSMUSP00000083656,10090.ENSMUSP00000091318,10090.ENSMUSP00000099301,10090.ENSMUSP00000099916,10090.ENSMUSP00000101299,10090.ENSMUSP00000139357	Pparg,Dnase1,Adora2b,C3,Tnfrsf11a,Nupr1,Ido1,Ffar2,Fcer1g,Adora1,Plscr1,Selenos,Ptges,Park7,Nlrp6
GO Process	GO:0032103	Positive regulation of response to external stimulus	13	447	1.34	1.25e-11	10090.ENSMUSP00000002678,10090.ENSMUSP00000014743,10090.ENSMUSP00000018644,10090.ENSMUSP00000024988,10090.ENSMUSP00000027559,10090.ENSMUSP00000032961,10090.ENSMUSP00000033956,10090.ENSMUSP00000048704,10090.ENSMUSP00000052600,10090.ENSMUSP00000078875,10090.ENSMUSP00000091318,10090.ENSMUSP00000101299,10090.ENSMUSP00000139357	Tgfb1,Csf1,Adora2b,C3,Tnfrsf11a,Nupr1,Ido1,Serpinf2,Ffar2,Fcer1g,Plscr1,Park7,Nlrp6
GO Process	GO:0002682	Regulation of immune system process	18	1423	0.98	1.4e-11	10090.ENSMUSP00000000450,10090.ENSMUSP00000001780,10090.ENSMUSP00000002678,10090.ENSMUSP00000006136,10090.ENSMUSP00000014743,10090.ENSMUSP00000018644,10090.ENSMUSP00000024988,10090.ENSMUSP00000032089,10090.ENSMUSP00000033956,10090.ENSMUSP00000052600,10090.ENSMUSP00000056774,10090.ENSMUSP00000078875,10090.ENSMUSP00000083656,10090.ENSMUSP00000091318,10090.ENSMUSP00000099301,10090.ENSMUSP00000101299…	Pparg,Akt1,Tgfb1,Dnase1,Csf1,Adora2b,C3,Reg3g,Ido1,Ffar2,Pik3r1,Fcer1g,Adora1,Plscr1,Selenos,Park7,Nlrp6,Tgfb2
GO Process	GO:0048583	Regulation of response to stimulus	24	3831	0.67	5.12e-11	10090.ENSMUSP00000000450,10090.ENSMUSP00000001780,10090.ENSMUSP00000002678,10090.ENSMUSP00000006136,10090.ENSMUSP00000014743,10090.ENSMUSP00000018644,10090.ENSMUSP00000024988,10090.ENSMUSP00000027559,10090.ENSMUSP00000032089,10090.ENSMUSP00000032961,10090.ENSMUSP00000033956,10090.ENSMUSP00000048704,10090.ENSMUSP00000052600,10090.ENSMUSP00000056774,10090.ENSMUSP00000069457,10090.ENSMUSP00000078875…	Pparg,Akt1,Tgfb1,Dnase1,Csf1,Adora2b,C3,Tnfrsf11a,Reg3g,Nupr1,Ido1,Serpinf2,Ffar2,Pik3r1,Ghr,Fcer1g,Adora1,Plscr1,Reg3b,Selenos,Ptges,Park7,Nlrp6,Tgfb2
GO Process	GO:0002376	Immune system process	19	2034	0.85	2.64e-10	10090.ENSMUSP00000000450,10090.ENSMUSP00000001780,10090.ENSMUSP00000002678,10090.ENSMUSP00000006136,10090.ENSMUSP00000014743,10090.ENSMUSP00000018644,10090.ENSMUSP00000024988,10090.ENSMUSP00000027559,10090.ENSMUSP00000032089,10090.ENSMUSP00000033956,10090.ENSMUSP00000052600,10090.ENSMUSP00000056774,10090.ENSMUSP00000061851,10090.ENSMUSP00000078875,10090.ENSMUSP00000083656,10090.ENSMUSP00000091318…	Pparg,Akt1,Tgfb1,Dnase1,Csf1,Adora2b,C3,Tnfrsf11a,Reg3g,Ido1,Ffar2,Pik3r1,Ahcy,Fcer1g,Adora1,Plscr1,Reg3b,Nlrp6,Tgfb2
GO Process	GO:0009605	Response to external stimulus	20	2381	0.8	2.64e-10	10090.ENSMUSP00000000450,10090.ENSMUSP00000001780,10090.ENSMUSP00000002678,10090.ENSMUSP00000014743,10090.ENSMUSP00000018644,10090.ENSMUSP00000024988,10090.ENSMUSP00000027559,10090.ENSMUSP00000032089,10090.ENSMUSP00000033956,10090.ENSMUSP00000052600,10090.ENSMUSP00000061851,10090.ENSMUSP00000069457,10090.ENSMUSP00000078875,10090.ENSMUSP00000083656,10090.ENSMUSP00000091318,10090.ENSMUSP00000094667…	Pparg,Akt1,Tgfb1,Csf1,Adora2b,C3,Tnfrsf11a,Reg3g,Ido1,Ffar2,Ahcy,Ghr,Fcer1g,Adora1,Plscr1,Reg3b,Selenos,Saa1,Nlrp6,Tgfb2
GO Process	GO:0050729	Positive regulation of inflammatory response	9	142	1.68	2.64e-10	10090.ENSMUSP00000018644,10090.ENSMUSP00000024988,10090.ENSMUSP00000027559,10090.ENSMUSP00000032961,10090.ENSMUSP00000033956,10090.ENSMUSP00000052600,10090.ENSMUSP00000078875,10090.ENSMUSP00000101299,10090.ENSMUSP00000139357	Adora2b,C3,Tnfrsf11a,Nupr1,Ido1,Ffar2,Fcer1g,Park7,Nlrp6
GO Process	GO:0048584	Positive regulation of response to stimulus	19	2161	0.82	6.14e-10	10090.ENSMUSP00000000450,10090.ENSMUSP00000002678,10090.ENSMUSP00000014743,10090.ENSMUSP00000018644,10090.ENSMUSP00000024988,10090.ENSMUSP00000027559,10090.ENSMUSP00000032089,10090.ENSMUSP00000032961,10090.ENSMUSP00000033956,10090.ENSMUSP00000048704,10090.ENSMUSP00000052600,10090.ENSMUSP00000056774,10090.ENSMUSP00000069457,10090.ENSMUSP00000078875,10090.ENSMUSP00000083656,10090.ENSMUSP00000091318…	Pparg,Tgfb1,Csf1,Adora2b,C3,Tnfrsf11a,Reg3g,Nupr1,Ido1,Serpinf2,Ffar2,Pik3r1,Ghr,Fcer1g,Adora1,Plscr1,Park7,Nlrp6,Tgfb2
GO Process	GO:0051239	Regulation of multicellular organismal process	21	2928	0.73	6.29e-10	10090.ENSMUSP00000000450,10090.ENSMUSP00000001780,10090.ENSMUSP00000002678,10090.ENSMUSP00000014743,10090.ENSMUSP00000018644,10090.ENSMUSP00000024988,10090.ENSMUSP00000027559,10090.ENSMUSP00000032089,10090.ENSMUSP00000032961,10090.ENSMUSP00000033956,10090.ENSMUSP00000048704,10090.ENSMUSP00000052600,10090.ENSMUSP00000056774,10090.ENSMUSP00000069457,10090.ENSMUSP00000078875,10090.ENSMUSP00000083656…	Pparg,Akt1,Tgfb1,Csf1,Adora2b,C3,Tnfrsf11a,Reg3g,Nupr1,Ido1,Serpinf2,Ffar2,Pik3r1,Ghr,Fcer1g,Adora1,Selenos,Ptges,Park7,Nlrp6,Tgfb2
GO Process	GO:0031349	Positive regulation of defense response	10	285	1.42	2.24e-09	10090.ENSMUSP00000018644,10090.ENSMUSP00000024988,10090.ENSMUSP00000027559,10090.ENSMUSP00000032961,10090.ENSMUSP00000033956,10090.ENSMUSP00000052600,10090.ENSMUSP00000078875,10090.ENSMUSP00000091318,10090.ENSMUSP00000101299,10090.ENSMUSP00000139357	Adora2b,C3,Tnfrsf11a,Nupr1,Ido1,Ffar2,Fcer1g,Plscr1,Park7,Nlrp6
GO Process	GO:0001817	Regulation of cytokine production	13	745	1.12	2.95e-09	10090.ENSMUSP00000000450,10090.ENSMUSP00000002678,10090.ENSMUSP00000018644,10090.ENSMUSP00000024988,10090.ENSMUSP00000033956,10090.ENSMUSP00000048704,10090.ENSMUSP00000052600,10090.ENSMUSP00000056774,10090.ENSMUSP00000078875,10090.ENSMUSP00000099301,10090.ENSMUSP00000101299,10090.ENSMUSP00000139357,10090.ENSMUSP00000142149	Pparg,Tgfb1,Adora2b,C3,Ido1,Serpinf2,Ffar2,Pik3r1,Fcer1g,Selenos,Park7,Nlrp6,Tgfb2
GO Process	GO:0006950	Response to stress	21	3226	0.69	3.53e-09	10090.ENSMUSP00000000450,10090.ENSMUSP00000001780,10090.ENSMUSP00000002678,10090.ENSMUSP00000014743,10090.ENSMUSP00000024988,10090.ENSMUSP00000032089,10090.ENSMUSP00000032961,10090.ENSMUSP00000033956,10090.ENSMUSP00000048704,10090.ENSMUSP00000052600,10090.ENSMUSP00000056774,10090.ENSMUSP00000061851,10090.ENSMUSP00000078875,10090.ENSMUSP00000083656,10090.ENSMUSP00000091318,10090.ENSMUSP00000094667…	Pparg,Akt1,Tgfb1,Csf1,C3,Reg3g,Nupr1,Ido1,Serpinf2,Ffar2,Pik3r1,Ahcy,Fcer1g,Adora1,Plscr1,Reg3b,Selenos,Park7,Saa1,Nlrp6,Tgfb2
GO Process	GO:0050776	Regulation of immune response	13	797	1.09	6.07e-09	10090.ENSMUSP00000000450,10090.ENSMUSP00000002678,10090.ENSMUSP00000018644,10090.ENSMUSP00000024988,10090.ENSMUSP00000032089,10090.ENSMUSP00000033956,10090.ENSMUSP00000052600,10090.ENSMUSP00000078875,10090.ENSMUSP00000091318,10090.ENSMUSP00000099301,10090.ENSMUSP00000101299,10090.ENSMUSP00000139357,10090.ENSMUSP00000142149	Pparg,Tgfb1,Adora2b,C3,Reg3g,Ido1,Ffar2,Fcer1g,Plscr1,Selenos,Park7,Nlrp6,Tgfb2
GO Process	GO:0002526	Acute inflammatory response	7	81	1.81	1.27e-08	10090.ENSMUSP00000032089,10090.ENSMUSP00000032961,10090.ENSMUSP00000048704,10090.ENSMUSP00000091318,10090.ENSMUSP00000094667,10090.ENSMUSP00000119150,10090.ENSMUSP00000139357	Reg3g,Nupr1,Serpinf2,Plscr1,Reg3b,Saa1,Nlrp6
GO Process	GO:1902531	Regulation of intracellular signal transduction	16	1634	0.87	1.69e-08	10090.ENSMUSP00000000450,10090.ENSMUSP00000001780,10090.ENSMUSP00000002678,10090.ENSMUSP00000014743,10090.ENSMUSP00000018644,10090.ENSMUSP00000024988,10090.ENSMUSP00000027559,10090.ENSMUSP00000032961,10090.ENSMUSP00000048704,10090.ENSMUSP00000069457,10090.ENSMUSP00000083656,10090.ENSMUSP00000091318,10090.ENSMUSP00000099301,10090.ENSMUSP00000101299,10090.ENSMUSP00000139357,10090.ENSMUSP00000142149	Pparg,Akt1,Tgfb1,Csf1,Adora2b,C3,Tnfrsf11a,Nupr1,Serpinf2,Ghr,Adora1,Plscr1,Selenos,Park7,Nlrp6,Tgfb2
GO Process	GO:0009617	Response to bacterium	12	709	1.11	2.78e-08	10090.ENSMUSP00000001780,10090.ENSMUSP00000002678,10090.ENSMUSP00000024988,10090.ENSMUSP00000027559,10090.ENSMUSP00000032089,10090.ENSMUSP00000033956,10090.ENSMUSP00000078875,10090.ENSMUSP00000091318,10090.ENSMUSP00000094667,10090.ENSMUSP00000099301,10090.ENSMUSP00000119150,10090.ENSMUSP00000139357	Akt1,Tgfb1,C3,Tnfrsf11a,Reg3g,Ido1,Fcer1g,Plscr1,Reg3b,Selenos,Saa1,Nlrp6
GO Process	GO:0010941	Regulation of cell death	16	1750	0.84	4.28e-08	10090.ENSMUSP00000000450,10090.ENSMUSP00000001780,10090.ENSMUSP00000002678,10090.ENSMUSP00000014743,10090.ENSMUSP00000024988,10090.ENSMUSP00000032961,10090.ENSMUSP00000033956,10090.ENSMUSP00000056774,10090.ENSMUSP00000069457,10090.ENSMUSP00000078875,10090.ENSMUSP00000083656,10090.ENSMUSP00000091318,10090.ENSMUSP00000094667,10090.ENSMUSP00000099301,10090.ENSMUSP00000101299,10090.ENSMUSP00000142149	Pparg,Akt1,Tgfb1,Csf1,C3,Nupr1,Ido1,Pik3r1,Ghr,Fcer1g,Adora1,Plscr1,Reg3b,Selenos,Park7,Tgfb2
GO Process	GO:0045937	Positive regulation of phosphate metabolic process	13	949	1.01	4.28e-08	10090.ENSMUSP00000000450,10090.ENSMUSP00000001780,10090.ENSMUSP00000002678,10090.ENSMUSP00000014743,10090.ENSMUSP00000018644,10090.ENSMUSP00000024988,10090.ENSMUSP00000027559,10090.ENSMUSP00000056774,10090.ENSMUSP00000069457,10090.ENSMUSP00000083656,10090.ENSMUSP00000094667,10090.ENSMUSP00000101299,10090.ENSMUSP00000142149	Pparg,Akt1,Tgfb1,Csf1,Adora2b,C3,Tnfrsf11a,Pik3r1,Ghr,Adora1,Reg3b,Park7,Tgfb2
GO Process	GO:0042221	Response to chemical	21	3807	0.62	6.17e-08	10090.ENSMUSP00000000450,10090.ENSMUSP00000001780,10090.ENSMUSP00000002678,10090.ENSMUSP00000014743,10090.ENSMUSP00000018644,10090.ENSMUSP00000027559,10090.ENSMUSP00000032089,10090.ENSMUSP00000032961,10090.ENSMUSP00000033956,10090.ENSMUSP00000052600,10090.ENSMUSP00000056774,10090.ENSMUSP00000061851,10090.ENSMUSP00000069457,10090.ENSMUSP00000078875,10090.ENSMUSP00000083656,10090.ENSMUSP00000091318…	Pparg,Akt1,Tgfb1,Csf1,Adora2b,Tnfrsf11a,Reg3g,Nupr1,Ido1,Ffar2,Pik3r1,Ahcy,Ghr,Fcer1g,Adora1,Plscr1,Reg3b,Selenos,Ptges,Park7,Tgfb2
GO Process	GO:0001934	Positive regulation of protein phosphorylation	12	782	1.06	6.89e-08	10090.ENSMUSP00000000450,10090.ENSMUSP00000001780,10090.ENSMUSP00000002678,10090.ENSMUSP00000014743,10090.ENSMUSP00000024988,10090.ENSMUSP00000027559,10090.ENSMUSP00000056774,10090.ENSMUSP00000069457,10090.ENSMUSP00000083656,10090.ENSMUSP00000094667,10090.ENSMUSP00000101299,10090.ENSMUSP00000142149	Pparg,Akt1,Tgfb1,Csf1,C3,Tnfrsf11a,Pik3r1,Ghr,Adora1,Reg3b,Park7,Tgfb2
GO Process	GO:0002683	Negative regulation of immune system process	10	450	1.22	1.01e-07	10090.ENSMUSP00000000450,10090.ENSMUSP00000001780,10090.ENSMUSP00000002678,10090.ENSMUSP00000033956,10090.ENSMUSP00000056774,10090.ENSMUSP00000078875,10090.ENSMUSP00000083656,10090.ENSMUSP00000099301,10090.ENSMUSP00000139357,10090.ENSMUSP00000142149	Pparg,Akt1,Tgfb1,Ido1,Pik3r1,Fcer1g,Adora1,Selenos,Nlrp6,Tgfb2
GO Process	GO:0009967	Positive regulation of signal transduction	15	1569	0.86	1.01e-07	10090.ENSMUSP00000000450,10090.ENSMUSP00000002678,10090.ENSMUSP00000014743,10090.ENSMUSP00000018644,10090.ENSMUSP00000024988,10090.ENSMUSP00000027559,10090.ENSMUSP00000032961,10090.ENSMUSP00000048704,10090.ENSMUSP00000056774,10090.ENSMUSP00000069457,10090.ENSMUSP00000083656,10090.ENSMUSP00000091318,10090.ENSMUSP00000101299,10090.ENSMUSP00000139357,10090.ENSMUSP00000142149	Pparg,Tgfb1,Csf1,Adora2b,C3,Tnfrsf11a,Nupr1,Serpinf2,Pik3r1,Ghr,Adora1,Plscr1,Park7,Nlrp6,Tgfb2
GO Process	GO:0031401	Positive regulation of protein modification process	13	1056	0.97	1.21e-07	10090.ENSMUSP00000000450,10090.ENSMUSP00000001780,10090.ENSMUSP00000002678,10090.ENSMUSP00000014743,10090.ENSMUSP00000024988,10090.ENSMUSP00000027559,10090.ENSMUSP00000032961,10090.ENSMUSP00000056774,10090.ENSMUSP00000069457,10090.ENSMUSP00000083656,10090.ENSMUSP00000094667,10090.ENSMUSP00000101299,10090.ENSMUSP00000142149	Pparg,Akt1,Tgfb1,Csf1,C3,Tnfrsf11a,Nupr1,Pik3r1,Ghr,Adora1,Reg3b,Park7,Tgfb2
GO Process	GO:0010604	Positive regulation of macromolecule metabolic process	20	3504	0.63	1.27e-07	10090.ENSMUSP00000000450,10090.ENSMUSP00000001780,10090.ENSMUSP00000002678,10090.ENSMUSP00000014743,10090.ENSMUSP00000018644,10090.ENSMUSP00000024988,10090.ENSMUSP00000027559,10090.ENSMUSP00000032961,10090.ENSMUSP00000033956,10090.ENSMUSP00000048704,10090.ENSMUSP00000052600,10090.ENSMUSP00000056774,10090.ENSMUSP00000069457,10090.ENSMUSP00000078875,10090.ENSMUSP00000083656,10090.ENSMUSP00000091318…	Pparg,Akt1,Tgfb1,Csf1,Adora2b,C3,Tnfrsf11a,Nupr1,Ido1,Serpinf2,Ffar2,Pik3r1,Ghr,Fcer1g,Adora1,Plscr1,Reg3b,Park7,Nlrp6,Tgfb2
GO Process	GO:0050896	Response to stimulus	26	7183	0.44	1.37e-07	10090.ENSMUSP00000000450,10090.ENSMUSP00000001780,10090.ENSMUSP00000002678,10090.ENSMUSP00000006136,10090.ENSMUSP00000014743,10090.ENSMUSP00000018644,10090.ENSMUSP00000024988,10090.ENSMUSP00000027559,10090.ENSMUSP00000032089,10090.ENSMUSP00000032961,10090.ENSMUSP00000033956,10090.ENSMUSP00000048704,10090.ENSMUSP00000052600,10090.ENSMUSP00000056774,10090.ENSMUSP00000061851,10090.ENSMUSP00000069457…	Pparg,Akt1,Tgfb1,Dnase1,Csf1,Adora2b,C3,Tnfrsf11a,Reg3g,Nupr1,Ido1,Serpinf2,Ffar2,Pik3r1,Ahcy,Ghr,Fcer1g,Adora1,Plscr1,Reg3b,Selenos,Ptges,Park7,Saa1,Nlrp6,Tgfb2
GO Process	GO:0051240	Positive regulation of multicellular organismal process	15	1664	0.83	1.9e-07	10090.ENSMUSP00000000450,10090.ENSMUSP00000001780,10090.ENSMUSP00000002678,10090.ENSMUSP00000014743,10090.ENSMUSP00000018644,10090.ENSMUSP00000024988,10090.ENSMUSP00000027559,10090.ENSMUSP00000033956,10090.ENSMUSP00000048704,10090.ENSMUSP00000052600,10090.ENSMUSP00000056774,10090.ENSMUSP00000069457,10090.ENSMUSP00000078875,10090.ENSMUSP00000101299,10090.ENSMUSP00000142149	Pparg,Akt1,Tgfb1,Csf1,Adora2b,C3,Tnfrsf11a,Ido1,Serpinf2,Ffar2,Pik3r1,Ghr,Fcer1g,Park7,Tgfb2
GO Process	GO:0002675	Positive regulation of acute inflammatory response	5	27	2.14	2.1e-07	10090.ENSMUSP00000024988,10090.ENSMUSP00000027559,10090.ENSMUSP00000052600,10090.ENSMUSP00000078875,10090.ENSMUSP00000101299	C3,Tnfrsf11a,Ffar2,Fcer1g,Park7
GO Process	GO:1901700	Response to oxygen-containing compound	15	1680	0.83	2.1e-07	10090.ENSMUSP00000000450,10090.ENSMUSP00000001780,10090.ENSMUSP00000002678,10090.ENSMUSP00000018644,10090.ENSMUSP00000027559,10090.ENSMUSP00000032089,10090.ENSMUSP00000033956,10090.ENSMUSP00000052600,10090.ENSMUSP00000056774,10090.ENSMUSP00000069457,10090.ENSMUSP00000091318,10090.ENSMUSP00000094667,10090.ENSMUSP00000099301,10090.ENSMUSP00000101299,10090.ENSMUSP00000142149	Pparg,Akt1,Tgfb1,Adora2b,Tnfrsf11a,Reg3g,Ido1,Ffar2,Pik3r1,Ghr,Plscr1,Reg3b,Selenos,Park7,Tgfb2
GO Process	GO:0006955	Immune response	13	1129	0.94	2.2e-07	10090.ENSMUSP00000002678,10090.ENSMUSP00000006136,10090.ENSMUSP00000014743,10090.ENSMUSP00000018644,10090.ENSMUSP00000024988,10090.ENSMUSP00000027559,10090.ENSMUSP00000032089,10090.ENSMUSP00000052600,10090.ENSMUSP00000061851,10090.ENSMUSP00000078875,10090.ENSMUSP00000091318,10090.ENSMUSP00000094667,10090.ENSMUSP00000139357	Tgfb1,Dnase1,Csf1,Adora2b,C3,Tnfrsf11a,Reg3g,Ffar2,Ahcy,Fcer1g,Plscr1,Reg3b,Nlrp6
GO Process	GO:0042127	Regulation of cell population proliferation	15	1716	0.82	2.6e-07	10090.ENSMUSP00000000450,10090.ENSMUSP00000001780,10090.ENSMUSP00000002678,10090.ENSMUSP00000014743,10090.ENSMUSP00000018644,10090.ENSMUSP00000032089,10090.ENSMUSP00000032961,10090.ENSMUSP00000033956,10090.ENSMUSP00000048704,10090.ENSMUSP00000056774,10090.ENSMUSP00000083656,10090.ENSMUSP00000094667,10090.ENSMUSP00000099916,10090.ENSMUSP00000101299,10090.ENSMUSP00000142149	Pparg,Akt1,Tgfb1,Csf1,Adora2b,Reg3g,Nupr1,Ido1,Serpinf2,Pik3r1,Adora1,Reg3b,Ptges,Park7,Tgfb2
GO Process	GO:0010033	Response to organic substance	18	2840	0.68	3.08e-07	10090.ENSMUSP00000000450,10090.ENSMUSP00000001780,10090.ENSMUSP00000002678,10090.ENSMUSP00000014743,10090.ENSMUSP00000018644,10090.ENSMUSP00000027559,10090.ENSMUSP00000032089,10090.ENSMUSP00000033956,10090.ENSMUSP00000052600,10090.ENSMUSP00000056774,10090.ENSMUSP00000069457,10090.ENSMUSP00000078875,10090.ENSMUSP00000083656,10090.ENSMUSP00000091318,10090.ENSMUSP00000094667,10090.ENSMUSP00000099301…	Pparg,Akt1,Tgfb1,Csf1,Adora2b,Tnfrsf11a,Reg3g,Ido1,Ffar2,Pik3r1,Ghr,Fcer1g,Adora1,Plscr1,Reg3b,Selenos,Park7,Tgfb2
GO Process	GO:0019220	Regulation of phosphate metabolic process	14	1438	0.87	3.08e-07	10090.ENSMUSP00000000450,10090.ENSMUSP00000001780,10090.ENSMUSP00000002678,10090.ENSMUSP00000014743,10090.ENSMUSP00000018644,10090.ENSMUSP00000024988,10090.ENSMUSP00000027559,10090.ENSMUSP00000032961,10090.ENSMUSP00000056774,10090.ENSMUSP00000069457,10090.ENSMUSP00000083656,10090.ENSMUSP00000094667,10090.ENSMUSP00000101299,10090.ENSMUSP00000142149	Pparg,Akt1,Tgfb1,Csf1,Adora2b,C3,Tnfrsf11a,Nupr1,Pik3r1,Ghr,Adora1,Reg3b,Park7,Tgfb2
GO Process	GO:0010628	Positive regulation of gene expression	13	1201	0.91	4.01e-07	10090.ENSMUSP00000000450,10090.ENSMUSP00000001780,10090.ENSMUSP00000002678,10090.ENSMUSP00000014743,10090.ENSMUSP00000018644,10090.ENSMUSP00000024988,10090.ENSMUSP00000033956,10090.ENSMUSP00000048704,10090.ENSMUSP00000052600,10090.ENSMUSP00000056774,10090.ENSMUSP00000078875,10090.ENSMUSP00000101299,10090.ENSMUSP00000142149	Pparg,Akt1,Tgfb1,Csf1,Adora2b,C3,Ido1,Serpinf2,Ffar2,Pik3r1,Fcer1g,Park7,Tgfb2
GO Process	GO:0002861	Regulation of inflammatory response to antigenic stimulus	5	35	2.03	5.17e-07	10090.ENSMUSP00000024988,10090.ENSMUSP00000078875,10090.ENSMUSP00000099301,10090.ENSMUSP00000101299,10090.ENSMUSP00000139357	C3,Fcer1g,Selenos,Park7,Nlrp6
GO Process	GO:0051247	Positive regulation of protein metabolic process	14	1518	0.84	5.17e-07	10090.ENSMUSP00000000450,10090.ENSMUSP00000001780,10090.ENSMUSP00000002678,10090.ENSMUSP00000014743,10090.ENSMUSP00000024988,10090.ENSMUSP00000027559,10090.ENSMUSP00000032961,10090.ENSMUSP00000056774,10090.ENSMUSP00000069457,10090.ENSMUSP00000083656,10090.ENSMUSP00000094667,10090.ENSMUSP00000101299,10090.ENSMUSP00000139357,10090.ENSMUSP00000142149	Pparg,Akt1,Tgfb1,Csf1,C3,Tnfrsf11a,Nupr1,Pik3r1,Ghr,Adora1,Reg3b,Park7,Nlrp6,Tgfb2
GO Process	GO:0042981	Regulation of apoptotic process	14	1538	0.84	5.96e-07	10090.ENSMUSP00000000450,10090.ENSMUSP00000001780,10090.ENSMUSP00000002678,10090.ENSMUSP00000024988,10090.ENSMUSP00000032961,10090.ENSMUSP00000033956,10090.ENSMUSP00000056774,10090.ENSMUSP00000078875,10090.ENSMUSP00000083656,10090.ENSMUSP00000091318,10090.ENSMUSP00000094667,10090.ENSMUSP00000099301,10090.ENSMUSP00000101299,10090.ENSMUSP00000142149	Pparg,Akt1,Tgfb1,C3,Nupr1,Ido1,Pik3r1,Fcer1g,Adora1,Plscr1,Reg3b,Selenos,Park7,Tgfb2
GO Process	GO:0050790	Regulation of catalytic activity	16	2210	0.74	6.27e-07	10090.ENSMUSP00000000450,10090.ENSMUSP00000001780,10090.ENSMUSP00000002678,10090.ENSMUSP00000014743,10090.ENSMUSP00000018644,10090.ENSMUSP00000024988,10090.ENSMUSP00000027559,10090.ENSMUSP00000032961,10090.ENSMUSP00000048704,10090.ENSMUSP00000056774,10090.ENSMUSP00000069457,10090.ENSMUSP00000083656,10090.ENSMUSP00000091318,10090.ENSMUSP00000101299,10090.ENSMUSP00000139357,10090.ENSMUSP00000142149	Pparg,Akt1,Tgfb1,Csf1,Adora2b,C3,Tnfrsf11a,Nupr1,Serpinf2,Pik3r1,Ghr,Adora1,Plscr1,Park7,Nlrp6,Tgfb2
GO Process	GO:1902533	Positive regulation of intracellular signal transduction	12	1012	0.95	6.77e-07	10090.ENSMUSP00000002678,10090.ENSMUSP00000014743,10090.ENSMUSP00000018644,10090.ENSMUSP00000024988,10090.ENSMUSP00000027559,10090.ENSMUSP00000032961,10090.ENSMUSP00000048704,10090.ENSMUSP00000069457,10090.ENSMUSP00000083656,10090.ENSMUSP00000091318,10090.ENSMUSP00000101299,10090.ENSMUSP00000142149	Tgfb1,Csf1,Adora2b,C3,Tnfrsf11a,Nupr1,Serpinf2,Ghr,Adora1,Plscr1,Park7,Tgfb2
GO Process	GO:0042325	Regulation of phosphorylation	13	1285	0.88	7.48e-07	10090.ENSMUSP00000000450,10090.ENSMUSP00000001780,10090.ENSMUSP00000002678,10090.ENSMUSP00000014743,10090.ENSMUSP00000024988,10090.ENSMUSP00000027559,10090.ENSMUSP00000032961,10090.ENSMUSP00000056774,10090.ENSMUSP00000069457,10090.ENSMUSP00000083656,10090.ENSMUSP00000094667,10090.ENSMUSP00000101299,10090.ENSMUSP00000142149	Pparg,Akt1,Tgfb1,Csf1,C3,Tnfrsf11a,Nupr1,Pik3r1,Ghr,Adora1,Reg3b,Park7,Tgfb2
GO Process	GO:0051707	Response to other organism	13	1291	0.88	7.76e-07	10090.ENSMUSP00000001780,10090.ENSMUSP00000002678,10090.ENSMUSP00000014743,10090.ENSMUSP00000024988,10090.ENSMUSP00000027559,10090.ENSMUSP00000032089,10090.ENSMUSP00000033956,10090.ENSMUSP00000078875,10090.ENSMUSP00000091318,10090.ENSMUSP00000094667,10090.ENSMUSP00000099301,10090.ENSMUSP00000119150,10090.ENSMUSP00000139357	Akt1,Tgfb1,Csf1,C3,Tnfrsf11a,Reg3g,Ido1,Fcer1g,Plscr1,Reg3b,Selenos,Saa1,Nlrp6
GO Process	GO:0051049	Regulation of transport	15	1911	0.77	7.91e-07	10090.ENSMUSP00000000450,10090.ENSMUSP00000001780,10090.ENSMUSP00000002678,10090.ENSMUSP00000018644,10090.ENSMUSP00000024988,10090.ENSMUSP00000027559,10090.ENSMUSP00000052600,10090.ENSMUSP00000056774,10090.ENSMUSP00000078875,10090.ENSMUSP00000083656,10090.ENSMUSP00000091318,10090.ENSMUSP00000099916,10090.ENSMUSP00000101299,10090.ENSMUSP00000139357,10090.ENSMUSP00000142149	Pparg,Akt1,Tgfb1,Adora2b,C3,Tnfrsf11a,Ffar2,Pik3r1,Fcer1g,Adora1,Plscr1,Ptges,Park7,Nlrp6,Tgfb2
GO Process	GO:0006953	Acute-phase response	5	41	1.96	8.8e-07	10090.ENSMUSP00000032089,10090.ENSMUSP00000048704,10090.ENSMUSP00000091318,10090.ENSMUSP00000094667,10090.ENSMUSP00000119150	Reg3g,Serpinf2,Plscr1,Reg3b,Saa1
GO Process	GO:0051050	Positive regulation of transport	12	1053	0.93	9.24e-07	10090.ENSMUSP00000000450,10090.ENSMUSP00000001780,10090.ENSMUSP00000002678,10090.ENSMUSP00000018644,10090.ENSMUSP00000024988,10090.ENSMUSP00000027559,10090.ENSMUSP00000056774,10090.ENSMUSP00000078875,10090.ENSMUSP00000083656,10090.ENSMUSP00000099916,10090.ENSMUSP00000101299,10090.ENSMUSP00000142149	Pparg,Akt1,Tgfb1,Adora2b,C3,Tnfrsf11a,Pik3r1,Fcer1g,Adora1,Ptges,Park7,Tgfb2
GO Process	GO:0002684	Positive regulation of immune system process	11	867	0.98	1.62e-06	10090.ENSMUSP00000002678,10090.ENSMUSP00000014743,10090.ENSMUSP00000018644,10090.ENSMUSP00000024988,10090.ENSMUSP00000033956,10090.ENSMUSP00000052600,10090.ENSMUSP00000056774,10090.ENSMUSP00000078875,10090.ENSMUSP00000091318,10090.ENSMUSP00000101299,10090.ENSMUSP00000142149	Tgfb1,Csf1,Adora2b,C3,Ido1,Ffar2,Pik3r1,Fcer1g,Plscr1,Park7,Tgfb2
GO Process	GO:0050778	Positive regulation of immune response	9	471	1.16	1.62e-06	10090.ENSMUSP00000002678,10090.ENSMUSP00000018644,10090.ENSMUSP00000024988,10090.ENSMUSP00000033956,10090.ENSMUSP00000052600,10090.ENSMUSP00000078875,10090.ENSMUSP00000091318,10090.ENSMUSP00000101299,10090.ENSMUSP00000142149	Tgfb1,Adora2b,C3,Ido1,Ffar2,Fcer1g,Plscr1,Park7,Tgfb2
GO Process	GO:0060548	Negative regulation of cell death	12	1116	0.91	1.65e-06	10090.ENSMUSP00000001780,10090.ENSMUSP00000014743,10090.ENSMUSP00000032961,10090.ENSMUSP00000033956,10090.ENSMUSP00000056774,10090.ENSMUSP00000069457,10090.ENSMUSP00000078875,10090.ENSMUSP00000083656,10090.ENSMUSP00000094667,10090.ENSMUSP00000099301,10090.ENSMUSP00000101299,10090.ENSMUSP00000142149	Akt1,Csf1,Nupr1,Ido1,Pik3r1,Ghr,Fcer1g,Adora1,Reg3b,Selenos,Park7,Tgfb2
GO Process	GO:0033993	Response to lipid	11	885	0.97	1.88e-06	10090.ENSMUSP00000000450,10090.ENSMUSP00000001780,10090.ENSMUSP00000002678,10090.ENSMUSP00000027559,10090.ENSMUSP00000033956,10090.ENSMUSP00000052600,10090.ENSMUSP00000056774,10090.ENSMUSP00000069457,10090.ENSMUSP00000091318,10090.ENSMUSP00000099301,10090.ENSMUSP00000142149	Pparg,Akt1,Tgfb1,Tnfrsf11a,Ido1,Ffar2,Pik3r1,Ghr,Plscr1,Selenos,Tgfb2
GO Process	GO:0065008	Regulation of biological quality	19	3722	0.58	1.88e-06	10090.ENSMUSP00000000450,10090.ENSMUSP00000001780,10090.ENSMUSP00000002678,10090.ENSMUSP00000014743,10090.ENSMUSP00000018644,10090.ENSMUSP00000024988,10090.ENSMUSP00000027559,10090.ENSMUSP00000048704,10090.ENSMUSP00000052600,10090.ENSMUSP00000056774,10090.ENSMUSP00000069457,10090.ENSMUSP00000078875,10090.ENSMUSP00000083656,10090.ENSMUSP00000091318,10090.ENSMUSP00000099301,10090.ENSMUSP00000099916…	Pparg,Akt1,Tgfb1,Csf1,Adora2b,C3,Tnfrsf11a,Serpinf2,Ffar2,Pik3r1,Ghr,Fcer1g,Adora1,Plscr1,Selenos,Ptges,Park7,Nlrp6,Tgfb2
GO Process	GO:0001819	Positive regulation of cytokine production	9	488	1.14	2e-06	10090.ENSMUSP00000002678,10090.ENSMUSP00000018644,10090.ENSMUSP00000024988,10090.ENSMUSP00000033956,10090.ENSMUSP00000048704,10090.ENSMUSP00000052600,10090.ENSMUSP00000056774,10090.ENSMUSP00000078875,10090.ENSMUSP00000101299	Tgfb1,Adora2b,C3,Ido1,Serpinf2,Ffar2,Pik3r1,Fcer1g,Park7
GO Process	GO:0043085	Positive regulation of catalytic activity	12	1142	0.9	2e-06	10090.ENSMUSP00000000450,10090.ENSMUSP00000001780,10090.ENSMUSP00000002678,10090.ENSMUSP00000014743,10090.ENSMUSP00000018644,10090.ENSMUSP00000027559,10090.ENSMUSP00000069457,10090.ENSMUSP00000083656,10090.ENSMUSP00000091318,10090.ENSMUSP00000101299,10090.ENSMUSP00000139357,10090.ENSMUSP00000142149	Pparg,Akt1,Tgfb1,Csf1,Adora2b,Tnfrsf11a,Ghr,Adora1,Plscr1,Park7,Nlrp6,Tgfb2
GO Process	GO:0010646	Regulation of cell communication	18	3301	0.61	2.15e-06	10090.ENSMUSP00000000450,10090.ENSMUSP00000001780,10090.ENSMUSP00000002678,10090.ENSMUSP00000014743,10090.ENSMUSP00000018644,10090.ENSMUSP00000024988,10090.ENSMUSP00000027559,10090.ENSMUSP00000032961,10090.ENSMUSP00000048704,10090.ENSMUSP00000052600,10090.ENSMUSP00000056774,10090.ENSMUSP00000069457,10090.ENSMUSP00000083656,10090.ENSMUSP00000091318,10090.ENSMUSP00000099301,10090.ENSMUSP00000101299…	Pparg,Akt1,Tgfb1,Csf1,Adora2b,C3,Tnfrsf11a,Nupr1,Serpinf2,Ffar2,Pik3r1,Ghr,Adora1,Plscr1,Selenos,Park7,Nlrp6,Tgfb2
GO Process	GO:0010942	Positive regulation of cell death	10	686	1.04	2.19e-06	10090.ENSMUSP00000000450,10090.ENSMUSP00000001780,10090.ENSMUSP00000002678,10090.ENSMUSP00000024988,10090.ENSMUSP00000032961,10090.ENSMUSP00000033956,10090.ENSMUSP00000083656,10090.ENSMUSP00000091318,10090.ENSMUSP00000101299,10090.ENSMUSP00000142149	Pparg,Akt1,Tgfb1,C3,Nupr1,Ido1,Adora1,Plscr1,Park7,Tgfb2
GO Process	GO:0023051	Regulation of signaling	18	3308	0.61	2.19e-06	10090.ENSMUSP00000000450,10090.ENSMUSP00000001780,10090.ENSMUSP00000002678,10090.ENSMUSP00000014743,10090.ENSMUSP00000018644,10090.ENSMUSP00000024988,10090.ENSMUSP00000027559,10090.ENSMUSP00000032961,10090.ENSMUSP00000048704,10090.ENSMUSP00000052600,10090.ENSMUSP00000056774,10090.ENSMUSP00000069457,10090.ENSMUSP00000083656,10090.ENSMUSP00000091318,10090.ENSMUSP00000099301,10090.ENSMUSP00000101299…	Pparg,Akt1,Tgfb1,Csf1,Adora2b,C3,Tnfrsf11a,Nupr1,Serpinf2,Ffar2,Pik3r1,Ghr,Adora1,Plscr1,Selenos,Park7,Nlrp6,Tgfb2
GO Process	GO:0009966	Regulation of signal transduction	17	2882	0.65	2.25e-06	10090.ENSMUSP00000000450,10090.ENSMUSP00000001780,10090.ENSMUSP00000002678,10090.ENSMUSP00000014743,10090.ENSMUSP00000018644,10090.ENSMUSP00000024988,10090.ENSMUSP00000027559,10090.ENSMUSP00000032961,10090.ENSMUSP00000048704,10090.ENSMUSP00000056774,10090.ENSMUSP00000069457,10090.ENSMUSP00000083656,10090.ENSMUSP00000091318,10090.ENSMUSP00000099301,10090.ENSMUSP00000101299,10090.ENSMUSP00000139357…	Pparg,Akt1,Tgfb1,Csf1,Adora2b,C3,Tnfrsf11a,Nupr1,Serpinf2,Pik3r1,Ghr,Adora1,Plscr1,Selenos,Park7,Nlrp6,Tgfb2
GO Process	GO:0042592	Homeostatic process	13	1449	0.83	2.27e-06	10090.ENSMUSP00000000450,10090.ENSMUSP00000001780,10090.ENSMUSP00000002678,10090.ENSMUSP00000014743,10090.ENSMUSP00000027559,10090.ENSMUSP00000052600,10090.ENSMUSP00000056774,10090.ENSMUSP00000078875,10090.ENSMUSP00000083656,10090.ENSMUSP00000099301,10090.ENSMUSP00000101299,10090.ENSMUSP00000139357,10090.ENSMUSP00000142149	Pparg,Akt1,Tgfb1,Csf1,Tnfrsf11a,Ffar2,Pik3r1,Fcer1g,Adora1,Selenos,Park7,Nlrp6,Tgfb2
GO Process	GO:0002864	Regulation of acute inflammatory response to antigenic stimulus	4	18	2.22	3.22e-06	10090.ENSMUSP00000024988,10090.ENSMUSP00000078875,10090.ENSMUSP00000099301,10090.ENSMUSP00000101299	C3,Fcer1g,Selenos,Park7
GO Process	GO:0030316	Osteoclast differentiation	5	59	1.8	3.62e-06	10090.ENSMUSP00000002678,10090.ENSMUSP00000014743,10090.ENSMUSP00000027559,10090.ENSMUSP00000056774,10090.ENSMUSP00000078875	Tgfb1,Csf1,Tnfrsf11a,Pik3r1,Fcer1g
GO Process	GO:0043408	Regulation of MAPK cascade	10	729	1.01	3.62e-06	10090.ENSMUSP00000000450,10090.ENSMUSP00000001780,10090.ENSMUSP00000002678,10090.ENSMUSP00000024988,10090.ENSMUSP00000027559,10090.ENSMUSP00000048704,10090.ENSMUSP00000069457,10090.ENSMUSP00000083656,10090.ENSMUSP00000139357,10090.ENSMUSP00000142149	Pparg,Akt1,Tgfb1,C3,Tnfrsf11a,Serpinf2,Ghr,Adora1,Nlrp6,Tgfb2
GO Process	GO:0008285	Negative regulation of cell population proliferation	10	743	1.01	4.21e-06	10090.ENSMUSP00000000450,10090.ENSMUSP00000002678,10090.ENSMUSP00000018644,10090.ENSMUSP00000032961,10090.ENSMUSP00000033956,10090.ENSMUSP00000056774,10090.ENSMUSP00000083656,10090.ENSMUSP00000099916,10090.ENSMUSP00000101299,10090.ENSMUSP00000142149	Pparg,Tgfb1,Adora2b,Nupr1,Ido1,Pik3r1,Adora1,Ptges,Park7,Tgfb2
GO Process	GO:0043549	Regulation of kinase activity	10	763	0.99	5.32e-06	10090.ENSMUSP00000000450,10090.ENSMUSP00000001780,10090.ENSMUSP00000002678,10090.ENSMUSP00000014743,10090.ENSMUSP00000027559,10090.ENSMUSP00000056774,10090.ENSMUSP00000069457,10090.ENSMUSP00000083656,10090.ENSMUSP00000101299,10090.ENSMUSP00000142149	Pparg,Akt1,Tgfb1,Csf1,Tnfrsf11a,Pik3r1,Ghr,Adora1,Park7,Tgfb2
GO Process	GO:0051046	Regulation of secretion	10	767	0.99	5.44e-06	10090.ENSMUSP00000000450,10090.ENSMUSP00000002678,10090.ENSMUSP00000018644,10090.ENSMUSP00000027559,10090.ENSMUSP00000052600,10090.ENSMUSP00000078875,10090.ENSMUSP00000083656,10090.ENSMUSP00000099916,10090.ENSMUSP00000139357,10090.ENSMUSP00000142149	Pparg,Tgfb1,Adora2b,Tnfrsf11a,Ffar2,Fcer1g,Adora1,Ptges,Nlrp6,Tgfb2
GO Process	GO:0002573	Myeloid leukocyte differentiation	6	145	1.49	6.61e-06	10090.ENSMUSP00000000450,10090.ENSMUSP00000002678,10090.ENSMUSP00000014743,10090.ENSMUSP00000027559,10090.ENSMUSP00000056774,10090.ENSMUSP00000078875	Pparg,Tgfb1,Csf1,Tnfrsf11a,Pik3r1,Fcer1g
GO Process	GO:0010243	Response to organonitrogen compound	11	1027	0.91	6.61e-06	10090.ENSMUSP00000000450,10090.ENSMUSP00000001780,10090.ENSMUSP00000002678,10090.ENSMUSP00000018644,10090.ENSMUSP00000032089,10090.ENSMUSP00000056774,10090.ENSMUSP00000069457,10090.ENSMUSP00000078875,10090.ENSMUSP00000083656,10090.ENSMUSP00000094667,10090.ENSMUSP00000099301	Pparg,Akt1,Tgfb1,Adora2b,Reg3g,Pik3r1,Ghr,Fcer1g,Adora1,Reg3b,Selenos
GO Process	GO:0051173	Positive regulation of nitrogen compound metabolic process	17	3121	0.61	6.61e-06	10090.ENSMUSP00000000450,10090.ENSMUSP00000001780,10090.ENSMUSP00000002678,10090.ENSMUSP00000014743,10090.ENSMUSP00000018644,10090.ENSMUSP00000024988,10090.ENSMUSP00000027559,10090.ENSMUSP00000032961,10090.ENSMUSP00000048704,10090.ENSMUSP00000056774,10090.ENSMUSP00000069457,10090.ENSMUSP00000083656,10090.ENSMUSP00000091318,10090.ENSMUSP00000094667,10090.ENSMUSP00000101299,10090.ENSMUSP00000139357…	Pparg,Akt1,Tgfb1,Csf1,Adora2b,C3,Tnfrsf11a,Nupr1,Serpinf2,Pik3r1,Ghr,Adora1,Plscr1,Reg3b,Park7,Nlrp6,Tgfb2
GO Process	GO:0043434	Response to peptide hormone	8	409	1.17	7.7e-06	10090.ENSMUSP00000000450,10090.ENSMUSP00000001780,10090.ENSMUSP00000002678,10090.ENSMUSP00000018644,10090.ENSMUSP00000032089,10090.ENSMUSP00000056774,10090.ENSMUSP00000069457,10090.ENSMUSP00000094667	Pparg,Akt1,Tgfb1,Adora2b,Reg3g,Pik3r1,Ghr,Reg3b
GO Process	GO:0048519	Negative regulation of biological process	21	5242	0.48	8.23e-06	10090.ENSMUSP00000000450,10090.ENSMUSP00000001780,10090.ENSMUSP00000002678,10090.ENSMUSP00000014743,10090.ENSMUSP00000018644,10090.ENSMUSP00000024988,10090.ENSMUSP00000032089,10090.ENSMUSP00000032961,10090.ENSMUSP00000033956,10090.ENSMUSP00000048704,10090.ENSMUSP00000056774,10090.ENSMUSP00000069457,10090.ENSMUSP00000078875,10090.ENSMUSP00000083656,10090.ENSMUSP00000091318,10090.ENSMUSP00000094667…	Pparg,Akt1,Tgfb1,Csf1,Adora2b,C3,Reg3g,Nupr1,Ido1,Serpinf2,Pik3r1,Ghr,Fcer1g,Adora1,Plscr1,Reg3b,Selenos,Ptges,Park7,Nlrp6,Tgfb2
GO Process	GO:0051047	Positive regulation of secretion	8	414	1.16	8.25e-06	10090.ENSMUSP00000000450,10090.ENSMUSP00000002678,10090.ENSMUSP00000018644,10090.ENSMUSP00000027559,10090.ENSMUSP00000078875,10090.ENSMUSP00000083656,10090.ENSMUSP00000099916,10090.ENSMUSP00000142149	Pparg,Tgfb1,Adora2b,Tnfrsf11a,Fcer1g,Adora1,Ptges,Tgfb2
GO Process	GO:0043065	Positive regulation of apoptotic process	9	601	1.05	8.82e-06	10090.ENSMUSP00000000450,10090.ENSMUSP00000001780,10090.ENSMUSP00000002678,10090.ENSMUSP00000024988,10090.ENSMUSP00000032961,10090.ENSMUSP00000033956,10090.ENSMUSP00000091318,10090.ENSMUSP00000101299,10090.ENSMUSP00000142149	Pparg,Akt1,Tgfb1,C3,Nupr1,Ido1,Plscr1,Park7,Tgfb2
GO Process	GO:0030099	Myeloid cell differentiation	7	289	1.26	1.38e-05	10090.ENSMUSP00000000450,10090.ENSMUSP00000002678,10090.ENSMUSP00000014743,10090.ENSMUSP00000027559,10090.ENSMUSP00000056774,10090.ENSMUSP00000078875,10090.ENSMUSP00000091318	Pparg,Tgfb1,Csf1,Tnfrsf11a,Pik3r1,Fcer1g,Plscr1
GO Process	GO:0045859	Regulation of protein kinase activity	9	649	1.02	1.61e-05	10090.ENSMUSP00000000450,10090.ENSMUSP00000001780,10090.ENSMUSP00000002678,10090.ENSMUSP00000014743,10090.ENSMUSP00000027559,10090.ENSMUSP00000069457,10090.ENSMUSP00000083656,10090.ENSMUSP00000101299,10090.ENSMUSP00000142149	Pparg,Akt1,Tgfb1,Csf1,Tnfrsf11a,Ghr,Adora1,Park7,Tgfb2
GO Process	GO:0023052	Signaling	19	4338	0.52	1.68e-05	10090.ENSMUSP00000000450,10090.ENSMUSP00000001780,10090.ENSMUSP00000002678,10090.ENSMUSP00000014743,10090.ENSMUSP00000018644,10090.ENSMUSP00000024988,10090.ENSMUSP00000027559,10090.ENSMUSP00000032089,10090.ENSMUSP00000032961,10090.ENSMUSP00000052600,10090.ENSMUSP00000056774,10090.ENSMUSP00000069457,10090.ENSMUSP00000078875,10090.ENSMUSP00000083656,10090.ENSMUSP00000091318,10090.ENSMUSP00000099301…	Pparg,Akt1,Tgfb1,Csf1,Adora2b,C3,Tnfrsf11a,Reg3g,Nupr1,Ffar2,Pik3r1,Ghr,Fcer1g,Adora1,Plscr1,Selenos,Park7,Nlrp6,Tgfb2
GO Process	GO:0048518	Positive regulation of biological process	22	6165	0.43	2.03e-05	10090.ENSMUSP00000000450,10090.ENSMUSP00000001780,10090.ENSMUSP00000002678,10090.ENSMUSP00000014743,10090.ENSMUSP00000018644,10090.ENSMUSP00000024988,10090.ENSMUSP00000027559,10090.ENSMUSP00000032089,10090.ENSMUSP00000032961,10090.ENSMUSP00000033956,10090.ENSMUSP00000048704,10090.ENSMUSP00000052600,10090.ENSMUSP00000056774,10090.ENSMUSP00000069457,10090.ENSMUSP00000078875,10090.ENSMUSP00000083656…	Pparg,Akt1,Tgfb1,Csf1,Adora2b,C3,Tnfrsf11a,Reg3g,Nupr1,Ido1,Serpinf2,Ffar2,Pik3r1,Ghr,Fcer1g,Adora1,Plscr1,Reg3b,Ptges,Park7,Nlrp6,Tgfb2
GO Process	GO:0048522	Positive regulation of cellular process	21	5566	0.45	2.21e-05	10090.ENSMUSP00000000450,10090.ENSMUSP00000001780,10090.ENSMUSP00000002678,10090.ENSMUSP00000014743,10090.ENSMUSP00000018644,10090.ENSMUSP00000024988,10090.ENSMUSP00000027559,10090.ENSMUSP00000032089,10090.ENSMUSP00000032961,10090.ENSMUSP00000033956,10090.ENSMUSP00000048704,10090.ENSMUSP00000056774,10090.ENSMUSP00000069457,10090.ENSMUSP00000078875,10090.ENSMUSP00000083656,10090.ENSMUSP00000091318…	Pparg,Akt1,Tgfb1,Csf1,Adora2b,C3,Tnfrsf11a,Reg3g,Nupr1,Ido1,Serpinf2,Pik3r1,Ghr,Fcer1g,Adora1,Plscr1,Reg3b,Ptges,Park7,Nlrp6,Tgfb2
GO Process	GO:1900182	Positive regulation of protein localization to nucleus	5	92	1.61	2.28e-05	10090.ENSMUSP00000001780,10090.ENSMUSP00000002678,10090.ENSMUSP00000056774,10090.ENSMUSP00000101299,10090.ENSMUSP00000142149	Akt1,Tgfb1,Pik3r1,Park7,Tgfb2
GO Process	GO:0048660	Regulation of smooth muscle cell proliferation	6	187	1.38	2.32e-05	10090.ENSMUSP00000000450,10090.ENSMUSP00000001780,10090.ENSMUSP00000002678,10090.ENSMUSP00000048704,10090.ENSMUSP00000056774,10090.ENSMUSP00000101299	Pparg,Akt1,Tgfb1,Serpinf2,Pik3r1,Park7
GO Process	GO:0007154	Cell communication	19	4459	0.51	2.43e-05	10090.ENSMUSP00000000450,10090.ENSMUSP00000001780,10090.ENSMUSP00000002678,10090.ENSMUSP00000014743,10090.ENSMUSP00000018644,10090.ENSMUSP00000024988,10090.ENSMUSP00000027559,10090.ENSMUSP00000032089,10090.ENSMUSP00000032961,10090.ENSMUSP00000052600,10090.ENSMUSP00000056774,10090.ENSMUSP00000069457,10090.ENSMUSP00000078875,10090.ENSMUSP00000083656,10090.ENSMUSP00000091318,10090.ENSMUSP00000099301…	Pparg,Akt1,Tgfb1,Csf1,Adora2b,C3,Tnfrsf11a,Reg3g,Nupr1,Ffar2,Pik3r1,Ghr,Fcer1g,Adora1,Plscr1,Selenos,Park7,Nlrp6,Tgfb2
GO Process	GO:0060255	Regulation of macromolecule metabolic process	21	5609	0.45	2.43e-05	10090.ENSMUSP00000000450,10090.ENSMUSP00000001780,10090.ENSMUSP00000002678,10090.ENSMUSP00000014743,10090.ENSMUSP00000018644,10090.ENSMUSP00000024988,10090.ENSMUSP00000027559,10090.ENSMUSP00000032961,10090.ENSMUSP00000033956,10090.ENSMUSP00000048704,10090.ENSMUSP00000052600,10090.ENSMUSP00000056774,10090.ENSMUSP00000069457,10090.ENSMUSP00000078875,10090.ENSMUSP00000083656,10090.ENSMUSP00000091318…	Pparg,Akt1,Tgfb1,Csf1,Adora2b,C3,Tnfrsf11a,Nupr1,Ido1,Serpinf2,Ffar2,Pik3r1,Ghr,Fcer1g,Adora1,Plscr1,Reg3b,Selenos,Park7,Nlrp6,Tgfb2
GO Process	GO:1903530	Regulation of secretion by cell	9	690	0.99	2.43e-05	10090.ENSMUSP00000000450,10090.ENSMUSP00000002678,10090.ENSMUSP00000018644,10090.ENSMUSP00000027559,10090.ENSMUSP00000052600,10090.ENSMUSP00000078875,10090.ENSMUSP00000083656,10090.ENSMUSP00000099916,10090.ENSMUSP00000142149	Pparg,Tgfb1,Adora2b,Tnfrsf11a,Ffar2,Fcer1g,Adora1,Ptges,Tgfb2
GO Process	GO:0051246	Regulation of protein metabolic process	15	2611	0.64	2.82e-05	10090.ENSMUSP00000000450,10090.ENSMUSP00000001780,10090.ENSMUSP00000002678,10090.ENSMUSP00000014743,10090.ENSMUSP00000024988,10090.ENSMUSP00000027559,10090.ENSMUSP00000032961,10090.ENSMUSP00000048704,10090.ENSMUSP00000056774,10090.ENSMUSP00000069457,10090.ENSMUSP00000083656,10090.ENSMUSP00000094667,10090.ENSMUSP00000101299,10090.ENSMUSP00000139357,10090.ENSMUSP00000142149	Pparg,Akt1,Tgfb1,Csf1,C3,Tnfrsf11a,Nupr1,Serpinf2,Pik3r1,Ghr,Adora1,Reg3b,Park7,Nlrp6,Tgfb2
GO Process	GO:0043066	Negative regulation of apoptotic process	10	958	0.9	3.22e-05	10090.ENSMUSP00000001780,10090.ENSMUSP00000032961,10090.ENSMUSP00000033956,10090.ENSMUSP00000056774,10090.ENSMUSP00000078875,10090.ENSMUSP00000083656,10090.ENSMUSP00000094667,10090.ENSMUSP00000099301,10090.ENSMUSP00000101299,10090.ENSMUSP00000142149	Akt1,Nupr1,Ido1,Pik3r1,Fcer1g,Adora1,Reg3b,Selenos,Park7,Tgfb2
GO Process	GO:0007165	Signal transduction	18	4036	0.53	3.39e-05	10090.ENSMUSP00000000450,10090.ENSMUSP00000001780,10090.ENSMUSP00000002678,10090.ENSMUSP00000014743,10090.ENSMUSP00000018644,10090.ENSMUSP00000024988,10090.ENSMUSP00000027559,10090.ENSMUSP00000032089,10090.ENSMUSP00000032961,10090.ENSMUSP00000052600,10090.ENSMUSP00000056774,10090.ENSMUSP00000069457,10090.ENSMUSP00000078875,10090.ENSMUSP00000083656,10090.ENSMUSP00000091318,10090.ENSMUSP00000099301…	Pparg,Akt1,Tgfb1,Csf1,Adora2b,C3,Tnfrsf11a,Reg3g,Nupr1,Ffar2,Pik3r1,Ghr,Fcer1g,Adora1,Plscr1,Selenos,Nlrp6,Tgfb2
GO Process	GO:0031325	Positive regulation of cellular metabolic process	16	3094	0.59	3.56e-05	10090.ENSMUSP00000000450,10090.ENSMUSP00000001780,10090.ENSMUSP00000002678,10090.ENSMUSP00000014743,10090.ENSMUSP00000018644,10090.ENSMUSP00000024988,10090.ENSMUSP00000027559,10090.ENSMUSP00000032961,10090.ENSMUSP00000048704,10090.ENSMUSP00000056774,10090.ENSMUSP00000069457,10090.ENSMUSP00000083656,10090.ENSMUSP00000091318,10090.ENSMUSP00000094667,10090.ENSMUSP00000101299,10090.ENSMUSP00000142149	Pparg,Akt1,Tgfb1,Csf1,Adora2b,C3,Tnfrsf11a,Nupr1,Serpinf2,Pik3r1,Ghr,Adora1,Plscr1,Reg3b,Park7,Tgfb2
GO Process	GO:0007166	Cell surface receptor signaling pathway	13	1901	0.71	3.66e-05	10090.ENSMUSP00000000450,10090.ENSMUSP00000001780,10090.ENSMUSP00000002678,10090.ENSMUSP00000014743,10090.ENSMUSP00000018644,10090.ENSMUSP00000024988,10090.ENSMUSP00000027559,10090.ENSMUSP00000052600,10090.ENSMUSP00000056774,10090.ENSMUSP00000069457,10090.ENSMUSP00000078875,10090.ENSMUSP00000083656,10090.ENSMUSP00000142149	Pparg,Akt1,Tgfb1,Csf1,Adora2b,C3,Tnfrsf11a,Ffar2,Pik3r1,Ghr,Fcer1g,Adora1,Tgfb2
GO Process	GO:0080135	Regulation of cellular response to stress	9	737	0.96	3.85e-05	10090.ENSMUSP00000001780,10090.ENSMUSP00000032961,10090.ENSMUSP00000048704,10090.ENSMUSP00000056774,10090.ENSMUSP00000091318,10090.ENSMUSP00000094667,10090.ENSMUSP00000099301,10090.ENSMUSP00000101299,10090.ENSMUSP00000142149	Akt1,Nupr1,Serpinf2,Pik3r1,Plscr1,Reg3b,Selenos,Park7,Tgfb2
GO Process	GO:0001776	Leukocyte homeostasis	5	107	1.55	4.09e-05	10090.ENSMUSP00000001780,10090.ENSMUSP00000002678,10090.ENSMUSP00000014743,10090.ENSMUSP00000078875,10090.ENSMUSP00000142149	Akt1,Tgfb1,Csf1,Fcer1g,Tgfb2
GO Process	GO:0050764	Regulation of phagocytosis	5	113	1.52	5.24e-05	10090.ENSMUSP00000000450,10090.ENSMUSP00000002678,10090.ENSMUSP00000024988,10090.ENSMUSP00000078875,10090.ENSMUSP00000091318	Pparg,Tgfb1,C3,Fcer1g,Plscr1
GO Process	GO:1903532	Positive regulation of secretion by cell	7	366	1.16	5.24e-05	10090.ENSMUSP00000000450,10090.ENSMUSP00000002678,10090.ENSMUSP00000018644,10090.ENSMUSP00000027559,10090.ENSMUSP00000078875,10090.ENSMUSP00000099916,10090.ENSMUSP00000142149	Pparg,Tgfb1,Adora2b,Tnfrsf11a,Fcer1g,Ptges,Tgfb2
GO Process	GO:0002866	Positive regulation of acute inflammatory response to antigenic stimulus	3	10	2.35	6.83e-05	10090.ENSMUSP00000024988,10090.ENSMUSP00000078875,10090.ENSMUSP00000101299	C3,Fcer1g,Park7
GO Process	GO:0012501	Programmed cell death	10	1052	0.85	6.85e-05	10090.ENSMUSP00000001780,10090.ENSMUSP00000002678,10090.ENSMUSP00000006136,10090.ENSMUSP00000027559,10090.ENSMUSP00000032961,10090.ENSMUSP00000056774,10090.ENSMUSP00000078875,10090.ENSMUSP00000091318,10090.ENSMUSP00000139357,10090.ENSMUSP00000142149	Akt1,Tgfb1,Dnase1,Tnfrsf11a,Nupr1,Pik3r1,Fcer1g,Plscr1,Nlrp6,Tgfb2
GO Process	GO:0032965	Regulation of collagen biosynthetic process	4	49	1.79	7.88e-05	10090.ENSMUSP00000000450,10090.ENSMUSP00000002678,10090.ENSMUSP00000018644,10090.ENSMUSP00000048704	Pparg,Tgfb1,Adora2b,Serpinf2
GO Process	GO:0002697	Regulation of immune effector process	7	393	1.13	8.02e-05	10090.ENSMUSP00000002678,10090.ENSMUSP00000006136,10090.ENSMUSP00000018644,10090.ENSMUSP00000024988,10090.ENSMUSP00000052600,10090.ENSMUSP00000078875,10090.ENSMUSP00000142149	Tgfb1,Dnase1,Adora2b,C3,Ffar2,Fcer1g,Tgfb2
GO Process	GO:0010468	Regulation of gene expression	18	4297	0.5	8.02e-05	10090.ENSMUSP00000000450,10090.ENSMUSP00000001780,10090.ENSMUSP00000002678,10090.ENSMUSP00000014743,10090.ENSMUSP00000018644,10090.ENSMUSP00000024988,10090.ENSMUSP00000027559,10090.ENSMUSP00000032961,10090.ENSMUSP00000033956,10090.ENSMUSP00000048704,10090.ENSMUSP00000052600,10090.ENSMUSP00000056774,10090.ENSMUSP00000078875,10090.ENSMUSP00000091318,10090.ENSMUSP00000099301,10090.ENSMUSP00000101299…	Pparg,Akt1,Tgfb1,Csf1,Adora2b,C3,Tnfrsf11a,Nupr1,Ido1,Serpinf2,Ffar2,Pik3r1,Fcer1g,Plscr1,Selenos,Park7,Nlrp6,Tgfb2
GO Process	GO:0071310	Cellular response to organic substance	13	2053	0.68	8.05e-05	10090.ENSMUSP00000000450,10090.ENSMUSP00000001780,10090.ENSMUSP00000002678,10090.ENSMUSP00000014743,10090.ENSMUSP00000027559,10090.ENSMUSP00000052600,10090.ENSMUSP00000056774,10090.ENSMUSP00000069457,10090.ENSMUSP00000078875,10090.ENSMUSP00000091318,10090.ENSMUSP00000099301,10090.ENSMUSP00000101299,10090.ENSMUSP00000142149	Pparg,Akt1,Tgfb1,Csf1,Tnfrsf11a,Ffar2,Pik3r1,Ghr,Fcer1g,Plscr1,Selenos,Park7,Tgfb2
GO Process	GO:1901214	Regulation of neuron death	7	395	1.13	8.09e-05	10090.ENSMUSP00000014743,10090.ENSMUSP00000032961,10090.ENSMUSP00000069457,10090.ENSMUSP00000083656,10090.ENSMUSP00000094667,10090.ENSMUSP00000101299,10090.ENSMUSP00000142149	Csf1,Nupr1,Ghr,Adora1,Reg3b,Park7,Tgfb2
GO Process	GO:0050900	Leukocyte migration	6	242	1.27	8.27e-05	10090.ENSMUSP00000014743,10090.ENSMUSP00000052600,10090.ENSMUSP00000056774,10090.ENSMUSP00000078875,10090.ENSMUSP00000083656,10090.ENSMUSP00000142149	Csf1,Ffar2,Pik3r1,Fcer1g,Adora1,Tgfb2
GO Process	GO:0009725	Response to hormone	9	831	0.91	9.3e-05	10090.ENSMUSP00000000450,10090.ENSMUSP00000001780,10090.ENSMUSP00000002678,10090.ENSMUSP00000018644,10090.ENSMUSP00000032089,10090.ENSMUSP00000056774,10090.ENSMUSP00000069457,10090.ENSMUSP00000094667,10090.ENSMUSP00000142149	Pparg,Akt1,Tgfb1,Adora2b,Reg3g,Pik3r1,Ghr,Reg3b,Tgfb2
GO Process	GO:0002674	Negative regulation of acute inflammatory response	3	12	2.27	9.89e-05	10090.ENSMUSP00000000450,10090.ENSMUSP00000083656,10090.ENSMUSP00000099301	Pparg,Adora1,Selenos
GO Process	GO:0045860	Positive regulation of protein kinase activity	7	416	1.1	0.00011	10090.ENSMUSP00000001780,10090.ENSMUSP00000002678,10090.ENSMUSP00000014743,10090.ENSMUSP00000027559,10090.ENSMUSP00000069457,10090.ENSMUSP00000083656,10090.ENSMUSP00000142149	Akt1,Tgfb1,Csf1,Tnfrsf11a,Ghr,Adora1,Tgfb2
GO Process	GO:0051241	Negative regulation of multicellular organismal process	10	1126	0.83	0.00011	10090.ENSMUSP00000000450,10090.ENSMUSP00000002678,10090.ENSMUSP00000018644,10090.ENSMUSP00000032089,10090.ENSMUSP00000033956,10090.ENSMUSP00000056774,10090.ENSMUSP00000083656,10090.ENSMUSP00000099301,10090.ENSMUSP00000139357,10090.ENSMUSP00000142149	Pparg,Tgfb1,Adora2b,Reg3g,Ido1,Pik3r1,Adora1,Selenos,Nlrp6,Tgfb2
GO Process	GO:0008015	Blood circulation	7	428	1.09	0.00013	10090.ENSMUSP00000000450,10090.ENSMUSP00000001780,10090.ENSMUSP00000002678,10090.ENSMUSP00000018644,10090.ENSMUSP00000048704,10090.ENSMUSP00000056774,10090.ENSMUSP00000083656	Pparg,Akt1,Tgfb1,Adora2b,Serpinf2,Pik3r1,Adora1
GO Process	GO:0050678	Regulation of epithelial cell proliferation	7	430	1.09	0.00013	10090.ENSMUSP00000000450,10090.ENSMUSP00000001780,10090.ENSMUSP00000002678,10090.ENSMUSP00000018644,10090.ENSMUSP00000032089,10090.ENSMUSP00000032961,10090.ENSMUSP00000142149	Pparg,Akt1,Tgfb1,Adora2b,Reg3g,Nupr1,Tgfb2
GO Process	GO:0001818	Negative regulation of cytokine production	6	278	1.21	0.00017	10090.ENSMUSP00000000450,10090.ENSMUSP00000002678,10090.ENSMUSP00000033956,10090.ENSMUSP00000099301,10090.ENSMUSP00000139357,10090.ENSMUSP00000142149	Pparg,Tgfb1,Ido1,Selenos,Nlrp6,Tgfb2
GO Process	GO:0044281	Small molecule metabolic process	11	1505	0.74	0.00018	10090.ENSMUSP00000000450,10090.ENSMUSP00000001780,10090.ENSMUSP00000002678,10090.ENSMUSP00000024988,10090.ENSMUSP00000033956,10090.ENSMUSP00000056774,10090.ENSMUSP00000061851,10090.ENSMUSP00000069457,10090.ENSMUSP00000099916,10090.ENSMUSP00000101299,10090.ENSMUSP00000119150	Pparg,Akt1,Tgfb1,C3,Ido1,Pik3r1,Ahcy,Ghr,Ptges,Park7,Saa1
GO Process	GO:0070887	Cellular response to chemical stimulus	14	2631	0.6	0.00018	10090.ENSMUSP00000000450,10090.ENSMUSP00000001780,10090.ENSMUSP00000002678,10090.ENSMUSP00000014743,10090.ENSMUSP00000027559,10090.ENSMUSP00000052600,10090.ENSMUSP00000056774,10090.ENSMUSP00000069457,10090.ENSMUSP00000078875,10090.ENSMUSP00000091318,10090.ENSMUSP00000099301,10090.ENSMUSP00000099916,10090.ENSMUSP00000101299,10090.ENSMUSP00000142149	Pparg,Akt1,Tgfb1,Csf1,Tnfrsf11a,Ffar2,Pik3r1,Ghr,Fcer1g,Plscr1,Selenos,Ptges,Park7,Tgfb2
GO Process	GO:0051716	Cellular response to stimulus	20	5743	0.42	0.00019	10090.ENSMUSP00000000450,10090.ENSMUSP00000001780,10090.ENSMUSP00000002678,10090.ENSMUSP00000014743,10090.ENSMUSP00000018644,10090.ENSMUSP00000024988,10090.ENSMUSP00000027559,10090.ENSMUSP00000032089,10090.ENSMUSP00000032961,10090.ENSMUSP00000052600,10090.ENSMUSP00000056774,10090.ENSMUSP00000069457,10090.ENSMUSP00000078875,10090.ENSMUSP00000083656,10090.ENSMUSP00000091318,10090.ENSMUSP00000099301…	Pparg,Akt1,Tgfb1,Csf1,Adora2b,C3,Tnfrsf11a,Reg3g,Nupr1,Ffar2,Pik3r1,Ghr,Fcer1g,Adora1,Plscr1,Selenos,Ptges,Park7,Nlrp6,Tgfb2
GO Process	GO:0010629	Negative regulation of gene expression	9	928	0.86	0.00021	10090.ENSMUSP00000000450,10090.ENSMUSP00000001780,10090.ENSMUSP00000002678,10090.ENSMUSP00000033956,10090.ENSMUSP00000048704,10090.ENSMUSP00000099301,10090.ENSMUSP00000101299,10090.ENSMUSP00000139357,10090.ENSMUSP00000142149	Pparg,Akt1,Tgfb1,Ido1,Serpinf2,Selenos,Park7,Nlrp6,Tgfb2
GO Process	GO:0048009	Insulin-like growth factor receptor signaling pathway	3	17	2.12	0.00022	10090.ENSMUSP00000001780,10090.ENSMUSP00000056774,10090.ENSMUSP00000069457	Akt1,Pik3r1,Ghr
GO Process	GO:0002886	Regulation of myeloid leukocyte mediated immunity	4	68	1.65	0.00023	10090.ENSMUSP00000006136,10090.ENSMUSP00000018644,10090.ENSMUSP00000024988,10090.ENSMUSP00000078875	Dnase1,Adora2b,C3,Fcer1g
GO Process	GO:0048523	Negative regulation of cellular process	18	4658	0.46	0.00023	10090.ENSMUSP00000000450,10090.ENSMUSP00000001780,10090.ENSMUSP00000002678,10090.ENSMUSP00000014743,10090.ENSMUSP00000018644,10090.ENSMUSP00000032089,10090.ENSMUSP00000032961,10090.ENSMUSP00000033956,10090.ENSMUSP00000056774,10090.ENSMUSP00000069457,10090.ENSMUSP00000078875,10090.ENSMUSP00000083656,10090.ENSMUSP00000094667,10090.ENSMUSP00000099301,10090.ENSMUSP00000099916,10090.ENSMUSP00000101299…	Pparg,Akt1,Tgfb1,Csf1,Adora2b,Reg3g,Nupr1,Ido1,Pik3r1,Ghr,Fcer1g,Adora1,Reg3b,Selenos,Ptges,Park7,Nlrp6,Tgfb2
GO Process	GO:0048872	Homeostasis of number of cells	6	305	1.17	0.00026	10090.ENSMUSP00000001780,10090.ENSMUSP00000002678,10090.ENSMUSP00000014743,10090.ENSMUSP00000078875,10090.ENSMUSP00000139357,10090.ENSMUSP00000142149	Akt1,Tgfb1,Csf1,Fcer1g,Nlrp6,Tgfb2
GO Process	GO:0030097	Hemopoiesis	8	719	0.92	0.0003	10090.ENSMUSP00000000450,10090.ENSMUSP00000002678,10090.ENSMUSP00000014743,10090.ENSMUSP00000027559,10090.ENSMUSP00000056774,10090.ENSMUSP00000078875,10090.ENSMUSP00000091318,10090.ENSMUSP00000142149	Pparg,Tgfb1,Csf1,Tnfrsf11a,Pik3r1,Fcer1g,Plscr1,Tgfb2
GO Process	GO:1903829	Positive regulation of protein localization	7	495	1.03	0.0003	10090.ENSMUSP00000000450,10090.ENSMUSP00000001780,10090.ENSMUSP00000002678,10090.ENSMUSP00000056774,10090.ENSMUSP00000078875,10090.ENSMUSP00000101299,10090.ENSMUSP00000142149	Pparg,Akt1,Tgfb1,Pik3r1,Fcer1g,Park7,Tgfb2
GO Process	GO:0030334	Regulation of cell migration	9	983	0.84	0.00031	10090.ENSMUSP00000000450,10090.ENSMUSP00000001780,10090.ENSMUSP00000002678,10090.ENSMUSP00000014743,10090.ENSMUSP00000018644,10090.ENSMUSP00000056774,10090.ENSMUSP00000083656,10090.ENSMUSP00000101299,10090.ENSMUSP00000142149	Pparg,Akt1,Tgfb1,Csf1,Adora2b,Pik3r1,Adora1,Park7,Tgfb2
GO Process	GO:2001242	Regulation of intrinsic apoptotic signaling pathway	5	174	1.34	0.00031	10090.ENSMUSP00000001780,10090.ENSMUSP00000032961,10090.ENSMUSP00000091318,10090.ENSMUSP00000099301,10090.ENSMUSP00000101299	Akt1,Nupr1,Plscr1,Selenos,Park7
GO Process	GO:0050777	Negative regulation of immune response	5	176	1.33	0.00033	10090.ENSMUSP00000000450,10090.ENSMUSP00000002678,10090.ENSMUSP00000099301,10090.ENSMUSP00000139357,10090.ENSMUSP00000142149	Pparg,Tgfb1,Selenos,Nlrp6,Tgfb2
GO Process	GO:1905897	Regulation of response to endoplasmic reticulum stress	4	76	1.6	0.00033	10090.ENSMUSP00000032961,10090.ENSMUSP00000056774,10090.ENSMUSP00000099301,10090.ENSMUSP00000101299	Nupr1,Pik3r1,Selenos,Park7
GO Process	GO:0043271	Negative regulation of ion transport	5	181	1.32	0.00037	10090.ENSMUSP00000001780,10090.ENSMUSP00000002678,10090.ENSMUSP00000083656,10090.ENSMUSP00000101299,10090.ENSMUSP00000142149	Akt1,Tgfb1,Adora1,Park7,Tgfb2
GO Process	GO:0051051	Negative regulation of transport	7	516	1.01	0.00037	10090.ENSMUSP00000000450,10090.ENSMUSP00000001780,10090.ENSMUSP00000002678,10090.ENSMUSP00000083656,10090.ENSMUSP00000091318,10090.ENSMUSP00000101299,10090.ENSMUSP00000142149	Pparg,Akt1,Tgfb1,Adora1,Plscr1,Park7,Tgfb2
GO Process	GO:0032496	Response to lipopolysaccharide	6	333	1.13	0.0004	10090.ENSMUSP00000001780,10090.ENSMUSP00000002678,10090.ENSMUSP00000027559,10090.ENSMUSP00000033956,10090.ENSMUSP00000091318,10090.ENSMUSP00000099301	Akt1,Tgfb1,Tnfrsf11a,Ido1,Plscr1,Selenos
GO Process	GO:1905952	Regulation of lipid localization	5	187	1.3	0.00042	10090.ENSMUSP00000000450,10090.ENSMUSP00000001780,10090.ENSMUSP00000024988,10090.ENSMUSP00000027559,10090.ENSMUSP00000099916	Pparg,Akt1,C3,Tnfrsf11a,Ptges
GO Process	GO:0009892	Negative regulation of metabolic process	14	2876	0.56	0.00044	10090.ENSMUSP00000000450,10090.ENSMUSP00000001780,10090.ENSMUSP00000002678,10090.ENSMUSP00000018644,10090.ENSMUSP00000024988,10090.ENSMUSP00000032961,10090.ENSMUSP00000033956,10090.ENSMUSP00000048704,10090.ENSMUSP00000056774,10090.ENSMUSP00000083656,10090.ENSMUSP00000099301,10090.ENSMUSP00000101299,10090.ENSMUSP00000139357,10090.ENSMUSP00000142149	Pparg,Akt1,Tgfb1,Adora2b,C3,Nupr1,Ido1,Serpinf2,Pik3r1,Adora1,Selenos,Park7,Nlrp6,Tgfb2
GO Process	GO:0030162	Regulation of proteolysis	8	766	0.9	0.00044	10090.ENSMUSP00000000450,10090.ENSMUSP00000001780,10090.ENSMUSP00000024988,10090.ENSMUSP00000032961,10090.ENSMUSP00000048704,10090.ENSMUSP00000056774,10090.ENSMUSP00000101299,10090.ENSMUSP00000139357	Pparg,Akt1,C3,Nupr1,Serpinf2,Pik3r1,Park7,Nlrp6
GO Process	GO:0043410	Positive regulation of MAPK cascade	7	531	1	0.00044	10090.ENSMUSP00000002678,10090.ENSMUSP00000024988,10090.ENSMUSP00000027559,10090.ENSMUSP00000048704,10090.ENSMUSP00000069457,10090.ENSMUSP00000083656,10090.ENSMUSP00000142149	Tgfb1,C3,Tnfrsf11a,Serpinf2,Ghr,Adora1,Tgfb2
GO Process	GO:0045834	Positive regulation of lipid metabolic process	5	189	1.3	0.00044	10090.ENSMUSP00000000450,10090.ENSMUSP00000001780,10090.ENSMUSP00000002678,10090.ENSMUSP00000018644,10090.ENSMUSP00000083656	Pparg,Akt1,Tgfb1,Adora2b,Adora1
GO Process	GO:0002252	Immune effector process	6	355	1.1	0.00054	10090.ENSMUSP00000002678,10090.ENSMUSP00000006136,10090.ENSMUSP00000018644,10090.ENSMUSP00000024988,10090.ENSMUSP00000078875,10090.ENSMUSP00000139357	Tgfb1,Dnase1,Adora2b,C3,Fcer1g,Nlrp6
GO Process	GO:0032890	Regulation of organic acid transport	4	90	1.52	0.00057	10090.ENSMUSP00000001780,10090.ENSMUSP00000027559,10090.ENSMUSP00000083656,10090.ENSMUSP00000099916	Akt1,Tnfrsf11a,Adora1,Ptges
GO Process	GO:0032094	Response to food	3	26	1.94	0.0006	10090.ENSMUSP00000000450,10090.ENSMUSP00000001780,10090.ENSMUSP00000069457	Pparg,Akt1,Ghr
GO Process	GO:1901701	Cellular response to oxygen-containing compound	9	1097	0.79	0.00066	10090.ENSMUSP00000000450,10090.ENSMUSP00000001780,10090.ENSMUSP00000002678,10090.ENSMUSP00000052600,10090.ENSMUSP00000056774,10090.ENSMUSP00000069457,10090.ENSMUSP00000091318,10090.ENSMUSP00000099301,10090.ENSMUSP00000101299	Pparg,Akt1,Tgfb1,Ffar2,Pik3r1,Ghr,Plscr1,Selenos,Park7
GO Process	GO:0009719	Response to endogenous stimulus	10	1422	0.72	0.0007	10090.ENSMUSP00000000450,10090.ENSMUSP00000001780,10090.ENSMUSP00000002678,10090.ENSMUSP00000018644,10090.ENSMUSP00000032089,10090.ENSMUSP00000056774,10090.ENSMUSP00000069457,10090.ENSMUSP00000078875,10090.ENSMUSP00000094667,10090.ENSMUSP00000142149	Pparg,Akt1,Tgfb1,Adora2b,Reg3g,Pik3r1,Ghr,Fcer1g,Reg3b,Tgfb2
GO Process	GO:0051171	Regulation of nitrogen compound metabolic process	18	5097	0.42	0.00075	10090.ENSMUSP00000000450,10090.ENSMUSP00000001780,10090.ENSMUSP00000002678,10090.ENSMUSP00000014743,10090.ENSMUSP00000018644,10090.ENSMUSP00000024988,10090.ENSMUSP00000027559,10090.ENSMUSP00000032961,10090.ENSMUSP00000048704,10090.ENSMUSP00000056774,10090.ENSMUSP00000069457,10090.ENSMUSP00000083656,10090.ENSMUSP00000091318,10090.ENSMUSP00000094667,10090.ENSMUSP00000099301,10090.ENSMUSP00000101299…	Pparg,Akt1,Tgfb1,Csf1,Adora2b,C3,Tnfrsf11a,Nupr1,Serpinf2,Pik3r1,Ghr,Adora1,Plscr1,Reg3b,Selenos,Park7,Nlrp6,Tgfb2
GO Process	GO:0060416	Response to growth hormone	3	29	1.89	0.00078	10090.ENSMUSP00000001780,10090.ENSMUSP00000056774,10090.ENSMUSP00000069457	Akt1,Pik3r1,Ghr
GO Process	GO:0019216	Regulation of lipid metabolic process	6	387	1.07	0.00083	10090.ENSMUSP00000000450,10090.ENSMUSP00000001780,10090.ENSMUSP00000002678,10090.ENSMUSP00000018644,10090.ENSMUSP00000024988,10090.ENSMUSP00000083656	Pparg,Akt1,Tgfb1,Adora2b,C3,Adora1
GO Process	GO:0055094	Response to lipoprotein particle	3	30	1.88	0.00085	10090.ENSMUSP00000000450,10090.ENSMUSP00000001780,10090.ENSMUSP00000078875	Pparg,Akt1,Fcer1g
GO Process	GO:0003018	Vascular process in circulatory system	5	229	1.22	0.00097	10090.ENSMUSP00000001780,10090.ENSMUSP00000002678,10090.ENSMUSP00000018644,10090.ENSMUSP00000048704,10090.ENSMUSP00000083656	Akt1,Tgfb1,Adora2b,Serpinf2,Adora1
GO Process	GO:0051098	Regulation of binding	6	399	1.05	0.00097	10090.ENSMUSP00000000450,10090.ENSMUSP00000001780,10090.ENSMUSP00000002678,10090.ENSMUSP00000091318,10090.ENSMUSP00000101299,10090.ENSMUSP00000142149	Pparg,Akt1,Tgfb1,Plscr1,Park7,Tgfb2
GO Process	GO:2001233	Regulation of apoptotic signaling pathway	6	401	1.05	0.00099	10090.ENSMUSP00000001780,10090.ENSMUSP00000032961,10090.ENSMUSP00000091318,10090.ENSMUSP00000099301,10090.ENSMUSP00000101299,10090.ENSMUSP00000142149	Akt1,Nupr1,Plscr1,Selenos,Park7,Tgfb2
GO Process	GO:0007167	Enzyme-linked receptor protein signaling pathway	7	622	0.93	0.001	10090.ENSMUSP00000000450,10090.ENSMUSP00000001780,10090.ENSMUSP00000002678,10090.ENSMUSP00000014743,10090.ENSMUSP00000056774,10090.ENSMUSP00000069457,10090.ENSMUSP00000142149	Pparg,Akt1,Tgfb1,Csf1,Pik3r1,Ghr,Tgfb2
GO Process	GO:1904063	Negative regulation of cation transmembrane transport	4	107	1.45	0.001	10090.ENSMUSP00000001780,10090.ENSMUSP00000002678,10090.ENSMUSP00000101299,10090.ENSMUSP00000142149	Akt1,Tgfb1,Park7,Tgfb2
GO Process	GO:0071402	Cellular response to lipoprotein particle stimulus	3	33	1.84	0.0011	10090.ENSMUSP00000000450,10090.ENSMUSP00000001780,10090.ENSMUSP00000078875	Pparg,Akt1,Fcer1g
GO Process	GO:0042593	Glucose homeostasis	5	243	1.19	0.0012	10090.ENSMUSP00000000450,10090.ENSMUSP00000001780,10090.ENSMUSP00000052600,10090.ENSMUSP00000056774,10090.ENSMUSP00000101299	Pparg,Akt1,Ffar2,Pik3r1,Park7
GO Process	GO:1903715	Regulation of aerobic respiration	3	34	1.82	0.0012	10090.ENSMUSP00000001780,10090.ENSMUSP00000032961,10090.ENSMUSP00000101299	Akt1,Nupr1,Park7
GO Process	GO:0002685	Regulation of leukocyte migration	5	249	1.18	0.0013	10090.ENSMUSP00000001780,10090.ENSMUSP00000002678,10090.ENSMUSP00000014743,10090.ENSMUSP00000056774,10090.ENSMUSP00000083656	Akt1,Tgfb1,Csf1,Pik3r1,Adora1
GO Process	GO:0002703	Regulation of leukocyte mediated immunity	5	244	1.19	0.0013	10090.ENSMUSP00000002678,10090.ENSMUSP00000006136,10090.ENSMUSP00000018644,10090.ENSMUSP00000024988,10090.ENSMUSP00000078875	Tgfb1,Dnase1,Adora2b,C3,Fcer1g
GO Process	GO:0010632	Regulation of epithelial cell migration	5	245	1.19	0.0013	10090.ENSMUSP00000000450,10090.ENSMUSP00000001780,10090.ENSMUSP00000002678,10090.ENSMUSP00000018644,10090.ENSMUSP00000142149	Pparg,Akt1,Tgfb1,Adora2b,Tgfb2
GO Process	GO:0051090	Regulation of DNA-binding transcription factor activity	6	429	1.02	0.0013	10090.ENSMUSP00000000450,10090.ENSMUSP00000001780,10090.ENSMUSP00000002678,10090.ENSMUSP00000027559,10090.ENSMUSP00000032961,10090.ENSMUSP00000101299	Pparg,Akt1,Tgfb1,Tnfrsf11a,Nupr1,Park7
GO Process	GO:0098542	Defense response to other organism	8	910	0.82	0.0013	10090.ENSMUSP00000002678,10090.ENSMUSP00000014743,10090.ENSMUSP00000024988,10090.ENSMUSP00000032089,10090.ENSMUSP00000078875,10090.ENSMUSP00000091318,10090.ENSMUSP00000094667,10090.ENSMUSP00000139357	Tgfb1,Csf1,C3,Reg3g,Fcer1g,Plscr1,Reg3b,Nlrp6
GO Process	GO:1905954	Positive regulation of lipid localization	4	116	1.41	0.0013	10090.ENSMUSP00000000450,10090.ENSMUSP00000024988,10090.ENSMUSP00000027559,10090.ENSMUSP00000099916	Pparg,C3,Tnfrsf11a,Ptges
GO Process	GO:2000106	Regulation of leukocyte apoptotic process	4	116	1.41	0.0013	10090.ENSMUSP00000033956,10090.ENSMUSP00000078875,10090.ENSMUSP00000099301,10090.ENSMUSP00000142149	Ido1,Fcer1g,Selenos,Tgfb2
GO Process	GO:2000191	Regulation of fatty acid transport	3	36	1.8	0.0013	10090.ENSMUSP00000001780,10090.ENSMUSP00000027559,10090.ENSMUSP00000099916	Akt1,Tnfrsf11a,Ptges
GO Process	GO:0052548	Regulation of endopeptidase activity	6	433	1.02	0.0014	10090.ENSMUSP00000000450,10090.ENSMUSP00000001780,10090.ENSMUSP00000024988,10090.ENSMUSP00000048704,10090.ENSMUSP00000101299,10090.ENSMUSP00000139357	Pparg,Akt1,C3,Serpinf2,Park7,Nlrp6
GO Process	GO:0002718	Regulation of cytokine production involved in immune response	4	122	1.39	0.0015	10090.ENSMUSP00000002678,10090.ENSMUSP00000052600,10090.ENSMUSP00000078875,10090.ENSMUSP00000142149	Tgfb1,Ffar2,Fcer1g,Tgfb2
GO Process	GO:0016477	Cell migration	8	934	0.81	0.0015	10090.ENSMUSP00000001780,10090.ENSMUSP00000002678,10090.ENSMUSP00000014743,10090.ENSMUSP00000052600,10090.ENSMUSP00000056774,10090.ENSMUSP00000078875,10090.ENSMUSP00000083656,10090.ENSMUSP00000142149	Akt1,Tgfb1,Csf1,Ffar2,Pik3r1,Fcer1g,Adora1,Tgfb2
GO Process	GO:0035821	Modulation of process of another organism	3	38	1.77	0.0015	10090.ENSMUSP00000024988,10090.ENSMUSP00000032089,10090.ENSMUSP00000094667	C3,Reg3g,Reg3b
GO Process	GO:1901654	Response to ketone	5	258	1.16	0.0015	10090.ENSMUSP00000000450,10090.ENSMUSP00000001780,10090.ENSMUSP00000002678,10090.ENSMUSP00000101299,10090.ENSMUSP00000142149	Pparg,Akt1,Tgfb1,Park7,Tgfb2
GO Process	GO:0001798	Positive regulation of type IIa hypersensitivity	2	4	2.58	0.0016	10090.ENSMUSP00000024988,10090.ENSMUSP00000078875	C3,Fcer1g
GO Process	GO:0045936	Negative regulation of phosphate metabolic process	6	444	1.01	0.0016	10090.ENSMUSP00000000450,10090.ENSMUSP00000001780,10090.ENSMUSP00000002678,10090.ENSMUSP00000032961,10090.ENSMUSP00000101299,10090.ENSMUSP00000142149	Pparg,Akt1,Tgfb1,Nupr1,Park7,Tgfb2
GO Process	GO:0050794	Regulation of cellular process	24	9659	0.27	0.0016	10090.ENSMUSP00000000450,10090.ENSMUSP00000001780,10090.ENSMUSP00000002678,10090.ENSMUSP00000006136,10090.ENSMUSP00000014743,10090.ENSMUSP00000018644,10090.ENSMUSP00000024988,10090.ENSMUSP00000027559,10090.ENSMUSP00000032089,10090.ENSMUSP00000032961,10090.ENSMUSP00000033956,10090.ENSMUSP00000048704,10090.ENSMUSP00000052600,10090.ENSMUSP00000056774,10090.ENSMUSP00000069457,10090.ENSMUSP00000078875…	Pparg,Akt1,Tgfb1,Dnase1,Csf1,Adora2b,C3,Tnfrsf11a,Reg3g,Nupr1,Ido1,Serpinf2,Ffar2,Pik3r1,Ghr,Fcer1g,Adora1,Plscr1,Reg3b,Selenos,Ptges,Park7,Nlrp6,Tgfb2
GO Process	GO:0051091	Positive regulation of DNA-binding transcription factor activity	5	262	1.16	0.0016	10090.ENSMUSP00000000450,10090.ENSMUSP00000001780,10090.ENSMUSP00000002678,10090.ENSMUSP00000027559,10090.ENSMUSP00000101299	Pparg,Akt1,Tgfb1,Tnfrsf11a,Park7
GO Process	GO:0071375	Cellular response to peptide hormone stimulus	5	262	1.16	0.0016	10090.ENSMUSP00000000450,10090.ENSMUSP00000001780,10090.ENSMUSP00000002678,10090.ENSMUSP00000056774,10090.ENSMUSP00000069457	Pparg,Akt1,Tgfb1,Pik3r1,Ghr
GO Process	GO:0002699	Positive regulation of immune effector process	5	269	1.15	0.0017	10090.ENSMUSP00000002678,10090.ENSMUSP00000018644,10090.ENSMUSP00000024988,10090.ENSMUSP00000052600,10090.ENSMUSP00000078875	Tgfb1,Adora2b,C3,Ffar2,Fcer1g
GO Process	GO:0032501	Multicellular organismal process	19	6074	0.37	0.0017	10090.ENSMUSP00000000450,10090.ENSMUSP00000001780,10090.ENSMUSP00000002678,10090.ENSMUSP00000014743,10090.ENSMUSP00000018644,10090.ENSMUSP00000024988,10090.ENSMUSP00000027559,10090.ENSMUSP00000032961,10090.ENSMUSP00000033956,10090.ENSMUSP00000048704,10090.ENSMUSP00000056774,10090.ENSMUSP00000061851,10090.ENSMUSP00000069457,10090.ENSMUSP00000078875,10090.ENSMUSP00000083656,10090.ENSMUSP00000091318…	Pparg,Akt1,Tgfb1,Csf1,Adora2b,C3,Tnfrsf11a,Nupr1,Ido1,Serpinf2,Pik3r1,Ahcy,Ghr,Fcer1g,Adora1,Plscr1,Ptges,Park7,Tgfb2
GO Process	GO:1901655	Cellular response to ketone	4	128	1.37	0.0017	10090.ENSMUSP00000000450,10090.ENSMUSP00000001780,10090.ENSMUSP00000002678,10090.ENSMUSP00000101299	Pparg,Akt1,Tgfb1,Park7
GO Process	GO:0045597	Positive regulation of cell differentiation	8	978	0.79	0.0019	10090.ENSMUSP00000000450,10090.ENSMUSP00000001780,10090.ENSMUSP00000002678,10090.ENSMUSP00000014743,10090.ENSMUSP00000048704,10090.ENSMUSP00000056774,10090.ENSMUSP00000069457,10090.ENSMUSP00000142149	Pparg,Akt1,Tgfb1,Csf1,Serpinf2,Pik3r1,Ghr,Tgfb2
GO Process	GO:0040008	Regulation of growth	7	711	0.87	0.002	10090.ENSMUSP00000000450,10090.ENSMUSP00000001780,10090.ENSMUSP00000002678,10090.ENSMUSP00000014743,10090.ENSMUSP00000024988,10090.ENSMUSP00000069457,10090.ENSMUSP00000142149	Pparg,Akt1,Tgfb1,Csf1,C3,Ghr,Tgfb2
GO Process	GO:0043029	T cell homeostasis	3	44	1.71	0.002	10090.ENSMUSP00000001780,10090.ENSMUSP00000002678,10090.ENSMUSP00000142149	Akt1,Tgfb1,Tgfb2
GO Process	GO:0002678	Positive regulation of chronic inflammatory response	2	5	2.48	0.0022	10090.ENSMUSP00000018644,10090.ENSMUSP00000033956	Adora2b,Ido1
GO Process	GO:0006915	Apoptotic process	8	1000	0.78	0.0022	10090.ENSMUSP00000001780,10090.ENSMUSP00000002678,10090.ENSMUSP00000006136,10090.ENSMUSP00000032961,10090.ENSMUSP00000056774,10090.ENSMUSP00000078875,10090.ENSMUSP00000091318,10090.ENSMUSP00000142149	Akt1,Tgfb1,Dnase1,Nupr1,Pik3r1,Fcer1g,Plscr1,Tgfb2
GO Process	GO:0008284	Positive regulation of cell population proliferation	8	1004	0.78	0.0022	10090.ENSMUSP00000001780,10090.ENSMUSP00000002678,10090.ENSMUSP00000014743,10090.ENSMUSP00000018644,10090.ENSMUSP00000032089,10090.ENSMUSP00000048704,10090.ENSMUSP00000094667,10090.ENSMUSP00000142149	Akt1,Tgfb1,Csf1,Adora2b,Reg3g,Serpinf2,Reg3b,Tgfb2
GO Process	GO:0044278	Cell wall disruption in another organism	2	5	2.48	0.0022	10090.ENSMUSP00000032089,10090.ENSMUSP00000094667	Reg3g,Reg3b
GO Process	GO:0031323	Regulation of cellular metabolic process	17	5013	0.41	0.0023	10090.ENSMUSP00000000450,10090.ENSMUSP00000001780,10090.ENSMUSP00000002678,10090.ENSMUSP00000014743,10090.ENSMUSP00000018644,10090.ENSMUSP00000024988,10090.ENSMUSP00000027559,10090.ENSMUSP00000032961,10090.ENSMUSP00000048704,10090.ENSMUSP00000056774,10090.ENSMUSP00000069457,10090.ENSMUSP00000083656,10090.ENSMUSP00000091318,10090.ENSMUSP00000094667,10090.ENSMUSP00000101299,10090.ENSMUSP00000139357…	Pparg,Akt1,Tgfb1,Csf1,Adora2b,C3,Tnfrsf11a,Nupr1,Serpinf2,Pik3r1,Ghr,Adora1,Plscr1,Reg3b,Park7,Nlrp6,Tgfb2
GO Process	GO:0050728	Negative regulation of inflammatory response	4	142	1.33	0.0024	10090.ENSMUSP00000000450,10090.ENSMUSP00000083656,10090.ENSMUSP00000099301,10090.ENSMUSP00000139357	Pparg,Adora1,Selenos,Nlrp6
GO Process	GO:0097529	Myeloid leukocyte migration	4	142	1.33	0.0024	10090.ENSMUSP00000014743,10090.ENSMUSP00000056774,10090.ENSMUSP00000078875,10090.ENSMUSP00000142149	Csf1,Pik3r1,Fcer1g,Tgfb2
GO Process	GO:0001659	Temperature homeostasis	3	48	1.67	0.0025	10090.ENSMUSP00000000450,10090.ENSMUSP00000027559,10090.ENSMUSP00000083656	Pparg,Tnfrsf11a,Adora1
GO Process	GO:0042060	Wound healing	5	297	1.1	0.0026	10090.ENSMUSP00000000450,10090.ENSMUSP00000002678,10090.ENSMUSP00000024988,10090.ENSMUSP00000139357,10090.ENSMUSP00000142149	Pparg,Tgfb1,C3,Nlrp6,Tgfb2
GO Process	GO:0032368	Regulation of lipid transport	4	148	1.31	0.0027	10090.ENSMUSP00000000450,10090.ENSMUSP00000001780,10090.ENSMUSP00000027559,10090.ENSMUSP00000099916	Pparg,Akt1,Tnfrsf11a,Ptges
GO Process	GO:0002891	Positive regulation of immunoglobulin mediated immune response	3	50	1.66	0.0028	10090.ENSMUSP00000002678,10090.ENSMUSP00000024988,10090.ENSMUSP00000078875	Tgfb1,C3,Fcer1g
GO Process	GO:0043269	Regulation of ion transport	7	753	0.85	0.0028	10090.ENSMUSP00000001780,10090.ENSMUSP00000002678,10090.ENSMUSP00000027559,10090.ENSMUSP00000083656,10090.ENSMUSP00000099916,10090.ENSMUSP00000101299,10090.ENSMUSP00000142149	Akt1,Tgfb1,Tnfrsf11a,Adora1,Ptges,Park7,Tgfb2
GO Process	GO:0010862	Positive regulation of pathway-restricted SMAD protein phosphorylation	3	51	1.65	0.0029	10090.ENSMUSP00000000450,10090.ENSMUSP00000002678,10090.ENSMUSP00000142149	Pparg,Tgfb1,Tgfb2
GO Process	GO:0030336	Negative regulation of cell migration	5	305	1.09	0.0029	10090.ENSMUSP00000000450,10090.ENSMUSP00000001780,10090.ENSMUSP00000002678,10090.ENSMUSP00000083656,10090.ENSMUSP00000101299	Pparg,Akt1,Tgfb1,Adora1,Park7
GO Process	GO:0045927	Positive regulation of growth	5	307	1.09	0.0029	10090.ENSMUSP00000001780,10090.ENSMUSP00000014743,10090.ENSMUSP00000024988,10090.ENSMUSP00000069457,10090.ENSMUSP00000142149	Akt1,Csf1,C3,Ghr,Tgfb2
GO Process	GO:0071396	Cellular response to lipid	6	509	0.95	0.0029	10090.ENSMUSP00000000450,10090.ENSMUSP00000001780,10090.ENSMUSP00000002678,10090.ENSMUSP00000052600,10090.ENSMUSP00000091318,10090.ENSMUSP00000099301	Pparg,Akt1,Tgfb1,Ffar2,Plscr1,Selenos
GO Process	GO:1902532	Negative regulation of intracellular signal transduction	6	515	0.94	0.003	10090.ENSMUSP00000000450,10090.ENSMUSP00000001780,10090.ENSMUSP00000099301,10090.ENSMUSP00000101299,10090.ENSMUSP00000139357,10090.ENSMUSP00000142149	Pparg,Akt1,Selenos,Park7,Nlrp6,Tgfb2
GO Process	GO:2001235	Positive regulation of apoptotic signaling pathway	4	156	1.29	0.0032	10090.ENSMUSP00000032961,10090.ENSMUSP00000091318,10090.ENSMUSP00000101299,10090.ENSMUSP00000142149	Nupr1,Plscr1,Park7,Tgfb2
GO Process	GO:0001666	Response to hypoxia	5	317	1.07	0.0033	10090.ENSMUSP00000000450,10090.ENSMUSP00000001780,10090.ENSMUSP00000002678,10090.ENSMUSP00000083656,10090.ENSMUSP00000142149	Pparg,Akt1,Tgfb1,Adora1,Tgfb2
GO Process	GO:0071887	Leukocyte apoptotic process	3	54	1.62	0.0033	10090.ENSMUSP00000001780,10090.ENSMUSP00000078875,10090.ENSMUSP00000142149	Akt1,Fcer1g,Tgfb2
GO Process	GO:0006082	Organic acid metabolic process	7	788	0.83	0.0034	10090.ENSMUSP00000000450,10090.ENSMUSP00000024988,10090.ENSMUSP00000033956,10090.ENSMUSP00000061851,10090.ENSMUSP00000069457,10090.ENSMUSP00000099916,10090.ENSMUSP00000101299	Pparg,C3,Ido1,Ahcy,Ghr,Ptges,Park7
GO Process	GO:0033003	Regulation of mast cell activation	3	55	1.61	0.0034	10090.ENSMUSP00000018644,10090.ENSMUSP00000078875,10090.ENSMUSP00000091318	Adora2b,Fcer1g,Plscr1
GO Process	GO:0042482	Positive regulation of odontogenesis	2	7	2.33	0.0034	10090.ENSMUSP00000002678,10090.ENSMUSP00000014743	Tgfb1,Csf1
GO Process	GO:0060087	Relaxation of vascular associated smooth muscle	2	7	2.33	0.0034	10090.ENSMUSP00000018644,10090.ENSMUSP00000083656	Adora2b,Adora1
GO Process	GO:1903208	Negative regulation of hydrogen peroxide-induced neuron death	2	7	2.33	0.0034	10090.ENSMUSP00000094667,10090.ENSMUSP00000101299	Reg3b,Park7
GO Process	GO:0010634	Positive regulation of epithelial cell migration	4	162	1.27	0.0035	10090.ENSMUSP00000001780,10090.ENSMUSP00000002678,10090.ENSMUSP00000018644,10090.ENSMUSP00000142149	Akt1,Tgfb1,Adora2b,Tgfb2
GO Process	GO:1903170	Negative regulation of calcium ion transmembrane transport	3	56	1.61	0.0035	10090.ENSMUSP00000001780,10090.ENSMUSP00000002678,10090.ENSMUSP00000142149	Akt1,Tgfb1,Tgfb2
GO Process	GO:0002274	Myeloid leukocyte activation	4	164	1.26	0.0037	10090.ENSMUSP00000002678,10090.ENSMUSP00000006136,10090.ENSMUSP00000018644,10090.ENSMUSP00000078875	Tgfb1,Dnase1,Adora2b,Fcer1g
GO Process	GO:0070372	Regulation of ERK1 and ERK2 cascade	5	329	1.06	0.0037	10090.ENSMUSP00000002678,10090.ENSMUSP00000024988,10090.ENSMUSP00000027559,10090.ENSMUSP00000048704,10090.ENSMUSP00000139357	Tgfb1,C3,Tnfrsf11a,Serpinf2,Nlrp6
GO Process	GO:0097190	Apoptotic signaling pathway	5	327	1.06	0.0037	10090.ENSMUSP00000002678,10090.ENSMUSP00000032961,10090.ENSMUSP00000056774,10090.ENSMUSP00000091318,10090.ENSMUSP00000142149	Tgfb1,Nupr1,Pik3r1,Plscr1,Tgfb2
GO Process	GO:0019221	Cytokine-mediated signaling pathway	5	330	1.06	0.0038	10090.ENSMUSP00000001780,10090.ENSMUSP00000014743,10090.ENSMUSP00000027559,10090.ENSMUSP00000069457,10090.ENSMUSP00000078875	Akt1,Csf1,Tnfrsf11a,Ghr,Fcer1g
GO Process	GO:0009991	Response to extracellular stimulus	6	553	0.91	0.004	10090.ENSMUSP00000000450,10090.ENSMUSP00000001780,10090.ENSMUSP00000002678,10090.ENSMUSP00000018644,10090.ENSMUSP00000061851,10090.ENSMUSP00000069457	Pparg,Akt1,Tgfb1,Adora2b,Ahcy,Ghr
GO Process	GO:0032869	Cellular response to insulin stimulus	4	169	1.25	0.004	10090.ENSMUSP00000000450,10090.ENSMUSP00000001780,10090.ENSMUSP00000056774,10090.ENSMUSP00000069457	Pparg,Akt1,Pik3r1,Ghr
GO Process	GO:0080090	Regulation of primary metabolic process	17	5272	0.39	0.004	10090.ENSMUSP00000000450,10090.ENSMUSP00000001780,10090.ENSMUSP00000002678,10090.ENSMUSP00000014743,10090.ENSMUSP00000018644,10090.ENSMUSP00000024988,10090.ENSMUSP00000027559,10090.ENSMUSP00000032961,10090.ENSMUSP00000048704,10090.ENSMUSP00000056774,10090.ENSMUSP00000069457,10090.ENSMUSP00000083656,10090.ENSMUSP00000091318,10090.ENSMUSP00000094667,10090.ENSMUSP00000101299,10090.ENSMUSP00000139357…	Pparg,Akt1,Tgfb1,Csf1,Adora2b,C3,Tnfrsf11a,Nupr1,Serpinf2,Pik3r1,Ghr,Adora1,Plscr1,Reg3b,Park7,Nlrp6,Tgfb2
GO Process	GO:0097746	Blood vessel diameter maintenance	4	171	1.25	0.0041	10090.ENSMUSP00000001780,10090.ENSMUSP00000018644,10090.ENSMUSP00000048704,10090.ENSMUSP00000083656	Akt1,Adora2b,Serpinf2,Adora1
GO Process	GO:0043388	Positive regulation of DNA binding	3	61	1.57	0.0042	10090.ENSMUSP00000000450,10090.ENSMUSP00000002678,10090.ENSMUSP00000101299	Pparg,Tgfb1,Park7
GO Process	GO:0044092	Negative regulation of molecular function	8	1127	0.73	0.0042	10090.ENSMUSP00000000450,10090.ENSMUSP00000001780,10090.ENSMUSP00000024988,10090.ENSMUSP00000032961,10090.ENSMUSP00000048704,10090.ENSMUSP00000091318,10090.ENSMUSP00000101299,10090.ENSMUSP00000142149	Pparg,Akt1,C3,Nupr1,Serpinf2,Plscr1,Park7,Tgfb2
GO Process	GO:0062013	Positive regulation of small molecule metabolic process	4	172	1.24	0.0042	10090.ENSMUSP00000000450,10090.ENSMUSP00000001780,10090.ENSMUSP00000018644,10090.ENSMUSP00000101299	Pparg,Akt1,Adora2b,Park7
GO Process	GO:0010594	Regulation of endothelial cell migration	4	175	1.24	0.0044	10090.ENSMUSP00000000450,10090.ENSMUSP00000001780,10090.ENSMUSP00000002678,10090.ENSMUSP00000018644	Pparg,Akt1,Tgfb1,Adora2b
GO Process	GO:0051094	Positive regulation of developmental process	9	1482	0.66	0.0044	10090.ENSMUSP00000000450,10090.ENSMUSP00000001780,10090.ENSMUSP00000002678,10090.ENSMUSP00000014743,10090.ENSMUSP00000024988,10090.ENSMUSP00000048704,10090.ENSMUSP00000056774,10090.ENSMUSP00000069457,10090.ENSMUSP00000142149	Pparg,Akt1,Tgfb1,Csf1,C3,Serpinf2,Pik3r1,Ghr,Tgfb2
GO Process	GO:1903131	Mononuclear cell differentiation	5	345	1.04	0.0044	10090.ENSMUSP00000000450,10090.ENSMUSP00000002678,10090.ENSMUSP00000014743,10090.ENSMUSP00000056774,10090.ENSMUSP00000078875	Pparg,Tgfb1,Csf1,Pik3r1,Fcer1g
GO Process	GO:0006924	Activation-induced cell death of T cells	2	9	2.22	0.0045	10090.ENSMUSP00000001780,10090.ENSMUSP00000142149	Akt1,Tgfb2
GO Process	GO:0008283	Cell population proliferation	7	843	0.8	0.0047	10090.ENSMUSP00000000450,10090.ENSMUSP00000002678,10090.ENSMUSP00000014743,10090.ENSMUSP00000032961,10090.ENSMUSP00000033956,10090.ENSMUSP00000099916,10090.ENSMUSP00000142149	Pparg,Tgfb1,Csf1,Nupr1,Ido1,Ptges,Tgfb2
GO Process	GO:0050680	Negative regulation of epithelial cell proliferation	4	179	1.23	0.0047	10090.ENSMUSP00000000450,10090.ENSMUSP00000002678,10090.ENSMUSP00000032961,10090.ENSMUSP00000142149	Pparg,Tgfb1,Nupr1,Tgfb2
GO Process	GO:0045787	Positive regulation of cell cycle	5	358	1.02	0.005	10090.ENSMUSP00000001780,10090.ENSMUSP00000002678,10090.ENSMUSP00000032961,10090.ENSMUSP00000091318,10090.ENSMUSP00000142149	Akt1,Tgfb1,Nupr1,Plscr1,Tgfb2
GO Process	GO:0045861	Negative regulation of proteolysis	5	359	1.02	0.005	10090.ENSMUSP00000001780,10090.ENSMUSP00000024988,10090.ENSMUSP00000048704,10090.ENSMUSP00000056774,10090.ENSMUSP00000101299	Akt1,C3,Serpinf2,Pik3r1,Park7
GO Process	GO:0062012	Regulation of small molecule metabolic process	5	357	1.02	0.005	10090.ENSMUSP00000000450,10090.ENSMUSP00000001780,10090.ENSMUSP00000018644,10090.ENSMUSP00000032961,10090.ENSMUSP00000101299	Pparg,Akt1,Adora2b,Nupr1,Park7
GO Process	GO:1902895	Positive regulation of miRNA transcription	3	66	1.53	0.005	10090.ENSMUSP00000000450,10090.ENSMUSP00000002678,10090.ENSMUSP00000142149	Pparg,Tgfb1,Tgfb2
GO Process	GO:0030335	Positive regulation of cell migration	6	590	0.88	0.0053	10090.ENSMUSP00000001780,10090.ENSMUSP00000002678,10090.ENSMUSP00000014743,10090.ENSMUSP00000018644,10090.ENSMUSP00000056774,10090.ENSMUSP00000142149	Akt1,Tgfb1,Csf1,Adora2b,Pik3r1,Tgfb2
GO Process	GO:0045617	Negative regulation of keratinocyte differentiation	2	10	2.18	0.0053	10090.ENSMUSP00000032089,10090.ENSMUSP00000142149	Reg3g,Tgfb2
GO Process	GO:0051346	Negative regulation of hydrolase activity	5	365	1.01	0.0054	10090.ENSMUSP00000001780,10090.ENSMUSP00000024988,10090.ENSMUSP00000048704,10090.ENSMUSP00000101299,10090.ENSMUSP00000142149	Akt1,C3,Serpinf2,Park7,Tgfb2
GO Process	GO:0002694	Regulation of leukocyte activation	6	597	0.88	0.0055	10090.ENSMUSP00000000450,10090.ENSMUSP00000002678,10090.ENSMUSP00000018644,10090.ENSMUSP00000033956,10090.ENSMUSP00000078875,10090.ENSMUSP00000091318	Pparg,Tgfb1,Adora2b,Ido1,Fcer1g,Plscr1
GO Process	GO:0009628	Response to abiotic stimulus	8	1187	0.71	0.0055	10090.ENSMUSP00000000450,10090.ENSMUSP00000001780,10090.ENSMUSP00000002678,10090.ENSMUSP00000027559,10090.ENSMUSP00000056774,10090.ENSMUSP00000069457,10090.ENSMUSP00000083656,10090.ENSMUSP00000142149	Pparg,Akt1,Tgfb1,Tnfrsf11a,Pik3r1,Ghr,Adora1,Tgfb2
GO Process	GO:0071900	Regulation of protein serine/threonine kinase activity	5	368	1.01	0.0055	10090.ENSMUSP00000000450,10090.ENSMUSP00000001780,10090.ENSMUSP00000002678,10090.ENSMUSP00000027559,10090.ENSMUSP00000069457	Pparg,Akt1,Tgfb1,Tnfrsf11a,Ghr
GO Process	GO:2000026	Regulation of multicellular organismal development	9	1540	0.64	0.0055	10090.ENSMUSP00000000450,10090.ENSMUSP00000001780,10090.ENSMUSP00000002678,10090.ENSMUSP00000014743,10090.ENSMUSP00000024988,10090.ENSMUSP00000032089,10090.ENSMUSP00000032961,10090.ENSMUSP00000056774,10090.ENSMUSP00000142149	Pparg,Akt1,Tgfb1,Csf1,C3,Reg3g,Nupr1,Pik3r1,Tgfb2
GO Process	GO:0002444	Myeloid leukocyte mediated immunity	3	70	1.51	0.0057	10090.ENSMUSP00000018644,10090.ENSMUSP00000078875,10090.ENSMUSP00000139357	Adora2b,Fcer1g,Nlrp6
GO Process	GO:2001244	Positive regulation of intrinsic apoptotic signaling pathway	3	70	1.51	0.0057	10090.ENSMUSP00000032961,10090.ENSMUSP00000091318,10090.ENSMUSP00000101299	Nupr1,Plscr1,Park7
GO Process	GO:0031620	Regulation of fever generation	2	11	2.14	0.006	10090.ENSMUSP00000027559,10090.ENSMUSP00000099916	Tnfrsf11a,Ptges
GO Process	GO:0048662	Negative regulation of smooth muscle cell proliferation	3	72	1.5	0.006	10090.ENSMUSP00000000450,10090.ENSMUSP00000056774,10090.ENSMUSP00000101299	Pparg,Pik3r1,Park7
GO Process	GO:0048871	Multicellular organismal homeostasis	5	377	1	0.006	10090.ENSMUSP00000000450,10090.ENSMUSP00000002678,10090.ENSMUSP00000014743,10090.ENSMUSP00000027559,10090.ENSMUSP00000083656	Pparg,Tgfb1,Csf1,Tnfrsf11a,Adora1
GO Process	GO:0043405	Regulation of MAP kinase activity	4	197	1.18	0.0061	10090.ENSMUSP00000000450,10090.ENSMUSP00000002678,10090.ENSMUSP00000027559,10090.ENSMUSP00000069457	Pparg,Tgfb1,Tnfrsf11a,Ghr
GO Process	GO:0051099	Positive regulation of binding	4	198	1.18	0.0061	10090.ENSMUSP00000000450,10090.ENSMUSP00000002678,10090.ENSMUSP00000101299,10090.ENSMUSP00000142149	Pparg,Tgfb1,Park7,Tgfb2
GO Process	GO:0060627	Regulation of vesicle-mediated transport	6	616	0.87	0.0061	10090.ENSMUSP00000000450,10090.ENSMUSP00000002678,10090.ENSMUSP00000018644,10090.ENSMUSP00000024988,10090.ENSMUSP00000078875,10090.ENSMUSP00000091318	Pparg,Tgfb1,Adora2b,C3,Fcer1g,Plscr1
GO Process	GO:0002366	Leukocyte activation involved in immune response	4	200	1.18	0.0063	10090.ENSMUSP00000002678,10090.ENSMUSP00000006136,10090.ENSMUSP00000018644,10090.ENSMUSP00000078875	Tgfb1,Dnase1,Adora2b,Fcer1g
GO Process	GO:0045321	Leukocyte activation	6	620	0.86	0.0063	10090.ENSMUSP00000002678,10090.ENSMUSP00000006136,10090.ENSMUSP00000018644,10090.ENSMUSP00000033956,10090.ENSMUSP00000056774,10090.ENSMUSP00000078875	Tgfb1,Dnase1,Adora2b,Ido1,Pik3r1,Fcer1g
GO Process	GO:0042326	Negative regulation of phosphorylation	5	386	0.99	0.0064	10090.ENSMUSP00000000450,10090.ENSMUSP00000001780,10090.ENSMUSP00000002678,10090.ENSMUSP00000032961,10090.ENSMUSP00000101299	Pparg,Akt1,Tgfb1,Nupr1,Park7
GO Process	GO:0071222	Cellular response to lipopolysaccharide	4	201	1.18	0.0064	10090.ENSMUSP00000001780,10090.ENSMUSP00000002678,10090.ENSMUSP00000091318,10090.ENSMUSP00000099301	Akt1,Tgfb1,Plscr1,Selenos
GO Process	GO:2000107	Negative regulation of leukocyte apoptotic process	3	75	1.48	0.0064	10090.ENSMUSP00000033956,10090.ENSMUSP00000078875,10090.ENSMUSP00000099301	Ido1,Fcer1g,Selenos
GO Process	GO:0006109	Regulation of carbohydrate metabolic process	4	204	1.17	0.0066	10090.ENSMUSP00000001780,10090.ENSMUSP00000002678,10090.ENSMUSP00000018644,10090.ENSMUSP00000032961	Akt1,Tgfb1,Adora2b,Nupr1
GO Process	GO:0002275	Myeloid cell activation involved in immune response	3	77	1.47	0.0068	10090.ENSMUSP00000006136,10090.ENSMUSP00000018644,10090.ENSMUSP00000078875	Dnase1,Adora2b,Fcer1g
GO Process	GO:0031328	Positive regulation of cellular biosynthetic process	10	1995	0.58	0.0068	10090.ENSMUSP00000000450,10090.ENSMUSP00000001780,10090.ENSMUSP00000002678,10090.ENSMUSP00000018644,10090.ENSMUSP00000032961,10090.ENSMUSP00000048704,10090.ENSMUSP00000056774,10090.ENSMUSP00000091318,10090.ENSMUSP00000101299,10090.ENSMUSP00000142149	Pparg,Akt1,Tgfb1,Adora2b,Nupr1,Serpinf2,Pik3r1,Plscr1,Park7,Tgfb2
GO Process	GO:0022408	Negative regulation of cell-cell adhesion	4	209	1.16	0.0072	10090.ENSMUSP00000001780,10090.ENSMUSP00000002678,10090.ENSMUSP00000033956,10090.ENSMUSP00000056774	Akt1,Tgfb1,Ido1,Pik3r1
GO Process	GO:0044057	Regulation of system process	6	640	0.85	0.0072	10090.ENSMUSP00000000450,10090.ENSMUSP00000001780,10090.ENSMUSP00000018644,10090.ENSMUSP00000056774,10090.ENSMUSP00000083656,10090.ENSMUSP00000142149	Pparg,Akt1,Adora2b,Pik3r1,Adora1,Tgfb2
GO Process	GO:0045935	Positive regulation of nucleobase-containing compound metabolic process	10	2016	0.57	0.0072	10090.ENSMUSP00000000450,10090.ENSMUSP00000001780,10090.ENSMUSP00000002678,10090.ENSMUSP00000018644,10090.ENSMUSP00000032961,10090.ENSMUSP00000048704,10090.ENSMUSP00000056774,10090.ENSMUSP00000091318,10090.ENSMUSP00000101299,10090.ENSMUSP00000142149	Pparg,Akt1,Tgfb1,Adora2b,Nupr1,Serpinf2,Pik3r1,Plscr1,Park7,Tgfb2
GO Process	GO:0007169	Transmembrane receptor protein tyrosine kinase signaling pathway	5	402	0.97	0.0074	10090.ENSMUSP00000001780,10090.ENSMUSP00000002678,10090.ENSMUSP00000014743,10090.ENSMUSP00000056774,10090.ENSMUSP00000069457	Akt1,Tgfb1,Csf1,Pik3r1,Ghr
GO Process	GO:0048585	Negative regulation of response to stimulus	9	1631	0.62	0.0076	10090.ENSMUSP00000000450,10090.ENSMUSP00000001780,10090.ENSMUSP00000002678,10090.ENSMUSP00000083656,10090.ENSMUSP00000094667,10090.ENSMUSP00000099301,10090.ENSMUSP00000101299,10090.ENSMUSP00000139357,10090.ENSMUSP00000142149	Pparg,Akt1,Tgfb1,Adora1,Reg3b,Selenos,Park7,Nlrp6,Tgfb2
GO Process	GO:0050766	Positive regulation of phagocytosis	3	81	1.45	0.0076	10090.ENSMUSP00000000450,10090.ENSMUSP00000024988,10090.ENSMUSP00000078875	Pparg,C3,Fcer1g
GO Process	GO:0032970	Regulation of actin filament-based process	5	407	0.97	0.0077	10090.ENSMUSP00000002678,10090.ENSMUSP00000048704,10090.ENSMUSP00000056774,10090.ENSMUSP00000083656,10090.ENSMUSP00000142149	Tgfb1,Serpinf2,Pik3r1,Adora1,Tgfb2
GO Process	GO:0045088	Regulation of innate immune response	4	214	1.15	0.0077	10090.ENSMUSP00000000450,10090.ENSMUSP00000024988,10090.ENSMUSP00000052600,10090.ENSMUSP00000091318	Pparg,C3,Ffar2,Plscr1
GO Process	GO:0048639	Positive regulation of developmental growth	4	214	1.15	0.0077	10090.ENSMUSP00000001780,10090.ENSMUSP00000014743,10090.ENSMUSP00000024988,10090.ENSMUSP00000069457	Akt1,Csf1,C3,Ghr
GO Process	GO:0048878	Chemical homeostasis	7	941	0.75	0.0077	10090.ENSMUSP00000000450,10090.ENSMUSP00000001780,10090.ENSMUSP00000002678,10090.ENSMUSP00000052600,10090.ENSMUSP00000056774,10090.ENSMUSP00000083656,10090.ENSMUSP00000101299	Pparg,Akt1,Tgfb1,Ffar2,Pik3r1,Adora1,Park7
GO Process	GO:0002443	Leukocyte mediated immunity	4	217	1.14	0.0079	10090.ENSMUSP00000018644,10090.ENSMUSP00000024988,10090.ENSMUSP00000078875,10090.ENSMUSP00000139357	Adora2b,C3,Fcer1g,Nlrp6
GO Process	GO:0010936	Negative regulation of macrophage cytokine production	2	14	2.03	0.008	10090.ENSMUSP00000002678,10090.ENSMUSP00000142149	Tgfb1,Tgfb2
GO Process	GO:0014070	Response to organic cyclic compound	7	950	0.74	0.008	10090.ENSMUSP00000000450,10090.ENSMUSP00000001780,10090.ENSMUSP00000002678,10090.ENSMUSP00000056774,10090.ENSMUSP00000069457,10090.ENSMUSP00000083656,10090.ENSMUSP00000142149	Pparg,Akt1,Tgfb1,Pik3r1,Ghr,Adora1,Tgfb2
GO Process	GO:0032308	Positive regulation of prostaglandin secretion	2	14	2.03	0.008	10090.ENSMUSP00000027559,10090.ENSMUSP00000099916	Tnfrsf11a,Ptges
GO Process	GO:0060396	Growth hormone receptor signaling pathway	2	14	2.03	0.008	10090.ENSMUSP00000056774,10090.ENSMUSP00000069457	Pik3r1,Ghr
GO Process	GO:0070255	Regulation of mucus secretion	2	14	2.03	0.008	10090.ENSMUSP00000083656,10090.ENSMUSP00000139357	Adora1,Nlrp6
GO Process	GO:0008217	Regulation of blood pressure	4	220	1.14	0.0082	10090.ENSMUSP00000000450,10090.ENSMUSP00000048704,10090.ENSMUSP00000056774,10090.ENSMUSP00000083656	Pparg,Serpinf2,Pik3r1,Adora1
GO Process	GO:0045595	Regulation of cell differentiation	9	1666	0.61	0.0084	10090.ENSMUSP00000000450,10090.ENSMUSP00000001780,10090.ENSMUSP00000002678,10090.ENSMUSP00000014743,10090.ENSMUSP00000032089,10090.ENSMUSP00000048704,10090.ENSMUSP00000056774,10090.ENSMUSP00000069457,10090.ENSMUSP00000142149	Pparg,Akt1,Tgfb1,Csf1,Reg3g,Serpinf2,Pik3r1,Ghr,Tgfb2
GO Process	GO:0045893	Positive regulation of transcription, DNA-templated	9	1666	0.61	0.0084	10090.ENSMUSP00000000450,10090.ENSMUSP00000001780,10090.ENSMUSP00000002678,10090.ENSMUSP00000032961,10090.ENSMUSP00000048704,10090.ENSMUSP00000056774,10090.ENSMUSP00000091318,10090.ENSMUSP00000101299,10090.ENSMUSP00000142149	Pparg,Akt1,Tgfb1,Nupr1,Serpinf2,Pik3r1,Plscr1,Park7,Tgfb2
GO Process	GO:0002283	Neutrophil activation involved in immune response	2	15	2	0.0087	10090.ENSMUSP00000006136,10090.ENSMUSP00000078875	Dnase1,Fcer1g
GO Process	GO:0009636	Response to toxic substance	4	225	1.13	0.0087	10090.ENSMUSP00000032961,10090.ENSMUSP00000099301,10090.ENSMUSP00000099916,10090.ENSMUSP00000101299	Nupr1,Selenos,Ptges,Park7
GO Process	GO:0051280	Negative regulation of release of sequestered calcium ion into cytosol	2	15	2	0.0087	10090.ENSMUSP00000002678,10090.ENSMUSP00000142149	Tgfb1,Tgfb2
GO Process	GO:0060389	Pathway-restricted SMAD protein phosphorylation	2	15	2	0.0087	10090.ENSMUSP00000002678,10090.ENSMUSP00000142149	Tgfb1,Tgfb2
GO Process	GO:0071380	Cellular response to prostaglandin E stimulus	2	15	2	0.0087	10090.ENSMUSP00000000450,10090.ENSMUSP00000001780	Pparg,Akt1
GO Process	GO:0071902	Positive regulation of protein serine/threonine kinase activity	4	230	1.12	0.0093	10090.ENSMUSP00000001780,10090.ENSMUSP00000002678,10090.ENSMUSP00000027559,10090.ENSMUSP00000069457	Akt1,Tgfb1,Tnfrsf11a,Ghr
GO Process	GO:0070374	Positive regulation of ERK1 and ERK2 cascade	4	232	1.11	0.0095	10090.ENSMUSP00000002678,10090.ENSMUSP00000024988,10090.ENSMUSP00000027559,10090.ENSMUSP00000048704	Tgfb1,C3,Tnfrsf11a,Serpinf2
GO Process	GO:0045651	Positive regulation of macrophage differentiation	2	16	1.97	0.0096	10090.ENSMUSP00000002678,10090.ENSMUSP00000014743	Tgfb1,Csf1
GO Process	GO:0050679	Positive regulation of epithelial cell proliferation	4	233	1.11	0.0096	10090.ENSMUSP00000001780,10090.ENSMUSP00000002678,10090.ENSMUSP00000018644,10090.ENSMUSP00000032089	Akt1,Tgfb1,Adora2b,Reg3g
GO Process	GO:0070234	Positive regulation of T cell apoptotic process	2	16	1.97	0.0096	10090.ENSMUSP00000033956,10090.ENSMUSP00000142149	Ido1,Tgfb2
GO Process	GO:1905209	Positive regulation of cardiocyte differentiation	2	16	1.97	0.0096	10090.ENSMUSP00000002678,10090.ENSMUSP00000142149	Tgfb1,Tgfb2
GO Process	GO:0032370	Positive regulation of lipid transport	3	93	1.39	0.01	10090.ENSMUSP00000000450,10090.ENSMUSP00000027559,10090.ENSMUSP00000099916	Pparg,Tnfrsf11a,Ptges
GO Process	GO:0051336	Regulation of hydrolase activity	7	1000	0.72	0.01	10090.ENSMUSP00000000450,10090.ENSMUSP00000001780,10090.ENSMUSP00000024988,10090.ENSMUSP00000048704,10090.ENSMUSP00000101299,10090.ENSMUSP00000139357,10090.ENSMUSP00000142149	Pparg,Akt1,C3,Serpinf2,Park7,Nlrp6,Tgfb2
GO Process	GO:0002862	Negative regulation of inflammatory response to antigenic stimulus	2	17	1.95	0.0103	10090.ENSMUSP00000099301,10090.ENSMUSP00000139357	Selenos,Nlrp6
GO Process	GO:0032966	Negative regulation of collagen biosynthetic process	2	17	1.95	0.0103	10090.ENSMUSP00000000450,10090.ENSMUSP00000018644	Pparg,Adora2b
GO Process	GO:0060100	Positive regulation of phagocytosis, engulfment	2	17	1.95	0.0103	10090.ENSMUSP00000000450,10090.ENSMUSP00000024988	Pparg,C3
GO Process	GO:0043535	Regulation of blood vessel endothelial cell migration	3	96	1.37	0.0107	10090.ENSMUSP00000000450,10090.ENSMUSP00000001780,10090.ENSMUSP00000002678	Pparg,Akt1,Tgfb1
GO Process	GO:0060391	Positive regulation of SMAD protein signal transduction	2	18	1.92	0.0112	10090.ENSMUSP00000000450,10090.ENSMUSP00000002678	Pparg,Tgfb1
GO Process	GO:0050793	Regulation of developmental process	11	2618	0.5	0.0113	10090.ENSMUSP00000000450,10090.ENSMUSP00000001780,10090.ENSMUSP00000002678,10090.ENSMUSP00000014743,10090.ENSMUSP00000024988,10090.ENSMUSP00000032089,10090.ENSMUSP00000032961,10090.ENSMUSP00000048704,10090.ENSMUSP00000056774,10090.ENSMUSP00000069457,10090.ENSMUSP00000142149	Pparg,Akt1,Tgfb1,Csf1,C3,Reg3g,Nupr1,Serpinf2,Pik3r1,Ghr,Tgfb2
GO Process	GO:0009889	Regulation of biosynthetic process	13	3609	0.43	0.0115	10090.ENSMUSP00000000450,10090.ENSMUSP00000001780,10090.ENSMUSP00000002678,10090.ENSMUSP00000018644,10090.ENSMUSP00000024988,10090.ENSMUSP00000027559,10090.ENSMUSP00000032961,10090.ENSMUSP00000048704,10090.ENSMUSP00000056774,10090.ENSMUSP00000091318,10090.ENSMUSP00000099301,10090.ENSMUSP00000101299,10090.ENSMUSP00000142149	Pparg,Akt1,Tgfb1,Adora2b,C3,Tnfrsf11a,Nupr1,Serpinf2,Pik3r1,Plscr1,Selenos,Park7,Tgfb2
GO Process	GO:0030509	BMP signaling pathway	3	99	1.36	0.0115	10090.ENSMUSP00000000450,10090.ENSMUSP00000002678,10090.ENSMUSP00000142149	Pparg,Tgfb1,Tgfb2
GO Process	GO:0032091	Negative regulation of protein binding	3	99	1.36	0.0115	10090.ENSMUSP00000001780,10090.ENSMUSP00000091318,10090.ENSMUSP00000101299	Akt1,Plscr1,Park7
GO Process	GO:1904892	Regulation of receptor signaling pathway via STAT	3	99	1.36	0.0115	10090.ENSMUSP00000000450,10090.ENSMUSP00000002678,10090.ENSMUSP00000069457	Pparg,Tgfb1,Ghr
GO Process	GO:2001243	Negative regulation of intrinsic apoptotic signaling pathway	3	99	1.36	0.0115	10090.ENSMUSP00000001780,10090.ENSMUSP00000099301,10090.ENSMUSP00000101299	Akt1,Selenos,Park7
GO Process	GO:0010660	Regulation of muscle cell apoptotic process	3	100	1.35	0.0117	10090.ENSMUSP00000000450,10090.ENSMUSP00000032961,10090.ENSMUSP00000056774	Pparg,Nupr1,Pik3r1
GO Process	GO:0061448	Connective tissue development	4	251	1.08	0.0117	10090.ENSMUSP00000002678,10090.ENSMUSP00000014743,10090.ENSMUSP00000069457,10090.ENSMUSP00000142149	Tgfb1,Csf1,Ghr,Tgfb2
GO Process	GO:0010605	Negative regulation of macromolecule metabolic process	11	2645	0.5	0.012	10090.ENSMUSP00000000450,10090.ENSMUSP00000001780,10090.ENSMUSP00000002678,10090.ENSMUSP00000024988,10090.ENSMUSP00000033956,10090.ENSMUSP00000048704,10090.ENSMUSP00000056774,10090.ENSMUSP00000099301,10090.ENSMUSP00000101299,10090.ENSMUSP00000139357,10090.ENSMUSP00000142149	Pparg,Akt1,Tgfb1,C3,Ido1,Serpinf2,Pik3r1,Selenos,Park7,Nlrp6,Tgfb2
GO Process	GO:0010951	Negative regulation of endopeptidase activity	4	253	1.08	0.012	10090.ENSMUSP00000001780,10090.ENSMUSP00000024988,10090.ENSMUSP00000048704,10090.ENSMUSP00000101299	Akt1,C3,Serpinf2,Park7
GO Process	GO:0030224	Monocyte differentiation	2	19	1.9	0.012	10090.ENSMUSP00000000450,10090.ENSMUSP00000014743	Pparg,Csf1
GO Process	GO:0060965	Negative regulation of miRNA-mediated gene silencing	2	19	1.9	0.012	10090.ENSMUSP00000000450,10090.ENSMUSP00000002678	Pparg,Tgfb1
GO Process	GO:1902236	Negative regulation of endoplasmic reticulum stress-induced intrinsic apoptotic signaling pathway	2	19	1.9	0.012	10090.ENSMUSP00000099301,10090.ENSMUSP00000101299	Selenos,Park7
GO Process	GO:2000116	Regulation of cysteine-type endopeptidase activity	4	253	1.08	0.012	10090.ENSMUSP00000000450,10090.ENSMUSP00000001780,10090.ENSMUSP00000101299,10090.ENSMUSP00000139357	Pparg,Akt1,Park7,Nlrp6
GO Process	GO:0071345	Cellular response to cytokine stimulus	6	737	0.79	0.0123	10090.ENSMUSP00000001780,10090.ENSMUSP00000014743,10090.ENSMUSP00000027559,10090.ENSMUSP00000069457,10090.ENSMUSP00000078875,10090.ENSMUSP00000091318	Akt1,Csf1,Tnfrsf11a,Ghr,Fcer1g,Plscr1
GO Process	GO:0009314	Response to radiation	5	472	0.9	0.0124	10090.ENSMUSP00000000450,10090.ENSMUSP00000001780,10090.ENSMUSP00000002678,10090.ENSMUSP00000027559,10090.ENSMUSP00000056774	Pparg,Akt1,Tgfb1,Tnfrsf11a,Pik3r1
GO Process	GO:0043086	Negative regulation of catalytic activity	6	742	0.78	0.0126	10090.ENSMUSP00000000450,10090.ENSMUSP00000001780,10090.ENSMUSP00000024988,10090.ENSMUSP00000048704,10090.ENSMUSP00000101299,10090.ENSMUSP00000142149	Pparg,Akt1,C3,Serpinf2,Park7,Tgfb2
GO Process	GO:0051248	Negative regulation of protein metabolic process	7	1055	0.7	0.0126	10090.ENSMUSP00000000450,10090.ENSMUSP00000001780,10090.ENSMUSP00000002678,10090.ENSMUSP00000024988,10090.ENSMUSP00000048704,10090.ENSMUSP00000056774,10090.ENSMUSP00000101299	Pparg,Akt1,Tgfb1,C3,Serpinf2,Pik3r1,Park7
GO Process	GO:0071404	Cellular response to low-density lipoprotein particle stimulus	2	20	1.88	0.0128	10090.ENSMUSP00000000450,10090.ENSMUSP00000078875	Pparg,Fcer1g
GO Process	GO:1902894	Negative regulation of miRNA transcription	2	20	1.88	0.0128	10090.ENSMUSP00000000450,10090.ENSMUSP00000002678	Pparg,Tgfb1
GO Process	GO:0019752	Carboxylic acid metabolic process	6	751	0.78	0.0131	10090.ENSMUSP00000000450,10090.ENSMUSP00000024988,10090.ENSMUSP00000033956,10090.ENSMUSP00000061851,10090.ENSMUSP00000099916,10090.ENSMUSP00000101299	Pparg,C3,Ido1,Ahcy,Ptges,Park7
GO Process	GO:1903522	Regulation of blood circulation	4	263	1.06	0.0131	10090.ENSMUSP00000001780,10090.ENSMUSP00000056774,10090.ENSMUSP00000083656,10090.ENSMUSP00000142149	Akt1,Pik3r1,Adora1,Tgfb2
GO Process	GO:0032787	Monocarboxylic acid metabolic process	5	482	0.89	0.0132	10090.ENSMUSP00000000450,10090.ENSMUSP00000024988,10090.ENSMUSP00000033956,10090.ENSMUSP00000099916,10090.ENSMUSP00000101299	Pparg,C3,Ido1,Ptges,Park7
GO Process	GO:1901215	Negative regulation of neuron death	4	264	1.06	0.0132	10090.ENSMUSP00000014743,10090.ENSMUSP00000069457,10090.ENSMUSP00000094667,10090.ENSMUSP00000101299	Csf1,Ghr,Reg3b,Park7
GO Process	GO:0044238	Primary metabolic process	18	6661	0.31	0.014	10090.ENSMUSP00000000450,10090.ENSMUSP00000001780,10090.ENSMUSP00000002678,10090.ENSMUSP00000006136,10090.ENSMUSP00000024988,10090.ENSMUSP00000032961,10090.ENSMUSP00000033956,10090.ENSMUSP00000056774,10090.ENSMUSP00000061851,10090.ENSMUSP00000069457,10090.ENSMUSP00000083656,10090.ENSMUSP00000091318,10090.ENSMUSP00000099301,10090.ENSMUSP00000099916,10090.ENSMUSP00000101299,10090.ENSMUSP00000119150…	Pparg,Akt1,Tgfb1,Dnase1,C3,Nupr1,Ido1,Pik3r1,Ahcy,Ghr,Adora1,Plscr1,Selenos,Ptges,Park7,Saa1,Nlrp6,Tgfb2
GO Process	GO:0001503	Ossification	4	273	1.04	0.0145	10090.ENSMUSP00000001780,10090.ENSMUSP00000002678,10090.ENSMUSP00000014743,10090.ENSMUSP00000027559	Akt1,Tgfb1,Csf1,Tnfrsf11a
GO Process	GO:0003006	Developmental process involved in reproduction	7	1089	0.68	0.0145	10090.ENSMUSP00000000450,10090.ENSMUSP00000001780,10090.ENSMUSP00000002678,10090.ENSMUSP00000014743,10090.ENSMUSP00000024988,10090.ENSMUSP00000032961,10090.ENSMUSP00000142149	Pparg,Akt1,Tgfb1,Csf1,C3,Nupr1,Tgfb2
GO Process	GO:0010595	Positive regulation of endothelial cell migration	3	112	1.3	0.0145	10090.ENSMUSP00000001780,10090.ENSMUSP00000002678,10090.ENSMUSP00000018644	Akt1,Tgfb1,Adora2b
GO Process	GO:0051873	Killing by host of symbiont cells	2	22	1.84	0.0145	10090.ENSMUSP00000032089,10090.ENSMUSP00000139357	Reg3g,Nlrp6
GO Process	GO:0071702	Organic substance transport	9	1847	0.56	0.0145	10090.ENSMUSP00000000450,10090.ENSMUSP00000001780,10090.ENSMUSP00000002678,10090.ENSMUSP00000056774,10090.ENSMUSP00000078875,10090.ENSMUSP00000083656,10090.ENSMUSP00000091318,10090.ENSMUSP00000099301,10090.ENSMUSP00000101299	Pparg,Akt1,Tgfb1,Pik3r1,Fcer1g,Adora1,Plscr1,Selenos,Park7
GO Process	GO:1901857	Positive regulation of cellular respiration	2	22	1.84	0.0145	10090.ENSMUSP00000032961,10090.ENSMUSP00000101299	Nupr1,Park7
GO Process	GO:2000010	Positive regulation of protein localization to cell surface	2	22	1.84	0.0145	10090.ENSMUSP00000001780,10090.ENSMUSP00000078875	Akt1,Fcer1g
GO Process	GO:0048661	Positive regulation of smooth muscle cell proliferation	3	113	1.3	0.0148	10090.ENSMUSP00000001780,10090.ENSMUSP00000002678,10090.ENSMUSP00000048704	Akt1,Tgfb1,Serpinf2
GO Process	GO:0033036	Macromolecule localization	10	2288	0.52	0.0151	10090.ENSMUSP00000000450,10090.ENSMUSP00000001780,10090.ENSMUSP00000002678,10090.ENSMUSP00000052600,10090.ENSMUSP00000056774,10090.ENSMUSP00000078875,10090.ENSMUSP00000083656,10090.ENSMUSP00000091318,10090.ENSMUSP00000099301,10090.ENSMUSP00000101299	Pparg,Akt1,Tgfb1,Ffar2,Pik3r1,Fcer1g,Adora1,Plscr1,Selenos,Park7
GO Process	GO:0062197	Cellular response to chemical stress	4	277	1.04	0.0151	10090.ENSMUSP00000000450,10090.ENSMUSP00000001780,10090.ENSMUSP00000099301,10090.ENSMUSP00000101299	Pparg,Akt1,Selenos,Park7
GO Process	GO:1903076	Regulation of protein localization to plasma membrane	3	114	1.3	0.0151	10090.ENSMUSP00000001780,10090.ENSMUSP00000002678,10090.ENSMUSP00000056774	Akt1,Tgfb1,Pik3r1
GO Process	GO:0033033	Negative regulation of myeloid cell apoptotic process	2	23	1.82	0.0152	10090.ENSMUSP00000078875,10090.ENSMUSP00000099301	Fcer1g,Selenos
GO Process	GO:0043306	Positive regulation of mast cell degranulation	2	23	1.82	0.0152	10090.ENSMUSP00000018644,10090.ENSMUSP00000078875	Adora2b,Fcer1g
GO Process	GO:0033138	Positive regulation of peptidyl-serine phosphorylation	3	116	1.29	0.0156	10090.ENSMUSP00000001780,10090.ENSMUSP00000002678,10090.ENSMUSP00000101299	Akt1,Tgfb1,Park7
GO Process	GO:0044070	Regulation of anion transport	3	117	1.29	0.0159	10090.ENSMUSP00000027559,10090.ENSMUSP00000083656,10090.ENSMUSP00000099916	Tnfrsf11a,Adora1,Ptges
GO Process	GO:0030155	Regulation of cell adhesion	6	791	0.76	0.016	10090.ENSMUSP00000001780,10090.ENSMUSP00000002678,10090.ENSMUSP00000014743,10090.ENSMUSP00000033956,10090.ENSMUSP00000056774,10090.ENSMUSP00000142149	Akt1,Tgfb1,Csf1,Ido1,Pik3r1,Tgfb2
GO Process	GO:0006629	Lipid metabolic process	7	1119	0.67	0.0161	10090.ENSMUSP00000000450,10090.ENSMUSP00000024988,10090.ENSMUSP00000056774,10090.ENSMUSP00000083656,10090.ENSMUSP00000091318,10090.ENSMUSP00000099916,10090.ENSMUSP00000119150	Pparg,C3,Pik3r1,Adora1,Plscr1,Ptges,Saa1
GO Process	GO:0010743	Regulation of macrophage derived foam cell differentiation	2	24	1.8	0.0161	10090.ENSMUSP00000000450,10090.ENSMUSP00000014743	Pparg,Csf1
GO Process	GO:0010763	Positive regulation of fibroblast migration	2	24	1.8	0.0161	10090.ENSMUSP00000001780,10090.ENSMUSP00000002678	Akt1,Tgfb1
GO Process	GO:0015031	Protein transport	7	1123	0.67	0.0161	10090.ENSMUSP00000000450,10090.ENSMUSP00000001780,10090.ENSMUSP00000002678,10090.ENSMUSP00000056774,10090.ENSMUSP00000083656,10090.ENSMUSP00000099301,10090.ENSMUSP00000101299	Pparg,Akt1,Tgfb1,Pik3r1,Adora1,Selenos,Park7
GO Process	GO:0043523	Regulation of neuron apoptotic process	4	286	1.02	0.0161	10090.ENSMUSP00000032961,10090.ENSMUSP00000094667,10090.ENSMUSP00000101299,10090.ENSMUSP00000142149	Nupr1,Reg3b,Park7,Tgfb2
GO Process	GO:0048608	Reproductive structure development	5	514	0.86	0.0161	10090.ENSMUSP00000000450,10090.ENSMUSP00000001780,10090.ENSMUSP00000024988,10090.ENSMUSP00000032961,10090.ENSMUSP00000142149	Pparg,Akt1,C3,Nupr1,Tgfb2
GO Process	GO:0097191	Extrinsic apoptotic signaling pathway	3	118	1.28	0.0161	10090.ENSMUSP00000002678,10090.ENSMUSP00000056774,10090.ENSMUSP00000142149	Tgfb1,Pik3r1,Tgfb2
GO Process	GO:0042063	Gliogenesis	4	287	1.02	0.0163	10090.ENSMUSP00000001780,10090.ENSMUSP00000002678,10090.ENSMUSP00000014743,10090.ENSMUSP00000142149	Akt1,Tgfb1,Csf1,Tgfb2
GO Process	GO:0031667	Response to nutrient levels	5	519	0.86	0.0165	10090.ENSMUSP00000000450,10090.ENSMUSP00000001780,10090.ENSMUSP00000002678,10090.ENSMUSP00000061851,10090.ENSMUSP00000069457	Pparg,Akt1,Tgfb1,Ahcy,Ghr
GO Process	GO:0071705	Nitrogen compound transport	8	1499	0.6	0.0167	10090.ENSMUSP00000000450,10090.ENSMUSP00000001780,10090.ENSMUSP00000002678,10090.ENSMUSP00000056774,10090.ENSMUSP00000078875,10090.ENSMUSP00000083656,10090.ENSMUSP00000099301,10090.ENSMUSP00000101299	Pparg,Akt1,Tgfb1,Pik3r1,Fcer1g,Adora1,Selenos,Park7
GO Process	GO:2000679	Positive regulation of transcription regulatory region DNA binding	2	25	1.78	0.0168	10090.ENSMUSP00000002678,10090.ENSMUSP00000101299	Tgfb1,Park7
GO Process	GO:0042742	Defense response to bacterium	4	292	1.01	0.0171	10090.ENSMUSP00000032089,10090.ENSMUSP00000078875,10090.ENSMUSP00000094667,10090.ENSMUSP00000139357	Reg3g,Fcer1g,Reg3b,Nlrp6
GO Process	GO:0048145	Regulation of fibroblast proliferation	3	122	1.27	0.0171	10090.ENSMUSP00000000450,10090.ENSMUSP00000002678,10090.ENSMUSP00000032961	Pparg,Tgfb1,Nupr1
GO Process	GO:0048545	Response to steroid hormone	4	292	1.01	0.0171	10090.ENSMUSP00000002678,10090.ENSMUSP00000056774,10090.ENSMUSP00000069457,10090.ENSMUSP00000142149	Tgfb1,Pik3r1,Ghr,Tgfb2
GO Process	GO:0050765	Negative regulation of phagocytosis	2	26	1.76	0.0178	10090.ENSMUSP00000002678,10090.ENSMUSP00000091318	Tgfb1,Plscr1
GO Process	GO:0002250	Adaptive immune response	4	298	1	0.0181	10090.ENSMUSP00000002678,10090.ENSMUSP00000024988,10090.ENSMUSP00000027559,10090.ENSMUSP00000078875	Tgfb1,C3,Tnfrsf11a,Fcer1g
GO Process	GO:0003071	Renal system process involved in regulation of systemic arterial blood pressure	2	27	1.75	0.0189	10090.ENSMUSP00000048704,10090.ENSMUSP00000083656	Serpinf2,Adora1
GO Process	GO:0010575	Positive regulation of vascular endothelial growth factor production	2	27	1.75	0.0189	10090.ENSMUSP00000018644,10090.ENSMUSP00000024988	Adora2b,C3
GO Process	GO:0060444	Branching involved in mammary gland duct morphogenesis	2	27	1.75	0.0189	10090.ENSMUSP00000002678,10090.ENSMUSP00000014743	Tgfb1,Csf1
GO Process	GO:0150077	Regulation of neuroinflammatory response	2	27	1.75	0.0189	10090.ENSMUSP00000000450,10090.ENSMUSP00000032961	Pparg,Nupr1
GO Process	GO:0022612	Gland morphogenesis	3	128	1.25	0.019	10090.ENSMUSP00000002678,10090.ENSMUSP00000014743,10090.ENSMUSP00000142149	Tgfb1,Csf1,Tgfb2
GO Process	GO:0046822	Regulation of nucleocytoplasmic transport	3	129	1.24	0.0194	10090.ENSMUSP00000002678,10090.ENSMUSP00000056774,10090.ENSMUSP00000101299	Tgfb1,Pik3r1,Park7
GO Process	GO:0032928	Regulation of superoxide anion generation	2	28	1.73	0.02	10090.ENSMUSP00000001780,10090.ENSMUSP00000002678	Akt1,Tgfb1
GO Process	GO:0033043	Regulation of organelle organization	7	1177	0.65	0.02	10090.ENSMUSP00000000450,10090.ENSMUSP00000001780,10090.ENSMUSP00000002678,10090.ENSMUSP00000032961,10090.ENSMUSP00000048704,10090.ENSMUSP00000056774,10090.ENSMUSP00000142149	Pparg,Akt1,Tgfb1,Nupr1,Serpinf2,Pik3r1,Tgfb2
GO Process	GO:0043406	Positive regulation of MAP kinase activity	3	131	1.24	0.02	10090.ENSMUSP00000002678,10090.ENSMUSP00000027559,10090.ENSMUSP00000069457	Tgfb1,Tnfrsf11a,Ghr
GO Process	GO:0045822	Negative regulation of heart contraction	2	28	1.73	0.02	10090.ENSMUSP00000056774,10090.ENSMUSP00000083656	Pik3r1,Adora1
GO Process	GO:0050995	Negative regulation of lipid catabolic process	2	28	1.73	0.02	10090.ENSMUSP00000001780,10090.ENSMUSP00000083656	Akt1,Adora1
GO Process	GO:0051130	Positive regulation of cellular component organization	7	1181	0.65	0.0203	10090.ENSMUSP00000000450,10090.ENSMUSP00000002678,10090.ENSMUSP00000024988,10090.ENSMUSP00000048704,10090.ENSMUSP00000056774,10090.ENSMUSP00000101299,10090.ENSMUSP00000142149	Pparg,Tgfb1,C3,Serpinf2,Pik3r1,Park7,Tgfb2
GO Process	GO:1901216	Positive regulation of neuron death	3	132	1.23	0.0203	10090.ENSMUSP00000032961,10090.ENSMUSP00000083656,10090.ENSMUSP00000142149	Nupr1,Adora1,Tgfb2
GO Process	GO:0022414	Reproductive process	8	1559	0.59	0.0204	10090.ENSMUSP00000000450,10090.ENSMUSP00000001780,10090.ENSMUSP00000002678,10090.ENSMUSP00000014743,10090.ENSMUSP00000024988,10090.ENSMUSP00000032961,10090.ENSMUSP00000101299,10090.ENSMUSP00000142149	Pparg,Akt1,Tgfb1,Csf1,C3,Nupr1,Park7,Tgfb2
GO Process	GO:0035303	Regulation of dephosphorylation	3	133	1.23	0.0206	10090.ENSMUSP00000002678,10090.ENSMUSP00000083656,10090.ENSMUSP00000142149	Tgfb1,Adora1,Tgfb2
GO Process	GO:0048731	System development	13	3919	0.4	0.0206	10090.ENSMUSP00000000450,10090.ENSMUSP00000001780,10090.ENSMUSP00000002678,10090.ENSMUSP00000014743,10090.ENSMUSP00000024988,10090.ENSMUSP00000027559,10090.ENSMUSP00000032961,10090.ENSMUSP00000048704,10090.ENSMUSP00000056774,10090.ENSMUSP00000069457,10090.ENSMUSP00000078875,10090.ENSMUSP00000091318,10090.ENSMUSP00000142149	Pparg,Akt1,Tgfb1,Csf1,C3,Tnfrsf11a,Nupr1,Serpinf2,Pik3r1,Ghr,Fcer1g,Plscr1,Tgfb2
GO Process	GO:0035902	Response to immobilization stress	2	29	1.72	0.0207	10090.ENSMUSP00000000450,10090.ENSMUSP00000002678	Pparg,Tgfb1
GO Process	GO:1901575	Organic substance catabolic process	8	1567	0.58	0.0207	10090.ENSMUSP00000001780,10090.ENSMUSP00000002678,10090.ENSMUSP00000006136,10090.ENSMUSP00000033956,10090.ENSMUSP00000061851,10090.ENSMUSP00000083656,10090.ENSMUSP00000099301,10090.ENSMUSP00000101299	Akt1,Tgfb1,Dnase1,Ido1,Ahcy,Adora1,Selenos,Park7
GO Process	GO:0009895	Negative regulation of catabolic process	4	314	0.98	0.0208	10090.ENSMUSP00000001780,10090.ENSMUSP00000032961,10090.ENSMUSP00000083656,10090.ENSMUSP00000101299	Akt1,Nupr1,Adora1,Park7
GO Process	GO:0050830	Defense response to Gram-positive bacterium	3	135	1.22	0.0212	10090.ENSMUSP00000032089,10090.ENSMUSP00000094667,10090.ENSMUSP00000139357	Reg3g,Reg3b,Nlrp6
GO Process	GO:0071675	Regulation of mononuclear cell migration	3	135	1.22	0.0212	10090.ENSMUSP00000001780,10090.ENSMUSP00000002678,10090.ENSMUSP00000014743	Akt1,Tgfb1,Csf1
GO Process	GO:0001959	Regulation of cytokine-mediated signaling pathway	3	136	1.22	0.0215	10090.ENSMUSP00000000450,10090.ENSMUSP00000014743,10090.ENSMUSP00000139357	Pparg,Csf1,Nlrp6
GO Process	GO:0032891	Negative regulation of organic acid transport	2	30	1.7	0.0217	10090.ENSMUSP00000001780,10090.ENSMUSP00000083656	Akt1,Adora1
GO Process	GO:0051223	Regulation of protein transport	5	563	0.83	0.0217	10090.ENSMUSP00000000450,10090.ENSMUSP00000002678,10090.ENSMUSP00000056774,10090.ENSMUSP00000101299,10090.ENSMUSP00000142149	Pparg,Tgfb1,Pik3r1,Park7,Tgfb2
GO Process	GO:0002702	Positive regulation of production of molecular mediator of immune response	3	139	1.21	0.0227	10090.ENSMUSP00000002678,10090.ENSMUSP00000052600,10090.ENSMUSP00000078875	Tgfb1,Ffar2,Fcer1g
GO Process	GO:0002761	Regulation of myeloid leukocyte differentiation	3	139	1.21	0.0227	10090.ENSMUSP00000002678,10090.ENSMUSP00000014743,10090.ENSMUSP00000056774	Tgfb1,Csf1,Pik3r1
GO Process	GO:0030278	Regulation of ossification	3	139	1.21	0.0227	10090.ENSMUSP00000002678,10090.ENSMUSP00000014743,10090.ENSMUSP00000142149	Tgfb1,Csf1,Tgfb2
GO Process	GO:0048535	Lymph node development	2	31	1.69	0.0228	10090.ENSMUSP00000002678,10090.ENSMUSP00000027559	Tgfb1,Tnfrsf11a
GO Process	GO:0030595	Leukocyte chemotaxis	3	141	1.2	0.0234	10090.ENSMUSP00000052600,10090.ENSMUSP00000078875,10090.ENSMUSP00000142149	Ffar2,Fcer1g,Tgfb2
GO Process	GO:0051222	Positive regulation of protein transport	4	327	0.96	0.0234	10090.ENSMUSP00000000450,10090.ENSMUSP00000002678,10090.ENSMUSP00000056774,10090.ENSMUSP00000142149	Pparg,Tgfb1,Pik3r1,Tgfb2
GO Process	GO:0010565	Regulation of cellular ketone metabolic process	3	143	1.2	0.0238	10090.ENSMUSP00000000450,10090.ENSMUSP00000001780,10090.ENSMUSP00000101299	Pparg,Akt1,Park7
GO Process	GO:0015844	Monoamine transport	2	32	1.67	0.0238	10090.ENSMUSP00000078875,10090.ENSMUSP00000101299	Fcer1g,Park7
GO Process	GO:0032770	Positive regulation of monooxygenase activity	2	32	1.67	0.0238	10090.ENSMUSP00000001780,10090.ENSMUSP00000101299	Akt1,Park7
GO Process	GO:0032967	Positive regulation of collagen biosynthetic process	2	32	1.67	0.0238	10090.ENSMUSP00000002678,10090.ENSMUSP00000048704	Tgfb1,Serpinf2
GO Process	GO:0071704	Organic substance metabolic process	18	7042	0.28	0.0238	10090.ENSMUSP00000000450,10090.ENSMUSP00000001780,10090.ENSMUSP00000002678,10090.ENSMUSP00000006136,10090.ENSMUSP00000024988,10090.ENSMUSP00000032961,10090.ENSMUSP00000033956,10090.ENSMUSP00000056774,10090.ENSMUSP00000061851,10090.ENSMUSP00000069457,10090.ENSMUSP00000083656,10090.ENSMUSP00000091318,10090.ENSMUSP00000099301,10090.ENSMUSP00000099916,10090.ENSMUSP00000101299,10090.ENSMUSP00000119150…	Pparg,Akt1,Tgfb1,Dnase1,C3,Nupr1,Ido1,Pik3r1,Ahcy,Ghr,Adora1,Plscr1,Selenos,Ptges,Park7,Saa1,Nlrp6,Tgfb2
GO Process	GO:0010817	Regulation of hormone levels	5	587	0.81	0.0249	10090.ENSMUSP00000000450,10090.ENSMUSP00000052600,10090.ENSMUSP00000069457,10090.ENSMUSP00000083656,10090.ENSMUSP00000101299	Pparg,Ffar2,Ghr,Adora1,Park7
GO Process	GO:0043270	Positive regulation of ion transport	4	335	0.95	0.0249	10090.ENSMUSP00000001780,10090.ENSMUSP00000027559,10090.ENSMUSP00000083656,10090.ENSMUSP00000099916	Akt1,Tnfrsf11a,Adora1,Ptges
GO Process	GO:1904706	Negative regulation of vascular associated smooth muscle cell proliferation	2	33	1.66	0.0249	10090.ENSMUSP00000000450,10090.ENSMUSP00000101299	Pparg,Park7
GO Process	GO:1905314	Semi-lunar valve development	2	33	1.66	0.0249	10090.ENSMUSP00000002678,10090.ENSMUSP00000142149	Tgfb1,Tgfb2
GO Process	GO:0001933	Negative regulation of protein phosphorylation	4	340	0.95	0.0256	10090.ENSMUSP00000000450,10090.ENSMUSP00000001780,10090.ENSMUSP00000002678,10090.ENSMUSP00000101299	Pparg,Akt1,Tgfb1,Park7
GO Process	GO:0045598	Regulation of fat cell differentiation	3	149	1.18	0.0257	10090.ENSMUSP00000000450,10090.ENSMUSP00000001780,10090.ENSMUSP00000002678	Pparg,Akt1,Tgfb1
GO Process	GO:0072330	Monocarboxylic acid biosynthetic process	3	149	1.18	0.0257	10090.ENSMUSP00000033956,10090.ENSMUSP00000099916,10090.ENSMUSP00000101299	Ido1,Ptges,Park7
GO Process	GO:0045944	Positive regulation of transcription by RNA polymerase II	7	1257	0.62	0.0261	10090.ENSMUSP00000000450,10090.ENSMUSP00000001780,10090.ENSMUSP00000002678,10090.ENSMUSP00000048704,10090.ENSMUSP00000056774,10090.ENSMUSP00000091318,10090.ENSMUSP00000101299	Pparg,Akt1,Tgfb1,Serpinf2,Pik3r1,Plscr1,Park7
GO Process	GO:1903038	Negative regulation of leukocyte cell-cell adhesion	3	150	1.18	0.0261	10090.ENSMUSP00000001780,10090.ENSMUSP00000002678,10090.ENSMUSP00000033956	Akt1,Tgfb1,Ido1
GO Process	GO:0071496	Cellular response to external stimulus	4	343	0.94	0.0262	10090.ENSMUSP00000000450,10090.ENSMUSP00000001780,10090.ENSMUSP00000002678,10090.ENSMUSP00000018644	Pparg,Akt1,Tgfb1,Adora2b
GO Process	GO:0031326	Regulation of cellular biosynthetic process	12	3526	0.41	0.0263	10090.ENSMUSP00000000450,10090.ENSMUSP00000001780,10090.ENSMUSP00000002678,10090.ENSMUSP00000018644,10090.ENSMUSP00000024988,10090.ENSMUSP00000027559,10090.ENSMUSP00000032961,10090.ENSMUSP00000048704,10090.ENSMUSP00000056774,10090.ENSMUSP00000091318,10090.ENSMUSP00000101299,10090.ENSMUSP00000142149	Pparg,Akt1,Tgfb1,Adora2b,C3,Tnfrsf11a,Nupr1,Serpinf2,Pik3r1,Plscr1,Park7,Tgfb2
GO Process	GO:0034405	Response to fluid shear stress	2	35	1.63	0.0265	10090.ENSMUSP00000001780,10090.ENSMUSP00000002678	Akt1,Tgfb1
GO Process	GO:0010639	Negative regulation of organelle organization	4	346	0.94	0.0267	10090.ENSMUSP00000000450,10090.ENSMUSP00000001780,10090.ENSMUSP00000032961,10090.ENSMUSP00000056774	Pparg,Akt1,Nupr1,Pik3r1
GO Process	GO:0007435	Salivary gland morphogenesis	2	36	1.62	0.0277	10090.ENSMUSP00000002678,10090.ENSMUSP00000142149	Tgfb1,Tgfb2
GO Process	GO:0014912	Negative regulation of smooth muscle cell migration	2	36	1.62	0.0277	10090.ENSMUSP00000000450,10090.ENSMUSP00000101299	Pparg,Park7
GO Process	GO:0032885	Regulation of polysaccharide biosynthetic process	2	36	1.62	0.0277	10090.ENSMUSP00000001780,10090.ENSMUSP00000002678	Akt1,Tgfb1
GO Process	GO:0043537	Negative regulation of blood vessel endothelial cell migration	2	36	1.62	0.0277	10090.ENSMUSP00000000450,10090.ENSMUSP00000002678	Pparg,Tgfb1
GO Process	GO:0003008	System process	8	1673	0.56	0.0281	10090.ENSMUSP00000000450,10090.ENSMUSP00000001780,10090.ENSMUSP00000002678,10090.ENSMUSP00000018644,10090.ENSMUSP00000048704,10090.ENSMUSP00000056774,10090.ENSMUSP00000083656,10090.ENSMUSP00000099916	Pparg,Akt1,Tgfb1,Adora2b,Serpinf2,Pik3r1,Adora1,Ptges
GO Process	GO:0043303	Mast cell degranulation	2	37	1.61	0.0288	10090.ENSMUSP00000018644,10090.ENSMUSP00000078875	Adora2b,Fcer1g
GO Process	GO:0034762	Regulation of transmembrane transport	5	618	0.78	0.0292	10090.ENSMUSP00000001780,10090.ENSMUSP00000002678,10090.ENSMUSP00000024988,10090.ENSMUSP00000101299,10090.ENSMUSP00000142149	Akt1,Tgfb1,C3,Park7,Tgfb2
GO Process	GO:0051235	Maintenance of location	3	159	1.15	0.0297	10090.ENSMUSP00000001780,10090.ENSMUSP00000052600,10090.ENSMUSP00000101299	Akt1,Ffar2,Park7
GO Process	GO:0030879	Mammary gland development	3	160	1.15	0.0301	10090.ENSMUSP00000002678,10090.ENSMUSP00000014743,10090.ENSMUSP00000027559	Tgfb1,Csf1,Tnfrsf11a
GO Process	GO:0032956	Regulation of actin cytoskeleton organization	4	361	0.92	0.0304	10090.ENSMUSP00000002678,10090.ENSMUSP00000048704,10090.ENSMUSP00000056774,10090.ENSMUSP00000142149	Tgfb1,Serpinf2,Pik3r1,Tgfb2
GO Process	GO:0050878	Regulation of body fluid levels	4	361	0.92	0.0304	10090.ENSMUSP00000024988,10090.ENSMUSP00000048704,10090.ENSMUSP00000083656,10090.ENSMUSP00000139357	C3,Serpinf2,Adora1,Nlrp6
GO Process	GO:0014074	Response to purine-containing compound	3	162	1.14	0.031	10090.ENSMUSP00000000450,10090.ENSMUSP00000056774,10090.ENSMUSP00000083656	Pparg,Pik3r1,Adora1
GO Process	GO:0030154	Cell differentiation	12	3608	0.4	0.031	10090.ENSMUSP00000000450,10090.ENSMUSP00000001780,10090.ENSMUSP00000002678,10090.ENSMUSP00000014743,10090.ENSMUSP00000024988,10090.ENSMUSP00000027559,10090.ENSMUSP00000032961,10090.ENSMUSP00000052600,10090.ENSMUSP00000056774,10090.ENSMUSP00000078875,10090.ENSMUSP00000091318,10090.ENSMUSP00000142149	Pparg,Akt1,Tgfb1,Csf1,C3,Tnfrsf11a,Nupr1,Ffar2,Pik3r1,Fcer1g,Plscr1,Tgfb2
GO Process	GO:2000377	Regulation of reactive oxygen species metabolic process	3	162	1.14	0.031	10090.ENSMUSP00000001780,10090.ENSMUSP00000002678,10090.ENSMUSP00000101299	Akt1,Tgfb1,Park7
GO Process	GO:0032675	Regulation of interleukin-6 production	3	163	1.14	0.0312	10090.ENSMUSP00000018644,10090.ENSMUSP00000078875,10090.ENSMUSP00000099301	Adora2b,Fcer1g,Selenos
GO Process	GO:0044249	Cellular biosynthetic process	9	2144	0.5	0.0315	10090.ENSMUSP00000000450,10090.ENSMUSP00000001780,10090.ENSMUSP00000002678,10090.ENSMUSP00000033956,10090.ENSMUSP00000056774,10090.ENSMUSP00000091318,10090.ENSMUSP00000099916,10090.ENSMUSP00000101299,10090.ENSMUSP00000142149	Pparg,Akt1,Tgfb1,Ido1,Pik3r1,Plscr1,Ptges,Park7,Tgfb2
GO Process	GO:0002460	Adaptive immune response based on somatic recombination of immune receptors built from immunoglobulin superfamily domains	3	164	1.14	0.0316	10090.ENSMUSP00000002678,10090.ENSMUSP00000024988,10090.ENSMUSP00000078875	Tgfb1,C3,Fcer1g
GO Process	GO:0051649	Establishment of localization in cell	8	1713	0.55	0.0316	10090.ENSMUSP00000001780,10090.ENSMUSP00000002678,10090.ENSMUSP00000018644,10090.ENSMUSP00000056774,10090.ENSMUSP00000078875,10090.ENSMUSP00000083656,10090.ENSMUSP00000099301,10090.ENSMUSP00000101299	Akt1,Tgfb1,Adora2b,Pik3r1,Fcer1g,Adora1,Selenos,Park7
GO Process	GO:0002437	Inflammatory response to antigenic stimulus	2	40	1.58	0.0322	10090.ENSMUSP00000061851,10090.ENSMUSP00000139357	Ahcy,Nlrp6
GO Process	GO:0050714	Positive regulation of protein secretion	3	166	1.13	0.0322	10090.ENSMUSP00000000450,10090.ENSMUSP00000002678,10090.ENSMUSP00000142149	Pparg,Tgfb1,Tgfb2
GO Process	GO:0060325	Face morphogenesis	2	40	1.58	0.0322	10090.ENSMUSP00000002678,10090.ENSMUSP00000142149	Tgfb1,Tgfb2
GO Process	GO:0071634	Regulation of transforming growth factor beta production	2	40	1.58	0.0322	10090.ENSMUSP00000048704,10090.ENSMUSP00000142149	Serpinf2,Tgfb2
GO Process	GO:0072595	Maintenance of protein localization in organelle	2	40	1.58	0.0322	10090.ENSMUSP00000001780,10090.ENSMUSP00000101299	Akt1,Park7
GO Process	GO:0006886	Intracellular protein transport	5	641	0.77	0.0328	10090.ENSMUSP00000001780,10090.ENSMUSP00000002678,10090.ENSMUSP00000056774,10090.ENSMUSP00000083656,10090.ENSMUSP00000099301	Akt1,Tgfb1,Pik3r1,Adora1,Selenos
GO Process	GO:0001936	Regulation of endothelial cell proliferation	3	168	1.13	0.0331	10090.ENSMUSP00000000450,10090.ENSMUSP00000001780,10090.ENSMUSP00000018644	Pparg,Akt1,Adora2b
GO Process	GO:0031663	Lipopolysaccharide-mediated signaling pathway	2	41	1.57	0.0331	10090.ENSMUSP00000001780,10090.ENSMUSP00000002678	Akt1,Tgfb1
GO Process	GO:0032570	Response to progesterone	2	41	1.57	0.0331	10090.ENSMUSP00000002678,10090.ENSMUSP00000142149	Tgfb1,Tgfb2
GO Process	GO:0040018	Positive regulation of multicellular organism growth	2	41	1.57	0.0331	10090.ENSMUSP00000014743,10090.ENSMUSP00000069457	Csf1,Ghr
GO Process	GO:0045862	Positive regulation of proteolysis	4	375	0.9	0.0332	10090.ENSMUSP00000000450,10090.ENSMUSP00000001780,10090.ENSMUSP00000032961,10090.ENSMUSP00000139357	Pparg,Akt1,Nupr1,Nlrp6
GO Process	GO:0010469	Regulation of signaling receptor activity	3	169	1.13	0.0333	10090.ENSMUSP00000000450,10090.ENSMUSP00000083656,10090.ENSMUSP00000101299	Pparg,Adora1,Park7
GO Process	GO:0007584	Response to nutrient	3	171	1.12	0.0343	10090.ENSMUSP00000000450,10090.ENSMUSP00000002678,10090.ENSMUSP00000061851	Pparg,Tgfb1,Ahcy
GO Process	GO:0046320	Regulation of fatty acid oxidation	2	42	1.55	0.0343	10090.ENSMUSP00000000450,10090.ENSMUSP00000001780	Pparg,Akt1
GO Process	GO:0048147	Negative regulation of fibroblast proliferation	2	42	1.55	0.0343	10090.ENSMUSP00000000450,10090.ENSMUSP00000032961	Pparg,Nupr1
GO Process	GO:0070661	Leukocyte proliferation	3	171	1.12	0.0343	10090.ENSMUSP00000002678,10090.ENSMUSP00000014743,10090.ENSMUSP00000033956	Tgfb1,Csf1,Ido1
GO Process	GO:0010675	Regulation of cellular carbohydrate metabolic process	3	172	1.12	0.0345	10090.ENSMUSP00000001780,10090.ENSMUSP00000018644,10090.ENSMUSP00000032961	Akt1,Adora2b,Nupr1
GO Process	GO:0014065	Phosphatidylinositol 3-kinase signaling	2	43	1.54	0.0354	10090.ENSMUSP00000001780,10090.ENSMUSP00000056774	Akt1,Pik3r1
GO Process	GO:0051384	Response to glucocorticoid	3	174	1.11	0.0354	10090.ENSMUSP00000002678,10090.ENSMUSP00000056774,10090.ENSMUSP00000069457	Tgfb1,Pik3r1,Ghr
GO Process	GO:0097193	Intrinsic apoptotic signaling pathway	3	174	1.11	0.0354	10090.ENSMUSP00000032961,10090.ENSMUSP00000056774,10090.ENSMUSP00000091318	Nupr1,Pik3r1,Plscr1
GO Process	GO:0002687	Positive regulation of leukocyte migration	3	175	1.11	0.0359	10090.ENSMUSP00000002678,10090.ENSMUSP00000014743,10090.ENSMUSP00000056774	Tgfb1,Csf1,Pik3r1
GO Process	GO:0006796	Phosphate-containing compound metabolic process	8	1763	0.53	0.0359	10090.ENSMUSP00000001780,10090.ENSMUSP00000002678,10090.ENSMUSP00000033956,10090.ENSMUSP00000056774,10090.ENSMUSP00000069457,10090.ENSMUSP00000091318,10090.ENSMUSP00000101299,10090.ENSMUSP00000142149	Akt1,Tgfb1,Ido1,Pik3r1,Ghr,Plscr1,Park7,Tgfb2
GO Process	GO:0032680	Regulation of tumor necrosis factor production	3	176	1.11	0.0362	10090.ENSMUSP00000056774,10090.ENSMUSP00000078875,10090.ENSMUSP00000099301	Pik3r1,Fcer1g,Selenos
GO Process	GO:0002292	T cell differentiation involved in immune response	2	44	1.53	0.0363	10090.ENSMUSP00000002678,10090.ENSMUSP00000078875	Tgfb1,Fcer1g
GO Process	GO:0043409	Negative regulation of MAPK cascade	3	177	1.11	0.0364	10090.ENSMUSP00000000450,10090.ENSMUSP00000001780,10090.ENSMUSP00000139357	Pparg,Akt1,Nlrp6
GO Process	GO:0006575	Cellular modified amino acid metabolic process	3	179	1.1	0.0375	10090.ENSMUSP00000061851,10090.ENSMUSP00000091318,10090.ENSMUSP00000101299	Ahcy,Plscr1,Park7
GO Process	GO:0035295	Tube development	6	998	0.66	0.0375	10090.ENSMUSP00000001780,10090.ENSMUSP00000002678,10090.ENSMUSP00000014743,10090.ENSMUSP00000024988,10090.ENSMUSP00000048704,10090.ENSMUSP00000142149	Akt1,Tgfb1,Csf1,C3,Serpinf2,Tgfb2
GO Process	GO:0010648	Negative regulation of cell communication	7	1378	0.58	0.0384	10090.ENSMUSP00000000450,10090.ENSMUSP00000001780,10090.ENSMUSP00000083656,10090.ENSMUSP00000099301,10090.ENSMUSP00000101299,10090.ENSMUSP00000139357,10090.ENSMUSP00000142149	Pparg,Akt1,Adora1,Selenos,Park7,Nlrp6,Tgfb2
GO Process	GO:1901576	Organic substance biosynthetic process	9	2232	0.48	0.0384	10090.ENSMUSP00000000450,10090.ENSMUSP00000001780,10090.ENSMUSP00000002678,10090.ENSMUSP00000033956,10090.ENSMUSP00000056774,10090.ENSMUSP00000091318,10090.ENSMUSP00000099916,10090.ENSMUSP00000101299,10090.ENSMUSP00000142149	Pparg,Akt1,Tgfb1,Ido1,Pik3r1,Plscr1,Ptges,Park7,Tgfb2
GO Process	GO:0007173	Epidermal growth factor receptor signaling pathway	2	46	1.52	0.0387	10090.ENSMUSP00000001780,10090.ENSMUSP00000002678	Akt1,Tgfb1
GO Process	GO:0023057	Negative regulation of signaling	7	1381	0.58	0.0387	10090.ENSMUSP00000000450,10090.ENSMUSP00000001780,10090.ENSMUSP00000083656,10090.ENSMUSP00000099301,10090.ENSMUSP00000101299,10090.ENSMUSP00000139357,10090.ENSMUSP00000142149	Pparg,Akt1,Adora1,Selenos,Park7,Nlrp6,Tgfb2
GO Process	GO:0051349	Positive regulation of lyase activity	2	46	1.52	0.0387	10090.ENSMUSP00000018644,10090.ENSMUSP00000101299	Adora2b,Park7
GO Process	GO:0003179	Heart valve morphogenesis	2	47	1.51	0.0399	10090.ENSMUSP00000002678,10090.ENSMUSP00000142149	Tgfb1,Tgfb2
GO Process	GO:0035307	Positive regulation of protein dephosphorylation	2	47	1.51	0.0399	10090.ENSMUSP00000002678,10090.ENSMUSP00000083656	Tgfb1,Adora1
GO Process	GO:0097194	Execution phase of apoptosis	2	47	1.51	0.0399	10090.ENSMUSP00000001780,10090.ENSMUSP00000091318	Akt1,Plscr1
GO Process	GO:2000273	Positive regulation of signaling receptor activity	2	47	1.51	0.0399	10090.ENSMUSP00000083656,10090.ENSMUSP00000101299	Adora1,Park7
GO Process	GO:0009266	Response to temperature stimulus	3	186	1.08	0.0405	10090.ENSMUSP00000000450,10090.ENSMUSP00000001780,10090.ENSMUSP00000083656	Pparg,Akt1,Adora1
GO Process	GO:0009888	Tissue development	8	1819	0.52	0.0416	10090.ENSMUSP00000000450,10090.ENSMUSP00000001780,10090.ENSMUSP00000002678,10090.ENSMUSP00000014743,10090.ENSMUSP00000024988,10090.ENSMUSP00000032961,10090.ENSMUSP00000069457,10090.ENSMUSP00000142149	Pparg,Akt1,Tgfb1,Csf1,C3,Nupr1,Ghr,Tgfb2
GO Process	GO:0048469	Cell maturation	3	188	1.08	0.0416	10090.ENSMUSP00000000450,10090.ENSMUSP00000002678,10090.ENSMUSP00000024988	Pparg,Tgfb1,C3
GO Process	GO:0051216	Cartilage development	3	188	1.08	0.0416	10090.ENSMUSP00000002678,10090.ENSMUSP00000069457,10090.ENSMUSP00000142149	Tgfb1,Ghr,Tgfb2
GO Process	GO:0034504	Protein localization to nucleus	3	189	1.08	0.042	10090.ENSMUSP00000001780,10090.ENSMUSP00000056774,10090.ENSMUSP00000101299	Akt1,Pik3r1,Park7
GO Process	GO:0010828	Positive regulation of glucose transmembrane transport	2	49	1.49	0.0424	10090.ENSMUSP00000001780,10090.ENSMUSP00000024988	Akt1,C3
GO Process	GO:0045687	Positive regulation of glial cell differentiation	2	49	1.49	0.0424	10090.ENSMUSP00000000450,10090.ENSMUSP00000002678	Pparg,Tgfb1
GO Process	GO:0010718	Positive regulation of epithelial to mesenchymal transition	2	50	1.48	0.0437	10090.ENSMUSP00000002678,10090.ENSMUSP00000142149	Tgfb1,Tgfb2
GO Process	GO:0061136	Regulation of proteasomal protein catabolic process	3	193	1.07	0.044	10090.ENSMUSP00000001780,10090.ENSMUSP00000032961,10090.ENSMUSP00000101299	Akt1,Nupr1,Park7
GO Process	GO:0008016	Regulation of heart contraction	3	194	1.07	0.0446	10090.ENSMUSP00000056774,10090.ENSMUSP00000083656,10090.ENSMUSP00000142149	Pik3r1,Adora1,Tgfb2
GO Process	GO:0035556	Intracellular signal transduction	7	1426	0.57	0.0447	10090.ENSMUSP00000001780,10090.ENSMUSP00000002678,10090.ENSMUSP00000014743,10090.ENSMUSP00000018644,10090.ENSMUSP00000032961,10090.ENSMUSP00000056774,10090.ENSMUSP00000091318	Akt1,Tgfb1,Csf1,Adora2b,Nupr1,Pik3r1,Plscr1
GO Process	GO:0030199	Collagen fibril organization	2	51	1.47	0.0451	10090.ENSMUSP00000048704,10090.ENSMUSP00000142149	Serpinf2,Tgfb2
GO Process	GO:0042307	Positive regulation of protein import into nucleus	2	52	1.46	0.0464	10090.ENSMUSP00000002678,10090.ENSMUSP00000056774	Tgfb1,Pik3r1
GO Process	GO:0032147	Activation of protein kinase activity	3	198	1.06	0.0466	10090.ENSMUSP00000002678,10090.ENSMUSP00000069457,10090.ENSMUSP00000142149	Tgfb1,Ghr,Tgfb2
GO Process	GO:0002695	Negative regulation of leukocyte activation	3	199	1.06	0.0472	10090.ENSMUSP00000000450,10090.ENSMUSP00000002678,10090.ENSMUSP00000033956	Pparg,Tgfb1,Ido1
GO Process	GO:0030308	Negative regulation of cell growth	3	199	1.06	0.0472	10090.ENSMUSP00000000450,10090.ENSMUSP00000002678,10090.ENSMUSP00000142149	Pparg,Tgfb1,Tgfb2
GO Process	GO:0050731	Positive regulation of peptidyl-tyrosine phosphorylation	3	200	1.05	0.0476	10090.ENSMUSP00000002678,10090.ENSMUSP00000069457,10090.ENSMUSP00000083656	Tgfb1,Ghr,Adora1
GO Process	GO:0055010	Ventricular cardiac muscle tissue morphogenesis	2	53	1.45	0.0476	10090.ENSMUSP00000002678,10090.ENSMUSP00000142149	Tgfb1,Tgfb2
GO Process	GO:0046890	Regulation of lipid biosynthetic process	3	202	1.05	0.0487	10090.ENSMUSP00000001780,10090.ENSMUSP00000018644,10090.ENSMUSP00000024988	Akt1,Adora2b,C3
GO Process	GO:0006469	Negative regulation of protein kinase activity	3	203	1.05	0.0492	10090.ENSMUSP00000000450,10090.ENSMUSP00000001780,10090.ENSMUSP00000101299	Pparg,Akt1,Park7
GO Process	GO:0045596	Negative regulation of cell differentiation	5	726	0.71	0.0492	10090.ENSMUSP00000000450,10090.ENSMUSP00000002678,10090.ENSMUSP00000032089,10090.ENSMUSP00000056774,10090.ENSMUSP00000142149	Pparg,Tgfb1,Reg3g,Pik3r1,Tgfb2
GO Process	GO:0006959	Humoral immune response	3	204	1.04	0.0497	10090.ENSMUSP00000024988,10090.ENSMUSP00000032089,10090.ENSMUSP00000094667	C3,Reg3g,Reg3b
GO Function	GO:0038023	Signaling receptor activity	10	1079	0.84	0.0026	10090.ENSMUSP00000000450,10090.ENSMUSP00000018644,10090.ENSMUSP00000027559,10090.ENSMUSP00000032089,10090.ENSMUSP00000052600,10090.ENSMUSP00000069457,10090.ENSMUSP00000078875,10090.ENSMUSP00000083656,10090.ENSMUSP00000094667,10090.ENSMUSP00000139357	Pparg,Adora2b,Tnfrsf11a,Reg3g,Ffar2,Ghr,Fcer1g,Adora1,Reg3b,Nlrp6
GO Function	GO:0042277	Peptide binding	6	312	1.16	0.0037	10090.ENSMUSP00000000450,10090.ENSMUSP00000056774,10090.ENSMUSP00000069457,10090.ENSMUSP00000099916,10090.ENSMUSP00000139357,10090.ENSMUSP00000142149	Pparg,Pik3r1,Ghr,Ptges,Nlrp6,Tgfb2
GO Function	GO:0046983	Protein dimerization activity	9	1060	0.81	0.0054	10090.ENSMUSP00000001780,10090.ENSMUSP00000014743,10090.ENSMUSP00000048704,10090.ENSMUSP00000056774,10090.ENSMUSP00000069457,10090.ENSMUSP00000078875,10090.ENSMUSP00000083656,10090.ENSMUSP00000101299,10090.ENSMUSP00000142149	Akt1,Csf1,Serpinf2,Pik3r1,Ghr,Fcer1g,Adora1,Park7,Tgfb2
GO Function	GO:0034714	Type III transforming growth factor beta receptor binding	2	4	2.58	0.0144	10090.ENSMUSP00000002678,10090.ENSMUSP00000142149	Tgfb1,Tgfb2
GO Function	GO:0042803	Protein homodimerization activity	7	718	0.87	0.0171	10090.ENSMUSP00000001780,10090.ENSMUSP00000014743,10090.ENSMUSP00000048704,10090.ENSMUSP00000069457,10090.ENSMUSP00000078875,10090.ENSMUSP00000101299,10090.ENSMUSP00000142149	Akt1,Csf1,Serpinf2,Ghr,Fcer1g,Park7,Tgfb2
GO Function	GO:0001609	G protein-coupled adenosine receptor activity	2	6	2.4	0.0201	10090.ENSMUSP00000018644,10090.ENSMUSP00000083656	Adora2b,Adora1
GO Function	GO:0045340	Mercury ion binding	2	7	2.33	0.0229	10090.ENSMUSP00000091318,10090.ENSMUSP00000101299	Plscr1,Park7
GO Function	GO:0005114	Type II transforming growth factor beta receptor binding	2	8	2.27	0.0258	10090.ENSMUSP00000002678,10090.ENSMUSP00000142149	Tgfb1,Tgfb2
GO Function	GO:0042802	Identical protein binding	11	2254	0.57	0.0261	10090.ENSMUSP00000000450,10090.ENSMUSP00000001780,10090.ENSMUSP00000002678,10090.ENSMUSP00000014743,10090.ENSMUSP00000048704,10090.ENSMUSP00000061851,10090.ENSMUSP00000069457,10090.ENSMUSP00000078875,10090.ENSMUSP00000094667,10090.ENSMUSP00000101299,10090.ENSMUSP00000142149	Pparg,Akt1,Tgfb1,Csf1,Serpinf2,Ahcy,Ghr,Fcer1g,Reg3b,Park7,Tgfb2
GO Function	GO:0019903	Protein phosphatase binding	4	178	1.23	0.0265	10090.ENSMUSP00000000450,10090.ENSMUSP00000001780,10090.ENSMUSP00000056774,10090.ENSMUSP00000069457	Pparg,Akt1,Pik3r1,Ghr
GO Function	GO:0004888	Transmembrane signaling receptor activity	7	899	0.77	0.0359	10090.ENSMUSP00000018644,10090.ENSMUSP00000027559,10090.ENSMUSP00000052600,10090.ENSMUSP00000069457,10090.ENSMUSP00000078875,10090.ENSMUSP00000083656,10090.ENSMUSP00000139357	Adora2b,Tnfrsf11a,Ffar2,Ghr,Fcer1g,Adora1,Nlrp6
GO Function	GO:0005488	Binding	25	11430	0.22	0.0359	10090.ENSMUSP00000000450,10090.ENSMUSP00000001780,10090.ENSMUSP00000002678,10090.ENSMUSP00000006136,10090.ENSMUSP00000014743,10090.ENSMUSP00000024988,10090.ENSMUSP00000027559,10090.ENSMUSP00000032089,10090.ENSMUSP00000032961,10090.ENSMUSP00000033956,10090.ENSMUSP00000048704,10090.ENSMUSP00000052600,10090.ENSMUSP00000056774,10090.ENSMUSP00000061851,10090.ENSMUSP00000069457,10090.ENSMUSP00000078875…	Pparg,Akt1,Tgfb1,Dnase1,Csf1,C3,Tnfrsf11a,Reg3g,Nupr1,Ido1,Serpinf2,Ffar2,Pik3r1,Ahcy,Ghr,Fcer1g,Adora1,Plscr1,Reg3b,Selenos,Ptges,Park7,Saa1,Nlrp6,Tgfb2
GO Function	GO:0016209	Antioxidant activity	3	76	1.47	0.0359	10090.ENSMUSP00000099301,10090.ENSMUSP00000099916,10090.ENSMUSP00000101299	Selenos,Ptges,Park7
GO Function	GO:0042834	Peptidoglycan binding	2	15	2	0.0473	10090.ENSMUSP00000032089,10090.ENSMUSP00000094667	Reg3g,Reg3b
GO Component	GO:0005576	Extracellular region	12	2254	0.6	0.0163	10090.ENSMUSP00000002678,10090.ENSMUSP00000006136,10090.ENSMUSP00000014743,10090.ENSMUSP00000024988,10090.ENSMUSP00000032089,10090.ENSMUSP00000032961,10090.ENSMUSP00000048704,10090.ENSMUSP00000069457,10090.ENSMUSP00000094667,10090.ENSMUSP00000099301,10090.ENSMUSP00000119150,10090.ENSMUSP00000142149	Tgfb1,Dnase1,Csf1,C3,Reg3g,Nupr1,Serpinf2,Ghr,Reg3b,Selenos,Saa1,Tgfb2
GO Component	GO:0009986	Cell surface	8	971	0.79	0.0163	10090.ENSMUSP00000002678,10090.ENSMUSP00000018644,10090.ENSMUSP00000024988,10090.ENSMUSP00000027559,10090.ENSMUSP00000048704,10090.ENSMUSP00000069457,10090.ENSMUSP00000078875,10090.ENSMUSP00000142149	Tgfb1,Adora2b,C3,Tnfrsf11a,Serpinf2,Ghr,Fcer1g,Tgfb2
GO Component	GO:0048471	Perinuclear region of cytoplasm	7	812	0.81	0.0163	10090.ENSMUSP00000000450,10090.ENSMUSP00000014743,10090.ENSMUSP00000032961,10090.ENSMUSP00000056774,10090.ENSMUSP00000091318,10090.ENSMUSP00000099916,10090.ENSMUSP00000101299	Pparg,Csf1,Nupr1,Pik3r1,Plscr1,Ptges,Park7
GO Component	GO:0062023	Collagen-containing extracellular matrix	6	375	1.08	0.0163	10090.ENSMUSP00000002678,10090.ENSMUSP00000032089,10090.ENSMUSP00000048704,10090.ENSMUSP00000091318,10090.ENSMUSP00000094667,10090.ENSMUSP00000142149	Tgfb1,Reg3g,Serpinf2,Plscr1,Reg3b,Tgfb2
GO Component	GO:0070021	Transforming growth factor beta ligand-receptor complex	2	7	2.33	0.0163	10090.ENSMUSP00000002678,10090.ENSMUSP00000142149	Tgfb1,Tgfb2
GO Component	GO:0071944	Cell periphery	18	5215	0.41	0.0163	10090.ENSMUSP00000001780,10090.ENSMUSP00000002678,10090.ENSMUSP00000014743,10090.ENSMUSP00000018644,10090.ENSMUSP00000024988,10090.ENSMUSP00000027559,10090.ENSMUSP00000032089,10090.ENSMUSP00000048704,10090.ENSMUSP00000052600,10090.ENSMUSP00000056774,10090.ENSMUSP00000069457,10090.ENSMUSP00000078875,10090.ENSMUSP00000083656,10090.ENSMUSP00000091318,10090.ENSMUSP00000094667,10090.ENSMUSP00000101299…	Akt1,Tgfb1,Csf1,Adora2b,C3,Tnfrsf11a,Reg3g,Serpinf2,Ffar2,Pik3r1,Ghr,Fcer1g,Adora1,Plscr1,Reg3b,Park7,Nlrp6,Tgfb2
GO Component	GO:0099126	Transforming growth factor beta complex	2	3	2.7	0.0163	10090.ENSMUSP00000002678,10090.ENSMUSP00000142149	Tgfb1,Tgfb2
GO Component	GO:0005615	Extracellular space	9	1526	0.65	0.02	10090.ENSMUSP00000002678,10090.ENSMUSP00000014743,10090.ENSMUSP00000024988,10090.ENSMUSP00000048704,10090.ENSMUSP00000069457,10090.ENSMUSP00000094667,10090.ENSMUSP00000099301,10090.ENSMUSP00000119150,10090.ENSMUSP00000142149	Tgfb1,Csf1,C3,Serpinf2,Ghr,Reg3b,Selenos,Saa1,Tgfb2
GO Component	GO:0030141	Secretory granule	5	437	0.94	0.0427	10090.ENSMUSP00000002678,10090.ENSMUSP00000006136,10090.ENSMUSP00000032089,10090.ENSMUSP00000094667,10090.ENSMUSP00000142149	Tgfb1,Dnase1,Reg3g,Reg3b,Tgfb2
KEGG	mmu04380	Osteoclast differentiation	6	119	1.58	4.38e-06	10090.ENSMUSP00000000450,10090.ENSMUSP00000001780,10090.ENSMUSP00000002678,10090.ENSMUSP00000014743,10090.ENSMUSP00000027559,10090.ENSMUSP00000056774	Pparg,Akt1,Tgfb1,Csf1,Tnfrsf11a,Pik3r1
KEGG	mmu05142	Chagas disease	4	100	1.48	0.0017	10090.ENSMUSP00000001780,10090.ENSMUSP00000002678,10090.ENSMUSP00000024988,10090.ENSMUSP00000056774	Akt1,Tgfb1,C3,Pik3r1
KEGG	mmu04071	Sphingolipid signaling pathway	4	120	1.4	0.0023	10090.ENSMUSP00000001780,10090.ENSMUSP00000056774,10090.ENSMUSP00000078875,10090.ENSMUSP00000083656	Akt1,Pik3r1,Fcer1g,Adora1
KEGG	mmu04060	Cytokine-cytokine receptor interaction	5	280	1.13	0.0028	10090.ENSMUSP00000002678,10090.ENSMUSP00000014743,10090.ENSMUSP00000027559,10090.ENSMUSP00000069457,10090.ENSMUSP00000096057	Tgfb1,Csf1,Tnfrsf11a,Ghr,Il20rb
KEGG	mmu04630	JAK-STAT signaling pathway	4	165	1.26	0.0041	10090.ENSMUSP00000001780,10090.ENSMUSP00000056774,10090.ENSMUSP00000069457,10090.ENSMUSP00000096057	Akt1,Pik3r1,Ghr,Il20rb
KEGG	mmu04664	Fc epsilon RI signaling pathway	3	65	1.54	0.0041	10090.ENSMUSP00000001780,10090.ENSMUSP00000056774,10090.ENSMUSP00000078875	Akt1,Pik3r1,Fcer1g
KEGG	mmu04923	Regulation of lipolysis in adipocytes	3	55	1.61	0.0041	10090.ENSMUSP00000001780,10090.ENSMUSP00000056774,10090.ENSMUSP00000083656	Akt1,Pik3r1,Adora1
KEGG	mmu05152	Tuberculosis	4	168	1.25	0.0041	10090.ENSMUSP00000001780,10090.ENSMUSP00000002678,10090.ENSMUSP00000024988,10090.ENSMUSP00000078875	Akt1,Tgfb1,C3,Fcer1g
KEGG	mmu05211	Renal cell carcinoma	3	65	1.54	0.0041	10090.ENSMUSP00000001780,10090.ENSMUSP00000002678,10090.ENSMUSP00000056774	Akt1,Tgfb1,Pik3r1
KEGG	mmu04015	Rap1 signaling pathway	4	208	1.16	0.0044	10090.ENSMUSP00000001780,10090.ENSMUSP00000014743,10090.ENSMUSP00000018644,10090.ENSMUSP00000056774	Akt1,Csf1,Adora2b,Pik3r1
KEGG	mmu04024	cAMP signaling pathway	4	206	1.17	0.0044	10090.ENSMUSP00000001780,10090.ENSMUSP00000052600,10090.ENSMUSP00000056774,10090.ENSMUSP00000083656	Akt1,Ffar2,Pik3r1,Adora1
KEGG	mmu04917	Prolactin signaling pathway	3	74	1.48	0.0044	10090.ENSMUSP00000001780,10090.ENSMUSP00000027559,10090.ENSMUSP00000056774	Akt1,Tnfrsf11a,Pik3r1
KEGG	mmu05212	Pancreatic cancer	3	72	1.5	0.0044	10090.ENSMUSP00000001780,10090.ENSMUSP00000002678,10090.ENSMUSP00000056774	Akt1,Tgfb1,Pik3r1
KEGG	mmu05220	Chronic myeloid leukemia	3	73	1.49	0.0044	10090.ENSMUSP00000001780,10090.ENSMUSP00000002678,10090.ENSMUSP00000056774	Akt1,Tgfb1,Pik3r1
KEGG	mmu05210	Colorectal cancer	3	86	1.42	0.0046	10090.ENSMUSP00000001780,10090.ENSMUSP00000002678,10090.ENSMUSP00000056774	Akt1,Tgfb1,Pik3r1
KEGG	mmu05323	Rheumatoid arthritis	3	84	1.43	0.0046	10090.ENSMUSP00000002678,10090.ENSMUSP00000014743,10090.ENSMUSP00000027559	Tgfb1,Csf1,Tnfrsf11a
KEGG	mmu04211	Longevity regulating pathway	3	90	1.4	0.0049	10090.ENSMUSP00000000450,10090.ENSMUSP00000001780,10090.ENSMUSP00000056774	Pparg,Akt1,Pik3r1
KEGG	mmu04933	AGE-RAGE signaling pathway in diabetic complications	3	99	1.36	0.0061	10090.ENSMUSP00000001780,10090.ENSMUSP00000002678,10090.ENSMUSP00000056774	Akt1,Tgfb1,Pik3r1
KEGG	mmu05146	Amoebiasis	3	102	1.35	0.0063	10090.ENSMUSP00000002678,10090.ENSMUSP00000056774,10090.ENSMUSP00000099002	Tgfb1,Pik3r1,Serpinb9
KEGG	mmu04625	C-type lectin receptor signaling pathway	3	109	1.32	0.0072	10090.ENSMUSP00000001780,10090.ENSMUSP00000056774,10090.ENSMUSP00000078875	Akt1,Pik3r1,Fcer1g
KEGG	mmu04668	TNF signaling pathway	3	112	1.3	0.0074	10090.ENSMUSP00000001780,10090.ENSMUSP00000014743,10090.ENSMUSP00000056774	Akt1,Csf1,Pik3r1
KEGG	mmu04935	Growth hormone synthesis, secretion and action	3	115	1.29	0.0076	10090.ENSMUSP00000001780,10090.ENSMUSP00000056774,10090.ENSMUSP00000069457	Akt1,Pik3r1,Ghr
KEGG	mmu04611	Platelet activation	3	120	1.27	0.0082	10090.ENSMUSP00000001780,10090.ENSMUSP00000056774,10090.ENSMUSP00000078875	Akt1,Pik3r1,Fcer1g
KEGG	mmu04152	AMPK signaling pathway	3	124	1.26	0.0087	10090.ENSMUSP00000000450,10090.ENSMUSP00000001780,10090.ENSMUSP00000056774	Pparg,Akt1,Pik3r1
KEGG	mmu04068	FoxO signaling pathway	3	129	1.24	0.0089	10090.ENSMUSP00000001780,10090.ENSMUSP00000002678,10090.ENSMUSP00000056774	Akt1,Tgfb1,Pik3r1
KEGG	mmu04926	Relaxin signaling pathway	3	127	1.25	0.0089	10090.ENSMUSP00000001780,10090.ENSMUSP00000002678,10090.ENSMUSP00000056774	Akt1,Tgfb1,Pik3r1
KEGG	mmu04072	Phospholipase D signaling pathway	3	147	1.19	0.0125	10090.ENSMUSP00000001780,10090.ENSMUSP00000056774,10090.ENSMUSP00000078875	Akt1,Pik3r1,Fcer1g
KEGG	mmu04932	Non-alcoholic fatty liver disease	3	147	1.19	0.0125	10090.ENSMUSP00000001780,10090.ENSMUSP00000002678,10090.ENSMUSP00000056774	Akt1,Tgfb1,Pik3r1
KEGG	mmu05226	Gastric cancer	3	147	1.19	0.0125	10090.ENSMUSP00000001780,10090.ENSMUSP00000002678,10090.ENSMUSP00000056774	Akt1,Tgfb1,Pik3r1
KEGG	mmu04080	Neuroactive ligand-receptor interaction	4	354	0.93	0.0133	10090.ENSMUSP00000018644,10090.ENSMUSP00000024988,10090.ENSMUSP00000069457,10090.ENSMUSP00000083656	Adora2b,C3,Ghr,Adora1
KEGG	mmu04151	PI3K-Akt signaling pathway	4	353	0.93	0.0133	10090.ENSMUSP00000001780,10090.ENSMUSP00000014743,10090.ENSMUSP00000056774,10090.ENSMUSP00000069457	Akt1,Csf1,Pik3r1,Ghr
KEGG	mmu05161	Hepatitis B	3	160	1.15	0.0134	10090.ENSMUSP00000001780,10090.ENSMUSP00000002678,10090.ENSMUSP00000056774	Akt1,Tgfb1,Pik3r1
KEGG	mmu04218	Cellular senescence	3	168	1.13	0.0149	10090.ENSMUSP00000001780,10090.ENSMUSP00000002678,10090.ENSMUSP00000056774	Akt1,Tgfb1,Pik3r1
KEGG	mmu05225	Hepatocellular carcinoma	3	170	1.12	0.0149	10090.ENSMUSP00000001780,10090.ENSMUSP00000002678,10090.ENSMUSP00000056774	Akt1,Tgfb1,Pik3r1
KEGG	mmu04973	Carbohydrate digestion and absorption	2	45	1.52	0.0168	10090.ENSMUSP00000001780,10090.ENSMUSP00000056774	Akt1,Pik3r1
KEGG	mmu05205	Proteoglycans in cancer	3	196	1.06	0.021	10090.ENSMUSP00000001780,10090.ENSMUSP00000002678,10090.ENSMUSP00000056774	Akt1,Tgfb1,Pik3r1
KEGG	mmu04370	VEGF signaling pathway	2	57	1.42	0.0248	10090.ENSMUSP00000001780,10090.ENSMUSP00000056774	Akt1,Pik3r1
KEGG	mmu05167	Kaposi sarcoma-associated herpesvirus infection	3	210	1.03	0.0248	10090.ENSMUSP00000001780,10090.ENSMUSP00000024988,10090.ENSMUSP00000056774	Akt1,C3,Pik3r1
KEGG	mmu05213	Endometrial cancer	2	58	1.41	0.0248	10090.ENSMUSP00000001780,10090.ENSMUSP00000056774	Akt1,Pik3r1
KEGG	mmu04213	Longevity regulating pathway - multiple species	2	62	1.39	0.027	10090.ENSMUSP00000001780,10090.ENSMUSP00000056774	Akt1,Pik3r1
KEGG	mmu04014	Ras signaling pathway	3	225	1	0.0271	10090.ENSMUSP00000001780,10090.ENSMUSP00000014743,10090.ENSMUSP00000056774	Akt1,Csf1,Pik3r1
KEGG	mmu04929	GnRH secretion	2	63	1.38	0.0271	10090.ENSMUSP00000001780,10090.ENSMUSP00000056774	Akt1,Pik3r1
KEGG	mmu05140	Leishmaniasis	2	66	1.36	0.0281	10090.ENSMUSP00000002678,10090.ENSMUSP00000024988	Tgfb1,C3
KEGG	mmu05166	Human T-cell leukemia virus 1 infection	3	232	0.99	0.0281	10090.ENSMUSP00000001780,10090.ENSMUSP00000002678,10090.ENSMUSP00000056774	Akt1,Tgfb1,Pik3r1
KEGG	mmu05223	Non-small cell lung cancer	2	66	1.36	0.0281	10090.ENSMUSP00000001780,10090.ENSMUSP00000056774	Akt1,Pik3r1
KEGG	mmu05214	Glioma	2	69	1.34	0.0288	10090.ENSMUSP00000001780,10090.ENSMUSP00000056774	Akt1,Pik3r1
KEGG	mmu05218	Melanoma	2	71	1.33	0.0288	10090.ENSMUSP00000001780,10090.ENSMUSP00000056774	Akt1,Pik3r1
KEGG	mmu05221	Acute myeloid leukemia	2	70	1.33	0.0288	10090.ENSMUSP00000001780,10090.ENSMUSP00000056774	Akt1,Pik3r1
KEGG	mmu05230	Central carbon metabolism in cancer	2	69	1.34	0.0288	10090.ENSMUSP00000001780,10090.ENSMUSP00000056774	Akt1,Pik3r1
KEGG	mmu04662	B cell receptor signaling pathway	2	74	1.31	0.0302	10090.ENSMUSP00000001780,10090.ENSMUSP00000056774	Akt1,Pik3r1
KEGG	mmu01521	EGFR tyrosine kinase inhibitor resistance	2	78	1.29	0.0328	10090.ENSMUSP00000001780,10090.ENSMUSP00000056774	Akt1,Pik3r1
KEGG	mmu01524	Platinum drug resistance	2	79	1.28	0.0328	10090.ENSMUSP00000001780,10090.ENSMUSP00000056774	Akt1,Pik3r1
KEGG	mmu05200	Pathways in cancer	4	527	0.76	0.0328	10090.ENSMUSP00000000450,10090.ENSMUSP00000001780,10090.ENSMUSP00000002678,10090.ENSMUSP00000056774	Pparg,Akt1,Tgfb1,Pik3r1
KEGG	mmu04012	ErbB signaling pathway	2	81	1.27	0.0332	10090.ENSMUSP00000001780,10090.ENSMUSP00000056774	Akt1,Pik3r1
KEGG	mmu04666	Fc gamma R-mediated phagocytosis	2	85	1.25	0.0358	10090.ENSMUSP00000001780,10090.ENSMUSP00000056774	Akt1,Pik3r1
KEGG	mmu05235	PD-L1 expression and PD-1 checkpoint pathway in cancer	2	86	1.24	0.0359	10090.ENSMUSP00000001780,10090.ENSMUSP00000056774	Akt1,Pik3r1
KEGG	mmu04061	Viral protein interaction with cytokine and cytokine receptor	2	87	1.24	0.0361	10090.ENSMUSP00000014743,10090.ENSMUSP00000096057	Csf1,Il20rb
KEGG	mmu01522	Endocrine resistance	2	91	1.22	0.0374	10090.ENSMUSP00000001780,10090.ENSMUSP00000056774	Akt1,Pik3r1
KEGG	mmu04010	MAPK signaling pathway	3	287	0.9	0.0374	10090.ENSMUSP00000001780,10090.ENSMUSP00000002678,10090.ENSMUSP00000014743	Akt1,Tgfb1,Csf1
KEGG	mmu04610	Complement and coagulation cascades	2	91	1.22	0.0374	10090.ENSMUSP00000024988,10090.ENSMUSP00000048704	C3,Serpinf2
KEGG	mmu04914	Progesterone-mediated oocyte maturation	2	90	1.22	0.0374	10090.ENSMUSP00000001780,10090.ENSMUSP00000056774	Akt1,Pik3r1
KEGG	mmu05222	Small cell lung cancer	2	92	1.21	0.0374	10090.ENSMUSP00000001780,10090.ENSMUSP00000056774	Akt1,Pik3r1
KEGG	mmu05231	Choline metabolism in cancer	2	96	1.2	0.0393	10090.ENSMUSP00000001780,10090.ENSMUSP00000056774	Akt1,Pik3r1
KEGG	mmu04620	Toll-like receptor signaling pathway	2	97	1.19	0.0395	10090.ENSMUSP00000001780,10090.ENSMUSP00000056774	Akt1,Pik3r1
KEGG	mmu05215	Prostate cancer	2	99	1.18	0.0404	10090.ENSMUSP00000001780,10090.ENSMUSP00000056774	Akt1,Pik3r1
KEGG	mmu04660	T cell receptor signaling pathway	2	103	1.17	0.0429	10090.ENSMUSP00000001780,10090.ENSMUSP00000056774	Akt1,Pik3r1
KEGG	mmu05145	Toxoplasmosis	2	106	1.15	0.0446	10090.ENSMUSP00000001780,10090.ENSMUSP00000002678	Akt1,Tgfb1
KEGG	mmu04931	Insulin resistance	2	109	1.14	0.0463	10090.ENSMUSP00000001780,10090.ENSMUSP00000056774	Akt1,Pik3r1
KEGG	mmu04066	HIF-1 signaling pathway	2	110	1.14	0.0464	10090.ENSMUSP00000001780,10090.ENSMUSP00000056774	Akt1,Pik3r1
KEGG	mmu04725	Cholinergic synapse	2	110	1.14	0.0464	10090.ENSMUSP00000001780,10090.ENSMUSP00000056774	Akt1,Pik3r1
KEGG	mmu04650	Natural killer cell mediated cytotoxicity	2	114	1.12	0.0482	10090.ENSMUSP00000056774,10090.ENSMUSP00000078875	Pik3r1,Fcer1g
KEGG	mmu04722	Neurotrophin signaling pathway	2	114	1.12	0.0482	10090.ENSMUSP00000001780,10090.ENSMUSP00000056774	Akt1,Pik3r1
Reactome	MMU-76002	Platelet activation, signaling and aggregation	6	250	1.26	0.0015	10090.ENSMUSP00000001780,10090.ENSMUSP00000002678,10090.ENSMUSP00000048704,10090.ENSMUSP00000056774,10090.ENSMUSP00000078875,10090.ENSMUSP00000142149	Akt1,Tgfb1,Serpinf2,Pik3r1,Fcer1g,Tgfb2
Reactome	MMU-1280215	Cytokine Signaling in Immune system	6	397	1.06	0.0105	10090.ENSMUSP00000001780,10090.ENSMUSP00000014743,10090.ENSMUSP00000027559,10090.ENSMUSP00000056774,10090.ENSMUSP00000069457,10090.ENSMUSP00000096057	Akt1,Csf1,Tnfrsf11a,Pik3r1,Ghr,Il20rb
Reactome	MMU-168256	Immune System	10	1615	0.67	0.0142	10090.ENSMUSP00000001780,10090.ENSMUSP00000014743,10090.ENSMUSP00000024988,10090.ENSMUSP00000027559,10090.ENSMUSP00000032089,10090.ENSMUSP00000056774,10090.ENSMUSP00000069457,10090.ENSMUSP00000078875,10090.ENSMUSP00000094667,10090.ENSMUSP00000096057	Akt1,Csf1,C3,Tnfrsf11a,Reg3g,Pik3r1,Ghr,Fcer1g,Reg3b,Il20rb
Reactome	MMU-417973	Adenosine P1 receptors	2	4	2.58	0.0142	10090.ENSMUSP00000018644,10090.ENSMUSP00000083656	Adora2b,Adora1
Reactome	MMU-388396	GPCR downstream signalling	6	584	0.89	0.0294	10090.ENSMUSP00000001780,10090.ENSMUSP00000018644,10090.ENSMUSP00000024988,10090.ENSMUSP00000052600,10090.ENSMUSP00000056774,10090.ENSMUSP00000083656	Akt1,Adora2b,C3,Ffar2,Pik3r1,Adora1
WikiPathways	WP1270	Endochondral ossification	4	61	1.69	0.00032	10090.ENSMUSP00000001780,10090.ENSMUSP00000002678,10090.ENSMUSP00000069457,10090.ENSMUSP00000142149	Akt1,Tgfb1,Ghr,Tgfb2
WikiPathways	WP1560	MicroRNAs in cardiomyocyte hypertrophy	3	82	1.44	0.0152	10090.ENSMUSP00000001780,10090.ENSMUSP00000002678,10090.ENSMUSP00000056774	Akt1,Tgfb1,Pik3r1
WikiPathways	WP207	Nucleotide GPCRs	2	12	2.1	0.0152	10090.ENSMUSP00000018644,10090.ENSMUSP00000083656	Adora2b,Adora1
WikiPathways	WP5242	Comprehensive IL-17A signaling	3	101	1.35	0.0174	10090.ENSMUSP00000001780,10090.ENSMUSP00000002678,10090.ENSMUSP00000024988	Akt1,Tgfb1,C3
WikiPathways	WP222	Cytokines and inflammatory response	2	27	1.75	0.0268	10090.ENSMUSP00000002678,10090.ENSMUSP00000014743	Tgfb1,Csf1
WikiPathways	WP2841	Focal adhesion: PI3K-Akt-mTOR signaling pathway	4	316	0.98	0.0268	10090.ENSMUSP00000001780,10090.ENSMUSP00000014743,10090.ENSMUSP00000056774,10090.ENSMUSP00000069457	Akt1,Csf1,Pik3r1,Ghr
WikiPathways	WP493	Mapk signaling pathway	3	159	1.15	0.036	10090.ENSMUSP00000001780,10090.ENSMUSP00000002678,10090.ENSMUSP00000142149	Akt1,Tgfb1,Tgfb2
WikiPathways	WP297	IL-7 signaling pathway	2	42	1.55	0.0369	10090.ENSMUSP00000001780,10090.ENSMUSP00000056774	Akt1,Pik3r1
WikiPathways	WP3626	Microglia pathogen phagocytosis pathway	2	41	1.57	0.0369	10090.ENSMUSP00000056774,10090.ENSMUSP00000078875	Pik3r1,Fcer1g
WikiPathways	WP5128	Fibrin complement receptor 3 signaling pathway	2	44	1.53	0.0369	10090.ENSMUSP00000001780,10090.ENSMUSP00000078875	Akt1,Fcer1g
WikiPathways	WP572	EGFR1 signaling pathway	3	173	1.12	0.0369	10090.ENSMUSP00000001780,10090.ENSMUSP00000056774,10090.ENSMUSP00000091318	Akt1,Pik3r1,Plscr1
Monarch	MP:0001764	Abnormal homeostasis	24	4256	0.63	3.46e-09	10090.ENSMUSP00000000450,10090.ENSMUSP00000001780,10090.ENSMUSP00000002678,10090.ENSMUSP00000006136,10090.ENSMUSP00000014743,10090.ENSMUSP00000018644,10090.ENSMUSP00000024988,10090.ENSMUSP00000027559,10090.ENSMUSP00000032089,10090.ENSMUSP00000032961,10090.ENSMUSP00000033956,10090.ENSMUSP00000048704,10090.ENSMUSP00000052600,10090.ENSMUSP00000056774,10090.ENSMUSP00000069457,10090.ENSMUSP00000078875…	Pparg,Akt1,Tgfb1,Dnase1,Csf1,Adora2b,C3,Tnfrsf11a,Reg3g,Nupr1,Ido1,Serpinf2,Ffar2,Pik3r1,Ghr,Fcer1g,Adora1,Il20rb,Serpinb9,Ptges,Park7,Saa1,Nlrp6,Tgfb2
Monarch	MP:0005376	Homeostasis/metabolism phenotype	25	5132	0.56	7.28e-09	10090.ENSMUSP00000000450,10090.ENSMUSP00000001780,10090.ENSMUSP00000002678,10090.ENSMUSP00000006136,10090.ENSMUSP00000014743,10090.ENSMUSP00000018644,10090.ENSMUSP00000024988,10090.ENSMUSP00000027559,10090.ENSMUSP00000032089,10090.ENSMUSP00000032961,10090.ENSMUSP00000033956,10090.ENSMUSP00000048704,10090.ENSMUSP00000052600,10090.ENSMUSP00000056774,10090.ENSMUSP00000069457,10090.ENSMUSP00000078875…	Pparg,Akt1,Tgfb1,Dnase1,Csf1,Adora2b,C3,Tnfrsf11a,Reg3g,Nupr1,Ido1,Serpinf2,Ffar2,Pik3r1,Ghr,Fcer1g,Adora1,Il20rb,Serpinb9,Selenos,Ptges,Park7,Saa1,Nlrp6,Tgfb2
Monarch	MP:0001790	Abnormal immune system physiology	18	2135	0.8	2.43e-08	10090.ENSMUSP00000000450,10090.ENSMUSP00000002678,10090.ENSMUSP00000006136,10090.ENSMUSP00000014743,10090.ENSMUSP00000018644,10090.ENSMUSP00000024988,10090.ENSMUSP00000027559,10090.ENSMUSP00000032089,10090.ENSMUSP00000033956,10090.ENSMUSP00000052600,10090.ENSMUSP00000056774,10090.ENSMUSP00000069457,10090.ENSMUSP00000078875,10090.ENSMUSP00000096057,10090.ENSMUSP00000099002,10090.ENSMUSP00000099916…	Pparg,Tgfb1,Dnase1,Csf1,Adora2b,C3,Tnfrsf11a,Reg3g,Ido1,Ffar2,Pik3r1,Ghr,Fcer1g,Il20rb,Serpinb9,Ptges,Nlrp6,Tgfb2
Monarch	MP:0005621	Abnormal cell physiology	21	3646	0.64	1.15e-07	10090.ENSMUSP00000000450,10090.ENSMUSP00000001780,10090.ENSMUSP00000002678,10090.ENSMUSP00000006136,10090.ENSMUSP00000014743,10090.ENSMUSP00000018644,10090.ENSMUSP00000024988,10090.ENSMUSP00000027559,10090.ENSMUSP00000032961,10090.ENSMUSP00000033956,10090.ENSMUSP00000052600,10090.ENSMUSP00000056774,10090.ENSMUSP00000069457,10090.ENSMUSP00000078875,10090.ENSMUSP00000091318,10090.ENSMUSP00000096057…	Pparg,Akt1,Tgfb1,Dnase1,Csf1,Adora2b,C3,Tnfrsf11a,Nupr1,Ido1,Ffar2,Pik3r1,Ghr,Fcer1g,Plscr1,Il20rb,Serpinb9,Ptges,Park7,Nlrp6,Tgfb2
Monarch	MP:0002421	Abnormal cell-mediated immunity	14	1310	0.91	4.29e-07	10090.ENSMUSP00000000450,10090.ENSMUSP00000002678,10090.ENSMUSP00000014743,10090.ENSMUSP00000018644,10090.ENSMUSP00000024988,10090.ENSMUSP00000033956,10090.ENSMUSP00000052600,10090.ENSMUSP00000056774,10090.ENSMUSP00000078875,10090.ENSMUSP00000096057,10090.ENSMUSP00000099002,10090.ENSMUSP00000099916,10090.ENSMUSP00000139357,10090.ENSMUSP00000142149	Pparg,Tgfb1,Csf1,Adora2b,C3,Ido1,Ffar2,Pik3r1,Fcer1g,Il20rb,Serpinb9,Ptges,Nlrp6,Tgfb2
Monarch	MP:0005387	Immune system phenotype	20	3467	0.64	4.29e-07	10090.ENSMUSP00000000450,10090.ENSMUSP00000001780,10090.ENSMUSP00000002678,10090.ENSMUSP00000006136,10090.ENSMUSP00000014743,10090.ENSMUSP00000018644,10090.ENSMUSP00000024988,10090.ENSMUSP00000027559,10090.ENSMUSP00000032089,10090.ENSMUSP00000033956,10090.ENSMUSP00000052600,10090.ENSMUSP00000056774,10090.ENSMUSP00000069457,10090.ENSMUSP00000078875,10090.ENSMUSP00000091318,10090.ENSMUSP00000096057…	Pparg,Akt1,Tgfb1,Dnase1,Csf1,Adora2b,C3,Tnfrsf11a,Reg3g,Ido1,Ffar2,Pik3r1,Ghr,Fcer1g,Plscr1,Il20rb,Serpinb9,Ptges,Nlrp6,Tgfb2
Monarch	MP:0001819	Abnormal immune cell physiology	13	1293	0.88	3.46e-06	10090.ENSMUSP00000000450,10090.ENSMUSP00000002678,10090.ENSMUSP00000014743,10090.ENSMUSP00000018644,10090.ENSMUSP00000033956,10090.ENSMUSP00000052600,10090.ENSMUSP00000056774,10090.ENSMUSP00000078875,10090.ENSMUSP00000096057,10090.ENSMUSP00000099002,10090.ENSMUSP00000099916,10090.ENSMUSP00000139357,10090.ENSMUSP00000142149	Pparg,Tgfb1,Csf1,Adora2b,Ido1,Ffar2,Pik3r1,Fcer1g,Il20rb,Serpinb9,Ptges,Nlrp6,Tgfb2
Monarch	MP:0001845	Abnormal inflammatory response	11	824	1	4.17e-06	10090.ENSMUSP00000000450,10090.ENSMUSP00000002678,10090.ENSMUSP00000018644,10090.ENSMUSP00000024988,10090.ENSMUSP00000027559,10090.ENSMUSP00000033956,10090.ENSMUSP00000052600,10090.ENSMUSP00000078875,10090.ENSMUSP00000096057,10090.ENSMUSP00000099916,10090.ENSMUSP00000139357	Pparg,Tgfb1,Adora2b,C3,Tnfrsf11a,Ido1,Ffar2,Fcer1g,Il20rb,Ptges,Nlrp6
Monarch	MP:0002420	Abnormal adaptive immunity	13	1345	0.86	4.44e-06	10090.ENSMUSP00000000450,10090.ENSMUSP00000002678,10090.ENSMUSP00000014743,10090.ENSMUSP00000018644,10090.ENSMUSP00000033956,10090.ENSMUSP00000052600,10090.ENSMUSP00000056774,10090.ENSMUSP00000078875,10090.ENSMUSP00000096057,10090.ENSMUSP00000099002,10090.ENSMUSP00000099916,10090.ENSMUSP00000139357,10090.ENSMUSP00000142149	Pparg,Tgfb1,Csf1,Adora2b,Ido1,Ffar2,Pik3r1,Fcer1g,Il20rb,Serpinb9,Ptges,Nlrp6,Tgfb2
Monarch	MP:0005397	Hematopoietic system phenotype	18	3444	0.6	1.73e-05	10090.ENSMUSP00000000450,10090.ENSMUSP00000001780,10090.ENSMUSP00000002678,10090.ENSMUSP00000014743,10090.ENSMUSP00000018644,10090.ENSMUSP00000024988,10090.ENSMUSP00000027559,10090.ENSMUSP00000032089,10090.ENSMUSP00000052600,10090.ENSMUSP00000056774,10090.ENSMUSP00000069457,10090.ENSMUSP00000078875,10090.ENSMUSP00000091318,10090.ENSMUSP00000096057,10090.ENSMUSP00000099002,10090.ENSMUSP00000099916…	Pparg,Akt1,Tgfb1,Csf1,Adora2b,C3,Tnfrsf11a,Reg3g,Ffar2,Pik3r1,Ghr,Fcer1g,Plscr1,Il20rb,Serpinb9,Ptges,Nlrp6,Tgfb2
Monarch	MP:0002442	Abnormal leukocyte physiology	12	1254	0.86	2.01e-05	10090.ENSMUSP00000000450,10090.ENSMUSP00000002678,10090.ENSMUSP00000014743,10090.ENSMUSP00000018644,10090.ENSMUSP00000052600,10090.ENSMUSP00000056774,10090.ENSMUSP00000078875,10090.ENSMUSP00000096057,10090.ENSMUSP00000099002,10090.ENSMUSP00000099916,10090.ENSMUSP00000139357,10090.ENSMUSP00000142149	Pparg,Tgfb1,Csf1,Adora2b,Ffar2,Pik3r1,Fcer1g,Il20rb,Serpinb9,Ptges,Nlrp6,Tgfb2
Monarch	MP:0009642	Abnormal blood homeostasis	17	3082	0.62	2.25e-05	10090.ENSMUSP00000000450,10090.ENSMUSP00000001780,10090.ENSMUSP00000002678,10090.ENSMUSP00000006136,10090.ENSMUSP00000014743,10090.ENSMUSP00000018644,10090.ENSMUSP00000024988,10090.ENSMUSP00000032089,10090.ENSMUSP00000048704,10090.ENSMUSP00000052600,10090.ENSMUSP00000056774,10090.ENSMUSP00000069457,10090.ENSMUSP00000078875,10090.ENSMUSP00000083656,10090.ENSMUSP00000096057,10090.ENSMUSP00000119150…	Pparg,Akt1,Tgfb1,Dnase1,Csf1,Adora2b,C3,Reg3g,Serpinf2,Ffar2,Pik3r1,Ghr,Fcer1g,Adora1,Il20rb,Saa1,Nlrp6
Monarch	MP:0001547	Abnormal lipid level	10	783	0.98	2.46e-05	10090.ENSMUSP00000000450,10090.ENSMUSP00000001780,10090.ENSMUSP00000024988,10090.ENSMUSP00000027559,10090.ENSMUSP00000032089,10090.ENSMUSP00000052600,10090.ENSMUSP00000056774,10090.ENSMUSP00000069457,10090.ENSMUSP00000099916,10090.ENSMUSP00000119150	Pparg,Akt1,C3,Tnfrsf11a,Reg3g,Ffar2,Pik3r1,Ghr,Ptges,Saa1
Monarch	MP:0005164	Abnormal response to injury	9	592	1.06	2.94e-05	10090.ENSMUSP00000000450,10090.ENSMUSP00000002678,10090.ENSMUSP00000018644,10090.ENSMUSP00000024988,10090.ENSMUSP00000048704,10090.ENSMUSP00000078875,10090.ENSMUSP00000083656,10090.ENSMUSP00000099916,10090.ENSMUSP00000139357	Pparg,Tgfb1,Adora2b,C3,Serpinf2,Fcer1g,Adora1,Ptges,Nlrp6
Monarch	MP:0002452	Abnormal professional antigen presenting cell physiology	10	843	0.95	4.02e-05	10090.ENSMUSP00000000450,10090.ENSMUSP00000014743,10090.ENSMUSP00000018644,10090.ENSMUSP00000033956,10090.ENSMUSP00000056774,10090.ENSMUSP00000078875,10090.ENSMUSP00000099002,10090.ENSMUSP00000099916,10090.ENSMUSP00000139357,10090.ENSMUSP00000142149	Pparg,Csf1,Adora2b,Ido1,Pik3r1,Fcer1g,Serpinb9,Ptges,Nlrp6,Tgfb2
Monarch	MP:0008713	Abnormal cytokine level	8	438	1.14	4.02e-05	10090.ENSMUSP00000002678,10090.ENSMUSP00000018644,10090.ENSMUSP00000024988,10090.ENSMUSP00000033956,10090.ENSMUSP00000052600,10090.ENSMUSP00000069457,10090.ENSMUSP00000078875,10090.ENSMUSP00000139357	Tgfb1,Adora2b,C3,Ido1,Ffar2,Ghr,Fcer1g,Nlrp6
Monarch	MP:0008872	Abnormal physiological response to xenobiotic	9	639	1.03	4.47e-05	10090.ENSMUSP00000000450,10090.ENSMUSP00000002678,10090.ENSMUSP00000006136,10090.ENSMUSP00000014743,10090.ENSMUSP00000018644,10090.ENSMUSP00000052600,10090.ENSMUSP00000078875,10090.ENSMUSP00000101299,10090.ENSMUSP00000139357	Pparg,Tgfb1,Dnase1,Csf1,Adora2b,Ffar2,Fcer1g,Park7,Nlrp6
Monarch	MP:0001846	Increased inflammatory response	9	652	1.02	4.79e-05	10090.ENSMUSP00000000450,10090.ENSMUSP00000002678,10090.ENSMUSP00000018644,10090.ENSMUSP00000024988,10090.ENSMUSP00000033956,10090.ENSMUSP00000052600,10090.ENSMUSP00000096057,10090.ENSMUSP00000099916,10090.ENSMUSP00000139357	Pparg,Tgfb1,Adora2b,C3,Ido1,Ffar2,Il20rb,Ptges,Nlrp6
Monarch	MP:0009661	Abnormal pregnancy	6	175	1.41	4.79e-05	10090.ENSMUSP00000000450,10090.ENSMUSP00000014743,10090.ENSMUSP00000024988,10090.ENSMUSP00000027559,10090.ENSMUSP00000033956,10090.ENSMUSP00000069457	Pparg,Csf1,C3,Tnfrsf11a,Ido1,Ghr
Monarch	MP:0002425	Abnormal susceptibility to autoimmune disorder	7	310	1.23	5.04e-05	10090.ENSMUSP00000000450,10090.ENSMUSP00000002678,10090.ENSMUSP00000006136,10090.ENSMUSP00000024988,10090.ENSMUSP00000052600,10090.ENSMUSP00000069457,10090.ENSMUSP00000078875	Pparg,Tgfb1,Dnase1,C3,Ffar2,Ghr,Fcer1g
Monarch	MP:0005385	Cardiovascular system phenotype	16	2947	0.61	5.04e-05	10090.ENSMUSP00000000450,10090.ENSMUSP00000001780,10090.ENSMUSP00000002678,10090.ENSMUSP00000014743,10090.ENSMUSP00000018644,10090.ENSMUSP00000024988,10090.ENSMUSP00000033956,10090.ENSMUSP00000052600,10090.ENSMUSP00000056774,10090.ENSMUSP00000069457,10090.ENSMUSP00000078875,10090.ENSMUSP00000083656,10090.ENSMUSP00000091318,10090.ENSMUSP00000099916,10090.ENSMUSP00000139357,10090.ENSMUSP00000142149	Pparg,Akt1,Tgfb1,Csf1,Adora2b,C3,Ido1,Ffar2,Pik3r1,Ghr,Fcer1g,Adora1,Plscr1,Ptges,Nlrp6,Tgfb2
Monarch	MP:0002723	Abnormal immune serum protein physiology	10	969	0.89	9.11e-05	10090.ENSMUSP00000000450,10090.ENSMUSP00000002678,10090.ENSMUSP00000018644,10090.ENSMUSP00000024988,10090.ENSMUSP00000033956,10090.ENSMUSP00000052600,10090.ENSMUSP00000069457,10090.ENSMUSP00000078875,10090.ENSMUSP00000096057,10090.ENSMUSP00000139357	Pparg,Tgfb1,Adora2b,C3,Ido1,Ffar2,Ghr,Fcer1g,Il20rb,Nlrp6
Monarch	MP:0000685	Abnormal immune system morphology	14	2326	0.66	0.00013	10090.ENSMUSP00000000450,10090.ENSMUSP00000001780,10090.ENSMUSP00000002678,10090.ENSMUSP00000014743,10090.ENSMUSP00000024988,10090.ENSMUSP00000027559,10090.ENSMUSP00000032089,10090.ENSMUSP00000056774,10090.ENSMUSP00000069457,10090.ENSMUSP00000078875,10090.ENSMUSP00000091318,10090.ENSMUSP00000096057,10090.ENSMUSP00000099002,10090.ENSMUSP00000139357	Pparg,Akt1,Tgfb1,Csf1,C3,Tnfrsf11a,Reg3g,Pik3r1,Ghr,Fcer1g,Plscr1,Il20rb,Serpinb9,Nlrp6
Monarch	MP:0002419	Abnormal innate immunity	8	544	1.04	0.00013	10090.ENSMUSP00000000450,10090.ENSMUSP00000014743,10090.ENSMUSP00000018644,10090.ENSMUSP00000024988,10090.ENSMUSP00000052600,10090.ENSMUSP00000078875,10090.ENSMUSP00000099916,10090.ENSMUSP00000142149	Pparg,Csf1,Adora2b,C3,Ffar2,Fcer1g,Ptges,Tgfb2
Monarch	MP:0000230	Abnormal systemic arterial blood pressure	6	232	1.29	0.00017	10090.ENSMUSP00000000450,10090.ENSMUSP00000002678,10090.ENSMUSP00000018644,10090.ENSMUSP00000033956,10090.ENSMUSP00000069457,10090.ENSMUSP00000139357	Pparg,Tgfb1,Adora2b,Ido1,Ghr,Nlrp6
Monarch	MP:0003009	Abnormal cytokine secretion	8	594	1.01	0.00022	10090.ENSMUSP00000000450,10090.ENSMUSP00000002678,10090.ENSMUSP00000018644,10090.ENSMUSP00000033956,10090.ENSMUSP00000052600,10090.ENSMUSP00000078875,10090.ENSMUSP00000096057,10090.ENSMUSP00000139357	Pparg,Tgfb1,Adora2b,Ido1,Ffar2,Fcer1g,Il20rb,Nlrp6
Monarch	MP:0013558	Abnormal exocrine gland morphology	9	864	0.89	0.0003	10090.ENSMUSP00000000450,10090.ENSMUSP00000001780,10090.ENSMUSP00000002678,10090.ENSMUSP00000014743,10090.ENSMUSP00000027559,10090.ENSMUSP00000069457,10090.ENSMUSP00000096057,10090.ENSMUSP00000139357,10090.ENSMUSP00000142149	Pparg,Akt1,Tgfb1,Csf1,Tnfrsf11a,Ghr,Il20rb,Nlrp6,Tgfb2
Monarch	MP:0004985	Decreased osteoclast cell number	4	63	1.68	0.00043	10090.ENSMUSP00000000450,10090.ENSMUSP00000014743,10090.ENSMUSP00000024988,10090.ENSMUSP00000027559	Pparg,Csf1,C3,Tnfrsf11a
Monarch	MP:0002376	Abnormal dendritic cell physiology	5	155	1.39	0.00046	10090.ENSMUSP00000014743,10090.ENSMUSP00000018644,10090.ENSMUSP00000033956,10090.ENSMUSP00000078875,10090.ENSMUSP00000099002	Csf1,Adora2b,Ido1,Fcer1g,Serpinb9
Monarch	MP:0020148	Abnormal sensitivity to induced morbidity/mortality	7	458	1.06	0.00046	10090.ENSMUSP00000000450,10090.ENSMUSP00000006136,10090.ENSMUSP00000018644,10090.ENSMUSP00000024988,10090.ENSMUSP00000052600,10090.ENSMUSP00000078875,10090.ENSMUSP00000139357	Pparg,Dnase1,Adora2b,C3,Ffar2,Fcer1g,Nlrp6
Monarch	MP:0008568	Abnormal interleukin secretion	7	478	1.04	0.00057	10090.ENSMUSP00000000450,10090.ENSMUSP00000002678,10090.ENSMUSP00000018644,10090.ENSMUSP00000033956,10090.ENSMUSP00000078875,10090.ENSMUSP00000096057,10090.ENSMUSP00000139357	Pparg,Tgfb1,Adora2b,Ido1,Fcer1g,Il20rb,Nlrp6
Monarch	MP:0001729	Impaired embryo implantation	3	18	2.1	0.00059	10090.ENSMUSP00000014743,10090.ENSMUSP00000024988,10090.ENSMUSP00000069457	Csf1,C3,Ghr
Monarch	MP:0002148	Abnormal hypersensitivity reaction	5	170	1.35	0.00066	10090.ENSMUSP00000018644,10090.ENSMUSP00000033956,10090.ENSMUSP00000078875,10090.ENSMUSP00000096057,10090.ENSMUSP00000099916	Adora2b,Ido1,Fcer1g,Il20rb,Ptges
Monarch	MP:0009765	Abnormal xenobiotic induced morbidity/mortality	5	171	1.34	0.00067	10090.ENSMUSP00000000450,10090.ENSMUSP00000006136,10090.ENSMUSP00000052600,10090.ENSMUSP00000078875,10090.ENSMUSP00000139357	Pparg,Dnase1,Ffar2,Fcer1g,Nlrp6
Monarch	MP:0005351	Decreased susceptibility to autoimmune disorder	5	177	1.33	0.00077	10090.ENSMUSP00000002678,10090.ENSMUSP00000006136,10090.ENSMUSP00000024988,10090.ENSMUSP00000069457,10090.ENSMUSP00000078875	Tgfb1,Dnase1,C3,Ghr,Fcer1g
Monarch	MP:0008246	Abnormal leukocyte morphology	11	1632	0.71	0.0008	10090.ENSMUSP00000000450,10090.ENSMUSP00000002678,10090.ENSMUSP00000014743,10090.ENSMUSP00000024988,10090.ENSMUSP00000027559,10090.ENSMUSP00000032089,10090.ENSMUSP00000056774,10090.ENSMUSP00000078875,10090.ENSMUSP00000091318,10090.ENSMUSP00000096057,10090.ENSMUSP00000099002	Pparg,Tgfb1,Csf1,C3,Tnfrsf11a,Reg3g,Pik3r1,Fcer1g,Plscr1,Il20rb,Serpinb9
Monarch	MP:0000350	Abnormal cell proliferation	10	1331	0.75	0.00091	10090.ENSMUSP00000000450,10090.ENSMUSP00000001780,10090.ENSMUSP00000002678,10090.ENSMUSP00000024988,10090.ENSMUSP00000032961,10090.ENSMUSP00000056774,10090.ENSMUSP00000069457,10090.ENSMUSP00000078875,10090.ENSMUSP00000096057,10090.ENSMUSP00000139357	Pparg,Akt1,Tgfb1,C3,Nupr1,Pik3r1,Ghr,Fcer1g,Il20rb,Nlrp6
Monarch	MP:0002498	Abnormal acute inflammation	6	338	1.13	0.00091	10090.ENSMUSP00000018644,10090.ENSMUSP00000027559,10090.ENSMUSP00000033956,10090.ENSMUSP00000078875,10090.ENSMUSP00000096057,10090.ENSMUSP00000099916	Adora2b,Tnfrsf11a,Ido1,Fcer1g,Il20rb,Ptges
Monarch	MP:0030969	Increased circulating adiponectin level	3	22	2.01	0.00091	10090.ENSMUSP00000000450,10090.ENSMUSP00000001780,10090.ENSMUSP00000069457	Pparg,Akt1,Ghr
Monarch	MP:0000249	Abnormal blood vessel physiology	6	345	1.12	0.00099	10090.ENSMUSP00000000450,10090.ENSMUSP00000002678,10090.ENSMUSP00000018644,10090.ENSMUSP00000024988,10090.ENSMUSP00000033956,10090.ENSMUSP00000099916	Pparg,Tgfb1,Adora2b,C3,Ido1,Ptges
Monarch	MP:0005502	Abnormal renal/urinary system physiology	6	356	1.1	0.0011	10090.ENSMUSP00000000450,10090.ENSMUSP00000002678,10090.ENSMUSP00000006136,10090.ENSMUSP00000024988,10090.ENSMUSP00000083656,10090.ENSMUSP00000139357	Pparg,Tgfb1,Dnase1,C3,Adora1,Nlrp6
Monarch	MP:0000217	Abnormal leukocyte cell number	10	1390	0.73	0.0012	10090.ENSMUSP00000000450,10090.ENSMUSP00000002678,10090.ENSMUSP00000014743,10090.ENSMUSP00000024988,10090.ENSMUSP00000027559,10090.ENSMUSP00000032089,10090.ENSMUSP00000056774,10090.ENSMUSP00000078875,10090.ENSMUSP00000091318,10090.ENSMUSP00000096057	Pparg,Tgfb1,Csf1,C3,Tnfrsf11a,Reg3g,Pik3r1,Fcer1g,Plscr1,Il20rb
Monarch	MP:0001927	Abnormal estrous cycle	4	95	1.5	0.0014	10090.ENSMUSP00000000450,10090.ENSMUSP00000014743,10090.ENSMUSP00000024988,10090.ENSMUSP00000069457	Pparg,Csf1,C3,Ghr
Monarch	MP:0008469	Abnormal protein level	10	1450	0.72	0.0017	10090.ENSMUSP00000000450,10090.ENSMUSP00000002678,10090.ENSMUSP00000018644,10090.ENSMUSP00000024988,10090.ENSMUSP00000033956,10090.ENSMUSP00000052600,10090.ENSMUSP00000069457,10090.ENSMUSP00000078875,10090.ENSMUSP00000096057,10090.ENSMUSP00000139357	Pparg,Tgfb1,Adora2b,C3,Ido1,Ffar2,Ghr,Fcer1g,Il20rb,Nlrp6
Monarch	MP:0003949	Abnormal circulating lipid level	6	400	1.05	0.002	10090.ENSMUSP00000000450,10090.ENSMUSP00000024988,10090.ENSMUSP00000032089,10090.ENSMUSP00000052600,10090.ENSMUSP00000069457,10090.ENSMUSP00000119150	Pparg,C3,Reg3g,Ffar2,Ghr,Saa1
Monarch	MP:0009132	Abnormal white fat cell size	4	107	1.45	0.002	10090.ENSMUSP00000000450,10090.ENSMUSP00000002678,10090.ENSMUSP00000056774,10090.ENSMUSP00000069457	Pparg,Tgfb1,Pik3r1,Ghr
Monarch	MP:0009006	Prolonged estrous cycle	3	34	1.82	0.0023	10090.ENSMUSP00000014743,10090.ENSMUSP00000024988,10090.ENSMUSP00000069457	Csf1,C3,Ghr
Monarch	MP:0009506	Abnormal mammary gland alveolus morphology	3	34	1.82	0.0023	10090.ENSMUSP00000000450,10090.ENSMUSP00000001780,10090.ENSMUSP00000014743	Pparg,Akt1,Csf1
Monarch	MP:0001544	Abnormal cardiovascular system physiology	10	1528	0.69	0.0024	10090.ENSMUSP00000000450,10090.ENSMUSP00000002678,10090.ENSMUSP00000018644,10090.ENSMUSP00000024988,10090.ENSMUSP00000033956,10090.ENSMUSP00000069457,10090.ENSMUSP00000078875,10090.ENSMUSP00000091318,10090.ENSMUSP00000099916,10090.ENSMUSP00000139357	Pparg,Tgfb1,Adora2b,C3,Ido1,Ghr,Fcer1g,Plscr1,Ptges,Nlrp6
Monarch	MP:0002451	Abnormal macrophage physiology	6	420	1.03	0.0024	10090.ENSMUSP00000000450,10090.ENSMUSP00000014743,10090.ENSMUSP00000018644,10090.ENSMUSP00000078875,10090.ENSMUSP00000099916,10090.ENSMUSP00000142149	Pparg,Csf1,Adora2b,Fcer1g,Ptges,Tgfb2
Monarch	MP:0008686	Abnormal interleukin-2 secretion	4	114	1.42	0.0024	10090.ENSMUSP00000000450,10090.ENSMUSP00000002678,10090.ENSMUSP00000078875,10090.ENSMUSP00000096057	Pparg,Tgfb1,Fcer1g,Il20rb
Monarch	MP:0005379	Endocrine/exocrine gland phenotype	12	2317	0.59	0.0026	10090.ENSMUSP00000000450,10090.ENSMUSP00000001780,10090.ENSMUSP00000002678,10090.ENSMUSP00000014743,10090.ENSMUSP00000027559,10090.ENSMUSP00000032961,10090.ENSMUSP00000052600,10090.ENSMUSP00000056774,10090.ENSMUSP00000069457,10090.ENSMUSP00000096057,10090.ENSMUSP00000139357,10090.ENSMUSP00000142149	Pparg,Akt1,Tgfb1,Csf1,Tnfrsf11a,Nupr1,Ffar2,Pik3r1,Ghr,Il20rb,Nlrp6,Tgfb2
Monarch	MP:0002970	Abnormal white adipose tissue morphology	5	252	1.17	0.0027	10090.ENSMUSP00000000450,10090.ENSMUSP00000002678,10090.ENSMUSP00000024988,10090.ENSMUSP00000056774,10090.ENSMUSP00000069457	Pparg,Tgfb1,C3,Pik3r1,Ghr
Monarch	MP:0004828	Decreased susceptibility to autoimmune hemolytic anemia	2	4	2.58	0.0031	10090.ENSMUSP00000024988,10090.ENSMUSP00000078875	C3,Fcer1g
Monarch	MP:0008559	Abnormal interferon-gamma secretion	5	263	1.16	0.0031	10090.ENSMUSP00000000450,10090.ENSMUSP00000002678,10090.ENSMUSP00000033956,10090.ENSMUSP00000078875,10090.ENSMUSP00000096057	Pparg,Tgfb1,Ido1,Fcer1g,Il20rb
Monarch	MP:0005367	Renal/urinary system phenotype	9	1268	0.73	0.0032	10090.ENSMUSP00000000450,10090.ENSMUSP00000002678,10090.ENSMUSP00000006136,10090.ENSMUSP00000024988,10090.ENSMUSP00000033956,10090.ENSMUSP00000069457,10090.ENSMUSP00000083656,10090.ENSMUSP00000139357,10090.ENSMUSP00000142149	Pparg,Tgfb1,Dnase1,C3,Ido1,Ghr,Adora1,Nlrp6,Tgfb2
Monarch	MP:0008566	Increased interferon-gamma secretion	4	127	1.38	0.0032	10090.ENSMUSP00000000450,10090.ENSMUSP00000002678,10090.ENSMUSP00000033956,10090.ENSMUSP00000096057	Pparg,Tgfb1,Ido1,Il20rb
Monarch	MP:0000313	Abnormal cell death	10	1622	0.67	0.0033	10090.ENSMUSP00000000450,10090.ENSMUSP00000001780,10090.ENSMUSP00000002678,10090.ENSMUSP00000006136,10090.ENSMUSP00000014743,10090.ENSMUSP00000024988,10090.ENSMUSP00000032961,10090.ENSMUSP00000099002,10090.ENSMUSP00000101299,10090.ENSMUSP00000142149	Pparg,Akt1,Tgfb1,Dnase1,Csf1,C3,Nupr1,Serpinb9,Park7,Tgfb2
Monarch	MP:0001120	Abnormal uterus morphology	5	274	1.14	0.0035	10090.ENSMUSP00000001780,10090.ENSMUSP00000014743,10090.ENSMUSP00000069457,10090.ENSMUSP00000096057,10090.ENSMUSP00000142149	Akt1,Csf1,Ghr,Il20rb,Tgfb2
Monarch	MP:0010155	Abnormal intestine physiology	5	276	1.13	0.0036	10090.ENSMUSP00000002678,10090.ENSMUSP00000032089,10090.ENSMUSP00000052600,10090.ENSMUSP00000139357,10090.ENSMUSP00000142149	Tgfb1,Reg3g,Ffar2,Nlrp6,Tgfb2
Monarch	MP:0008661	Decreased interleukin-10 secretion	3	44	1.71	0.0037	10090.ENSMUSP00000018644,10090.ENSMUSP00000078875,10090.ENSMUSP00000096057	Adora2b,Fcer1g,Il20rb
Monarch	MP:0001919	Abnormal reproductive system physiology	9	1317	0.71	0.0039	10090.ENSMUSP00000000450,10090.ENSMUSP00000001780,10090.ENSMUSP00000014743,10090.ENSMUSP00000018644,10090.ENSMUSP00000024988,10090.ENSMUSP00000027559,10090.ENSMUSP00000033956,10090.ENSMUSP00000069457,10090.ENSMUSP00000142149	Pparg,Akt1,Csf1,Adora2b,C3,Tnfrsf11a,Ido1,Ghr,Tgfb2
Monarch	MP:0002396	Abnormal hematopoietic system morphology/development	13	2924	0.52	0.0039	10090.ENSMUSP00000000450,10090.ENSMUSP00000001780,10090.ENSMUSP00000002678,10090.ENSMUSP00000014743,10090.ENSMUSP00000024988,10090.ENSMUSP00000027559,10090.ENSMUSP00000032089,10090.ENSMUSP00000056774,10090.ENSMUSP00000069457,10090.ENSMUSP00000078875,10090.ENSMUSP00000091318,10090.ENSMUSP00000096057,10090.ENSMUSP00000099002	Pparg,Akt1,Tgfb1,Csf1,C3,Tnfrsf11a,Reg3g,Pik3r1,Ghr,Fcer1g,Plscr1,Il20rb,Serpinb9
Monarch	MP:0008195	Abnormal professional antigen presenting cell morphology	7	720	0.86	0.0039	10090.ENSMUSP00000000450,10090.ENSMUSP00000002678,10090.ENSMUSP00000014743,10090.ENSMUSP00000024988,10090.ENSMUSP00000027559,10090.ENSMUSP00000056774,10090.ENSMUSP00000078875	Pparg,Tgfb1,Csf1,C3,Tnfrsf11a,Pik3r1,Fcer1g
Monarch	MP:0008687	Increased interleukin-2 secretion	3	45	1.7	0.0039	10090.ENSMUSP00000000450,10090.ENSMUSP00000002678,10090.ENSMUSP00000096057	Pparg,Tgfb1,Il20rb
Monarch	MP:0002163	Abnormal gland morphology	11	2083	0.6	0.0042	10090.ENSMUSP00000000450,10090.ENSMUSP00000001780,10090.ENSMUSP00000002678,10090.ENSMUSP00000014743,10090.ENSMUSP00000027559,10090.ENSMUSP00000032961,10090.ENSMUSP00000056774,10090.ENSMUSP00000069457,10090.ENSMUSP00000096057,10090.ENSMUSP00000139357,10090.ENSMUSP00000142149	Pparg,Akt1,Tgfb1,Csf1,Tnfrsf11a,Nupr1,Pik3r1,Ghr,Il20rb,Nlrp6,Tgfb2
Monarch	MP:0002842	Increased systemic arterial blood pressure	4	145	1.32	0.0043	10090.ENSMUSP00000000450,10090.ENSMUSP00000002678,10090.ENSMUSP00000018644,10090.ENSMUSP00000033956	Pparg,Tgfb1,Adora2b,Ido1
Monarch	MP:0020912	Abnormal susceptibility to Riboviria infection	4	145	1.32	0.0043	10090.ENSMUSP00000024988,10090.ENSMUSP00000032089,10090.ENSMUSP00000099002,10090.ENSMUSP00000139357	C3,Reg3g,Serpinb9,Nlrp6
Monarch	MP:0008751	Abnormal interleukin level	5	300	1.1	0.0044	10090.ENSMUSP00000002678,10090.ENSMUSP00000018644,10090.ENSMUSP00000024988,10090.ENSMUSP00000069457,10090.ENSMUSP00000139357	Tgfb1,Adora2b,C3,Ghr,Nlrp6
Monarch	MP:0010878	Increased trabecular bone volume	3	49	1.66	0.0044	10090.ENSMUSP00000000450,10090.ENSMUSP00000014743,10090.ENSMUSP00000027559	Pparg,Csf1,Tnfrsf11a
Monarch	MP:0006269	Abnormal mammary gland growth during pregnancy	3	50	1.66	0.0045	10090.ENSMUSP00000000450,10090.ENSMUSP00000014743,10090.ENSMUSP00000027559	Pparg,Csf1,Tnfrsf11a
Monarch	MP:0000187	Abnormal triglyceride level	5	305	1.09	0.0046	10090.ENSMUSP00000000450,10090.ENSMUSP00000001780,10090.ENSMUSP00000024988,10090.ENSMUSP00000056774,10090.ENSMUSP00000069457	Pparg,Akt1,C3,Pik3r1,Ghr
Monarch	MP:0005369	Muscle phenotype	9	1382	0.69	0.0047	10090.ENSMUSP00000000450,10090.ENSMUSP00000001780,10090.ENSMUSP00000002678,10090.ENSMUSP00000014743,10090.ENSMUSP00000033956,10090.ENSMUSP00000056774,10090.ENSMUSP00000069457,10090.ENSMUSP00000099301,10090.ENSMUSP00000142149	Pparg,Akt1,Tgfb1,Csf1,Ido1,Pik3r1,Ghr,Selenos,Tgfb2
Monarch	MP:0009209	Abnormal internal female genitalia morphology	6	512	0.95	0.0047	10090.ENSMUSP00000001780,10090.ENSMUSP00000014743,10090.ENSMUSP00000032961,10090.ENSMUSP00000069457,10090.ENSMUSP00000096057,10090.ENSMUSP00000142149	Akt1,Csf1,Nupr1,Ghr,Il20rb,Tgfb2
Monarch	MP:0004986	Abnormal osteoblast morphology	4	154	1.29	0.0048	10090.ENSMUSP00000000450,10090.ENSMUSP00000002678,10090.ENSMUSP00000014743,10090.ENSMUSP00000027559	Pparg,Tgfb1,Csf1,Tnfrsf11a
Monarch	MP:0008247	Abnormal mononuclear cell morphology	9	1387	0.69	0.0048	10090.ENSMUSP00000000450,10090.ENSMUSP00000002678,10090.ENSMUSP00000014743,10090.ENSMUSP00000024988,10090.ENSMUSP00000027559,10090.ENSMUSP00000032089,10090.ENSMUSP00000056774,10090.ENSMUSP00000096057,10090.ENSMUSP00000099002	Pparg,Tgfb1,Csf1,C3,Tnfrsf11a,Reg3g,Pik3r1,Il20rb,Serpinb9
Monarch	MP:0001663	Abnormal digestive system physiology	6	521	0.94	0.0049	10090.ENSMUSP00000002678,10090.ENSMUSP00000024988,10090.ENSMUSP00000032089,10090.ENSMUSP00000052600,10090.ENSMUSP00000139357,10090.ENSMUSP00000142149	Tgfb1,C3,Reg3g,Ffar2,Nlrp6,Tgfb2
Monarch	MP:0010868	Increased bone trabecula number	3	54	1.62	0.005	10090.ENSMUSP00000000450,10090.ENSMUSP00000014743,10090.ENSMUSP00000027559	Pparg,Csf1,Tnfrsf11a
Monarch	MP:0011521	Decreased placental labyrinth size	3	54	1.62	0.005	10090.ENSMUSP00000000450,10090.ENSMUSP00000001780,10090.ENSMUSP00000024988	Pparg,Akt1,C3
Monarch	MP:0004041	Increased susceptibility to kidney reperfusion injury	2	7	2.33	0.0051	10090.ENSMUSP00000002678,10090.ENSMUSP00000083656	Tgfb1,Adora1
Monarch	MP:0005133	Increased luteinizing hormone level	2	7	2.33	0.0051	10090.ENSMUSP00000000450,10090.ENSMUSP00000032961	Pparg,Nupr1
Monarch	MP:0008118	Absent Langerhans cell	2	7	2.33	0.0051	10090.ENSMUSP00000002678,10090.ENSMUSP00000014743	Tgfb1,Csf1
Monarch	MP:0000452	Abnormal mouth morphology	5	323	1.07	0.0053	10090.ENSMUSP00000001780,10090.ENSMUSP00000002678,10090.ENSMUSP00000014743,10090.ENSMUSP00000027559,10090.ENSMUSP00000142149	Akt1,Tgfb1,Csf1,Tnfrsf11a,Tgfb2
Monarch	MP:0002406	Increased susceptibility to infection	5	324	1.07	0.0053	10090.ENSMUSP00000024988,10090.ENSMUSP00000032089,10090.ENSMUSP00000078875,10090.ENSMUSP00000099002,10090.ENSMUSP00000139357	C3,Reg3g,Fcer1g,Serpinb9,Nlrp6
Monarch	MP:0002971	Abnormal brown adipose tissue morphology	4	165	1.26	0.0056	10090.ENSMUSP00000000450,10090.ENSMUSP00000024988,10090.ENSMUSP00000056774,10090.ENSMUSP00000069457	Pparg,C3,Pik3r1,Ghr
Monarch	MP:0008037	Abnormal T cell morphology	7	808	0.81	0.0058	10090.ENSMUSP00000000450,10090.ENSMUSP00000002678,10090.ENSMUSP00000027559,10090.ENSMUSP00000032089,10090.ENSMUSP00000056774,10090.ENSMUSP00000096057,10090.ENSMUSP00000099002	Pparg,Tgfb1,Tnfrsf11a,Reg3g,Pik3r1,Il20rb,Serpinb9
Monarch	MP:0010210	Abnormal circulating cytokine level	5	337	1.05	0.0061	10090.ENSMUSP00000018644,10090.ENSMUSP00000024988,10090.ENSMUSP00000052600,10090.ENSMUSP00000069457,10090.ENSMUSP00000139357	Adora2b,C3,Ffar2,Ghr,Nlrp6
Monarch	MP:0009763	Increased sensitivity to induced morbidity/mortality	5	343	1.04	0.0065	10090.ENSMUSP00000000450,10090.ENSMUSP00000018644,10090.ENSMUSP00000024988,10090.ENSMUSP00000052600,10090.ENSMUSP00000139357	Pparg,Adora2b,C3,Ffar2,Nlrp6
Monarch	MP:0013327	Abnormal male reproductive gland physiology	3	62	1.56	0.0065	10090.ENSMUSP00000014743,10090.ENSMUSP00000069457,10090.ENSMUSP00000142149	Csf1,Ghr,Tgfb2
Monarch	MP:0009133	Decreased white fat cell size	3	66	1.53	0.0077	10090.ENSMUSP00000000450,10090.ENSMUSP00000002678,10090.ENSMUSP00000056774	Pparg,Tgfb1,Pik3r1
Monarch	MP:0003945	Abnormal lymphocyte physiology	7	862	0.79	0.008	10090.ENSMUSP00000000450,10090.ENSMUSP00000002678,10090.ENSMUSP00000056774,10090.ENSMUSP00000078875,10090.ENSMUSP00000096057,10090.ENSMUSP00000099002,10090.ENSMUSP00000139357	Pparg,Tgfb1,Pik3r1,Fcer1g,Il20rb,Serpinb9,Nlrp6
Monarch	MP:0003973	Increased pituitary hormone level	3	67	1.53	0.008	10090.ENSMUSP00000000450,10090.ENSMUSP00000032961,10090.ENSMUSP00000069457	Pparg,Nupr1,Ghr
Monarch	MP:0005381	Digestive/alimentary phenotype	8	1173	0.71	0.008	10090.ENSMUSP00000001780,10090.ENSMUSP00000002678,10090.ENSMUSP00000024988,10090.ENSMUSP00000027559,10090.ENSMUSP00000032089,10090.ENSMUSP00000052600,10090.ENSMUSP00000139357,10090.ENSMUSP00000142149	Akt1,Tgfb1,C3,Tnfrsf11a,Reg3g,Ffar2,Nlrp6,Tgfb2
Monarch	MP:0009294	Increased interscapular fat pad weight	2	10	2.18	0.008	10090.ENSMUSP00000000450,10090.ENSMUSP00000069457	Pparg,Ghr
Monarch	MP:0011182	Decreased hematopoietic cell number	8	1171	0.71	0.008	10090.ENSMUSP00000000450,10090.ENSMUSP00000002678,10090.ENSMUSP00000014743,10090.ENSMUSP00000024988,10090.ENSMUSP00000027559,10090.ENSMUSP00000056774,10090.ENSMUSP00000078875,10090.ENSMUSP00000091318	Pparg,Tgfb1,Csf1,C3,Tnfrsf11a,Pik3r1,Fcer1g,Plscr1
Monarch	MP:0008882	Abnormal enterocyte physiology	3	70	1.51	0.0086	10090.ENSMUSP00000002678,10090.ENSMUSP00000139357,10090.ENSMUSP00000142149	Tgfb1,Nlrp6,Tgfb2
Monarch	MP:0004702	Increased circulating insulin-like growth factor I level	2	11	2.14	0.0089	10090.ENSMUSP00000056774,10090.ENSMUSP00000069457	Pik3r1,Ghr
Monarch	MP:0005266	Abnormal metabolism	6	607	0.87	0.0089	10090.ENSMUSP00000001780,10090.ENSMUSP00000002678,10090.ENSMUSP00000027559,10090.ENSMUSP00000033956,10090.ENSMUSP00000083656,10090.ENSMUSP00000096057	Akt1,Tgfb1,Tnfrsf11a,Ido1,Adora1,Il20rb
Monarch	MP:0010221	Abnormal T-helper 17 cell differentiation	2	11	2.14	0.0089	10090.ENSMUSP00000000450,10090.ENSMUSP00000002678	Pparg,Tgfb1
Monarch	MP:0013560	Abnormal endocrine gland morphology	7	888	0.77	0.0089	10090.ENSMUSP00000000450,10090.ENSMUSP00000001780,10090.ENSMUSP00000002678,10090.ENSMUSP00000014743,10090.ENSMUSP00000027559,10090.ENSMUSP00000056774,10090.ENSMUSP00000069457	Pparg,Akt1,Tgfb1,Csf1,Tnfrsf11a,Pik3r1,Ghr
Monarch	MP:0002429	Abnormal blood cell morphology/development	7	890	0.77	0.009	10090.ENSMUSP00000000450,10090.ENSMUSP00000002678,10090.ENSMUSP00000024988,10090.ENSMUSP00000027559,10090.ENSMUSP00000056774,10090.ENSMUSP00000078875,10090.ENSMUSP00000091318	Pparg,Tgfb1,C3,Tnfrsf11a,Pik3r1,Fcer1g,Plscr1
Monarch	MP:0013559	Abnormal exocrine gland physiology	4	196	1.19	0.009	10090.ENSMUSP00000002678,10090.ENSMUSP00000014743,10090.ENSMUSP00000027559,10090.ENSMUSP00000142149	Tgfb1,Csf1,Tnfrsf11a,Tgfb2
Monarch	MP:0000221	Decreased leukocyte cell number	7	896	0.77	0.0092	10090.ENSMUSP00000000450,10090.ENSMUSP00000002678,10090.ENSMUSP00000014743,10090.ENSMUSP00000024988,10090.ENSMUSP00000027559,10090.ENSMUSP00000056774,10090.ENSMUSP00000091318	Pparg,Tgfb1,Csf1,C3,Tnfrsf11a,Pik3r1,Plscr1
Monarch	MP:0005311	Abnormal circulating amino acid level	4	199	1.18	0.0093	10090.ENSMUSP00000000450,10090.ENSMUSP00000002678,10090.ENSMUSP00000006136,10090.ENSMUSP00000083656	Pparg,Tgfb1,Dnase1,Adora1
Monarch	MP:0002891	Increased insulin sensitivity	4	200	1.18	0.0094	10090.ENSMUSP00000000450,10090.ENSMUSP00000001780,10090.ENSMUSP00000056774,10090.ENSMUSP00000069457	Pparg,Akt1,Pik3r1,Ghr
Monarch	MP:0002136	Abnormal kidney physiology	4	201	1.18	0.0095	10090.ENSMUSP00000000450,10090.ENSMUSP00000002678,10090.ENSMUSP00000006136,10090.ENSMUSP00000083656	Pparg,Tgfb1,Dnase1,Adora1
Monarch	MP:0002551	Abnormal blood coagulation	4	201	1.18	0.0095	10090.ENSMUSP00000002678,10090.ENSMUSP00000024988,10090.ENSMUSP00000048704,10090.ENSMUSP00000078875	Tgfb1,C3,Serpinf2,Fcer1g
Monarch	MP:0004762	Increased anti-double stranded DNA antibody level	3	76	1.47	0.0095	10090.ENSMUSP00000000450,10090.ENSMUSP00000002678,10090.ENSMUSP00000006136	Pparg,Tgfb1,Dnase1
Monarch	MP:0008127	Decreased dendritic cell number	3	75	1.48	0.0095	10090.ENSMUSP00000002678,10090.ENSMUSP00000014743,10090.ENSMUSP00000078875	Tgfb1,Csf1,Fcer1g
Monarch	MP:0012306	Enhanced spatial learning	2	12	2.1	0.0095	10090.ENSMUSP00000024988,10090.ENSMUSP00000139357	C3,Nlrp6
Monarch	MP:0002164	Abnormal gland physiology	6	630	0.86	0.0096	10090.ENSMUSP00000002678,10090.ENSMUSP00000014743,10090.ENSMUSP00000027559,10090.ENSMUSP00000056774,10090.ENSMUSP00000069457,10090.ENSMUSP00000142149	Tgfb1,Csf1,Tnfrsf11a,Pik3r1,Ghr,Tgfb2
Monarch	MP:0005166	Decreased susceptibility to injury	4	205	1.17	0.0096	10090.ENSMUSP00000018644,10090.ENSMUSP00000024988,10090.ENSMUSP00000048704,10090.ENSMUSP00000078875	Adora2b,C3,Serpinf2,Fcer1g
Monarch	MP:0001876	Decreased inflammatory response	4	207	1.16	0.0098	10090.ENSMUSP00000027559,10090.ENSMUSP00000033956,10090.ENSMUSP00000052600,10090.ENSMUSP00000078875	Tnfrsf11a,Ido1,Ffar2,Fcer1g
Monarch	MP:0002531	Abnormal type I hypersensitivity reaction	3	78	1.46	0.0098	10090.ENSMUSP00000018644,10090.ENSMUSP00000078875,10090.ENSMUSP00000099916	Adora2b,Fcer1g,Ptges
Monarch	MP:0020982	Abnormal skin adnexa development	4	210	1.16	0.0102	10090.ENSMUSP00000000450,10090.ENSMUSP00000001780,10090.ENSMUSP00000014743,10090.ENSMUSP00000027559	Pparg,Akt1,Csf1,Tnfrsf11a
Monarch	MP:0008556	Abnormal tumor necrosis factor secretion	4	212	1.15	0.0105	10090.ENSMUSP00000018644,10090.ENSMUSP00000033956,10090.ENSMUSP00000052600,10090.ENSMUSP00000078875	Adora2b,Ido1,Ffar2,Fcer1g
Monarch	MP:0005389	Reproductive system phenotype	11	2458	0.53	0.0106	10090.ENSMUSP00000000450,10090.ENSMUSP00000001780,10090.ENSMUSP00000014743,10090.ENSMUSP00000018644,10090.ENSMUSP00000024988,10090.ENSMUSP00000027559,10090.ENSMUSP00000032961,10090.ENSMUSP00000033956,10090.ENSMUSP00000069457,10090.ENSMUSP00000096057,10090.ENSMUSP00000142149	Pparg,Akt1,Csf1,Adora2b,C3,Tnfrsf11a,Nupr1,Ido1,Ghr,Il20rb,Tgfb2
Monarch	MP:0001800	Abnormal humoral immune response	5	409	0.96	0.011	10090.ENSMUSP00000000450,10090.ENSMUSP00000024988,10090.ENSMUSP00000056774,10090.ENSMUSP00000078875,10090.ENSMUSP00000139357	Pparg,C3,Pik3r1,Fcer1g,Nlrp6
Monarch	MP:0002310	Decreased susceptibility to hepatic steatosis	3	82	1.44	0.011	10090.ENSMUSP00000000450,10090.ENSMUSP00000001780,10090.ENSMUSP00000024988	Pparg,Akt1,C3
Monarch	MP:0000627	Abnormal mammary gland morphology	4	217	1.14	0.0112	10090.ENSMUSP00000000450,10090.ENSMUSP00000001780,10090.ENSMUSP00000014743,10090.ENSMUSP00000027559	Pparg,Akt1,Csf1,Tnfrsf11a
Monarch	MP:0009815	Decreased prostaglandin level	2	14	2.03	0.0112	10090.ENSMUSP00000027559,10090.ENSMUSP00000099916	Tnfrsf11a,Ptges
Monarch	MP:0000696	Abnormal Peyers patch morphology	3	84	1.43	0.0113	10090.ENSMUSP00000002678,10090.ENSMUSP00000027559,10090.ENSMUSP00000139357	Tgfb1,Tnfrsf11a,Nlrp6
Monarch	MP:0001778	Abnormal brown adipose tissue amount	3	84	1.43	0.0113	10090.ENSMUSP00000000450,10090.ENSMUSP00000024988,10090.ENSMUSP00000069457	Pparg,C3,Ghr
Monarch	MP:0008251	Abnormal phagocyte morphology	6	672	0.83	0.0121	10090.ENSMUSP00000000450,10090.ENSMUSP00000002678,10090.ENSMUSP00000014743,10090.ENSMUSP00000024988,10090.ENSMUSP00000027559,10090.ENSMUSP00000091318	Pparg,Tgfb1,Csf1,C3,Tnfrsf11a,Plscr1
Monarch	MP:0002534	Abnormal type IV hypersensitivity reaction	3	88	1.41	0.0125	10090.ENSMUSP00000033956,10090.ENSMUSP00000078875,10090.ENSMUSP00000096057	Ido1,Fcer1g,Il20rb
Monarch	MP:0005416	Abnormal circulating protein level	8	1316	0.66	0.0127	10090.ENSMUSP00000000450,10090.ENSMUSP00000002678,10090.ENSMUSP00000018644,10090.ENSMUSP00000024988,10090.ENSMUSP00000052600,10090.ENSMUSP00000069457,10090.ENSMUSP00000096057,10090.ENSMUSP00000139357	Pparg,Tgfb1,Adora2b,C3,Ffar2,Ghr,Il20rb,Nlrp6
Monarch	MP:0000759	Abnormal skeletal muscle morphology	5	433	0.94	0.0132	10090.ENSMUSP00000001780,10090.ENSMUSP00000002678,10090.ENSMUSP00000014743,10090.ENSMUSP00000056774,10090.ENSMUSP00000069457	Akt1,Tgfb1,Csf1,Pik3r1,Ghr
Monarch	MP:0002993	Arthritis	3	90	1.4	0.0132	10090.ENSMUSP00000000450,10090.ENSMUSP00000024988,10090.ENSMUSP00000052600	Pparg,C3,Ffar2
Monarch	MP:0009170	Abnormal pancreatic islet size	3	90	1.4	0.0132	10090.ENSMUSP00000000450,10090.ENSMUSP00000056774,10090.ENSMUSP00000069457	Pparg,Pik3r1,Ghr
Monarch	MP:0011020	Abnormal circadian temperature homeostasis	2	16	1.97	0.0132	10090.ENSMUSP00000000450,10090.ENSMUSP00000027559	Pparg,Tnfrsf11a
Monarch	MP:0000116	Abnormal tooth development	3	92	1.39	0.0135	10090.ENSMUSP00000002678,10090.ENSMUSP00000014743,10090.ENSMUSP00000027559	Tgfb1,Csf1,Tnfrsf11a
Monarch	MP:0008987	Abnormal liver lobule morphology	4	235	1.11	0.0135	10090.ENSMUSP00000000450,10090.ENSMUSP00000001780,10090.ENSMUSP00000002678,10090.ENSMUSP00000014743	Pparg,Akt1,Tgfb1,Csf1
Monarch	MP:0000351	Increased cell proliferation	5	442	0.93	0.0138	10090.ENSMUSP00000000450,10090.ENSMUSP00000001780,10090.ENSMUSP00000002678,10090.ENSMUSP00000032961,10090.ENSMUSP00000096057	Pparg,Akt1,Tgfb1,Nupr1,Il20rb
Monarch	MP:0002108	Abnormal muscle morphology	7	1004	0.72	0.0138	10090.ENSMUSP00000000450,10090.ENSMUSP00000001780,10090.ENSMUSP00000002678,10090.ENSMUSP00000014743,10090.ENSMUSP00000056774,10090.ENSMUSP00000069457,10090.ENSMUSP00000142149	Pparg,Akt1,Tgfb1,Csf1,Pik3r1,Ghr,Tgfb2
Monarch	MP:0008396	Abnormal osteoclast differentiation	3	93	1.39	0.0138	10090.ENSMUSP00000000450,10090.ENSMUSP00000014743,10090.ENSMUSP00000027559	Pparg,Csf1,Tnfrsf11a
Monarch	MP:0002391	Abnormal Peyers patch germinal center morphology	2	17	1.95	0.0139	10090.ENSMUSP00000002678,10090.ENSMUSP00000027559	Tgfb1,Tnfrsf11a
Monarch	MP:0002722	Abnormal immune system organ morphology	8	1355	0.65	0.0141	10090.ENSMUSP00000000450,10090.ENSMUSP00000001780,10090.ENSMUSP00000002678,10090.ENSMUSP00000014743,10090.ENSMUSP00000024988,10090.ENSMUSP00000027559,10090.ENSMUSP00000069457,10090.ENSMUSP00000139357	Pparg,Akt1,Tgfb1,Csf1,C3,Tnfrsf11a,Ghr,Nlrp6
Monarch	MP:0002843	Decreased systemic arterial blood pressure	3	95	1.38	0.0141	10090.ENSMUSP00000000450,10090.ENSMUSP00000069457,10090.ENSMUSP00000139357	Pparg,Ghr,Nlrp6
Monarch	MP:0008546	Abnormal vesicle-mediated transport	3	95	1.38	0.0141	10090.ENSMUSP00000000450,10090.ENSMUSP00000052600,10090.ENSMUSP00000078875	Pparg,Ffar2,Fcer1g
Monarch	MP:0000003	Abnormal adipose tissue morphology	7	1017	0.71	0.0144	10090.ENSMUSP00000000450,10090.ENSMUSP00000001780,10090.ENSMUSP00000002678,10090.ENSMUSP00000024988,10090.ENSMUSP00000056774,10090.ENSMUSP00000069457,10090.ENSMUSP00000091318	Pparg,Akt1,Tgfb1,C3,Pik3r1,Ghr,Plscr1
Monarch	MP:0011086	Postnatal lethality, incomplete penetrance	6	718	0.8	0.015	10090.ENSMUSP00000000450,10090.ENSMUSP00000001780,10090.ENSMUSP00000002678,10090.ENSMUSP00000014743,10090.ENSMUSP00000056774,10090.ENSMUSP00000069457	Pparg,Akt1,Tgfb1,Csf1,Pik3r1,Ghr
Monarch	MP:0020913	Increased susceptibility to Riboviria infection	3	98	1.36	0.015	10090.ENSMUSP00000032089,10090.ENSMUSP00000099002,10090.ENSMUSP00000139357	Reg3g,Serpinb9,Nlrp6
Monarch	MP:0002679	Abnormal corpus luteum morphology	3	99	1.36	0.0152	10090.ENSMUSP00000014743,10090.ENSMUSP00000032961,10090.ENSMUSP00000069457	Csf1,Nupr1,Ghr
Monarch	MP:0010377	Abnormal gut flora balance	2	19	1.9	0.0161	10090.ENSMUSP00000032089,10090.ENSMUSP00000139357	Reg3g,Nlrp6
Monarch	MP:0003638	Abnormal response/metabolism to endogenous compounds	3	102	1.35	0.0162	10090.ENSMUSP00000027559,10090.ENSMUSP00000083656,10090.ENSMUSP00000096057	Tnfrsf11a,Adora1,Il20rb
Monarch	MP:0012099	Decreased spongiotrophoblast size	2	20	1.88	0.0171	10090.ENSMUSP00000001780,10090.ENSMUSP00000024988	Akt1,C3
Monarch	MP:0008588	Abnormal circulating interleukin level	4	260	1.06	0.0172	10090.ENSMUSP00000018644,10090.ENSMUSP00000024988,10090.ENSMUSP00000069457,10090.ENSMUSP00000139357	Adora2b,C3,Ghr,Nlrp6
Monarch	MP:0009764	Decreased sensitivity to induced morbidity/mortality	3	105	1.33	0.0172	10090.ENSMUSP00000006136,10090.ENSMUSP00000018644,10090.ENSMUSP00000078875	Dnase1,Adora2b,Fcer1g
Monarch	MP:0005390	Skeleton phenotype	10	2233	0.53	0.0177	10090.ENSMUSP00000000450,10090.ENSMUSP00000002678,10090.ENSMUSP00000014743,10090.ENSMUSP00000024988,10090.ENSMUSP00000027559,10090.ENSMUSP00000052600,10090.ENSMUSP00000069457,10090.ENSMUSP00000078875,10090.ENSMUSP00000101299,10090.ENSMUSP00000142149	Pparg,Tgfb1,Csf1,C3,Tnfrsf11a,Ffar2,Ghr,Fcer1g,Park7,Tgfb2
Monarch	MP:0008086	Increased T-helper 1 cell number	2	21	1.86	0.0183	10090.ENSMUSP00000002678,10090.ENSMUSP00000032089	Tgfb1,Reg3g
Monarch	MP:0009345	Abnormal trabecular bone thickness	3	108	1.32	0.0183	10090.ENSMUSP00000000450,10090.ENSMUSP00000014743,10090.ENSMUSP00000027559	Pparg,Csf1,Tnfrsf11a
Monarch	MP:0001661	Extended life span	2	22	1.84	0.0194	10090.ENSMUSP00000000450,10090.ENSMUSP00000069457	Pparg,Ghr
Monarch	MP:0008248	Abnormal mononuclear phagocyte morphology	5	495	0.88	0.0194	10090.ENSMUSP00000000450,10090.ENSMUSP00000002678,10090.ENSMUSP00000014743,10090.ENSMUSP00000024988,10090.ENSMUSP00000027559	Pparg,Tgfb1,Csf1,C3,Tnfrsf11a
Monarch	MP:0003795	Abnormal bone structure	7	1106	0.68	0.021	10090.ENSMUSP00000000450,10090.ENSMUSP00000002678,10090.ENSMUSP00000014743,10090.ENSMUSP00000024988,10090.ENSMUSP00000027559,10090.ENSMUSP00000069457,10090.ENSMUSP00000101299	Pparg,Tgfb1,Csf1,C3,Tnfrsf11a,Ghr,Park7
Monarch	MP:0010183	Abnormal CD4-positive helper T cell morphology	3	117	1.29	0.0219	10090.ENSMUSP00000000450,10090.ENSMUSP00000002678,10090.ENSMUSP00000032089	Pparg,Tgfb1,Reg3g
Monarch	MP:0008484	Decreased spleen germinal center size	2	24	1.8	0.0221	10090.ENSMUSP00000024988,10090.ENSMUSP00000027559	C3,Tnfrsf11a
Monarch	MP:0010872	Increased trabecular bone mass	2	24	1.8	0.0221	10090.ENSMUSP00000000450,10090.ENSMUSP00000014743	Pparg,Csf1
Monarch	MP:0002817	Abnormal tooth mineralization	2	25	1.78	0.0234	10090.ENSMUSP00000002678,10090.ENSMUSP00000014743	Tgfb1,Csf1
Monarch	MP:0008133	Decreased Peyers patch number	2	25	1.78	0.0234	10090.ENSMUSP00000002678,10090.ENSMUSP00000027559	Tgfb1,Tnfrsf11a
Monarch	MP:0000333	Decreased bone marrow cell number	3	122	1.27	0.0235	10090.ENSMUSP00000000450,10090.ENSMUSP00000014743,10090.ENSMUSP00000027559	Pparg,Csf1,Tnfrsf11a
Monarch	MP:0000689	Abnormal spleen morphology	6	810	0.75	0.0235	10090.ENSMUSP00000000450,10090.ENSMUSP00000002678,10090.ENSMUSP00000014743,10090.ENSMUSP00000024988,10090.ENSMUSP00000027559,10090.ENSMUSP00000069457	Pparg,Tgfb1,Csf1,C3,Tnfrsf11a,Ghr
Monarch	MP:0003953	Abnormal hormone level	5	524	0.86	0.0235	10090.ENSMUSP00000000450,10090.ENSMUSP00000001780,10090.ENSMUSP00000032961,10090.ENSMUSP00000056774,10090.ENSMUSP00000069457	Pparg,Akt1,Nupr1,Pik3r1,Ghr
Monarch	MP:0030016	Increased adipocyte glucose uptake	2	26	1.76	0.0243	10090.ENSMUSP00000000450,10090.ENSMUSP00000056774	Pparg,Pik3r1
Monarch	MP:0030968	Decreased circulating adiponectin level	2	26	1.76	0.0243	10090.ENSMUSP00000000450,10090.ENSMUSP00000069457	Pparg,Ghr
Monarch	MP:0000495	Abnormal colon morphology	3	128	1.25	0.0253	10090.ENSMUSP00000002678,10090.ENSMUSP00000052600,10090.ENSMUSP00000139357	Tgfb1,Ffar2,Nlrp6
Monarch	MP:0003304	Large intestinal inflammation	3	128	1.25	0.0253	10090.ENSMUSP00000002678,10090.ENSMUSP00000052600,10090.ENSMUSP00000139357	Tgfb1,Ffar2,Nlrp6
Monarch	MP:0006319	Abnormal epididymal fat pad morphology	3	128	1.25	0.0253	10090.ENSMUSP00000000450,10090.ENSMUSP00000056774,10090.ENSMUSP00000069457	Pparg,Pik3r1,Ghr
Monarch	MP:0000165	Abnormal long bone hypertrophic chondrocyte zone	3	131	1.24	0.0264	10090.ENSMUSP00000014743,10090.ENSMUSP00000027559,10090.ENSMUSP00000069457	Csf1,Tnfrsf11a,Ghr
Monarch	MP:0001533	Abnormal skeleton physiology	6	839	0.73	0.0264	10090.ENSMUSP00000000450,10090.ENSMUSP00000014743,10090.ENSMUSP00000024988,10090.ENSMUSP00000027559,10090.ENSMUSP00000052600,10090.ENSMUSP00000069457	Pparg,Csf1,C3,Tnfrsf11a,Ffar2,Ghr
Monarch	MP:0006398	Increased long bone epiphyseal plate size	2	28	1.73	0.0264	10090.ENSMUSP00000014743,10090.ENSMUSP00000027559	Csf1,Tnfrsf11a
Monarch	MP:0009766	Increased sensitivity to xenobiotic induced morbidity/mortality	3	131	1.24	0.0264	10090.ENSMUSP00000000450,10090.ENSMUSP00000052600,10090.ENSMUSP00000139357	Pparg,Ffar2,Nlrp6
Monarch	MP:0000462	Abnormal digestive system morphology	6	850	0.73	0.0276	10090.ENSMUSP00000001780,10090.ENSMUSP00000002678,10090.ENSMUSP00000027559,10090.ENSMUSP00000052600,10090.ENSMUSP00000139357,10090.ENSMUSP00000142149	Akt1,Tgfb1,Tnfrsf11a,Ffar2,Nlrp6,Tgfb2
Monarch	MP:0005334	Abnormal fat pad morphology	4	314	0.98	0.0277	10090.ENSMUSP00000000450,10090.ENSMUSP00000056774,10090.ENSMUSP00000069457,10090.ENSMUSP00000091318	Pparg,Pik3r1,Ghr,Plscr1
Monarch	MP:0001614	Abnormal blood vessel morphology	7	1196	0.64	0.0281	10090.ENSMUSP00000000450,10090.ENSMUSP00000001780,10090.ENSMUSP00000002678,10090.ENSMUSP00000014743,10090.ENSMUSP00000018644,10090.ENSMUSP00000069457,10090.ENSMUSP00000142149	Pparg,Akt1,Tgfb1,Csf1,Adora2b,Ghr,Tgfb2
Monarch	MP:0001781	Abnormal white adipose tissue amount	3	135	1.22	0.0281	10090.ENSMUSP00000000450,10090.ENSMUSP00000024988,10090.ENSMUSP00000069457	Pparg,C3,Ghr
Monarch	MP:0005318	Decreased triglyceride level	3	135	1.22	0.0281	10090.ENSMUSP00000001780,10090.ENSMUSP00000056774,10090.ENSMUSP00000069457	Akt1,Pik3r1,Ghr
Monarch	MP:0002680	Decreased corpora lutea number	2	30	1.7	0.0286	10090.ENSMUSP00000014743,10090.ENSMUSP00000069457	Csf1,Ghr
Monarch	MP:0003355	Decreased ovulation rate	2	30	1.7	0.0286	10090.ENSMUSP00000014743,10090.ENSMUSP00000069457	Csf1,Ghr
Monarch	MP:0009010	Abnormal diestrus	2	30	1.7	0.0286	10090.ENSMUSP00000000450,10090.ENSMUSP00000069457	Pparg,Ghr
Monarch	MP:0000065	Abnormal bone marrow cavity morphology	2	32	1.67	0.0319	10090.ENSMUSP00000000450,10090.ENSMUSP00000014743	Pparg,Csf1
Monarch	MP:0002673	Abnormal sperm number	2	32	1.67	0.0319	10090.ENSMUSP00000014743,10090.ENSMUSP00000033956	Csf1,Ido1
Monarch	MP:0003724	Increased susceptibility to induced arthritis	2	33	1.66	0.0332	10090.ENSMUSP00000000450,10090.ENSMUSP00000052600	Pparg,Ffar2
Monarch	MP:0005418	Abnormal circulating hormone level	4	335	0.95	0.0334	10090.ENSMUSP00000000450,10090.ENSMUSP00000001780,10090.ENSMUSP00000056774,10090.ENSMUSP00000069457	Pparg,Akt1,Pik3r1,Ghr
Monarch	MP:0005457	Abnormal percent body fat/body weight	3	146	1.19	0.0334	10090.ENSMUSP00000000450,10090.ENSMUSP00000001780,10090.ENSMUSP00000069457	Pparg,Akt1,Ghr
Monarch	MP:0009205	Abnormal internal male genitalia morphology	6	895	0.7	0.0338	10090.ENSMUSP00000001780,10090.ENSMUSP00000014743,10090.ENSMUSP00000033956,10090.ENSMUSP00000069457,10090.ENSMUSP00000096057,10090.ENSMUSP00000142149	Akt1,Csf1,Ido1,Ghr,Il20rb,Tgfb2
Monarch	MP:0000218	Increased leukocyte cell number	6	901	0.7	0.0344	10090.ENSMUSP00000002678,10090.ENSMUSP00000014743,10090.ENSMUSP00000027559,10090.ENSMUSP00000032089,10090.ENSMUSP00000056774,10090.ENSMUSP00000096057	Tgfb1,Csf1,Tnfrsf11a,Reg3g,Pik3r1,Il20rb
Monarch	MP:0002083	Premature death	7	1255	0.62	0.0348	10090.ENSMUSP00000000450,10090.ENSMUSP00000001780,10090.ENSMUSP00000002678,10090.ENSMUSP00000006136,10090.ENSMUSP00000014743,10090.ENSMUSP00000027559,10090.ENSMUSP00000056774	Pparg,Akt1,Tgfb1,Dnase1,Csf1,Tnfrsf11a,Pik3r1
Monarch	MP:0001654	Hepatic necrosis	2	35	1.63	0.0355	10090.ENSMUSP00000002678,10090.ENSMUSP00000024988	Tgfb1,C3
Monarch	MP:0008595	Abnormal circulating interleukin-6 level	3	151	1.17	0.0355	10090.ENSMUSP00000018644,10090.ENSMUSP00000024988,10090.ENSMUSP00000069457	Adora2b,C3,Ghr
Monarch	MP:0008965	Increased basal metabolism	2	35	1.63	0.0355	10090.ENSMUSP00000001780,10090.ENSMUSP00000002678	Akt1,Tgfb1
Monarch	MP:0000454	Abnormal jaw morphology	4	349	0.94	0.0364	10090.ENSMUSP00000002678,10090.ENSMUSP00000014743,10090.ENSMUSP00000027559,10090.ENSMUSP00000142149	Tgfb1,Csf1,Tnfrsf11a,Tgfb2
Monarch	MP:0000598	Abnormal liver morphology	6	920	0.69	0.0364	10090.ENSMUSP00000000450,10090.ENSMUSP00000001780,10090.ENSMUSP00000002678,10090.ENSMUSP00000014743,10090.ENSMUSP00000024988,10090.ENSMUSP00000069457	Pparg,Akt1,Tgfb1,Csf1,C3,Ghr
Monarch	MP:0001573	Abnormal circulating alanine transaminase level	4	350	0.93	0.0364	10090.ENSMUSP00000000450,10090.ENSMUSP00000002678,10090.ENSMUSP00000024988,10090.ENSMUSP00000096057	Pparg,Tgfb1,C3,Il20rb
Monarch	MP:0001935	Decreased litter size	4	350	0.93	0.0364	10090.ENSMUSP00000000450,10090.ENSMUSP00000001780,10090.ENSMUSP00000014743,10090.ENSMUSP00000069457	Pparg,Akt1,Csf1,Ghr
Monarch	MP:0002135	Abnormal kidney morphology	6	920	0.69	0.0364	10090.ENSMUSP00000000450,10090.ENSMUSP00000002678,10090.ENSMUSP00000006136,10090.ENSMUSP00000033956,10090.ENSMUSP00000069457,10090.ENSMUSP00000142149	Pparg,Tgfb1,Dnase1,Ido1,Ghr,Tgfb2
Monarch	MP:0004257	Abnormal placenta weight	2	36	1.62	0.0364	10090.ENSMUSP00000001780,10090.ENSMUSP00000069457	Akt1,Ghr
Monarch	MP:0005088	Increased acute inflammation	3	154	1.17	0.0364	10090.ENSMUSP00000018644,10090.ENSMUSP00000096057,10090.ENSMUSP00000099916	Adora2b,Il20rb,Ptges
Monarch	MP:0006058	Decreased cerebral infarct size	2	36	1.62	0.0364	10090.ENSMUSP00000024988,10090.ENSMUSP00000048704	C3,Serpinf2
Monarch	MP:0005553	Increased circulating creatinine level	3	156	1.16	0.0366	10090.ENSMUSP00000002678,10090.ENSMUSP00000006136,10090.ENSMUSP00000083656	Tgfb1,Dnase1,Adora1
Monarch	MP:0003935	Abnormal craniofacial development	4	359	0.92	0.0384	10090.ENSMUSP00000002678,10090.ENSMUSP00000014743,10090.ENSMUSP00000027559,10090.ENSMUSP00000142149	Tgfb1,Csf1,Tnfrsf11a,Tgfb2
Monarch	MP:0002435	Abnormal effector T cell morphology	5	625	0.78	0.0391	10090.ENSMUSP00000000450,10090.ENSMUSP00000002678,10090.ENSMUSP00000032089,10090.ENSMUSP00000056774,10090.ENSMUSP00000099002	Pparg,Tgfb1,Reg3g,Pik3r1,Serpinb9
Monarch	MP:0010678	Abnormal skin adnexa morphology	6	942	0.68	0.0393	10090.ENSMUSP00000000450,10090.ENSMUSP00000001780,10090.ENSMUSP00000002678,10090.ENSMUSP00000014743,10090.ENSMUSP00000027559,10090.ENSMUSP00000069457	Pparg,Akt1,Tgfb1,Csf1,Tnfrsf11a,Ghr
Monarch	MP:0003156	Abnormal leukocyte migration	3	162	1.14	0.0396	10090.ENSMUSP00000014743,10090.ENSMUSP00000018644,10090.ENSMUSP00000099916	Csf1,Adora2b,Ptges
Monarch	MP:0002455	Abnormal dendritic cell antigen presentation	2	39	1.59	0.0398	10090.ENSMUSP00000078875,10090.ENSMUSP00000099002	Fcer1g,Serpinb9
Monarch	MP:0004953	Decreased spleen weight	3	163	1.14	0.0398	10090.ENSMUSP00000002678,10090.ENSMUSP00000014743,10090.ENSMUSP00000069457	Tgfb1,Csf1,Ghr
Monarch	MP:0008134	Abnormal Peyers patch size	2	39	1.59	0.0398	10090.ENSMUSP00000027559,10090.ENSMUSP00000139357	Tnfrsf11a,Nlrp6
Monarch	MP:0009399	Increased skeletal muscle fiber size	2	39	1.59	0.0398	10090.ENSMUSP00000001780,10090.ENSMUSP00000056774	Akt1,Pik3r1
Monarch	MP:0005350	Increased susceptibility to autoimmune disorder	3	164	1.14	0.0403	10090.ENSMUSP00000000450,10090.ENSMUSP00000006136,10090.ENSMUSP00000052600	Pparg,Dnase1,Ffar2
Monarch	MP:0003698	Abnormal male reproductive system physiology	5	635	0.77	0.0407	10090.ENSMUSP00000014743,10090.ENSMUSP00000018644,10090.ENSMUSP00000033956,10090.ENSMUSP00000069457,10090.ENSMUSP00000142149	Csf1,Adora2b,Ido1,Ghr,Tgfb2
Monarch	MP:0005491	Pancreatic islet hyperplasia	2	40	1.58	0.041	10090.ENSMUSP00000000450,10090.ENSMUSP00000056774	Pparg,Pik3r1
Monarch	MP:0005596	Increased susceptibility to type I hypersensitivity reaction	2	40	1.58	0.041	10090.ENSMUSP00000018644,10090.ENSMUSP00000099916	Adora2b,Ptges
Monarch	MP:0009293	Decreased inguinal fat pad weight	2	40	1.58	0.041	10090.ENSMUSP00000000450,10090.ENSMUSP00000069457	Pparg,Ghr
Monarch	MP:0003723	Abnormal long bone morphology	4	372	0.91	0.0415	10090.ENSMUSP00000014743,10090.ENSMUSP00000027559,10090.ENSMUSP00000069457,10090.ENSMUSP00000142149	Csf1,Tnfrsf11a,Ghr,Tgfb2
Monarch	MP:0008883	Abnormal enterocyte proliferation	2	41	1.57	0.0422	10090.ENSMUSP00000002678,10090.ENSMUSP00000139357	Tgfb1,Nlrp6
Monarch	MP:0012762	Abnormal alpha-beta T cell morphology	5	647	0.76	0.043	10090.ENSMUSP00000000450,10090.ENSMUSP00000002678,10090.ENSMUSP00000032089,10090.ENSMUSP00000056774,10090.ENSMUSP00000099002	Pparg,Tgfb1,Reg3g,Pik3r1,Serpinb9
Monarch	MP:0001553	Abnormal circulating free fatty acids level	3	171	1.12	0.0438	10090.ENSMUSP00000000450,10090.ENSMUSP00000024988,10090.ENSMUSP00000052600	Pparg,C3,Ffar2
Monarch	MP:0000653	Abnormal sex gland morphology	6	975	0.67	0.0441	10090.ENSMUSP00000001780,10090.ENSMUSP00000014743,10090.ENSMUSP00000032961,10090.ENSMUSP00000069457,10090.ENSMUSP00000096057,10090.ENSMUSP00000142149	Akt1,Csf1,Nupr1,Ghr,Il20rb,Tgfb2
Monarch	MP:0005460	Abnormal leukopoiesis	5	654	0.76	0.0445	10090.ENSMUSP00000000450,10090.ENSMUSP00000002678,10090.ENSMUSP00000027559,10090.ENSMUSP00000056774,10090.ENSMUSP00000091318	Pparg,Tgfb1,Tnfrsf11a,Pik3r1,Plscr1
Monarch	MP:0003631	Nervous system phenotype	12	3684	0.39	0.0449	10090.ENSMUSP00000001780,10090.ENSMUSP00000002678,10090.ENSMUSP00000014743,10090.ENSMUSP00000018644,10090.ENSMUSP00000024988,10090.ENSMUSP00000048704,10090.ENSMUSP00000056774,10090.ENSMUSP00000069457,10090.ENSMUSP00000083656,10090.ENSMUSP00000096057,10090.ENSMUSP00000101299,10090.ENSMUSP00000142149	Akt1,Tgfb1,Csf1,Adora2b,C3,Serpinf2,Pik3r1,Ghr,Adora1,Il20rb,Park7,Tgfb2
Monarch	MP:0000005	Increased brown adipose tissue amount	2	43	1.54	0.045	10090.ENSMUSP00000024988,10090.ENSMUSP00000069457	C3,Ghr
Monarch	MP:0000607	Abnormal hepatocyte morphology	3	174	1.11	0.045	10090.ENSMUSP00000000450,10090.ENSMUSP00000001780,10090.ENSMUSP00000002678	Pparg,Akt1,Tgfb1
Monarch	MP:0003799	Impaired macrophage chemotaxis	2	43	1.54	0.045	10090.ENSMUSP00000014743,10090.ENSMUSP00000099916	Csf1,Ptges
Monarch	MP:0009118	Increased white fat cell size	2	43	1.54	0.045	10090.ENSMUSP00000000450,10090.ENSMUSP00000069457	Pparg,Ghr
Monarch	MP:0001712	Abnormal placenta development	3	176	1.11	0.046	10090.ENSMUSP00000000450,10090.ENSMUSP00000001780,10090.ENSMUSP00000002678	Pparg,Akt1,Tgfb1
Monarch	MP:0005337	Abnormal retroperitoneal fat pad morphology	2	44	1.53	0.046	10090.ENSMUSP00000000450,10090.ENSMUSP00000069457	Pparg,Ghr
Monarch	MP:0008704	Abnormal interleukin-6 secretion	3	176	1.11	0.046	10090.ENSMUSP00000018644,10090.ENSMUSP00000033956,10090.ENSMUSP00000078875	Adora2b,Ido1,Fcer1g
Monarch	MP:0009767	Decreased sensitivity to xenobiotic induced morbidity/mortality	2	44	1.53	0.046	10090.ENSMUSP00000006136,10090.ENSMUSP00000078875	Dnase1,Fcer1g
Monarch	MP:0000477	Abnormal intestine morphology	4	389	0.89	0.0461	10090.ENSMUSP00000002678,10090.ENSMUSP00000027559,10090.ENSMUSP00000052600,10090.ENSMUSP00000139357	Tgfb1,Tnfrsf11a,Ffar2,Nlrp6
Monarch	MP:0005292	Improved glucose tolerance	4	392	0.89	0.0472	10090.ENSMUSP00000000450,10090.ENSMUSP00000001780,10090.ENSMUSP00000002678,10090.ENSMUSP00000056774	Pparg,Akt1,Tgfb1,Pik3r1
Monarch	MP:0008752	Abnormal tumor necrosis factor level	3	179	1.1	0.0472	10090.ENSMUSP00000018644,10090.ENSMUSP00000024988,10090.ENSMUSP00000052600	Adora2b,C3,Ffar2
Monarch	MP:0004884	Abnormal testis physiology	2	46	1.52	0.049	10090.ENSMUSP00000014743,10090.ENSMUSP00000069457	Csf1,Ghr
Monarch	MP:0013762	Abnormal effector T cell number	3	182	1.09	0.049	10090.ENSMUSP00000002678,10090.ENSMUSP00000032089,10090.ENSMUSP00000056774	Tgfb1,Reg3g,Pik3r1
Monarch	MP:0005087	Decreased acute inflammation	3	183	1.09	0.0495	10090.ENSMUSP00000027559,10090.ENSMUSP00000033956,10090.ENSMUSP00000078875	Tnfrsf11a,Ido1,Fcer1g
TISSUES	BTO:0001491	Viscus	16	3850	0.5	0.0122	10090.ENSMUSP00000000450,10090.ENSMUSP00000001780,10090.ENSMUSP00000002678,10090.ENSMUSP00000006136,10090.ENSMUSP00000032089,10090.ENSMUSP00000052600,10090.ENSMUSP00000056774,10090.ENSMUSP00000061851,10090.ENSMUSP00000069457,10090.ENSMUSP00000091318,10090.ENSMUSP00000094667,10090.ENSMUSP00000099002,10090.ENSMUSP00000099301,10090.ENSMUSP00000099916,10090.ENSMUSP00000101299,10090.ENSMUSP00000139357	Pparg,Akt1,Tgfb1,Dnase1,Reg3g,Ffar2,Pik3r1,Ahcy,Ghr,Plscr1,Reg3b,Serpinb9,Selenos,Ptges,Park7,Nlrp6
TISSUES	BTO:0000751	Leukocyte	5	239	1.2	0.0168	10090.ENSMUSP00000001780,10090.ENSMUSP00000002678,10090.ENSMUSP00000014743,10090.ENSMUSP00000033956,10090.ENSMUSP00000099002	Akt1,Tgfb1,Csf1,Ido1,Serpinb9
TISSUES	BTO:0000294	Dermis	3	49	1.66	0.0269	10090.ENSMUSP00000000450,10090.ENSMUSP00000001780,10090.ENSMUSP00000002678	Pparg,Akt1,Tgfb1
TISSUES	BTO:0000020	Abdomen	3	64	1.55	0.0402	10090.ENSMUSP00000000450,10090.ENSMUSP00000001780,10090.ENSMUSP00000002678	Pparg,Akt1,Tgfb1
TISSUES	BTO:0000431	Excretory gland	10	1901	0.6	0.0402	10090.ENSMUSP00000001780,10090.ENSMUSP00000002678,10090.ENSMUSP00000006136,10090.ENSMUSP00000027559,10090.ENSMUSP00000056774,10090.ENSMUSP00000061851,10090.ENSMUSP00000069457,10090.ENSMUSP00000099301,10090.ENSMUSP00000101299,10090.ENSMUSP00000139357	Akt1,Tgfb1,Dnase1,Tnfrsf11a,Pik3r1,Ahcy,Ghr,Selenos,Park7,Nlrp6
TISSUES	BTO:0000801	Macrophage	4	182	1.22	0.0402	10090.ENSMUSP00000001780,10090.ENSMUSP00000002678,10090.ENSMUSP00000014743,10090.ENSMUSP00000078875	Akt1,Tgfb1,Csf1,Fcer1g
TISSUES	BTO:0001489	Whole body	22	8947	0.27	0.0402	10090.ENSMUSP00000000450,10090.ENSMUSP00000001780,10090.ENSMUSP00000002678,10090.ENSMUSP00000006136,10090.ENSMUSP00000014743,10090.ENSMUSP00000027559,10090.ENSMUSP00000032089,10090.ENSMUSP00000033956,10090.ENSMUSP00000052600,10090.ENSMUSP00000056774,10090.ENSMUSP00000061851,10090.ENSMUSP00000069457,10090.ENSMUSP00000078875,10090.ENSMUSP00000083656,10090.ENSMUSP00000091318,10090.ENSMUSP00000094667…	Pparg,Akt1,Tgfb1,Dnase1,Csf1,Tnfrsf11a,Reg3g,Ido1,Ffar2,Pik3r1,Ahcy,Ghr,Fcer1g,Adora1,Plscr1,Reg3b,Serpinb9,Selenos,Ptges,Park7,Nlrp6,Tgfb2
COMPARTMENTS	GOCC:0005576	Extracellular region	12	1660	0.74	0.0013	10090.ENSMUSP00000002678,10090.ENSMUSP00000024988,10090.ENSMUSP00000032089,10090.ENSMUSP00000032961,10090.ENSMUSP00000048704,10090.ENSMUSP00000069457,10090.ENSMUSP00000091318,10090.ENSMUSP00000094667,10090.ENSMUSP00000099002,10090.ENSMUSP00000099301,10090.ENSMUSP00000119150,10090.ENSMUSP00000142149	Tgfb1,C3,Reg3g,Nupr1,Serpinf2,Ghr,Plscr1,Reg3b,Serpinb9,Selenos,Saa1,Tgfb2
COMPARTMENTS	GOCC:0005615	Extracellular space	8	765	0.9	0.0058	10090.ENSMUSP00000002678,10090.ENSMUSP00000024988,10090.ENSMUSP00000048704,10090.ENSMUSP00000094667,10090.ENSMUSP00000099002,10090.ENSMUSP00000099301,10090.ENSMUSP00000119150,10090.ENSMUSP00000142149	Tgfb1,C3,Serpinf2,Reg3b,Serpinb9,Selenos,Saa1,Tgfb2
COMPARTMENTS	GOCC:0005886	Plasma membrane	14	3267	0.51	0.0137	10090.ENSMUSP00000001780,10090.ENSMUSP00000002678,10090.ENSMUSP00000014743,10090.ENSMUSP00000018644,10090.ENSMUSP00000024988,10090.ENSMUSP00000027559,10090.ENSMUSP00000052600,10090.ENSMUSP00000056774,10090.ENSMUSP00000069457,10090.ENSMUSP00000078875,10090.ENSMUSP00000083656,10090.ENSMUSP00000091318,10090.ENSMUSP00000096057,10090.ENSMUSP00000142149	Akt1,Tgfb1,Csf1,Adora2b,C3,Tnfrsf11a,Ffar2,Pik3r1,Ghr,Fcer1g,Adora1,Plscr1,Il20rb,Tgfb2
COMPARTMENTS	GOCC:0009986	Cell surface	7	655	0.91	0.0137	10090.ENSMUSP00000002678,10090.ENSMUSP00000018644,10090.ENSMUSP00000024988,10090.ENSMUSP00000027559,10090.ENSMUSP00000048704,10090.ENSMUSP00000078875,10090.ENSMUSP00000142149	Tgfb1,Adora2b,C3,Tnfrsf11a,Serpinf2,Fcer1g,Tgfb2
COMPARTMENTS	GOCC:0043235	Receptor complex	6	436	1.02	0.0137	10090.ENSMUSP00000000450,10090.ENSMUSP00000001780,10090.ENSMUSP00000002678,10090.ENSMUSP00000069457,10090.ENSMUSP00000096057,10090.ENSMUSP00000142149	Pparg,Akt1,Tgfb1,Ghr,Il20rb,Tgfb2
COMPARTMENTS	GOCC:0071944	Cell periphery	15	3688	0.49	0.0137	10090.ENSMUSP00000001780,10090.ENSMUSP00000002678,10090.ENSMUSP00000014743,10090.ENSMUSP00000018644,10090.ENSMUSP00000024988,10090.ENSMUSP00000027559,10090.ENSMUSP00000033956,10090.ENSMUSP00000052600,10090.ENSMUSP00000056774,10090.ENSMUSP00000069457,10090.ENSMUSP00000078875,10090.ENSMUSP00000083656,10090.ENSMUSP00000091318,10090.ENSMUSP00000096057,10090.ENSMUSP00000142149	Akt1,Tgfb1,Csf1,Adora2b,C3,Tnfrsf11a,Ido1,Ffar2,Pik3r1,Ghr,Fcer1g,Adora1,Plscr1,Il20rb,Tgfb2
COMPARTMENTS	GOCC:0070021	Transforming growth factor beta ligand-receptor complex	2	7	2.33	0.0192	10090.ENSMUSP00000002678,10090.ENSMUSP00000142149	Tgfb1,Tgfb2
COMPARTMENTS	GOCC:0110165	Cellular anatomical entity	27	13279	0.19	0.0284	10090.ENSMUSP00000000450,10090.ENSMUSP00000001780,10090.ENSMUSP00000002678,10090.ENSMUSP00000014743,10090.ENSMUSP00000018644,10090.ENSMUSP00000024988,10090.ENSMUSP00000027559,10090.ENSMUSP00000032089,10090.ENSMUSP00000032961,10090.ENSMUSP00000033956,10090.ENSMUSP00000048704,10090.ENSMUSP00000052600,10090.ENSMUSP00000056774,10090.ENSMUSP00000061851,10090.ENSMUSP00000069457,10090.ENSMUSP00000078875…	Pparg,Akt1,Tgfb1,Csf1,Adora2b,C3,Tnfrsf11a,Reg3g,Nupr1,Ido1,Serpinf2,Ffar2,Pik3r1,Ahcy,Ghr,Fcer1g,Adora1,Plscr1,Reg3b,Il20rb,Serpinb9,Selenos,Ptges,Park7,Saa1,Nlrp6,Tgfb2
UniProt Keywords	KW-0395	Inflammatory response	7	166	1.5	1.25e-06	10090.ENSMUSP00000014743,10090.ENSMUSP00000024988,10090.ENSMUSP00000032089,10090.ENSMUSP00000052600,10090.ENSMUSP00000094667,10090.ENSMUSP00000101299,10090.ENSMUSP00000139357	Csf1,C3,Reg3g,Ffar2,Reg3b,Park7,Nlrp6
UniProt Keywords	KW-0011	Acute phase	4	24	2.1	1.35e-05	10090.ENSMUSP00000032089,10090.ENSMUSP00000048704,10090.ENSMUSP00000094667,10090.ENSMUSP00000119150	Reg3g,Serpinf2,Reg3b,Saa1
UniProt Keywords	KW-1015	Disulfide bond	14	3108	0.53	0.0024	10090.ENSMUSP00000001780,10090.ENSMUSP00000002678,10090.ENSMUSP00000006136,10090.ENSMUSP00000014743,10090.ENSMUSP00000018644,10090.ENSMUSP00000024988,10090.ENSMUSP00000027559,10090.ENSMUSP00000032089,10090.ENSMUSP00000048704,10090.ENSMUSP00000069457,10090.ENSMUSP00000078875,10090.ENSMUSP00000083656,10090.ENSMUSP00000094667,10090.ENSMUSP00000142149	Akt1,Tgfb1,Dnase1,Csf1,Adora2b,C3,Tnfrsf11a,Reg3g,Serpinf2,Ghr,Fcer1g,Adora1,Reg3b,Tgfb2
UniProt Keywords	KW-0391	Immunity	6	469	0.98	0.0039	10090.ENSMUSP00000014743,10090.ENSMUSP00000024988,10090.ENSMUSP00000033956,10090.ENSMUSP00000052600,10090.ENSMUSP00000078875,10090.ENSMUSP00000139357	Csf1,C3,Ido1,Ffar2,Fcer1g,Nlrp6
UniProt Keywords	KW-0964	Secreted	10	1626	0.67	0.0039	10090.ENSMUSP00000002678,10090.ENSMUSP00000006136,10090.ENSMUSP00000014743,10090.ENSMUSP00000024988,10090.ENSMUSP00000032089,10090.ENSMUSP00000048704,10090.ENSMUSP00000069457,10090.ENSMUSP00000094667,10090.ENSMUSP00000119150,10090.ENSMUSP00000142149	Tgfb1,Dnase1,Csf1,C3,Reg3g,Serpinf2,Ghr,Reg3b,Saa1,Tgfb2
UniProt Keywords	KW-0732	Signal	13	3618	0.43	0.031	10090.ENSMUSP00000002678,10090.ENSMUSP00000006136,10090.ENSMUSP00000014743,10090.ENSMUSP00000024988,10090.ENSMUSP00000027559,10090.ENSMUSP00000032089,10090.ENSMUSP00000048704,10090.ENSMUSP00000069457,10090.ENSMUSP00000078875,10090.ENSMUSP00000094667,10090.ENSMUSP00000096057,10090.ENSMUSP00000119150,10090.ENSMUSP00000142149	Tgfb1,Dnase1,Csf1,C3,Tnfrsf11a,Reg3g,Serpinf2,Ghr,Fcer1g,Reg3b,Il20rb,Saa1,Tgfb2
UniProt Keywords	KW-0325	Glycoprotein	13	3819	0.41	0.0457	10090.ENSMUSP00000000450,10090.ENSMUSP00000001780,10090.ENSMUSP00000002678,10090.ENSMUSP00000006136,10090.ENSMUSP00000014743,10090.ENSMUSP00000018644,10090.ENSMUSP00000024988,10090.ENSMUSP00000027559,10090.ENSMUSP00000048704,10090.ENSMUSP00000052600,10090.ENSMUSP00000069457,10090.ENSMUSP00000083656,10090.ENSMUSP00000142149	Pparg,Akt1,Tgfb1,Dnase1,Csf1,Adora2b,C3,Tnfrsf11a,Serpinf2,Ffar2,Ghr,Adora1,Tgfb2
UniProt Keywords	KW-0339	Growth factor	3	128	1.25	0.0457	10090.ENSMUSP00000002678,10090.ENSMUSP00000014743,10090.ENSMUSP00000142149	Tgfb1,Csf1,Tgfb2
UniProt Keywords	KW-0399	Innate immunity	4	300	1	0.0457	10090.ENSMUSP00000014743,10090.ENSMUSP00000024988,10090.ENSMUSP00000078875,10090.ENSMUSP00000139357	Csf1,C3,Fcer1g,Nlrp6

## Sheet: Inflammation_2_25_Rank_MCC
Supplementary Data Sheet 14. Integrated Network Data of Inflammation Genes and Bacterial Genera Maximal Clique Centrality Rankings between 2 Month- and 25-Month Old Mice Groups
Top 54 in network Inflammation_Bacteria_Genes_2_25_Results_Table.csv ranked by MCC method
Rank	Name	Score	Log10
1	C3	1040000000	9.01817
2	Desulfovibrionaceae_Uncultured_Gn	1040000000	9.01817
3	Reg3b	1040000000	9.01817
4	Lactobacillus_Gp	1040000000	9.0178
4	Ptges	1040000000	9.0178
6	Dnase1	1040000000	9.01635
7	Ghr	1040000000	9.0162
8	Candidatus_Saccharimonas_Gp	1040000000	9.01617
9	Tgfb1	1000000000	9.00118
10	Pparg	1000000000	9.00099
11	C2cd4a	559000000	8.74757
12	Plscr1	523000000	8.71873
13	Clostridia_UCG.014_Gp	519000000	8.71541
14	Reg3g	519000000	8.71523
15	Ahcy	483000000	8.68427
16	Muribaculaceae_Gn	483000000	8.68395
17	RF39_Gp	40000000	7.60206
18	Saa1	4355282	6.63902
19	Nlrp6	726480	5.86122
20	Akt1	363600	5.56062
21	Mucispirillum_Gn	362880	5.55976
22	Csf1	161404	5.20791
23	Il20rb	80640	4.90655
24	Adora2b	11648	4.06625
25	Monoglobus_Gp	1440	3.15836
26	Park7	730	2.86332
27	Ido1	243	2.38561
28	Oscillibacter_Gn	124	2.09342
29	Parasutterella_Gn	30	1.47712
30	Selenos	12	1.07918
31	Colidextribacter_Gn	9	0.954243
31	Alistipes_Gn	9	0.954243
33	Lachnospiraceae_Unc_Gp	8	0.90309
33	Gastranaerophilales_Gn	8	0.90309
35	Oscillospiraceae_Unc_Gp	7	0.845098
35	Fcer1g	7	0.845098
37	Rikenella_Gn	6	0.778151
38	Ighg2b	5	0.69897
38	Serpinb9	5	0.69897
40	Nupr1	4	0.60206
40	Serpinf2	4	0.60206
42	Turicibacter_Gp	3	0.477121
42	Dubosiella_Gp	3	0.477121
42	Prevotellaceae_NK3B31_group_Gn	3	0.477121
42	Tgfb2	3	0.477121
46	Pik3r1	2	0.30103
46	Tnfrsf11a	2	0.30103
46	Helicobacter_Gn	2	0.30103
46	Muribaculum_Gn	2	0.30103
50	Akkermansia_Gn	1	0
50	Ffar2	1	0
50	Adora1	1	0
50	Enterobacteriaceae_Unc_Gn	1	0
50	Lachnospiraceae_NK4A136_group_Gp	1	0
