# Supplementary material for: Evidence that the loss of colonic anti-microbial peptides may promote dysbiotic Gram-negative inflammaging-associated bacteria in aging mice
Source: Front Aging. 2024 Mar 4;5:1352299. doi: 10.3389/fragi.2024.1352299 (PMC10945560; doi:10.3389/fragi.2024.1352299)
Supplement: Supplementary file 6 [file DataSheet11.XLSX]

## Sheet: string_MCL_cluster_Microb 2-15
Supplementary Data Sheet 11. Integrated Network Data of Markov Cluster Algorithm for Anti-Microbial Peptides Genes between 2 Month- and 15-Month Old Mice Groups
#clustering method	cluster number	cluster color	gene count	protein name	protein identifier	protein description
MCL	1	Red	9	Ang4	10090.ENSMUSP00000073525	Angiogenin-4; Has bactericidal activity against E.faecalis and L.monocytogenes, but not against L.innocua and E.coli. Promotes angiogenesis (in vitro). Has low ribonuclease activity (in vitro). Promotes proliferation of melanoma cells, but not of endothelial cells or fibroblasts (in vitro).
MCL	1	Red	9	Extl3	10090.ENSMUSP00000153547	Exostosin-like 3; Glycosyltransferase which regulates the biosynthesis of heparan sulfate (HS). Important for both skeletal development and hematopoiesis, through the formation of HS proteoglycans (HSPGs). Required for the function of REG3A in regulating keratinocyte proliferation and differentiation (By similarity).
MCL	1	Red	9	Lcn2	10090.ENSMUSP00000053962	Neutrophil gelatinase-associated lipocalin; Iron-trafficking protein involved in multiple processes such as apoptosis, innate immunity and renal development. Binds iron through association with 2,5-dihydroxybenzoic acid (2,5- DHBA), a siderophore that shares structural similarities with bacterial enterobactin, and delivers or removes iron from the cell, depending on the context. Iron-bound form (…
MCL	1	Red	9	Lypd8	10090.ENSMUSP00000104454	Ly6/PLAUR domain-containing protein 8; Secreted protein specifically required to prevent invasion of Gram-negative bacteria in the inner mucus layer of the colon epithelium, a portion of the large intestine which is free of commensal microbiota. Prevents invasion of flagellated microbiota by binding to the flagellum of bacteria, such as P.mirabilis, thereby inhibiting bacterial motility in the in…
MCL	1	Red	9	Myd88	10090.ENSMUSP00000035092	Myeloid differentiation primary response protein MyD88; Adapter protein involved in the Toll-like receptor and IL-1 receptor signaling pathway in the innate immune response. Acts via IRAK1, IRAK2, IRF7 and TRAF6, leading to NF- kappa-B activation, cytokine secretion and the inflammatory response. Increases IL-8 transcription. Involved in IL-18-mediated signaling pathway. Isoform 2 is defective in…
MCL	1	Red	9	Nlrp6	10090.ENSMUSP00000139357	NACHT, LRR and PYD domains-containing protein 6; As the sensor component of the NLRP6 inflammasome, plays a crucial role in innate immunity and inflammation. In response to yet unidentified signals, initiates the formation of the inflammasome polymeric complex, made of NLRP6, PYCARD and CASP1 (or possibly CASP4/CASP11). Recruitment of proCASP1 to the inflammasome promotes its activation and CASP1…
MCL	1	Red	9	Reg3b	10090.ENSMUSP00000094667	Regenerating islet-derived protein 3-beta 16.5 kDa form; Bactericidal C-type lectin which acts against several intestinal Gram-positive and Gram-negative bacteria. Lacks antibacterial activity against S.typhimurium. May play a role in protection against infection with S.enteritidis by inhibiting its translocation from the gut lumen into intestinal tissues and further extraintestinal tissues.
MCL	1	Red	9	Reg3g	10090.ENSMUSP00000032089	Regenerating islet-derived protein 3-gamma 16.5 kDa form; Bactericidal C-type lectin which acts exclusively against Gram-positive bacteria and mediates bacterial killing by binding to surface-exposed carbohydrate moieties of peptidoglycan. Restricts bacterial colonization of the intestinal epithelial surface and consequently limits activation of adaptive immune responses by the microbiota. The un…
MCL	1	Red	9	Retnlb	10090.ENSMUSP00000023328	Resistin-like beta; Probable hormone.
MCL	2	Green	2	S100a10	10090.ENSMUSP00000036949	Protein S100-A10; Because S100A10 induces the dimerization of ANXA2/p36, it may function as a regulator of protein phosphorylation in that the ANXA2 monomer is the preferred target (in vitro) of tyrosine-specific kinase; Belongs to the S-100 family.
MCL	2	Green	2	S100g	10090.ENSMUSP00000045120	Protein S100-G; Belongs to the S-100 family.

## Sheet: string_interactions_Microb 2-15
Supplementary Data Sheet 11. Integrated Network Data of Anti-Microbial Peptides Gene Interaction Scores between 2 Month- and 15-Month Old Mice Groups
#node1	node2	node1_string_id	node2_string_id	neighborhood_on_chromosome	gene_fusion	phylogenetic_cooccurrence	homology	coexpression	experimentally_determined_interaction	database_annotated	automated_textmining	combined_score
Ang4	Reg3g	10090.ENSMUSP00000073525	10090.ENSMUSP00000032089	0	0	0	0	0.086	0	0	0.741	0.753
Reg3b	Reg3g	10090.ENSMUSP00000094667	10090.ENSMUSP00000032089	0	0	0.054	0.972	0.58	0	0.4	0.065	0.747
Ang4	Retnlb	10090.ENSMUSP00000073525	10090.ENSMUSP00000023328	0	0	0	0	0.104	0	0	0.644	0.667
Reg3g	Retnlb	10090.ENSMUSP00000032089	10090.ENSMUSP00000023328	0	0	0	0	0.079	0	0	0.648	0.661
Reg3b	Retnlb	10090.ENSMUSP00000094667	10090.ENSMUSP00000023328	0	0	0	0	0.108	0	0	0.608	0.635
Ang4	Reg3b	10090.ENSMUSP00000073525	10090.ENSMUSP00000094667	0	0	0	0	0.105	0	0	0.607	0.633
Myd88	Reg3g	10090.ENSMUSP00000035092	10090.ENSMUSP00000032089	0	0	0	0	0.044	0.096	0	0.608	0.631
Lcn2	Reg3g	10090.ENSMUSP00000053962	10090.ENSMUSP00000032089	0	0	0	0	0.051	0	0	0.605	0.609
Lypd8	Reg3g	10090.ENSMUSP00000104454	10090.ENSMUSP00000032089	0	0	0	0	0.178	0	0	0.495	0.567
Myd88	Nlrp6	10090.ENSMUSP00000035092	10090.ENSMUSP00000139357	0	0	0	0	0.054	0.085	0	0.523	0.551
Lcn2	Reg3b	10090.ENSMUSP00000053962	10090.ENSMUSP00000094667	0	0	0	0	0.05	0	0	0.52	0.524
Lypd8	Reg3b	10090.ENSMUSP00000104454	10090.ENSMUSP00000094667	0	0	0	0	0.217	0	0	0.41	0.518
Ang4	Nlrp6	10090.ENSMUSP00000073525	10090.ENSMUSP00000139357	0	0	0	0	0.065	0.275	0	0.328	0.504
Myd88	Reg3b	10090.ENSMUSP00000035092	10090.ENSMUSP00000094667	0	0	0	0	0	0.096	0	0.457	0.488
Lcn2	Myd88	10090.ENSMUSP00000053962	10090.ENSMUSP00000035092	0	0	0	0	0.112	0.093	0	0.402	0.476
Nlrp6	Reg3g	10090.ENSMUSP00000139357	10090.ENSMUSP00000032089	0	0	0	0	0	0	0	0.458	0.457
S100a10	S100g	10090.ENSMUSP00000036949	10090.ENSMUSP00000045120	0	0	0	0	0	0.051	0	0.405	0.412
Extl3	Reg3g	10090.ENSMUSP00000153547	10090.ENSMUSP00000032089	0	0	0	0	0	0	0	0.403	0.403

## Sheet: Pathway_Enrichment_Microb 2-15
Supplementary Data Sheet 11. Integrated Network Data of Anti-Microbial Peptides Significant Gene Pathway Enrichment Categories between 2 Month- and 15-Month Old Mice Groups
#category	term ID	term description	observed gene count	background gene count	strength	false discovery rate	matching proteins in your network (IDs)	matching proteins in your network (labels)
GO Process	GO:0042742	Defense response to bacterium	8	292	1.66	1.83e-08	10090.ENSMUSP00000032089,10090.ENSMUSP00000035092,10090.ENSMUSP00000053962,10090.ENSMUSP00000067193,10090.ENSMUSP00000073525,10090.ENSMUSP00000094667,10090.ENSMUSP00000104454,10090.ENSMUSP00000139357	Reg3g,Myd88,Lcn2,Defb37,Ang4,Reg3b,Lypd8,Nlrp6
GO Process	GO:0009617	Response to bacterium	9	709	1.33	1.77e-07	10090.ENSMUSP00000023328,10090.ENSMUSP00000032089,10090.ENSMUSP00000035092,10090.ENSMUSP00000053962,10090.ENSMUSP00000067193,10090.ENSMUSP00000073525,10090.ENSMUSP00000094667,10090.ENSMUSP00000104454,10090.ENSMUSP00000139357	Retnlb,Reg3g,Myd88,Lcn2,Defb37,Ang4,Reg3b,Lypd8,Nlrp6
GO Process	GO:0050830	Defense response to Gram-positive bacterium	6	135	1.87	4.68e-07	10090.ENSMUSP00000032089,10090.ENSMUSP00000035092,10090.ENSMUSP00000067193,10090.ENSMUSP00000073525,10090.ENSMUSP00000094667,10090.ENSMUSP00000139357	Reg3g,Myd88,Defb37,Ang4,Reg3b,Nlrp6
GO Process	GO:0050829	Defense response to Gram-negative bacterium	4	96	1.85	0.00037	10090.ENSMUSP00000032089,10090.ENSMUSP00000067193,10090.ENSMUSP00000094667,10090.ENSMUSP00000104454	Reg3g,Defb37,Reg3b,Lypd8
GO Process	GO:0051873	Killing by host of symbiont cells	3	22	2.36	0.00045	10090.ENSMUSP00000032089,10090.ENSMUSP00000035092,10090.ENSMUSP00000139357	Reg3g,Myd88,Nlrp6
GO Process	GO:0006955	Immune response	7	1129	1.02	0.0013	10090.ENSMUSP00000032089,10090.ENSMUSP00000035092,10090.ENSMUSP00000053962,10090.ENSMUSP00000067193,10090.ENSMUSP00000073525,10090.ENSMUSP00000094667,10090.ENSMUSP00000139357	Reg3g,Myd88,Lcn2,Defb37,Ang4,Reg3b,Nlrp6
GO Process	GO:0044278	Cell wall disruption in another organism	2	5	2.83	0.0064	10090.ENSMUSP00000032089,10090.ENSMUSP00000094667	Reg3g,Reg3b
GO Process	GO:0002526	Acute inflammatory response	3	81	1.79	0.0133	10090.ENSMUSP00000032089,10090.ENSMUSP00000094667,10090.ENSMUSP00000139357	Reg3g,Reg3b,Nlrp6
GO Process	GO:0070944	Neutrophil-mediated killing of bacterium	2	10	2.53	0.0176	10090.ENSMUSP00000035092,10090.ENSMUSP00000139357	Myd88,Nlrp6
GO Process	GO:0045087	Innate immune response	5	664	1.1	0.0183	10090.ENSMUSP00000035092,10090.ENSMUSP00000053962,10090.ENSMUSP00000067193,10090.ENSMUSP00000073525,10090.ENSMUSP00000139357	Myd88,Lcn2,Defb37,Ang4,Nlrp6
GO Process	GO:0061844	Antimicrobial humoral immune response mediated by antimicrobial peptide	3	100	1.7	0.0183	10090.ENSMUSP00000032089,10090.ENSMUSP00000073525,10090.ENSMUSP00000094667	Reg3g,Ang4,Reg3b
GO Process	GO:0002755	MyD88-dependent toll-like receptor signaling pathway	2	16	2.32	0.0296	10090.ENSMUSP00000032089,10090.ENSMUSP00000035092	Reg3g,Myd88
GO Component	GO:0005576	Extracellular region	9	2254	0.83	0.00097	10090.ENSMUSP00000023328,10090.ENSMUSP00000032089,10090.ENSMUSP00000036949,10090.ENSMUSP00000045120,10090.ENSMUSP00000053962,10090.ENSMUSP00000067193,10090.ENSMUSP00000073525,10090.ENSMUSP00000094667,10090.ENSMUSP00000104454	Retnlb,Reg3g,S100a10,S100g,Lcn2,Defb37,Ang4,Reg3b,Lypd8
GO Component	GO:0005615	Extracellular space	8	1526	0.94	0.00097	10090.ENSMUSP00000023328,10090.ENSMUSP00000036949,10090.ENSMUSP00000045120,10090.ENSMUSP00000053962,10090.ENSMUSP00000067193,10090.ENSMUSP00000073525,10090.ENSMUSP00000094667,10090.ENSMUSP00000104454	Retnlb,S100a10,S100g,Lcn2,Defb37,Ang4,Reg3b,Lypd8
GO Component	GO:0062023	Collagen-containing extracellular matrix	4	375	1.25	0.0336	10090.ENSMUSP00000032089,10090.ENSMUSP00000036949,10090.ENSMUSP00000073525,10090.ENSMUSP00000094667	Reg3g,S100a10,Ang4,Reg3b
Reactome	MMU-6803157	Antimicrobial peptides	3	84	1.78	0.0284	10090.ENSMUSP00000032089,10090.ENSMUSP00000053962,10090.ENSMUSP00000094667	Reg3g,Lcn2,Reg3b
Monarch	MP:0010155	Abnormal intestine physiology	5	276	1.48	0.0022	10090.ENSMUSP00000023328,10090.ENSMUSP00000031650,10090.ENSMUSP00000032089,10090.ENSMUSP00000035092,10090.ENSMUSP00000139357	Retnlb,Cdx2,Reg3g,Myd88,Nlrp6
Monarch	MP:0010377	Abnormal gut flora balance	3	19	2.42	0.0022	10090.ENSMUSP00000032089,10090.ENSMUSP00000035092,10090.ENSMUSP00000139357	Reg3g,Myd88,Nlrp6
UniProt Keywords	KW-0929	Antimicrobial	4	99	1.83	0.00017	10090.ENSMUSP00000032089,10090.ENSMUSP00000067193,10090.ENSMUSP00000073525,10090.ENSMUSP00000094667	Reg3g,Defb37,Ang4,Reg3b
UniProt Keywords	KW-0395	Inflammatory response	4	166	1.61	0.00065	10090.ENSMUSP00000032089,10090.ENSMUSP00000035092,10090.ENSMUSP00000094667,10090.ENSMUSP00000139357	Reg3g,Myd88,Reg3b,Nlrp6
UniProt Keywords	KW-0964	Secreted	7	1626	0.86	0.0027	10090.ENSMUSP00000023328,10090.ENSMUSP00000032089,10090.ENSMUSP00000053962,10090.ENSMUSP00000067193,10090.ENSMUSP00000073525,10090.ENSMUSP00000094667,10090.ENSMUSP00000104454	Retnlb,Reg3g,Lcn2,Defb37,Ang4,Reg3b,Lypd8
UniProt Keywords	KW-0011	Acute phase	2	24	2.15	0.0142	10090.ENSMUSP00000032089,10090.ENSMUSP00000094667	Reg3g,Reg3b
SMART	SM01394	S-100/ICaBP type calcium binding domain	2	15	2.35	0.0324	10090.ENSMUSP00000036949,10090.ENSMUSP00000045120	S100a10,S100g

## Sheet: Microbial_2_15_Rank_MCC
Supplementary Data Sheet 11. Integrated Network Data of Anti-Microbial Peptides Genes and Bacterial Genera Maximal Clique Centrality Rankings between 2 Month- and 15-Month Old Mice Groups
Top 36 in network Microbial_Bacteria_Genes_2_15_Results_Table.csv ranked by MCC method
Rank	Name	Score	Log10
1	Reg3b	768	2.88536
2	Retnlb	751	2.87564
3	Mucispirillum_Gn	748	2.8739
4	Monoglobus_Gp	654	2.81558
5	Rikenella_Gn	614	2.78817
6	Oscillibacter_Gn	432	2.63548
7	S100g	388	2.58883
8	Dubosiella_Gp	372	2.57054
9	Extl3	288	2.45939
10	Gastranaerophilales_Gn	170	2.23045
11	Ang4	168	2.22531
11	Lypd8l	168	2.22531
13	Reg3g	72	1.85733
14	Candidatus_Saccharimonas_Gp	51	1.70757
15	Muribaculum_Gn	27	1.43136
16	Muribaculaceae_Gn	25	1.39794
17	Akkermansia_Gn	6	0.778151
17	S100a10	6	0.778151
17	Turicibacter_Gp	6	0.778151
20	Lcn2	4	0.60206
21	Cdx2	3	0.477121
21	Clostridia_UCG.014_Gp	3	0.477121
21	Lypd8	3	0.477121
21	Prevotellaceae_UCG.001_Gn	3	0.477121
25	Colidextribacter_Gn	2	0.30103
25	Myd88	2	0.30103
25	Parabacteroides_Gn	2	0.30103
25	Parasutterella_Gn	2	0.30103
29	Alistipes_Gn	1	0
29	Bacteroides_Gn	1	0
29	Defb37	1	0
29	Lachnospiraceae_NK4A136_group_Gp	1	0
29	Lachnospiraceae_Unc_Gp	1	0
29	Lactobacillus_Gp	1	0
29	Nlrp6	1	0
29	RF39_Gp	1	0

## Sheet: string_MCL_cluster_Microb 2-25
Supplementary Data Sheet 11. Integrated Network Data of Markov Cluster Algorithm for Anti-Microbial Peptides Genes between 2 Month- and 25-Month Old Mice Groups
#clustering method	cluster number	cluster color	gene count	protein name	protein identifier	protein description
MCL	1	Red	9	Ang4	10090.ENSMUSP00000073525	Angiogenin-4; Has bactericidal activity against E.faecalis and L.monocytogenes, but not against L.innocua and E.coli. Promotes angiogenesis (in vitro). Has low ribonuclease activity (in vitro). Promotes proliferation of melanoma cells, but not of endothelial cells or fibroblasts (in vitro).
MCL	1	Red	9	Extl3	10090.ENSMUSP00000153547	Exostosin-like 3; Glycosyltransferase which regulates the biosynthesis of heparan sulfate (HS). Important for both skeletal development and hematopoiesis, through the formation of HS proteoglycans (HSPGs). Required for the function of REG3A in regulating keratinocyte proliferation and differentiation (By similarity).
MCL	1	Red	9	Lcn2	10090.ENSMUSP00000053962	Neutrophil gelatinase-associated lipocalin; Iron-trafficking protein involved in multiple processes such as apoptosis, innate immunity and renal development. Binds iron through association with 2,5-dihydroxybenzoic acid (2,5- DHBA), a siderophore that shares structural similarities with bacterial enterobactin, and delivers or removes iron from the cell, depending on the context. Iron-bound form (…
MCL	1	Red	9	Lypd8	10090.ENSMUSP00000104454	Ly6/PLAUR domain-containing protein 8; Secreted protein specifically required to prevent invasion of Gram-negative bacteria in the inner mucus layer of the colon epithelium, a portion of the large intestine which is free of commensal microbiota. Prevents invasion of flagellated microbiota by binding to the flagellum of bacteria, such as P.mirabilis, thereby inhibiting bacterial motility in the in…
MCL	1	Red	9	Myd88	10090.ENSMUSP00000035092	Myeloid differentiation primary response protein MyD88; Adapter protein involved in the Toll-like receptor and IL-1 receptor signaling pathway in the innate immune response. Acts via IRAK1, IRAK2, IRF7 and TRAF6, leading to NF- kappa-B activation, cytokine secretion and the inflammatory response. Increases IL-8 transcription. Involved in IL-18-mediated signaling pathway. Isoform 2 is defective in…
MCL	1	Red	9	Nlrp6	10090.ENSMUSP00000139357	NACHT, LRR and PYD domains-containing protein 6; As the sensor component of the NLRP6 inflammasome, plays a crucial role in innate immunity and inflammation. In response to yet unidentified signals, initiates the formation of the inflammasome polymeric complex, made of NLRP6, PYCARD and CASP1 (or possibly CASP4/CASP11). Recruitment of proCASP1 to the inflammasome promotes its activation and CASP1…
MCL	1	Red	9	Reg3b	10090.ENSMUSP00000094667	Regenerating islet-derived protein 3-beta 16.5 kDa form; Bactericidal C-type lectin which acts against several intestinal Gram-positive and Gram-negative bacteria. Lacks antibacterial activity against S.typhimurium. May play a role in protection against infection with S.enteritidis by inhibiting its translocation from the gut lumen into intestinal tissues and further extraintestinal tissues.
MCL	1	Red	9	Reg3g	10090.ENSMUSP00000032089	Regenerating islet-derived protein 3-gamma 16.5 kDa form; Bactericidal C-type lectin which acts exclusively against Gram-positive bacteria and mediates bacterial killing by binding to surface-exposed carbohydrate moieties of peptidoglycan. Restricts bacterial colonization of the intestinal epithelial surface and consequently limits activation of adaptive immune responses by the microbiota. The un…
MCL	1	Red	9	Retnlb	10090.ENSMUSP00000023328	Resistin-like beta; Probable hormone.
MCL	2	Green	2	S100a10	10090.ENSMUSP00000036949	Protein S100-A10; Because S100A10 induces the dimerization of ANXA2/p36, it may function as a regulator of protein phosphorylation in that the ANXA2 monomer is the preferred target (in vitro) of tyrosine-specific kinase; Belongs to the S-100 family.
MCL	2	Green	2	S100g	10090.ENSMUSP00000045120	Protein S100-G; Belongs to the S-100 family.

## Sheet: string_interactions_Microb 2-25
Supplementary Data Sheet 11. Integrated Network Data of Anti-Microbial Peptides Gene Interaction Scores between 2 Month- and 25-Month Old Mice Groups
#node1	node2	node1_string_id	node2_string_id	neighborhood_on_chromosome	gene_fusion	phylogenetic_cooccurrence	homology	coexpression	experimentally_determined_interaction	database_annotated	automated_textmining	combined_score
Ang4	Reg3g	10090.ENSMUSP00000073525	10090.ENSMUSP00000032089	0	0	0	0	0.086	0	0	0.741	0.753
Reg3b	Reg3g	10090.ENSMUSP00000094667	10090.ENSMUSP00000032089	0	0	0.054	0.972	0.58	0	0.4	0.065	0.747
Ang4	Retnlb	10090.ENSMUSP00000073525	10090.ENSMUSP00000023328	0	0	0	0	0.104	0	0	0.644	0.667
Reg3g	Retnlb	10090.ENSMUSP00000032089	10090.ENSMUSP00000023328	0	0	0	0	0.079	0	0	0.648	0.661
Reg3b	Retnlb	10090.ENSMUSP00000094667	10090.ENSMUSP00000023328	0	0	0	0	0.108	0	0	0.608	0.635
Ang4	Reg3b	10090.ENSMUSP00000073525	10090.ENSMUSP00000094667	0	0	0	0	0.105	0	0	0.607	0.633
Myd88	Reg3g	10090.ENSMUSP00000035092	10090.ENSMUSP00000032089	0	0	0	0	0.044	0.096	0	0.608	0.631
Lcn2	Reg3g	10090.ENSMUSP00000053962	10090.ENSMUSP00000032089	0	0	0	0	0.051	0	0	0.605	0.609
Lypd8	Reg3g	10090.ENSMUSP00000104454	10090.ENSMUSP00000032089	0	0	0	0	0.178	0	0	0.495	0.567
Myd88	Nlrp6	10090.ENSMUSP00000035092	10090.ENSMUSP00000139357	0	0	0	0	0.054	0.085	0	0.523	0.551
Lcn2	Reg3b	10090.ENSMUSP00000053962	10090.ENSMUSP00000094667	0	0	0	0	0.05	0	0	0.52	0.524
Lypd8	Reg3b	10090.ENSMUSP00000104454	10090.ENSMUSP00000094667	0	0	0	0	0.217	0	0	0.41	0.518
Ang4	Nlrp6	10090.ENSMUSP00000073525	10090.ENSMUSP00000139357	0	0	0	0	0.065	0.275	0	0.328	0.504
Myd88	Reg3b	10090.ENSMUSP00000035092	10090.ENSMUSP00000094667	0	0	0	0	0	0.096	0	0.457	0.488
Lcn2	Myd88	10090.ENSMUSP00000053962	10090.ENSMUSP00000035092	0	0	0	0	0.112	0.093	0	0.402	0.476
Nlrp6	Reg3g	10090.ENSMUSP00000139357	10090.ENSMUSP00000032089	0	0	0	0	0	0	0	0.458	0.457
S100a10	S100g	10090.ENSMUSP00000036949	10090.ENSMUSP00000045120	0	0	0	0	0	0.051	0	0.405	0.412
Extl3	Reg3g	10090.ENSMUSP00000153547	10090.ENSMUSP00000032089	0	0	0	0	0	0	0	0.403	0.403

## Sheet: Pathway_Enrichment_Microb 2-25
Supplementary Data Sheet 11. Integrated Network Data of Anti-Microbial Peptides Significant Gene Pathway Enrichment Categories between 2 Month- and 25-Month Old Mice Groups
#category	term ID	term description	observed gene count	background gene count	strength	false discovery rate	matching proteins in your network (IDs)	matching proteins in your network (labels)
GO Process	GO:0042742	Defense response to bacterium	8	292	1.63	4.21e-08	10090.ENSMUSP00000032089,10090.ENSMUSP00000035092,10090.ENSMUSP00000053962,10090.ENSMUSP00000067193,10090.ENSMUSP00000073525,10090.ENSMUSP00000094667,10090.ENSMUSP00000104454,10090.ENSMUSP00000139357	Reg3g,Myd88,Lcn2,Defb37,Ang4,Reg3b,Lypd8,Nlrp6
GO Process	GO:0009617	Response to bacterium	9	709	1.3	4.8e-07	10090.ENSMUSP00000023328,10090.ENSMUSP00000032089,10090.ENSMUSP00000035092,10090.ENSMUSP00000053962,10090.ENSMUSP00000067193,10090.ENSMUSP00000073525,10090.ENSMUSP00000094667,10090.ENSMUSP00000104454,10090.ENSMUSP00000139357	Retnlb,Reg3g,Myd88,Lcn2,Defb37,Ang4,Reg3b,Lypd8,Nlrp6
GO Process	GO:0050830	Defense response to Gram-positive bacterium	6	135	1.84	8.14e-07	10090.ENSMUSP00000032089,10090.ENSMUSP00000035092,10090.ENSMUSP00000067193,10090.ENSMUSP00000073525,10090.ENSMUSP00000094667,10090.ENSMUSP00000139357	Reg3g,Myd88,Defb37,Ang4,Reg3b,Nlrp6
GO Process	GO:0050829	Defense response to Gram-negative bacterium	4	96	1.81	0.00052	10090.ENSMUSP00000032089,10090.ENSMUSP00000067193,10090.ENSMUSP00000094667,10090.ENSMUSP00000104454	Reg3g,Defb37,Reg3b,Lypd8
GO Process	GO:0051873	Killing by host of symbiont cells	3	22	2.33	0.00057	10090.ENSMUSP00000032089,10090.ENSMUSP00000035092,10090.ENSMUSP00000139357	Reg3g,Myd88,Nlrp6
GO Process	GO:0006955	Immune response	7	1129	0.99	0.0027	10090.ENSMUSP00000032089,10090.ENSMUSP00000035092,10090.ENSMUSP00000053962,10090.ENSMUSP00000067193,10090.ENSMUSP00000073525,10090.ENSMUSP00000094667,10090.ENSMUSP00000139357	Reg3g,Myd88,Lcn2,Defb37,Ang4,Reg3b,Nlrp6
GO Process	GO:0044278	Cell wall disruption in another organism	2	5	2.8	0.0075	10090.ENSMUSP00000032089,10090.ENSMUSP00000094667	Reg3g,Reg3b
GO Process	GO:0002526	Acute inflammatory response	3	81	1.76	0.0169	10090.ENSMUSP00000032089,10090.ENSMUSP00000094667,10090.ENSMUSP00000139357	Reg3g,Reg3b,Nlrp6
GO Process	GO:0070944	Neutrophil-mediated killing of bacterium	2	10	2.49	0.0205	10090.ENSMUSP00000035092,10090.ENSMUSP00000139357	Myd88,Nlrp6
GO Process	GO:0061844	Antimicrobial humoral immune response mediated by antimicrobial peptide	3	100	1.67	0.0233	10090.ENSMUSP00000032089,10090.ENSMUSP00000073525,10090.ENSMUSP00000094667	Reg3g,Ang4,Reg3b
GO Process	GO:0045087	Innate immune response	5	664	1.07	0.0263	10090.ENSMUSP00000035092,10090.ENSMUSP00000053962,10090.ENSMUSP00000067193,10090.ENSMUSP00000073525,10090.ENSMUSP00000139357	Myd88,Lcn2,Defb37,Ang4,Nlrp6
GO Process	GO:0002755	MyD88-dependent toll-like receptor signaling pathway	2	16	2.29	0.0345	10090.ENSMUSP00000032089,10090.ENSMUSP00000035092	Reg3g,Myd88
GO Component	GO:0005576	Extracellular region	9	2254	0.79	0.0021	10090.ENSMUSP00000023328,10090.ENSMUSP00000032089,10090.ENSMUSP00000036949,10090.ENSMUSP00000045120,10090.ENSMUSP00000053962,10090.ENSMUSP00000067193,10090.ENSMUSP00000073525,10090.ENSMUSP00000094667,10090.ENSMUSP00000104454	Retnlb,Reg3g,S100a10,S100g,Lcn2,Defb37,Ang4,Reg3b,Lypd8
GO Component	GO:0005615	Extracellular space	8	1526	0.91	0.0021	10090.ENSMUSP00000023328,10090.ENSMUSP00000036949,10090.ENSMUSP00000045120,10090.ENSMUSP00000053962,10090.ENSMUSP00000067193,10090.ENSMUSP00000073525,10090.ENSMUSP00000094667,10090.ENSMUSP00000104454	Retnlb,S100a10,S100g,Lcn2,Defb37,Ang4,Reg3b,Lypd8
GO Component	GO:0062023	Collagen-containing extracellular matrix	4	375	1.22	0.0464	10090.ENSMUSP00000032089,10090.ENSMUSP00000036949,10090.ENSMUSP00000073525,10090.ENSMUSP00000094667	Reg3g,S100a10,Ang4,Reg3b
Reactome	MMU-6803157	Antimicrobial peptides	3	84	1.75	0.0361	10090.ENSMUSP00000032089,10090.ENSMUSP00000053962,10090.ENSMUSP00000094667	Reg3g,Lcn2,Reg3b
Monarch	MP:0010155	Abnormal intestine physiology	5	276	1.45	0.0028	10090.ENSMUSP00000023328,10090.ENSMUSP00000031650,10090.ENSMUSP00000032089,10090.ENSMUSP00000035092,10090.ENSMUSP00000139357	Retnlb,Cdx2,Reg3g,Myd88,Nlrp6
Monarch	MP:0010377	Abnormal gut flora balance	3	19	2.39	0.0028	10090.ENSMUSP00000032089,10090.ENSMUSP00000035092,10090.ENSMUSP00000139357	Reg3g,Myd88,Nlrp6
UniProt Keywords	KW-0929	Antimicrobial	5	99	1.9	2.32e-06	10090.ENSMUSP00000032089,10090.ENSMUSP00000067193,10090.ENSMUSP00000073525,10090.ENSMUSP00000094667,10090.ENSMUSP00000105460	Reg3g,Defb37,Ang4,Reg3b,Defb45
UniProt Keywords	KW-0964	Secreted	8	1626	0.89	0.00052	10090.ENSMUSP00000023328,10090.ENSMUSP00000032089,10090.ENSMUSP00000053962,10090.ENSMUSP00000067193,10090.ENSMUSP00000073525,10090.ENSMUSP00000094667,10090.ENSMUSP00000104454,10090.ENSMUSP00000105460	Retnlb,Reg3g,Lcn2,Defb37,Ang4,Reg3b,Lypd8,Defb45
UniProt Keywords	KW-0395	Inflammatory response	4	166	1.58	0.0006	10090.ENSMUSP00000032089,10090.ENSMUSP00000035092,10090.ENSMUSP00000094667,10090.ENSMUSP00000139357	Reg3g,Myd88,Reg3b,Nlrp6
UniProt Keywords	KW-0044	Antibiotic	3	80	1.77	0.0025	10090.ENSMUSP00000067193,10090.ENSMUSP00000073525,10090.ENSMUSP00000105460	Defb37,Ang4,Defb45
UniProt Keywords	KW-0011	Acute phase	2	24	2.11	0.0133	10090.ENSMUSP00000032089,10090.ENSMUSP00000094667	Reg3g,Reg3b
UniProt Keywords	KW-1015	Disulfide bond	8	3108	0.6	0.0205	10090.ENSMUSP00000023328,10090.ENSMUSP00000032089,10090.ENSMUSP00000053962,10090.ENSMUSP00000067193,10090.ENSMUSP00000073525,10090.ENSMUSP00000094667,10090.ENSMUSP00000105460,10090.ENSMUSP00000153547	Retnlb,Reg3g,Lcn2,Defb37,Ang4,Reg3b,Defb45,Extl3
SMART	SM01394	S-100/ICaBP type calcium binding domain	2	15	2.32	0.0378	10090.ENSMUSP00000036949,10090.ENSMUSP00000045120	S100a10,S100g

## Sheet: Microbial_2_25_Rank_MCC
Supplementary Data Sheet 11. Integrated Network Data of Anti-Microbial Peptides Genes and Bacterial Genera Maximal Clique Centrality Rankings between 2 Month- and 25-Month Old Mice Groups
Top 37 in network Microbial_Bacteria_Genes_2_25_Results_Table.csv ranked by MCC method
Rank	Name	Score	Log10
1	Retnlb	16806	4.22546
1	S100g	16806	4.22546
3	Lypd8l	16800	4.22531
4	Defb45	16681	4.22222
5	Reg3b	13080	4.11661
6	Reg3g	12240	4.08778
7	Desulfovibrionaceae_Uncultured_Gn	11640	4.06595
8	Oscillospiraceae_Unc_Gp	6481	3.81164
9	Extl3	5762	3.76057
10	Candidatus_Saccharimonas_Gp	2881	3.45954
11	Helicobacter_Gn	2880	3.45939
12	Oscillibacter_Gn	2282	3.35832
13	RF39_Gp	2160	3.33445
14	Gastranaerophilales_Gn	842	2.92531
15	Ang4	132	2.12057
16	Lypd8	14	1.14613
17	S100a10	12	1.07918
18	Muribaculaceae_Gn	8	0.90309
19	Lactobacillus_Gp	7	0.845098
20	Nlrp6	6	0.778151
21	Defb37	5	0.69897
22	Cdx2	4	0.60206
22	Mucispirillum_Gn	4	0.60206
24	Bacteroides_Gn	3	0.477121
24	Lachnospiraceae_Unc_Gp	3	0.477121
24	Prevotellaceae_NK3B31_group_Gn	3	0.477121
27	Clostridia_UCG.014_Gp	2	0.30103
27	Lcn2	2	0.30103
27	Parabacteroides_Gn	2	0.30103
27	Prevotellaceae_UCG.001_Gn	2	0.30103
27	Rikenella_Gn	2	0.30103
32	Akkermansia_Gn	1	0
32	Alistipes_Gn	1	0
32	Colidextribacter_Gn	1	0
32	Muribaculum_Gn	1	0
32	Myd88	1	0
32	Rikenellaceae_RC9_gut_group_Gn	1	0
