# Supplementary material for: Evidence that the loss of colonic anti-microbial peptides may promote dysbiotic Gram-negative inflammaging-associated bacteria in aging mice
Source: Front Aging. 2024 Mar 4;5:1352299. doi: 10.3389/fragi.2024.1352299 (PMC10945560; doi:10.3389/fragi.2024.1352299)
Supplement: Supplementary file 7 [file DataSheet9.XLSX]

## Sheet: Senes_SparCC_2_15_Mth
Supplementary Data Sheet 9. Senescence Genes and Bacterial Genera Correlation Outcomes between 2 Month- and 15-Month Old Mice Groups
Var1	Var2	cor	p	fdr
Xpa	Ctsb	1	0	0
Jund	Ctsb	1	0	0
Txn1	Ctsb	1	0	0
Mucispirillum_Gn	Ctsb	1	0	0
Ctsb	Ctnnb1	1	0	0
Ctsb	Candidatus_Saccharimonas_Gp	1	0	0
Jund	Txn1	0.961656	0	0
HMGB1	Txn1	0.939284	0	0
HMGB1	Jund	0.939171	0	0
Xpa	Jund	0.933248	0	0
Ctnnb1	Kitl	0.929656	0	0
Xpa	HMGB1	0.925286	0	0
HMGB1	Ctnnb1	0.923077	0	0
Xpa	Txn1	0.921453	0	0
Prevotellaceae_UCG.001_Gn	Muribaculum_Gn	0.891283	0	0
Grn	Mmp14	0.889063	0	0
HMGB1	Mucispirillum_Gn	0.878612	0	0
HMGB1	Rikenella_Gn	0.858992	0	0
Mucispirillum_Gn	Kitl	0.85679	0	0
Mucispirillum_Gn	Ctnnb1	0.853974	0	0
Muribaculaceae_Gn	Kitl	0.849325	0	0
Muribaculaceae_Gn	Mucispirillum_Gn	0.848722	0	0
HMGB1	Kitl	0.842381	0	0
Jund	Ctnnb1	0.840259	0	0
Parabacteroides_Gn	Rikenellaceae_RC9_gut_group_Gn	0.840026	0	0
Rikenella_Gn	Kitl	0.839953	0	0
Mmp7	FZd9	0.838718	0	0
Muribaculaceae_Gn	Ctnnb1	0.829872	0	0
Rikenella_Gn	Mucispirillum_Gn	0.827992	0	0
HMGB1	Ccl25	0.81741	0	0
Xpa	Ctnnb1	0.814429	0	0
Txn1	Mucispirillum_Gn	0.801418	0	0
Parasutterella_Gn	Prevotellaceae_UCG.001_Gn	0.79544	0	0
Dkkl1	Igfbp5	0.794956	0	0
Rikenella_Gn	Ccl25	0.794575	0	0
Rikenella_Gn	Muribaculaceae_Gn	0.791754	0	0
Ghr	Wnt6	0.789979	0	0
Candidatus_Saccharimonas_Gp	Clostridia_UCG.014_Gp	0.784167	0	0
Txn1	Ctnnb1	0.777209	0	0
Xpa	Ccl25	0.775636	0	0
Ccl25	Ctnnb1	0.774692	0	0
Rikenella_Gn	Ctnnb1	0.773897	0	0
Xpa	Mucispirillum_Gn	0.771729	0	0
Parasutterella_Gn	Muribaculum_Gn	0.770701	0	0
Muribaculaceae_Gn	Candidatus_Saccharimonas_Gp	0.768364	0	0
Ccl25	Kitl	0.768304	0	0
Xpa	Rikenella_Gn	0.761958	0	0
Monoglobus_Gp	Candidatus_Saccharimonas_Gp	0.760296	0	0
Txn1	Rikenella_Gn	0.752787	0	0
Xpa	Monoglobus_Gp	0.751609	0	0
Prevotellaceae_UCG.001_Gn	Parabacteroides_Gn	0.748949	0	0
Mucispirillum_Gn	Candidatus_Saccharimonas_Gp	0.743292	0	0
Muribaculaceae_Gn	Clostridia_UCG.014_Gp	0.731113	0	0
Alistipes_Gn	Parabacteroides_Gn	0.729206	0	0
Muribaculum_Gn	Parabacteroides_Gn	0.728426	0	0
Jund	Mucispirillum_Gn	0.727404	0	0
Mucispirillum_Gn	Clostridia_UCG.014_Gp	0.722368	0	0
Ccl25	Mucispirillum_Gn	0.722209	0	0
HMGB1	Muribaculaceae_Gn	0.720389	0	0
Tnfrsf11b	FZd5	0.718965	0	0
Prevotellaceae_UCG.001_Gn	Rikenellaceae_RC9_gut_group_Gn	0.716538	0	0
Vwf	FZd9	0.711443	0	0
Ctnnb1	Candidatus_Saccharimonas_Gp	0.70866	0	0
Muribaculum_Gn	Rikenellaceae_RC9_gut_group_Gn	0.705007	0	0
Igfbp5	Oscillibacter_Gn	0.702517	0	0
Muribaculaceae_Gn	Parabacteroides_Gn	0.702245	0	0
HMGB1	Monoglobus_Gp	0.701281	0	0
Jund	Kitl	0.697795	0	0
FZd9	Ghr	0.693906	0	0
Kitl	Candidatus_Saccharimonas_Gp	0.689211	0	0
Jund	Rikenella_Gn	0.674219	0	0
Xpa	Kitl	0.674116	0	0
Mmp7	Wnt6	0.671434	0	0
Mucispirillum_Gn	Monoglobus_Gp	0.667369	0	0
Alistipes_Gn	Rikenellaceae_RC9_gut_group_Gn	0.664636	0	0
Lachnospiraceae_NK4A136_group_Gp	Colidextribacter_Gn	0.662588	0	0
Rikenella_Gn	Clostridia_UCG.014_Gp	0.656304	0	0
Akkermansia_Gn	Dubosiella_Gp	0.652854	0	0
Rikenella_Gn	Monoglobus_Gp	0.652531	0	0
HMGB1	Candidatus_Saccharimonas_Gp	0.652243	0	0
Txn1	Il18	0.651991	0	0
Colidextribacter_Gn	Alistipes_Gn	0.650998	0	0
Lachnospiraceae_NK4A136_group_Gp	Lachnospiraceae_Unc_Gp	0.650991	0	0
Hsp90b1	Mmp14	0.647898	0	0
Helicobacter_Gn	Rikenella_Gn	0.644072	0	0
Txn1	Monoglobus_Gp	0.643734	0	0
Mmp7	Ghr	0.643283	0	0
Txn1	Kitl	0.643098	0	0
Mmp14	FzD4	0.643003	0	0
Muribaculaceae_Gn	Monoglobus_Gp	0.64291	0	0
Dubosiella_Gp	Dkkl1	0.638756	0	0
Ctnnb1	Monoglobus_Gp	0.637352	0	0
Vwf	FzD4	0.6373	0	0
FzD4	Wnt2b	0.631449	0	0
RF39_Gp	Candidatus_Saccharimonas_Gp	0.629931	0	0
Irs1	FZd9	0.627731	0	0
Clostridia_UCG.014_Gp	Alistipes_Gn	0.625663	0	0
Oscillibacter_Gn	Ghr	0.616498	0	0
Xpa	Candidatus_Saccharimonas_Gp	0.612028	0	0
Oscillibacter_Gn	Gastranaerophilales_Gn	0.610687	0	0
Vwf	Mmp7	0.60829	0	0
Jund	Monoglobus_Gp	0.604898	0	0
Dubosiella_Gp	Igfbp5	0.604829	0	0
Muribaculaceae_Gn	Alistipes_Gn	0.597648	0	0
FZd9	Wnt6	0.58355	0	0
Tnfrsf11b	Mt1	0.580676	0	0
Txn1	Candidatus_Saccharimonas_Gp	0.576848	0	0
Kitl	Monoglobus_Gp	0.574161	0	0
Prevotellaceae_UCG.001_Gn	Alistipes_Gn	0.572743	0	0
Parasutterella_Gn	Parabacteroides_Gn	0.569615	0	0
Ccl25	Muribaculaceae_Gn	0.563439	0	0
Bacteroides_Gn	Mmp15	0.555813	0	0
Gastranaerophilales_Gn	Ghr	0.552658	0	0
Jund	Candidatus_Saccharimonas_Gp	0.546605	0	0
Ccl25	Monoglobus_Gp	0.54255	0	0
Parasutterella_Gn	Lactobacillus_Gp	0.526823	0	0
Dkkl1	Oscillibacter_Gn	0.523312	0	0
Desulfovibrionaceae_Uncultured_Gn	Ctnnb1	0.522632	0	0
Jund	Il18	0.521671	0	0
Clostridia_UCG.014_Gp	Muribaculum_Gn	0.516056	0	0
FZd9	Wnt2b	0.514662	0	0
HMGB1	Desulfovibrionaceae_Uncultured_Gn	0.514355	0	0
Kitl	Clostridia_UCG.014_Gp	0.512854	0	0
Txn1	Muribaculaceae_Gn	0.512501	0	0
Irs1	Ghr	0.502641	0	0
Xpa	Muribaculaceae_Gn	0.50056	0	0
RF39_Gp	Clostridia_UCG.014_Gp	0.497891	0	0
Nudt1	Dkkl1	0.496768	0	0
Jund	Muribaculaceae_Gn	0.488085	0	0
Desulfovibrionaceae_Uncultured_Gn	Kitl	0.463893	0	0
Colidextribacter_Gn	Gastranaerophilales_Gn	0.439927	0	0
Clostridia_UCG.014_Gp	Parabacteroides_Gn	0.428227	0	0
Ccl25	Desulfovibrionaceae_Uncultured_Gn	0.424795	0	0
Muribaculaceae_Gn	RF39_Gp	0.424598	0	0
Candidatus_Saccharimonas_Gp	Parasutterella_Gn	0.417349	0	0
HMGB1	Clostridia_UCG.014_Gp	0.415806	0	0
Rikenella_Gn	Desulfovibrionaceae_Uncultured_Gn	0.39808	0	0
Vwf	Wnt2b	0.397424	0	0
Desulfovibrionaceae_Uncultured_Gn	Mucispirillum_Gn	0.396525	0	0
Helicobacter_Gn	Ccl25	0.391233	0	0
Tnfrsf11b	Stub1	0.383336	0	0
Desulfovibrionaceae_Uncultured_Gn	Muribaculaceae_Gn	0.364003	0	0
Candidatus_Saccharimonas_Gp	Parabacteroides_Gn	0.332702	0	0
Ccl25	Clostridia_UCG.014_Gp	0.308696	0	0
Desulfovibrionaceae_Uncultured_Gn	Mmp7	-0.23408	0	0
Nudt1	Enterobacteriaceae_Unc_Gn	-0.308467	0	0
Ccl25	FzD4	-0.323155	0	0
Dvl1	Wnt6	-0.324848	0	0
Desulfovibrionaceae_Uncultured_Gn	FZd9	-0.344376	0	0
Desulfovibrionaceae_Uncultured_Gn	Vwf	-0.364819	0	0
Dvl1	Ghr	-0.42791	0	0
Kitl	Oscillibacter_Gn	-0.439143	0	0
HMGB1	Gastranaerophilales_Gn	-0.439184	0	0
Jund	FZd9	-0.441819	0	0
Mucispirillum_Gn	Mmp7	-0.44264	0	0
Muribaculaceae_Gn	Dubosiella_Gp	-0.447861	0	0
Mucispirillum_Gn	FzD4	-0.448868	0	0
Mmp15	Wnt2b	-0.449093	0	0
Ccl25	Oscillibacter_Gn	-0.457187	0	0
Colidextribacter_Gn	Mt1	-0.468243	0	0
Parasutterella_Gn	Wnt2b	-0.473056	0	0
Txn1	Dkkl1	-0.474463	0	0
Colidextribacter_Gn	Tnfrsf11b	-0.478313	0	0
Ccl25	Vwf	-0.485156	0	0
HMGB1	Mmp7	-0.487968	0	0
Mucispirillum_Gn	Oscillibacter_Gn	-0.490458	0	0
Stub1	Gastranaerophilales_Gn	-0.497983	0	0
Ctnnb1	FzD4	-0.502367	0	0
Kitl	Dubosiella_Gp	-0.503612	0	0
Mucispirillum_Gn	FZd9	-0.503715	0	0
Xpa	Wnt6	-0.503947	0	0
Jund	Wnt6	-0.50437	0	0
Jund	Oscillibacter_Gn	-0.506625	0	0
Muribaculum_Gn	Hsp90b1	-0.508635	0	0
Muribaculaceae_Gn	Dkkl1	-0.509793	0	0
Lactobacillus_Gp	Lcn2	-0.511446	0	0
Candidatus_Saccharimonas_Gp	FzD4	-0.518185	0	0
Lachnospiraceae_NK4A136_group_Gp	Dubosiella_Gp	-0.518852	0	0
Ctnnb1	Dubosiella_Gp	-0.52214	0	0
Monoglobus_Gp	Wnt6	-0.523409	0	0
Kitl	Wnt6	-0.524564	0	0
Ctnnb1	Oscillibacter_Gn	-0.528688	0	0
Clostridia_UCG.014_Gp	Mmp7	-0.530175	0	0
Alistipes_Gn	FZd9	-0.530382	0	0
Ctnnb1	Wnt6	-0.531036	0	0
HMGB1	Dkkl1	-0.531979	0	0
Mmp15	FZd9	-0.537137	0	0
Jund	Igfbp5	-0.542412	0	0
Rikenella_Gn	Vwf	-0.543024	0	0
Candidatus_Saccharimonas_Gp	Wnt2b	-0.544846	0	0
Mucispirillum_Gn	Wnt6	-0.551221	0	0
Muribaculaceae_Gn	Grn	-0.552653	0	0
Prevotellaceae_NK3B31_group_Gn	Bifidobacterium_Gp	-0.554036	0	0
Ccl25	Dubosiella_Gp	-0.555201	0	0
Clostridia_UCG.014_Gp	Ghr	-0.557217	0	0
Candidatus_Saccharimonas_Gp	Mmp7	-0.557824	0	0
HMGB1	FZd9	-0.565404	0	0
Xpa	Dubosiella_Gp	-0.567266	0	0
Clostridia_UCG.014_Gp	FZd9	-0.568677	0	0
Alistipes_Gn	Vwf	-0.577148	0	0
Clostridia_UCG.014_Gp	Dkkl1	-0.577159	0	0
HMGB1	Oscillibacter_Gn	-0.579215	0	0
Alistipes_Gn	Mmp7	-0.583733	0	0
Monoglobus_Gp	Dubosiella_Gp	-0.590791	0	0
Kitl	Mmp7	-0.59095	0	0
Candidatus_Saccharimonas_Gp	Vwf	-0.591117	0	0
HMGB1	Dubosiella_Gp	-0.594599	0	0
Ctnnb1	Mmp7	-0.594622	0	0
Ccl25	Dkkl1	-0.597755	0	0
Ccl25	Igfbp5	-0.60178	0	0
HMGB1	Wnt6	-0.6051	0	0
Txn1	Wnt6	-0.611542	0	0
Candidatus_Saccharimonas_Gp	Oscillibacter_Gn	-0.617343	0	0
Clostridia_UCG.014_Gp	Vwf	-0.61766	0	0
Kitl	Ghr	-0.619521	0	0
Mucispirillum_Gn	Ghr	-0.628236	0	0
Mucispirillum_Gn	Vwf	-0.628793	0	0
Mucispirillum_Gn	Dubosiella_Gp	-0.629572	0	0
Candidatus_Saccharimonas_Gp	Wnt6	-0.630376	0	0
Txn1	Igfbp5	-0.631713	0	0
Helicobacter_Gn	Dubosiella_Gp	-0.633175	0	0
Rikenella_Gn	Igfbp5	-0.639136	0	0
Mucispirillum_Gn	Dkkl1	-0.641532	0	0
Jund	Ghr	-0.642824	0	0
Muribaculaceae_Gn	Wnt6	-0.6431	0	0
Lachnospiraceae_Unc_Gp	Mmp7	-0.648902	0	0
Candidatus_Saccharimonas_Gp	FZd9	-0.654546	0	0
Xpa	Ghr	-0.661478	0	0
Kitl	FZd9	-0.66243	0	0
Txn1	Ghr	-0.66531	0	0
Mucispirillum_Gn	Igfbp5	-0.674113	0	0
Xpa	Oscillibacter_Gn	-0.674738	0	0
HMGB1	Igfbp5	-0.674832	0	0
Rikenellaceae_RC9_gut_group_Gn	Grn	-0.675535	0	0
Xpa	Igfbp5	-0.678131	0	0
Rikenella_Gn	Dkkl1	-0.681144	0	0
Muribaculaceae_Gn	Ghr	-0.682617	0	0
Parasutterella_Gn	Stub1	-0.686133	0	0
Parabacteroides_Gn	Grn	-0.687548	0	0
Clostridia_UCG.014_Gp	Grn	-0.688143	0	0
Muribaculaceae_Gn	Mmp7	-0.694264	0	0
Monoglobus_Gp	Ghr	-0.696175	0	0
Monoglobus_Gp	Oscillibacter_Gn	-0.696695	0	0
Prevotellaceae_UCG.001_Gn	Mmp14	-0.698017	0	0
Ctnnb1	FZd9	-0.703348	0	0
Ctnnb1	Ghr	-0.706647	0	0
Monoglobus_Gp	Igfbp5	-0.720867	0	0
Ctnnb1	Vwf	-0.72228	0	0
HMGB1	Ghr	-0.723623	0	0
Kitl	Vwf	-0.727068	0	0
Candidatus_Saccharimonas_Gp	Ghr	-0.733111	0	0
Muribaculum_Gn	Mmp14	-0.747136	0	0
Muribaculaceae_Gn	FZd9	-0.752661	0	0
Alistipes_Gn	Grn	-0.766553	0	0
Muribaculum_Gn	Stub1	-0.767172	0	0
Rikenella_Gn	Dubosiella_Gp	-0.779863	0	0
Parasutterella_Gn	Mmp14	-0.782713	0	0
Parasutterella_Gn	Grn	-0.788527	0	0
Muribaculaceae_Gn	Vwf	-0.796423	0	0
Prevotellaceae_UCG.001_Gn	Grn	-0.829952	0	0
Muribaculum_Gn	Grn	-0.865878	0	0
Ctsb	Mmp7	-1	0	0
Ctsb	FZd9	-1	0	0
Ctsb	Ghr	-1	0	0
Ctsb	Wnt6	-1	0	0
Ctsb	Monoglobus_Gp	1	0.02	0.0969863
Muribaculum_Gn	Alistipes_Gn	0.790114	0.02	0.0969863
Stub1	Mmp14	0.775121	0.02	0.0969863
Dvl1	Stub1	0.754635	0.02	0.0969863
Dvl1	Xpa	0.740751	0.02	0.0969863
Jund	Ccl25	0.723712	0.02	0.0969863
Txn1	Ccl25	0.677525	0.02	0.0969863
Monoglobus_Gp	Clostridia_UCG.014_Gp	0.676767	0.02	0.0969863
Turicibacter_Gp	Igfbp5	0.63062	0.02	0.0969863
Dvl1	HMGB1	0.629393	0.02	0.0969863
Dubosiella_Gp	Turicibacter_Gp	0.620633	0.02	0.0969863
Rikenella_Gn	Candidatus_Saccharimonas_Gp	0.592582	0.02	0.0969863
Igfbp5	Ghr	0.57452	0.02	0.0969863
Dvl1	Ccl25	0.562009	0.02	0.0969863
Candidatus_Saccharimonas_Gp	Lactobacillus_Gp	0.543805	0.02	0.0969863
Prevotellaceae_NK3B31_group_Gn	Mif	0.543624	0.02	0.0969863
Jund	Desulfovibrionaceae_Uncultured_Gn	0.521516	0.02	0.0969863
Colidextribacter_Gn	Lcn2	0.518976	0.02	0.0969863
Grn	FzD4	0.511548	0.02	0.0969863
Dvl1	Rikenella_Gn	0.510256	0.02	0.0969863
Muribaculaceae_Gn	Muribaculum_Gn	0.510231	0.02	0.0969863
Ctnnb1	Clostridia_UCG.014_Gp	0.503618	0.02	0.0969863
Txn1	Desulfovibrionaceae_Uncultured_Gn	0.496091	0.02	0.0969863
Xpa	Desulfovibrionaceae_Uncultured_Gn	0.494628	0.02	0.0969863
Dubosiella_Gp	Ghr	0.485013	0.02	0.0969863
Nudt1	Mif	0.462947	0.02	0.0969863
Nudt1	Oscillibacter_Gn	0.462101	0.02	0.0969863
Irs1	Mmp7	0.460114	0.02	0.0969863
Nudt1	Vwf	0.456189	0.02	0.0969863
Parabacteroides_Gn	Mmp15	0.409383	0.02	0.0969863
Ctnnb1	RF39_Gp	0.405482	0.02	0.0969863
Ghr	Wnt2b	0.405277	0.02	0.0969863
Ctnnb1	Mmp15	0.397102	0.02	0.0969863
Mucispirillum_Gn	RF39_Gp	0.388798	0.02	0.0969863
Monoglobus_Gp	Enterobacteriaceae_Unc_Gn	0.383616	0.02	0.0969863
Desulfovibrionaceae_Uncultured_Gn	Monoglobus_Gp	0.36716	0.02	0.0969863
Desulfovibrionaceae_Uncultured_Gn	Candidatus_Saccharimonas_Gp	0.360317	0.02	0.0969863
Nudt1	FzD4	0.35303	0.02	0.0969863
Ccl25	Candidatus_Saccharimonas_Gp	0.346861	0.02	0.0969863
Xpa	RF39_Gp	0.33004	0.02	0.0969863
Helicobacter_Gn	Dvl1	0.313913	0.02	0.0969863
Desulfovibrionaceae_Uncultured_Gn	Clostridia_UCG.014_Gp	0.273202	0.02	0.0969863
Desulfovibrionaceae_Uncultured_Gn	Dkkl1	-0.15996	0.02	0.0969863
Desulfovibrionaceae_Uncultured_Gn	Dubosiella_Gp	-0.220783	0.02	0.0969863
Parabacteroides_Gn	Wnt2b	-0.242835	0.02	0.0969863
Desulfovibrionaceae_Uncultured_Gn	FzD4	-0.2493	0.02	0.0969863
Desulfovibrionaceae_Uncultured_Gn	Wnt6	-0.305885	0.02	0.0969863
Bacteroides_Gn	Wnt2b	-0.340369	0.02	0.0969863
Muribaculum_Gn	Tnfrsf11b	-0.350428	0.02	0.0969863
Desulfovibrionaceae_Uncultured_Gn	Ghr	-0.357924	0.02	0.0969863
Kitl	Nudt1	-0.36899	0.02	0.0969863
RF39_Gp	Wnt6	-0.369513	0.02	0.0969863
Rikenella_Gn	FZd9	-0.374592	0.02	0.0969863
Jund	Mmp7	-0.376292	0.02	0.0969863
RF39_Gp	Ghr	-0.390114	0.02	0.0969863
Desulfovibrionaceae_Uncultured_Gn	Nudt1	-0.393773	0.02	0.0969863
Muribaculaceae_Gn	Wnt2b	-0.393999	0.02	0.0969863
RF39_Gp	Vwf	-0.394428	0.02	0.0969863
RF39_Gp	FZd9	-0.405489	0.02	0.0969863
Enterobacteriaceae_Unc_Gn	Lcn2	-0.407507	0.02	0.0969863
Candidatus_Saccharimonas_Gp	Gastranaerophilales_Gn	-0.408714	0.02	0.0969863
Txn1	Mmp7	-0.41802	0.02	0.0969863
Prevotellaceae_UCG.001_Gn	Hsp90b1	-0.42208	0.02	0.0969863
Colidextribacter_Gn	Stub1	-0.423404	0.02	0.0969863
Alistipes_Gn	Irs1	-0.428107	0.02	0.0969863
Kitl	Igfbp5	-0.428264	0.02	0.0969863
Clostridia_UCG.014_Gp	Stub1	-0.433405	0.02	0.0969863
Parabacteroides_Gn	Irs1	-0.434973	0.02	0.0969863
Lachnospiraceae_Unc_Gp	FZd9	-0.444079	0.02	0.0969863
RF39_Gp	Mmp7	-0.445413	0.02	0.0969863
Kitl	FzD4	-0.449732	0.02	0.0969863
Parabacteroides_Gn	FZd9	-0.452958	0.02	0.0969863
Rikenella_Gn	Nudt1	-0.471736	0.02	0.0969863
Colidextribacter_Gn	Turicibacter_Gp	-0.475624	0.02	0.0969863
Lachnospiraceae_NK4A136_group_Gp	Stub1	-0.487829	0.02	0.0969863
Txn1	Oscillibacter_Gn	-0.495609	0.02	0.0969863
Alistipes_Gn	FZd5	-0.500859	0.02	0.0969863
Xpa	Dkkl1	-0.50108	0.02	0.0969863
Lactobacillus_Gp	Wnt2b	-0.515761	0.02	0.0969863
Candidatus_Saccharimonas_Gp	Igfbp5	-0.536497	0.02	0.0969863
Monoglobus_Gp	Dkkl1	-0.537767	0.02	0.0969863
Rikenella_Gn	Oscillibacter_Gn	-0.539138	0.02	0.0969863
Muribaculaceae_Gn	Igfbp5	-0.54062	0.02	0.0969863
Ctnnb1	Igfbp5	-0.541296	0.02	0.0969863
Muribaculum_Gn	Mt1	-0.543734	0.02	0.0969863
HMGB1	Vwf	-0.544322	0.02	0.0969863
Txn1	Dubosiella_Gp	-0.558111	0.02	0.0969863
Lachnospiraceae_NK4A136_group_Gp	Turicibacter_Gp	-0.559208	0.02	0.0969863
Dvl1	Parasutterella_Gn	-0.559253	0.02	0.0969863
Muribaculum_Gn	Vwf	-0.560738	0.02	0.0969863
Parabacteroides_Gn	Mmp14	-0.584385	0.02	0.0969863
Prevotellaceae_UCG.001_Gn	Stub1	-0.586027	0.02	0.0969863
Ccl25	Nudt1	-0.59339	0.02	0.0969863
Clostridia_UCG.014_Gp	Wnt6	-0.597029	0.02	0.0969863
Rikenellaceae_RC9_gut_group_Gn	Mmp14	-0.602827	0.02	0.0969863
Dvl1	Gastranaerophilales_Gn	-0.61776	0.02	0.0969863
Alistipes_Gn	Stub1	-0.652985	0.02	0.0969863
Helicobacter_Gn	Akkermansia_Gn	-0.667762	0.02	0.0969863
Alistipes_Gn	Mmp14	-0.686694	0.02	0.0969863
Ctsb	Wnt2b	-1	0.02	0.0969863
Rikenella_Gn	Ctsb	1	0.04	0.163889
Mt1	Stub1	0.852549	0.04	0.163889
Hsp90b1	Mt1	0.804478	0.04	0.163889
Dvl1	Txn1	0.692238	0.04	0.163889
Dvl1	Jund	0.666722	0.04	0.163889
Lcn2	Oscillibacter_Gn	0.610084	0.04	0.163889
Lcn2	Gastranaerophilales_Gn	0.604713	0.04	0.163889
Il18	Mmp14	0.582823	0.04	0.163889
Grn	Vwf	0.579233	0.04	0.163889
Monoglobus_Gp	Prevotellaceae_NK3B31_group_Gn	0.562277	0.04	0.163889
Turicibacter_Gp	Dkkl1	0.526565	0.04	0.163889
Helicobacter_Gn	Mucispirillum_Gn	0.508759	0.04	0.163889
Rikenella_Gn	Enterobacteriaceae_Unc_Gn	0.498211	0.04	0.163889
Muribaculum_Gn	Bifidobacterium_Gp	0.489815	0.04	0.163889
Vwf	Ghr	0.483698	0.04	0.163889
Nudt1	Igfbp5	0.438931	0.04	0.163889
Irs1	Vwf	0.414566	0.04	0.163889
Mt1	Turicibacter_Gp	0.414364	0.04	0.163889
Muribaculaceae_Gn	Mmp15	0.402129	0.04	0.163889
Dvl1	Mt1	0.393139	0.04	0.163889
Helicobacter_Gn	HMGB1	0.383757	0.04	0.163889
Dvl1	Mucispirillum_Gn	0.374737	0.04	0.163889
Gastranaerophilales_Gn	Wnt6	0.359603	0.04	0.163889
Helicobacter_Gn	Monoglobus_Gp	0.34574	0.04	0.163889
Kitl	Mmp15	0.339978	0.04	0.163889
Clostridia_UCG.014_Gp	Prevotellaceae_UCG.001_Gn	0.336412	0.04	0.163889
Helicobacter_Gn	Xpa	0.225176	0.04	0.163889
Alistipes_Gn	Tnfrsf11b	-0.272905	0.04	0.163889
Enterobacteriaceae_Unc_Gn	FzD4	-0.282385	0.04	0.163889
Xpa	FzD4	-0.28553	0.04	0.163889
Desulfovibrionaceae_Uncultured_Gn	Oscillibacter_Gn	-0.312037	0.04	0.163889
Desulfovibrionaceae_Uncultured_Gn	Igfbp5	-0.321906	0.04	0.163889
Helicobacter_Gn	Igfbp5	-0.332662	0.04	0.163889
Prevotellaceae_UCG.001_Gn	FzD4	-0.350846	0.04	0.163889
Rikenella_Gn	FzD4	-0.360956	0.04	0.163889
Rikenellaceae_RC9_gut_group_Gn	FzD4	-0.370013	0.04	0.163889
Candidatus_Saccharimonas_Gp	Lcn2	-0.373996	0.04	0.163889
Ctnnb1	Wnt2b	-0.384013	0.04	0.163889
Jund	Vwf	-0.385824	0.04	0.163889
Il18	Turicibacter_Gp	-0.387272	0.04	0.163889
Clostridia_UCG.014_Gp	Irs1	-0.404233	0.04	0.163889
Mif	Bifidobacterium_Gp	-0.404911	0.04	0.163889
RF39_Gp	Wnt2b	-0.405047	0.04	0.163889
Mmp15	Irs1	-0.406964	0.04	0.163889
Muribaculum_Gn	Mmp7	-0.407756	0.04	0.163889
Kitl	Dkkl1	-0.408015	0.04	0.163889
Clostridia_UCG.014_Gp	Mt1	-0.411591	0.04	0.163889
Parasutterella_Gn	Mt1	-0.414774	0.04	0.163889
Rikenella_Gn	Wnt6	-0.429517	0.04	0.163889
Xpa	Gastranaerophilales_Gn	-0.43611	0.04	0.163889
Lactobacillus_Gp	Mmp14	-0.437032	0.04	0.163889
Kitl	Akkermansia_Gn	-0.456501	0.04	0.163889
Parabacteroides_Gn	Vwf	-0.457706	0.04	0.163889
Rikenella_Gn	Ghr	-0.477556	0.04	0.163889
Lachnospiraceae_NK4A136_group_Gp	Mt1	-0.481215	0.04	0.163889
Parasutterella_Gn	Hsp90b1	-0.484344	0.04	0.163889
Dvl1	Oscillibacter_Gn	-0.493295	0.04	0.163889
Helicobacter_Gn	Dkkl1	-0.498535	0.04	0.163889
Rikenella_Gn	Akkermansia_Gn	-0.519783	0.04	0.163889
Dvl1	Igfbp5	-0.523378	0.04	0.163889
Clostridia_UCG.014_Gp	Oscillibacter_Gn	-0.546876	0.04	0.163889
Muribaculaceae_Gn	Irs1	-0.570176	0.04	0.163889
Mif	Gastranaerophilales_Gn	-0.593136	0.04	0.163889
Clostridia_UCG.014_Gp	Igfbp5	-0.602459	0.04	0.163889
Colidextribacter_Gn	FZd5	-0.613272	0.04	0.163889
Xpa	Nudt1	-0.650198	0.04	0.163889
Dvl1	Muribaculum_Gn	-0.695242	0.04	0.163889
Muribaculaceae_Gn	Nudt1	-0.218562	0.06	0.220332
Jund	FzD4	-0.253165	0.06	0.220332
RF39_Gp	FzD4	-0.312406	0.06	0.220332
Enterobacteriaceae_Unc_Gn	Oscillibacter_Gn	-0.315685	0.06	0.220332
Monoglobus_Gp	Bifidobacterium_Gp	-0.334333	0.06	0.220332
Dvl1	Dubosiella_Gp	-0.364314	0.06	0.220332
Xpa	Vwf	-0.376201	0.06	0.220332
Dvl1	Dkkl1	-0.377429	0.06	0.220332
Parasutterella_Gn	FzD4	-0.393611	0.06	0.220332
Xpa	FZd9	-0.400039	0.06	0.220332
Mmp15	Bifidobacterium_Gp	-0.400163	0.06	0.220332
Jund	Gastranaerophilales_Gn	-0.401366	0.06	0.220332
Muribaculaceae_Gn	Mmp14	-0.417554	0.06	0.220332
Parabacteroides_Gn	Mmp7	-0.422288	0.06	0.220332
Ctnnb1	Dkkl1	-0.422698	0.06	0.220332
Txn1	FZd9	-0.436383	0.06	0.220332
Prevotellaceae_UCG.001_Gn	Mt1	-0.44134	0.06	0.220332
Muribaculaceae_Gn	Oscillibacter_Gn	-0.46724	0.06	0.220332
Ctnnb1	Irs1	-0.471711	0.06	0.220332
Muribaculaceae_Gn	FzD4	-0.472557	0.06	0.220332
Jund	Dubosiella_Gp	-0.481104	0.06	0.220332
Ccl25	Akkermansia_Gn	-0.492666	0.06	0.220332
Mmp15	Mmp7	-0.53177	0.06	0.220332
Clostridia_UCG.014_Gp	Mmp14	-0.538387	0.06	0.220332
Muribaculum_Gn	Mif	-0.579551	0.06	0.220332
Helicobacter_Gn	FZd5	-0.584327	0.06	0.220332
HMGB1	Ctsb	1	0.06	0.220332
Dvl1	Mmp14	0.630467	0.06	0.220332
Lachnospiraceae_Unc_Gp	Alistipes_Gn	0.600334	0.06	0.220332
Clostridia_UCG.014_Gp	Parasutterella_Gn	0.582673	0.06	0.220332
Igfbp5	Wnt6	0.498888	0.06	0.220332
Dubosiella_Gp	Wnt6	0.495787	0.06	0.220332
Lactobacillus_Gp	Enterobacteriaceae_Unc_Gn	0.479239	0.06	0.220332
Irs1	Il18	0.457284	0.06	0.220332
Parasutterella_Gn	Rikenellaceae_RC9_gut_group_Gn	0.434672	0.06	0.220332
Dvl1	Hsp90b1	0.425435	0.06	0.220332
Parasutterella_Gn	Enterobacteriaceae_Unc_Gn	0.422616	0.06	0.220332
Dkkl1	Vwf	0.413247	0.06	0.220332
Prevotellaceae_UCG.001_Gn	Bifidobacterium_Gp	0.410511	0.06	0.220332
Txn1	RF39_Gp	0.408378	0.06	0.220332
Irs1	Wnt6	0.405248	0.06	0.220332
Vwf	Wnt6	0.384324	0.06	0.220332
Mmp7	Wnt2b	0.372862	0.06	0.220332
FZd5	Enterobacteriaceae_Unc_Gn	0.372567	0.06	0.220332
Mmp14	Wnt2b	0.365111	0.06	0.220332
Lachnospiraceae_Unc_Gp	RF39_Gp	0.360123	0.06	0.220332
Prevotellaceae_NK3B31_group_Gn	Mmp15	0.35807	0.06	0.220332
Ghr	Bifidobacterium_Gp	0.332977	0.06	0.220332
Xpa	Enterobacteriaceae_Unc_Gn	0.326324	0.06	0.220332
RF39_Gp	Alistipes_Gn	0.270433	0.06	0.220332
Mucispirillum_Gn	Irs1	-0.210556	0.08	0.269714
RF39_Gp	Tnfrsf11b	-0.245402	0.08	0.269714
RF39_Gp	Oscillibacter_Gn	-0.254171	0.08	0.269714
Xpa	Turicibacter_Gp	-0.313352	0.08	0.269714
Ccl25	Ghr	-0.354205	0.08	0.269714
Monoglobus_Gp	Nudt1	-0.358486	0.08	0.269714
Txn1	Vwf	-0.361972	0.08	0.269714
Monoglobus_Gp	FZd9	-0.375824	0.08	0.269714
Prevotellaceae_NK3B31_group_Gn	Turicibacter_Gp	-0.380403	0.08	0.269714
Muribaculum_Gn	FZd5	-0.385243	0.08	0.269714
Kitl	Irs1	-0.43268	0.08	0.269714
Clostridia_UCG.014_Gp	Nudt1	-0.436976	0.08	0.269714
Rikenella_Gn	Turicibacter_Gp	-0.43836	0.08	0.269714
Mucispirillum_Gn	Nudt1	-0.439728	0.08	0.269714
Dvl1	Prevotellaceae_UCG.001_Gn	-0.532606	0.08	0.269714
Monoglobus_Gp	Gastranaerophilales_Gn	-0.605234	0.08	0.269714
Ctsb	Irs1	-1	0.08	0.269714
Ctsb	Kitl	1	0.08	0.269714
Lachnospiraceae_Unc_Gp	Colidextribacter_Gn	0.773061	0.08	0.269714
Jund	Stub1	0.729839	0.08	0.269714
Xpa	Stub1	0.663646	0.08	0.269714
Parabacteroides_Gn	Bacteroides_Gn	0.588669	0.08	0.269714
Parasutterella_Gn	Alistipes_Gn	0.584707	0.08	0.269714
Mif	FzD4	0.522085	0.08	0.269714
FZd5	Dkkl1	0.520533	0.08	0.269714
Lachnospiraceae_NK4A136_group_Gp	Clostridia_UCG.014_Gp	0.501521	0.08	0.269714
Muribaculaceae_Gn	Rikenellaceae_RC9_gut_group_Gn	0.49112	0.08	0.269714
Nudt1	Dubosiella_Gp	0.452438	0.08	0.269714
FzD4	Oscillibacter_Gn	0.447173	0.08	0.269714
Mucispirillum_Gn	Alistipes_Gn	0.41948	0.08	0.269714
Dubosiella_Gp	Vwf	0.398327	0.08	0.269714
Xpa	Clostridia_UCG.014_Gp	0.397186	0.08	0.269714
Colidextribacter_Gn	Mucispirillum_Gn	0.372159	0.08	0.269714
Gastranaerophilales_Gn	Bifidobacterium_Gp	0.36904	0.08	0.269714
Muribaculaceae_Gn	Parasutterella_Gn	0.349765	0.08	0.269714
Lcn2	Ghr	0.347256	0.08	0.269714
Helicobacter_Gn	Txn1	0.329188	0.08	0.269714
RF39_Gp	Monoglobus_Gp	0.312135	0.08	0.269714
Ccl25	Enterobacteriaceae_Unc_Gn	0.293278	0.08	0.269714
Desulfovibrionaceae_Uncultured_Gn	RF39_Gp	0.27759	0.08	0.269714
Kitl	RF39_Gp	0.264165	0.08	0.269714
Dvl1	Tnfrsf11b	0.214291	0.08	0.269714
Jund	Clostridia_UCG.014_Gp	0.200247	0.08	0.269714
Txn1	Stub1	0.608305	0.1	0.312721
Dvl1	Monoglobus_Gp	0.543996	0.1	0.312721
Mt1	Grn	0.531882	0.1	0.312721
Xpa	Il18	0.520106	0.1	0.312721
Mmp14	Vwf	0.49805	0.1	0.312721
Dvl1	Grn	0.484709	0.1	0.312721
Colidextribacter_Gn	Clostridia_UCG.014_Gp	0.459423	0.1	0.312721
Lachnospiraceae_NK4A136_group_Gp	Alistipes_Gn	0.457126	0.1	0.312721
Dubosiella_Gp	Oscillibacter_Gn	0.390773	0.1	0.312721
Helicobacter_Gn	Parabacteroides_Gn	0.379912	0.1	0.312721
Lachnospiraceae_NK4A136_group_Gp	Monoglobus_Gp	0.364798	0.1	0.312721
HMGB1	RF39_Gp	0.351327	0.1	0.312721
Bacteroides_Gn	Dkkl1	0.314285	0.1	0.312721
Txn1	Clostridia_UCG.014_Gp	0.299176	0.1	0.312721
Akkermansia_Gn	Mif	0.195801	0.1	0.312721
RF39_Gp	Igfbp5	-0.241038	0.1	0.312721
Tnfrsf11b	Gastranaerophilales_Gn	-0.24898	0.1	0.312721
Kitl	Gastranaerophilales_Gn	-0.283146	0.1	0.312721
Rikenella_Gn	Mmp7	-0.284547	0.1	0.312721
Stub1	Oscillibacter_Gn	-0.293324	0.1	0.312721
Candidatus_Saccharimonas_Gp	Mmp14	-0.312892	0.1	0.312721
Kitl	Wnt2b	-0.31394	0.1	0.312721
HMGB1	Irs1	-0.316952	0.1	0.312721
HMGB1	FzD4	-0.317564	0.1	0.312721
Muribaculum_Gn	FzD4	-0.318133	0.1	0.312721
Jund	Dkkl1	-0.325625	0.1	0.312721
Ctnnb1	Gastranaerophilales_Gn	-0.340153	0.1	0.312721
Mt1	Irs1	-0.346301	0.1	0.312721
Enterobacteriaceae_Unc_Gn	Turicibacter_Gp	-0.356311	0.1	0.312721
Monoglobus_Gp	Vwf	-0.374487	0.1	0.312721
Candidatus_Saccharimonas_Gp	Dkkl1	-0.381436	0.1	0.312721
Txn1	Prevotellaceae_UCG.001_Gn	-0.382418	0.1	0.312721
Monoglobus_Gp	Lcn2	-0.387243	0.1	0.312721
Il18	Wnt6	-0.402148	0.1	0.312721
Jund	Prevotellaceae_UCG.001_Gn	-0.408538	0.1	0.312721
Mif	Ghr	-0.454957	0.1	0.312721
Dubosiella_Gp	Enterobacteriaceae_Unc_Gn	-0.477398	0.1	0.312721
Ctnnb1	Nudt1	-0.481925	0.1	0.312721
Dvl1	Bacteroides_Gn	-0.50229	0.1	0.312721
Parabacteroides_Gn	Il18	-0.506738	0.1	0.312721
Dvl1	Alistipes_Gn	-0.523885	0.1	0.312721
Desulfovibrionaceae_Uncultured_Gn	Ctsb	1	0.12	0.355779
Muribaculaceae_Gn	Ctsb	1	0.12	0.355779
Stub1	Grn	0.686664	0.12	0.355779
Dkkl1	Wnt6	0.456303	0.12	0.355779
Rikenellaceae_RC9_gut_group_Gn	Bacteroides_Gn	0.455227	0.12	0.355779
Mt1	Mmp14	0.44074	0.12	0.355779
Oscillibacter_Gn	Wnt6	0.42564	0.12	0.355779
Jund	Mt1	0.419559	0.12	0.355779
Rikenella_Gn	Alistipes_Gn	0.35518	0.12	0.355779
Colidextribacter_Gn	Muribaculum_Gn	0.353246	0.12	0.355779
Rikenellaceae_RC9_gut_group_Gn	Bifidobacterium_Gp	0.310558	0.12	0.355779
Clostridia_UCG.014_Gp	Rikenellaceae_RC9_gut_group_Gn	0.287066	0.12	0.355779
Akkermansia_Gn	Irs1	0.248011	0.12	0.355779
HMGB1	Enterobacteriaceae_Unc_Gn	0.20365	0.12	0.355779
Desulfovibrionaceae_Uncultured_Gn	Irs1	-0.164362	0.12	0.355779
Clostridia_UCG.014_Gp	Lcn2	-0.177483	0.12	0.355779
Tnfrsf11b	Lcn2	-0.277674	0.12	0.355779
Monoglobus_Gp	FzD4	-0.295358	0.12	0.355779
Clostridia_UCG.014_Gp	FzD4	-0.345564	0.12	0.355779
Mt1	Gastranaerophilales_Gn	-0.369311	0.12	0.355779
Muribaculum_Gn	FZd9	-0.376138	0.12	0.355779
Lactobacillus_Gp	Il18	-0.378233	0.12	0.355779
Clostridia_UCG.014_Gp	Dubosiella_Gp	-0.378994	0.12	0.355779
Tnfrsf11b	Il18	-0.382616	0.12	0.355779
Prevotellaceae_NK3B31_group_Gn	Gastranaerophilales_Gn	-0.411803	0.12	0.355779
Mif	Wnt6	-0.419272	0.12	0.355779
Rikenellaceae_RC9_gut_group_Gn	Vwf	-0.439943	0.12	0.355779
Prevotellaceae_UCG.001_Gn	Il18	-0.487348	0.12	0.355779
Monoglobus_Gp	Turicibacter_Gp	-0.493907	0.12	0.355779
Mmp15	Ghr	-0.555239	0.12	0.355779
Ctsb	Prevotellaceae_UCG.001_Gn	-1	0.12	0.355779
Lachnospiraceae_Unc_Gp	Clostridia_UCG.014_Gp	0.489005	0.14	0.394586
Helicobacter_Gn	Muribaculaceae_Gn	0.440599	0.14	0.394586
Il18	Grn	0.419102	0.14	0.394586
Lachnospiraceae_Unc_Gp	Lcn2	0.412476	0.14	0.394586
Rikenella_Gn	Stub1	0.411747	0.14	0.394586
Turicibacter_Gp	Wnt6	0.406703	0.14	0.394586
Rikenella_Gn	Il18	0.38813	0.14	0.394586
Mucispirillum_Gn	Il18	0.36153	0.14	0.394586
Dvl1	Ctnnb1	0.358015	0.14	0.394586
Dkkl1	Ghr	0.349842	0.14	0.394586
Vwf	Oscillibacter_Gn	0.327955	0.14	0.394586
Igfbp5	FzD4	0.300444	0.14	0.394586
Lachnospiraceae_Unc_Gp	Gastranaerophilales_Gn	0.298326	0.14	0.394586
Tnfrsf11b	Lactobacillus_Gp	0.297792	0.14	0.394586
Jund	Mmp15	0.289686	0.14	0.394586
Dubosiella_Gp	Irs1	0.239879	0.14	0.394586
Dvl1	Enterobacteriaceae_Unc_Gn	0.172576	0.14	0.394586
RF39_Gp	Mmp14	-0.178289	0.14	0.394586
Mucispirillum_Gn	Gastranaerophilales_Gn	-0.206982	0.14	0.394586
Rikenellaceae_RC9_gut_group_Gn	Wnt2b	-0.209547	0.14	0.394586
Enterobacteriaceae_Unc_Gn	Igfbp5	-0.22274	0.14	0.394586
Monoglobus_Gp	Mmp7	-0.226151	0.14	0.394586
Rikenella_Gn	Irs1	-0.244296	0.14	0.394586
FZd5	Il18	-0.244763	0.14	0.394586
Ccl25	Irs1	-0.248823	0.14	0.394586
Alistipes_Gn	Mt1	-0.343003	0.14	0.394586
Helicobacter_Gn	Wnt6	-0.378073	0.14	0.394586
Il18	Igfbp5	-0.3882	0.14	0.394586
Stub1	Ghr	-0.412626	0.14	0.394586
Bacteroides_Gn	Il18	-0.47413	0.14	0.394586
HMGB1	Nudt1	-0.506358	0.14	0.394586
Hsp90b1	FzD4	0.622388	0.16	0.430395
Ctnnb1	Stub1	0.478411	0.16	0.430395
Mif	Mmp14	0.475231	0.16	0.430395
FZd5	Prevotellaceae_NK3B31_group_Gn	0.444092	0.16	0.430395
Turicibacter_Gp	Oscillibacter_Gn	0.440341	0.16	0.430395
HMGB1	Il18	0.398384	0.16	0.430395
Jund	RF39_Gp	0.393243	0.16	0.430395
Ctnnb1	Mt1	0.350718	0.16	0.430395
Muribaculaceae_Gn	Prevotellaceae_UCG.001_Gn	0.349025	0.16	0.430395
Irs1	Gastranaerophilales_Gn	0.318234	0.16	0.430395
Helicobacter_Gn	Ctnnb1	0.30645	0.16	0.430395
Xpa	Mt1	0.301774	0.16	0.430395
Monoglobus_Gp	Stub1	0.279651	0.16	0.430395
Kitl	Enterobacteriaceae_Unc_Gn	0.272821	0.16	0.430395
Mucispirillum_Gn	Muribaculum_Gn	0.249423	0.16	0.430395
Desulfovibrionaceae_Uncultured_Gn	Akkermansia_Gn	-0.0675084	0.16	0.430395
Ccl25	FZd9	-0.230629	0.16	0.430395
Il18	Dkkl1	-0.260103	0.16	0.430395
Stub1	Wnt6	-0.265294	0.16	0.430395
Parabacteroides_Gn	Wnt6	-0.277484	0.16	0.430395
Lactobacillus_Gp	Bifidobacterium_Gp	-0.283025	0.16	0.430395
Mt1	Ghr	-0.318908	0.16	0.430395
Rikenella_Gn	Lcn2	-0.322703	0.16	0.430395
Colidextribacter_Gn	Vwf	-0.32303	0.16	0.430395
Candidatus_Saccharimonas_Gp	Dubosiella_Gp	-0.324229	0.16	0.430395
Parasutterella_Gn	Vwf	-0.327758	0.16	0.430395
Prevotellaceae_UCG.001_Gn	Mif	-0.375682	0.16	0.430395
Mmp15	Gastranaerophilales_Gn	-0.383897	0.16	0.430395
Lachnospiraceae_Unc_Gp	Wnt6	-0.526359	0.16	0.430395
Ctsb	Muribaculum_Gn	-1	0.16	0.430395
Ctsb	Mt1	1	0.18	0.461739
Ctsb	Prevotellaceae_NK3B31_group_Gn	1	0.18	0.461739
HMGB1	Stub1	0.616069	0.18	0.461739
Mif	Mmp15	0.580873	0.18	0.461739
Mt1	Mmp15	0.534057	0.18	0.461739
Prevotellaceae_UCG.001_Gn	Bacteroides_Gn	0.515664	0.18	0.461739
Nudt1	Mmp15	0.489148	0.18	0.461739
Igfbp5	Vwf	0.470571	0.18	0.461739
Dkkl1	Grn	0.440874	0.18	0.461739
Rikenella_Gn	Parabacteroides_Gn	0.413287	0.18	0.461739
FzD4	FZd9	0.382852	0.18	0.461739
Akkermansia_Gn	Prevotellaceae_NK3B31_group_Gn	0.343194	0.18	0.461739
Oscillibacter_Gn	Wnt2b	0.330394	0.18	0.461739
Colidextribacter_Gn	Il18	0.308364	0.18	0.461739
Irs1	Mmp14	0.257746	0.18	0.461739
Tnfrsf11b	Vwf	0.241484	0.18	0.461739
Mucispirillum_Gn	Enterobacteriaceae_Unc_Gn	0.226062	0.18	0.461739
Tnfrsf11b	Grn	0.217187	0.18	0.461739
Nudt1	FZd9	0.189424	0.18	0.461739
Bacteroides_Gn	Mmp7	-0.205839	0.18	0.461739
Parabacteroides_Gn	Ghr	-0.293952	0.18	0.461739
Hsp90b1	Irs1	-0.295472	0.18	0.461739
Parasutterella_Gn	Lcn2	-0.302947	0.18	0.461739
Ccl25	Gastranaerophilales_Gn	-0.321728	0.18	0.461739
Parabacteroides_Gn	Lcn2	-0.331561	0.18	0.461739
Prevotellaceae_UCG.001_Gn	Vwf	-0.351565	0.18	0.461739
Tnfrsf11b	Irs1	-0.351694	0.18	0.461739
Monoglobus_Gp	Irs1	-0.365979	0.18	0.461739
Lachnospiraceae_Unc_Gp	Turicibacter_Gp	-0.379045	0.18	0.461739
Colidextribacter_Gn	Dubosiella_Gp	-0.40486	0.18	0.461739
Rikenellaceae_RC9_gut_group_Gn	Il18	-0.448611	0.18	0.461739
Ctsb	Vwf	-1	0.18	0.461739
Lachnospiraceae_Unc_Gp	Ctsb	1	0.2	0.493036
Bacteroides_Gn	Nudt1	0.713845	0.2	0.493036
Nudt1	Turicibacter_Gp	0.454094	0.2	0.493036
Igfbp5	Gastranaerophilales_Gn	0.440258	0.2	0.493036
Monoglobus_Gp	Lactobacillus_Gp	0.438346	0.2	0.493036
Tnfrsf11b	Hsp90b1	0.417235	0.2	0.493036
Muribaculum_Gn	Bacteroides_Gn	0.412183	0.2	0.493036
Oscillibacter_Gn	FZd9	0.331725	0.2	0.493036
Lachnospiraceae_Unc_Gp	Mucispirillum_Gn	0.323099	0.2	0.493036
Candidatus_Saccharimonas_Gp	Muribaculum_Gn	0.296382	0.2	0.493036
Dubosiella_Gp	Mmp7	0.287158	0.2	0.493036
Tnfrsf11b	Prevotellaceae_NK3B31_group_Gn	0.278113	0.2	0.493036
Akkermansia_Gn	Vwf	0.228368	0.2	0.493036
Dvl1	Candidatus_Saccharimonas_Gp	0.167059	0.2	0.493036
RF39_Gp	Rikenellaceae_RC9_gut_group_Gn	0.164735	0.2	0.493036
RF39_Gp	FZd5	-0.164939	0.2	0.493036
Kitl	Lcn2	-0.233412	0.2	0.493036
Jund	Wnt2b	-0.249184	0.2	0.493036
Clostridia_UCG.014_Gp	Wnt2b	-0.260991	0.2	0.493036
Candidatus_Saccharimonas_Gp	Irs1	-0.266166	0.2	0.493036
Lachnospiraceae_Unc_Gp	Vwf	-0.275197	0.2	0.493036
Mt1	Bifidobacterium_Gp	-0.280673	0.2	0.493036
Parasutterella_Gn	FZd9	-0.28541	0.2	0.493036
Parabacteroides_Gn	FzD4	-0.296165	0.2	0.493036
Lachnospiraceae_NK4A136_group_Gp	Akkermansia_Gn	-0.347106	0.2	0.493036
Lachnospiraceae_Unc_Gp	Irs1	-0.354593	0.2	0.493036
Clostridia_UCG.014_Gp	Hsp90b1	-0.434325	0.2	0.493036
Ctsb	Oscillibacter_Gn	-1	0.2	0.493036
Hsp90b1	Stub1	0.693712	0.22	0.5192
RF39_Gp	Akkermansia_Gn	0.560953	0.22	0.5192
Helicobacter_Gn	Lachnospiraceae_NK4A136_group_Gp	0.515455	0.22	0.5192
Alistipes_Gn	Bacteroides_Gn	0.458326	0.22	0.5192
Kitl	Parabacteroides_Gn	0.402037	0.22	0.5192
Rikenella_Gn	Muribaculum_Gn	0.389463	0.22	0.5192
Mucispirillum_Gn	Parabacteroides_Gn	0.346682	0.22	0.5192
Alistipes_Gn	Gastranaerophilales_Gn	0.338165	0.22	0.5192
FZd5	Vwf	0.336494	0.22	0.5192
Igfbp5	Lcn2	0.322227	0.22	0.5192
Lachnospiraceae_NK4A136_group_Gp	Muribaculum_Gn	0.272553	0.22	0.5192
Prevotellaceae_UCG.001_Gn	Enterobacteriaceae_Unc_Gn	0.261256	0.22	0.5192
Irs1	Oscillibacter_Gn	0.240957	0.22	0.5192
Candidatus_Saccharimonas_Gp	Enterobacteriaceae_Unc_Gn	0.210472	0.22	0.5192
FzD4	Ghr	0.202989	0.22	0.5192
Wnt6	Bifidobacterium_Gp	0.202972	0.22	0.5192
Ctnnb1	Enterobacteriaceae_Unc_Gn	0.19653	0.22	0.5192
Lachnospiraceae_Unc_Gp	Ctnnb1	0.187962	0.22	0.5192
Desulfovibrionaceae_Uncultured_Gn	Enterobacteriaceae_Unc_Gn	0.0380386	0.22	0.5192
RF39_Gp	Gastranaerophilales_Gn	-0.152331	0.22	0.5192
Mt1	Il18	-0.163493	0.22	0.5192
Xpa	Irs1	-0.178133	0.22	0.5192
Prevotellaceae_NK3B31_group_Gn	Ghr	-0.217652	0.22	0.5192
Txn1	Turicibacter_Gp	-0.227004	0.22	0.5192
Xpa	Bifidobacterium_Gp	-0.228552	0.22	0.5192
Hsp90b1	Wnt6	-0.283304	0.22	0.5192
Muribaculum_Gn	Prevotellaceae_NK3B31_group_Gn	-0.305153	0.22	0.5192
Colidextribacter_Gn	Grn	-0.322654	0.22	0.5192
Rikenellaceae_RC9_gut_group_Gn	FZd5	-0.343025	0.22	0.5192
Txn1	Gastranaerophilales_Gn	-0.373024	0.22	0.5192
Mmp15	Wnt6	-0.480467	0.22	0.5192
Txn1	Nudt1	-0.484478	0.22	0.5192
Dvl1	Il18	0.482827	0.24	0.546718
Mt1	Mif	0.436933	0.24	0.546718
Lachnospiraceae_NK4A136_group_Gp	Parasutterella_Gn	0.359979	0.24	0.546718
Helicobacter_Gn	Kitl	0.348274	0.24	0.546718
Colidextribacter_Gn	Rikenella_Gn	0.322993	0.24	0.546718
Candidatus_Saccharimonas_Gp	Alistipes_Gn	0.318324	0.24	0.546718
Lachnospiraceae_Unc_Gp	Muribaculaceae_Gn	0.31792	0.24	0.546718
Irs1	Grn	0.302183	0.24	0.546718
Bacteroides_Gn	Igfbp5	0.271788	0.24	0.546718
Tnfrsf11b	Mif	0.261547	0.24	0.546718
Parabacteroides_Gn	Bifidobacterium_Gp	0.150764	0.24	0.546718
Parabacteroides_Gn	Prevotellaceae_NK3B31_group_Gn	-0.215788	0.24	0.546718
Grn	Bifidobacterium_Gp	-0.21838	0.24	0.546718
Lachnospiraceae_NK4A136_group_Gp	Grn	-0.241641	0.24	0.546718
Helicobacter_Gn	Irs1	-0.244782	0.24	0.546718
Rikenellaceae_RC9_gut_group_Gn	FZd9	-0.251176	0.24	0.546718
Mmp15	Il18	-0.252721	0.24	0.546718
HMGB1	Akkermansia_Gn	-0.292441	0.24	0.546718
Muribaculaceae_Gn	Gastranaerophilales_Gn	-0.297091	0.24	0.546718
Parasutterella_Gn	Mif	-0.298872	0.24	0.546718
Dubosiella_Gp	Il18	-0.306233	0.24	0.546718
Ctnnb1	Akkermansia_Gn	-0.309432	0.24	0.546718
Jund	Muribaculum_Gn	-0.332105	0.24	0.546718
Lachnospiraceae_Unc_Gp	Ghr	-0.355425	0.24	0.546718
Bacteroides_Gn	Grn	-0.463739	0.24	0.546718
Jund	Nudt1	-0.476119	0.24	0.546718
Clostridia_UCG.014_Gp	Turicibacter_Gp	-0.572525	0.24	0.546718
Ctsb	RF39_Gp	1	0.26	0.576692
Helicobacter_Gn	Alistipes_Gn	0.366905	0.26	0.576692
Dubosiella_Gp	FZd9	0.323488	0.26	0.576692
Lachnospiraceae_NK4A136_group_Gp	Lactobacillus_Gp	0.309271	0.26	0.576692
FZd5	Igfbp5	0.282249	0.26	0.576692
Mucispirillum_Gn	Stub1	0.261018	0.26	0.576692
Mt1	Prevotellaceae_NK3B31_group_Gn	0.258174	0.26	0.576692
Dubosiella_Gp	Bifidobacterium_Gp	0.220647	0.26	0.576692
Rikenella_Gn	Lactobacillus_Gp	0.209459	0.26	0.576692
Dubosiella_Gp	FzD4	0.202866	0.26	0.576692
Wnt6	Wnt2b	0.200471	0.26	0.576692
Lcn2	Wnt6	0.188715	0.26	0.576692
Prevotellaceae_UCG.001_Gn	Tnfrsf11b	-0.106379	0.26	0.576692
Nudt1	Bifidobacterium_Gp	-0.193542	0.26	0.576692
Ccl25	Wnt6	-0.21235	0.26	0.576692
FZd5	Lcn2	-0.234183	0.26	0.576692
Lachnospiraceae_NK4A136_group_Gp	Mmp14	-0.241493	0.26	0.576692
Candidatus_Saccharimonas_Gp	Grn	-0.300354	0.26	0.576692
Xpa	Prevotellaceae_UCG.001_Gn	-0.338744	0.26	0.576692
Dvl1	Rikenellaceae_RC9_gut_group_Gn	-0.372992	0.26	0.576692
Muribaculaceae_Gn	FZd5	-0.374492	0.26	0.576692
Helicobacter_Gn	Colidextribacter_Gn	0.47112	0.28	0.60292
Akkermansia_Gn	Dkkl1	0.310351	0.28	0.60292
Kitl	Muribaculum_Gn	0.274188	0.28	0.60292
Dubosiella_Gp	FZd5	0.266651	0.28	0.60292
RF39_Gp	Il18	0.266261	0.28	0.60292
Colidextribacter_Gn	Oscillibacter_Gn	0.239223	0.28	0.60292
Jund	Mif	0.220973	0.28	0.60292
Igfbp5	FZd9	0.217773	0.28	0.60292
Turicibacter_Gp	Bifidobacterium_Gp	0.179668	0.28	0.60292
Nudt1	Irs1	0.0689933	0.28	0.60292
Jund	Irs1	-0.137201	0.28	0.60292
HMGB1	Turicibacter_Gp	-0.172914	0.28	0.60292
Txn1	FzD4	-0.192894	0.28	0.60292
Hsp90b1	Gastranaerophilales_Gn	-0.200305	0.28	0.60292
HMGB1	Wnt2b	-0.205912	0.28	0.60292
Muribaculaceae_Gn	Lcn2	-0.217555	0.28	0.60292
Xpa	Lcn2	-0.231873	0.28	0.60292
Xpa	Mmp7	-0.252516	0.28	0.60292
Mucispirillum_Gn	Turicibacter_Gp	-0.318018	0.28	0.60292
Colidextribacter_Gn	Mmp7	-0.359876	0.28	0.60292
Parasutterella_Gn	Il18	-0.371339	0.28	0.60292
Muribaculum_Gn	Il18	-0.410705	0.28	0.60292
Bacteroides_Gn	Mmp14	-0.498494	0.28	0.60292
Xpa	Bacteroides_Gn	-0.503467	0.28	0.60292
FZd5	Mt1	0.441122	0.3	0.622509
Mt1	Dkkl1	0.408652	0.3	0.622509
Muribaculum_Gn	Gastranaerophilales_Gn	0.405741	0.3	0.622509
Txn1	Mmp14	0.376327	0.3	0.622509
Mif	Vwf	0.355252	0.3	0.622509
Colidextribacter_Gn	Muribaculaceae_Gn	0.335875	0.3	0.622509
Dkkl1	Gastranaerophilales_Gn	0.303513	0.3	0.622509
HMGB1	Mt1	0.297038	0.3	0.622509
Parabacteroides_Gn	Lactobacillus_Gp	0.285731	0.3	0.622509
Lachnospiraceae_Unc_Gp	Candidatus_Saccharimonas_Gp	0.276411	0.3	0.622509
Kitl	Alistipes_Gn	0.223287	0.3	0.622509
Tnfrsf11b	Turicibacter_Gp	0.22315	0.3	0.622509
Dkkl1	FzD4	0.201995	0.3	0.622509
Nudt1	Akkermansia_Gn	0.19222	0.3	0.622509
Mucispirillum_Gn	Mmp15	0.18724	0.3	0.622509
Colidextribacter_Gn	RF39_Gp	0.167804	0.3	0.622509
Tnfrsf11b	Mmp7	0.151325	0.3	0.622509
Mmp15	Vwf	-0.145053	0.3	0.622509
Lachnospiraceae_Unc_Gp	Prevotellaceae_UCG.001_Gn	-0.165689	0.3	0.622509
Helicobacter_Gn	Ghr	-0.200416	0.3	0.622509
Muribaculaceae_Gn	Akkermansia_Gn	-0.22328	0.3	0.622509
Lactobacillus_Gp	Oscillibacter_Gn	-0.242418	0.3	0.622509
Lachnospiraceae_NK4A136_group_Gp	Rikenellaceae_RC9_gut_group_Gn	-0.243808	0.3	0.622509
Prevotellaceae_NK3B31_group_Gn	Oscillibacter_Gn	-0.255251	0.3	0.622509
Txn1	FZd5	-0.282619	0.3	0.622509
Candidatus_Saccharimonas_Gp	Nudt1	-0.289322	0.3	0.622509
Mucispirillum_Gn	Akkermansia_Gn	-0.322411	0.3	0.622509
Rikenellaceae_RC9_gut_group_Gn	Prevotellaceae_NK3B31_group_Gn	-0.329567	0.3	0.622509
Lactobacillus_Gp	FzD4	-0.332201	0.3	0.622509
Colidextribacter_Gn	Dkkl1	-0.418297	0.3	0.622509
Ctsb	Parasutterella_Gn	-1	0.3	0.622509
Dvl1	Ctsb	1	0.32	0.637838
Lachnospiraceae_NK4A136_group_Gp	Rikenella_Gn	0.322365	0.32	0.637838
Mif	Grn	0.321907	0.32	0.637838
Turicibacter_Gp	Ghr	0.31624	0.32	0.637838
Candidatus_Saccharimonas_Gp	Mmp15	0.296684	0.32	0.637838
Lachnospiraceae_NK4A136_group_Gp	Mucispirillum_Gn	0.287265	0.32	0.637838
Bacteroides_Gn	Prevotellaceae_NK3B31_group_Gn	0.266914	0.32	0.637838
Il18	FzD4	0.263683	0.32	0.637838
Lactobacillus_Gp	Prevotellaceae_NK3B31_group_Gn	0.258361	0.32	0.637838
Mmp14	FZd9	0.254285	0.32	0.637838
Clostridia_UCG.014_Gp	Enterobacteriaceae_Unc_Gn	0.251794	0.32	0.637838
Monoglobus_Gp	Mmp15	0.237567	0.32	0.637838
Lachnospiraceae_Unc_Gp	Muribaculum_Gn	0.206913	0.32	0.637838
Igfbp5	Mmp7	0.155092	0.32	0.637838
Dvl1	Wnt2b	0.154488	0.32	0.637838
Parasutterella_Gn	FZd5	0.125652	0.32	0.637838
Colidextribacter_Gn	Rikenellaceae_RC9_gut_group_Gn	0.118541	0.32	0.637838
RF39_Gp	Muribaculum_Gn	0.102274	0.32	0.637838
Enterobacteriaceae_Unc_Gn	Grn	-0.0865496	0.32	0.637838
Enterobacteriaceae_Unc_Gn	Vwf	-0.108469	0.32	0.637838
Rikenellaceae_RC9_gut_group_Gn	Tnfrsf11b	-0.11873	0.32	0.637838
Alistipes_Gn	FzD4	-0.184403	0.32	0.637838
Enterobacteriaceae_Unc_Gn	Mif	-0.188011	0.32	0.637838
Alistipes_Gn	Ghr	-0.211476	0.32	0.637838
Parabacteroides_Gn	Dkkl1	-0.213688	0.32	0.637838
Il18	Ghr	-0.226433	0.32	0.637838
Txn1	Bifidobacterium_Gp	-0.246122	0.32	0.637838
Jund	Bifidobacterium_Gp	-0.266773	0.32	0.637838
Lachnospiraceae_NK4A136_group_Gp	Wnt6	-0.267589	0.32	0.637838
Txn1	Muribaculum_Gn	-0.271045	0.32	0.637838
Muribaculum_Gn	Wnt2b	-0.281907	0.32	0.637838
Mucispirillum_Gn	FZd5	-0.343571	0.32	0.637838
Txn1	Parasutterella_Gn	-0.346636	0.32	0.637838
Ccl25	Bacteroides_Gn	-0.509407	0.32	0.637838
Ctsb	Bifidobacterium_Gp	-1	0.32	0.637838
Hsp90b1	Grn	0.537052	0.34	0.656987
Stub1	Mif	0.450173	0.34	0.656987
Turicibacter_Gp	Grn	0.402868	0.34	0.656987
Jund	Mmp14	0.386822	0.34	0.656987
Bacteroides_Gn	Lactobacillus_Gp	0.303351	0.34	0.656987
Lachnospiraceae_Unc_Gp	Il18	0.281606	0.34	0.656987
HMGB1	Mmp15	0.274633	0.34	0.656987
Bacteroides_Gn	Dubosiella_Gp	0.253319	0.34	0.656987
Lachnospiraceae_NK4A136_group_Gp	Prevotellaceae_NK3B31_group_Gn	0.253211	0.34	0.656987
Lachnospiraceae_Unc_Gp	Txn1	0.223583	0.34	0.656987
Helicobacter_Gn	Jund	0.210338	0.34	0.656987
Nudt1	Ghr	0.208295	0.34	0.656987
Lachnospiraceae_Unc_Gp	HMGB1	0.173132	0.34	0.656987
Irs1	Dkkl1	0.158764	0.34	0.656987
Akkermansia_Gn	FZd9	0.155317	0.34	0.656987
Muribaculum_Gn	Enterobacteriaceae_Unc_Gn	0.0884873	0.34	0.656987
Parabacteroides_Gn	Dubosiella_Gp	-0.0971241	0.34	0.656987
Prevotellaceae_UCG.001_Gn	FZd5	-0.155943	0.34	0.656987
Desulfovibrionaceae_Uncultured_Gn	Wnt2b	-0.159087	0.34	0.656987
Parasutterella_Gn	Irs1	-0.169398	0.34	0.656987
Mucispirillum_Gn	Wnt2b	-0.193822	0.34	0.656987
Monoglobus_Gp	Wnt2b	-0.195915	0.34	0.656987
Xpa	Wnt2b	-0.207029	0.34	0.656987
Rikenella_Gn	Gastranaerophilales_Gn	-0.209966	0.34	0.656987
Rikenellaceae_RC9_gut_group_Gn	Mmp7	-0.224204	0.34	0.656987
Parabacteroides_Gn	FZd5	-0.296997	0.34	0.656987
Nudt1	Il18	-0.347655	0.34	0.656987
Parasutterella_Gn	Turicibacter_Gp	-0.363415	0.34	0.656987
Ccl25	Stub1	0.459218	0.36	0.677152
Igfbp5	Grn	0.322446	0.36	0.677152
Grn	Oscillibacter_Gn	0.279176	0.36	0.677152
Rikenella_Gn	Prevotellaceae_UCG.001_Gn	0.272815	0.36	0.677152
Lachnospiraceae_NK4A136_group_Gp	Candidatus_Saccharimonas_Gp	0.249613	0.36	0.677152
Rikenellaceae_RC9_gut_group_Gn	Mmp15	0.247858	0.36	0.677152
Lachnospiraceae_NK4A136_group_Gp	Gastranaerophilales_Gn	0.242739	0.36	0.677152
Helicobacter_Gn	Clostridia_UCG.014_Gp	0.1926	0.36	0.677152
Dvl1	Desulfovibrionaceae_Uncultured_Gn	0.190858	0.36	0.677152
Muribaculaceae_Gn	Bacteroides_Gn	0.186901	0.36	0.677152
Tnfrsf11b	FzD4	0.142194	0.36	0.677152
Nudt1	Mmp7	0.137043	0.36	0.677152
Lcn2	Wnt2b	0.135352	0.36	0.677152
Tnfrsf11b	Oscillibacter_Gn	-0.142985	0.36	0.677152
Lachnospiraceae_Unc_Gp	Dvl1	-0.149091	0.36	0.677152
Mucispirillum_Gn	Lcn2	-0.155319	0.36	0.677152
Stub1	Bifidobacterium_Gp	-0.155828	0.36	0.677152
Colidextribacter_Gn	Dvl1	-0.183955	0.36	0.677152
Lachnospiraceae_NK4A136_group_Gp	Bifidobacterium_Gp	-0.192158	0.36	0.677152
Bacteroides_Gn	Bifidobacterium_Gp	-0.217945	0.36	0.677152
HMGB1	Lcn2	-0.220157	0.36	0.677152
Lactobacillus_Gp	Ghr	-0.308503	0.36	0.677152
Dvl1	Lcn2	-0.324916	0.36	0.677152
Jund	Parasutterella_Gn	-0.34877	0.36	0.677152
Ctsb	Nudt1	-1	0.36	0.677152
Txn1	Grn	0.262891	0.38	0.701356
Tnfrsf11b	Enterobacteriaceae_Unc_Gn	0.238334	0.38	0.701356
Ctnnb1	Lactobacillus_Gp	0.215372	0.38	0.701356
Bacteroides_Gn	Oscillibacter_Gn	0.206362	0.38	0.701356
Lachnospiraceae_NK4A136_group_Gp	Il18	0.186895	0.38	0.701356
Akkermansia_Gn	Igfbp5	0.0650291	0.38	0.701356
Helicobacter_Gn	Desulfovibrionaceae_Uncultured_Gn	0.0355135	0.38	0.701356
RF39_Gp	Dkkl1	-0.0495975	0.38	0.701356
Enterobacteriaceae_Unc_Gn	Mmp14	-0.107095	0.38	0.701356
Lactobacillus_Gp	Mif	-0.151005	0.38	0.701356
RF39_Gp	Nudt1	-0.174309	0.38	0.701356
Lachnospiraceae_Unc_Gp	Tnfrsf11b	-0.207971	0.38	0.701356
Lactobacillus_Gp	Gastranaerophilales_Gn	-0.229872	0.38	0.701356
Mt1	FZd9	-0.244167	0.38	0.701356
Xpa	Muribaculum_Gn	-0.281574	0.38	0.701356
Alistipes_Gn	Il18	-0.310648	0.38	0.701356
Akkermansia_Gn	Enterobacteriaceae_Unc_Gn	-0.345889	0.38	0.701356
Txn1	Bacteroides_Gn	-0.368585	0.38	0.701356
Parasutterella_Gn	Bacteroides_Gn	0.475535	0.4	0.720978
Monoglobus_Gp	Mif	0.294298	0.4	0.720978
Colidextribacter_Gn	Wnt2b	0.24853	0.4	0.720978
Txn1	Mt1	0.246545	0.4	0.720978
Mucispirillum_Gn	Lactobacillus_Gp	0.224069	0.4	0.720978
Dvl1	FzD4	0.213168	0.4	0.720978
Prevotellaceae_UCG.001_Gn	Gastranaerophilales_Gn	0.205978	0.4	0.720978
Prevotellaceae_UCG.001_Gn	Lactobacillus_Gp	0.205107	0.4	0.720978
Candidatus_Saccharimonas_Gp	Prevotellaceae_NK3B31_group_Gn	0.190104	0.4	0.720978
Igfbp5	Bifidobacterium_Gp	0.185036	0.4	0.720978
Dubosiella_Gp	Grn	0.169882	0.4	0.720978
Grn	Lcn2	0.161679	0.4	0.720978
Akkermansia_Gn	Mmp7	0.149557	0.4	0.720978
Dkkl1	FZd9	0.130944	0.4	0.720978
Lachnospiraceae_NK4A136_group_Gp	Tnfrsf11b	-0.158153	0.4	0.720978
Monoglobus_Gp	Rikenellaceae_RC9_gut_group_Gn	-0.160313	0.4	0.720978
Prevotellaceae_NK3B31_group_Gn	Igfbp5	-0.183449	0.4	0.720978
Helicobacter_Gn	Vwf	-0.203096	0.4	0.720978
Prevotellaceae_UCG.001_Gn	Prevotellaceae_NK3B31_group_Gn	-0.20556	0.4	0.720978
Lachnospiraceae_NK4A136_group_Gp	Hsp90b1	-0.273393	0.4	0.720978
Hsp90b1	Ghr	-0.277059	0.4	0.720978
Lactobacillus_Gp	FZd9	-0.280908	0.4	0.720978
Ctsb	Gastranaerophilales_Gn	-1	0.4	0.720978
Ctsb	Mmp14	1	0.42	0.725977
Desulfovibrionaceae_Uncultured_Gn	Stub1	0.346457	0.42	0.725977
Ctnnb1	Parabacteroides_Gn	0.340412	0.42	0.725977
RF39_Gp	Mmp15	0.302852	0.42	0.725977
Stub1	Turicibacter_Gp	0.301876	0.42	0.725977
Kitl	Stub1	0.285868	0.42	0.725977
FZd5	Grn	0.275983	0.42	0.725977
Dvl1	Kitl	0.229757	0.42	0.725977
Lachnospiraceae_Unc_Gp	Monoglobus_Gp	0.211521	0.42	0.725977
RF39_Gp	Prevotellaceae_NK3B31_group_Gn	0.193511	0.42	0.725977
Txn1	Mmp15	0.185151	0.42	0.725977
Alistipes_Gn	Lcn2	0.184944	0.42	0.725977
Muribaculum_Gn	Lactobacillus_Gp	0.156215	0.42	0.725977
Grn	Wnt2b	0.151028	0.42	0.725977
Irs1	Igfbp5	0.143752	0.42	0.725977
Muribaculaceae_Gn	Enterobacteriaceae_Unc_Gn	0.11442	0.42	0.725977
Rikenellaceae_RC9_gut_group_Gn	Turicibacter_Gp	0.108902	0.42	0.725977
Lachnospiraceae_NK4A136_group_Gp	Oscillibacter_Gn	0.107841	0.42	0.725977
Lcn2	FZd9	0.0788552	0.42	0.725977
Desulfovibrionaceae_Uncultured_Gn	Mif	-0.0427427	0.42	0.725977
RF39_Gp	Irs1	-0.0906815	0.42	0.725977
Lachnospiraceae_Unc_Gp	Mt1	-0.0915848	0.42	0.725977
Parabacteroides_Gn	Igfbp5	-0.12535	0.42	0.725977
Stub1	Lcn2	-0.132909	0.42	0.725977
Dvl1	Akkermansia_Gn	-0.137002	0.42	0.725977
Enterobacteriaceae_Unc_Gn	Dkkl1	-0.137749	0.42	0.725977
Lachnospiraceae_NK4A136_group_Gp	Dvl1	-0.139088	0.42	0.725977
Desulfovibrionaceae_Uncultured_Gn	Turicibacter_Gp	-0.141102	0.42	0.725977
Lachnospiraceae_Unc_Gp	Stub1	-0.146483	0.42	0.725977
Bacteroides_Gn	Enterobacteriaceae_Unc_Gn	-0.151163	0.42	0.725977
Prevotellaceae_UCG.001_Gn	Wnt2b	-0.184368	0.42	0.725977
Mt1	Wnt2b	-0.199054	0.42	0.725977
Parasutterella_Gn	Mmp7	-0.20384	0.42	0.725977
Lactobacillus_Gp	Grn	-0.209173	0.42	0.725977
HMGB1	FZd5	-0.211807	0.42	0.725977
Clostridia_UCG.014_Gp	Mif	-0.222945	0.42	0.725977
Lachnospiraceae_NK4A136_group_Gp	Dkkl1	-0.249595	0.42	0.725977
Alistipes_Gn	Mif	-0.297236	0.42	0.725977
Hsp90b1	Mmp7	-0.301805	0.42	0.725977
Colidextribacter_Gn	Lactobacillus_Gp	-0.301872	0.42	0.725977
Rikenellaceae_RC9_gut_group_Gn	Stub1	-0.338442	0.42	0.725977
Alistipes_Gn	Wnt6	-0.345144	0.42	0.725977
Xpa	Mmp14	0.280225	0.44	0.741009
Dkkl1	Lcn2	0.267374	0.44	0.741009
Lachnospiraceae_NK4A136_group_Gp	Enterobacteriaceae_Unc_Gn	0.266101	0.44	0.741009
Turicibacter_Gp	Vwf	0.235325	0.44	0.741009
Kitl	Rikenellaceae_RC9_gut_group_Gn	0.233321	0.44	0.741009
Ctnnb1	Alistipes_Gn	0.211849	0.44	0.741009
Irs1	Lcn2	0.202965	0.44	0.741009
Jund	Enterobacteriaceae_Unc_Gn	0.184026	0.44	0.741009
FZd5	Mmp7	0.181153	0.44	0.741009
FzD4	Lcn2	0.171708	0.44	0.741009
Alistipes_Gn	Bifidobacterium_Gp	0.151344	0.44	0.741009
Lachnospiraceae_NK4A136_group_Gp	FzD4	0.147469	0.44	0.741009
Monoglobus_Gp	Parabacteroides_Gn	0.116782	0.44	0.741009
Lachnospiraceae_Unc_Gp	Kitl	0.112747	0.44	0.741009
Ccl25	RF39_Gp	0.0709788	0.44	0.741009
Lachnospiraceae_Unc_Gp	Ccl25	-0.0976713	0.44	0.741009
Monoglobus_Gp	Akkermansia_Gn	-0.115175	0.44	0.741009
Rikenellaceae_RC9_gut_group_Gn	Dkkl1	-0.119908	0.44	0.741009
Ccl25	Mmp7	-0.13036	0.44	0.741009
Candidatus_Saccharimonas_Gp	Hsp90b1	-0.160428	0.44	0.741009
Monoglobus_Gp	Grn	-0.170472	0.44	0.741009
Lachnospiraceae_Unc_Gp	Enterobacteriaceae_Unc_Gn	-0.183226	0.44	0.741009
Colidextribacter_Gn	FZd9	-0.186618	0.44	0.741009
Lachnospiraceae_NK4A136_group_Gp	FZd5	-0.19866	0.44	0.741009
Helicobacter_Gn	Mmp7	-0.201827	0.44	0.741009
Mucispirillum_Gn	Tnfrsf11b	-0.23881	0.44	0.741009
Alistipes_Gn	Turicibacter_Gp	-0.275731	0.44	0.741009
Dvl1	Mif	0.541378	0.46	0.751801
Hsp90b1	Mif	0.435775	0.46	0.751801
Clostridia_UCG.014_Gp	Lactobacillus_Gp	0.305008	0.46	0.751801
Txn1	Mif	0.257541	0.46	0.751801
Tnfrsf11b	Dkkl1	0.237287	0.46	0.751801
Stub1	Prevotellaceae_NK3B31_group_Gn	0.229653	0.46	0.751801
Lachnospiraceae_Unc_Gp	Rikenella_Gn	0.219531	0.46	0.751801
FzD4	Mmp7	0.207348	0.46	0.751801
Prevotellaceae_UCG.001_Gn	Ghr	0.193801	0.46	0.751801
Gastranaerophilales_Gn	FZd9	0.181593	0.46	0.751801
Oscillibacter_Gn	Mmp7	0.180484	0.46	0.751801
Kitl	Lactobacillus_Gp	0.180477	0.46	0.751801
Lachnospiraceae_Unc_Gp	Oscillibacter_Gn	0.180239	0.46	0.751801
Gastranaerophilales_Gn	Wnt2b	0.174601	0.46	0.751801
Helicobacter_Gn	Lactobacillus_Gp	0.17318	0.46	0.751801
Monoglobus_Gp	Parasutterella_Gn	0.172657	0.46	0.751801
Clostridia_UCG.014_Gp	Bifidobacterium_Gp	0.160408	0.46	0.751801
Dubosiella_Gp	Gastranaerophilales_Gn	0.157029	0.46	0.751801
Dubosiella_Gp	Mt1	0.143594	0.46	0.751801
Parabacteroides_Gn	Enterobacteriaceae_Unc_Gn	0.0903852	0.46	0.751801
Monoglobus_Gp	Tnfrsf11b	0.0522741	0.46	0.751801
Stub1	Wnt2b	-0.0489374	0.46	0.751801
Clostridia_UCG.014_Gp	Gastranaerophilales_Gn	-0.106633	0.46	0.751801
Ctnnb1	Lcn2	-0.181199	0.46	0.751801
Mucispirillum_Gn	Grn	-0.1875	0.46	0.751801
Xpa	Parasutterella_Gn	-0.20583	0.46	0.751801
Clostridia_UCG.014_Gp	FZd5	-0.21916	0.46	0.751801
Lachnospiraceae_Unc_Gp	Dubosiella_Gp	-0.251964	0.46	0.751801
Alistipes_Gn	Hsp90b1	-0.261525	0.46	0.751801
Prevotellaceae_UCG.001_Gn	Lcn2	-0.278873	0.46	0.751801
Dvl1	Nudt1	-0.282188	0.46	0.751801
Ctsb	Igfbp5	-1	0.46	0.751801
Jund	Grn	0.339161	0.48	0.766096
Mmp15	Turicibacter_Gp	0.252555	0.48	0.766096
Muribaculaceae_Gn	Lactobacillus_Gp	0.243909	0.48	0.766096
Rikenella_Gn	Parasutterella_Gn	0.237689	0.48	0.766096
HMGB1	Mmp14	0.214881	0.48	0.766096
Rikenellaceae_RC9_gut_group_Gn	Dubosiella_Gp	0.187338	0.48	0.766096
HMGB1	Mif	0.187168	0.48	0.766096
Prevotellaceae_NK3B31_group_Gn	Vwf	0.164359	0.48	0.766096
Kitl	Mt1	0.150227	0.48	0.766096
Parasutterella_Gn	Bifidobacterium_Gp	0.149425	0.48	0.766096
Dkkl1	Mmp7	0.14618	0.48	0.766096
Tnfrsf11b	Igfbp5	0.142074	0.48	0.766096
Kitl	Prevotellaceae_UCG.001_Gn	0.141549	0.48	0.766096
Prevotellaceae_NK3B31_group_Gn	Mmp7	0.135807	0.48	0.766096
Mmp14	Mmp7	0.126846	0.48	0.766096
Mmp14	Wnt6	-0.0761411	0.48	0.766096
RF39_Gp	Grn	-0.0945857	0.48	0.766096
Alistipes_Gn	Prevotellaceae_NK3B31_group_Gn	-0.112539	0.48	0.766096
Stub1	Irs1	-0.121609	0.48	0.766096
Candidatus_Saccharimonas_Gp	Bifidobacterium_Gp	-0.122134	0.48	0.766096
Helicobacter_Gn	FZd9	-0.146308	0.48	0.766096
HMGB1	Bifidobacterium_Gp	-0.152049	0.48	0.766096
Alistipes_Gn	Dubosiella_Gp	-0.160461	0.48	0.766096
Stub1	Mmp7	-0.174736	0.48	0.766096
Il18	Bifidobacterium_Gp	-0.178768	0.48	0.766096
Ctsb	Dubosiella_Gp	-1	0.48	0.766096
Dvl1	Prevotellaceae_NK3B31_group_Gn	0.249065	0.5	0.779049
Hsp90b1	Vwf	0.247218	0.5	0.779049
Grn	FZd9	0.243498	0.5	0.779049
Turicibacter_Gp	Mmp14	0.237645	0.5	0.779049
Bifidobacterium_Gp	Wnt2b	0.222601	0.5	0.779049
Mucispirillum_Gn	Rikenellaceae_RC9_gut_group_Gn	0.222091	0.5	0.779049
Desulfovibrionaceae_Uncultured_Gn	Il18	0.205447	0.5	0.779049
Helicobacter_Gn	Wnt2b	0.189902	0.5	0.779049
Xpa	Hsp90b1	0.165582	0.5	0.779049
Rikenella_Gn	Hsp90b1	0.157636	0.5	0.779049
Lachnospiraceae_NK4A136_group_Gp	Wnt2b	0.0828666	0.5	0.779049
Vwf	Lcn2	0.00907791	0.5	0.779049
Helicobacter_Gn	Parasutterella_Gn	-0.0611437	0.5	0.779049
Tnfrsf11b	Ghr	-0.094575	0.5	0.779049
Helicobacter_Gn	Gastranaerophilales_Gn	-0.104205	0.5	0.779049
Ccl25	Lcn2	-0.113525	0.5	0.779049
FZd5	Oscillibacter_Gn	-0.155778	0.5	0.779049
Colidextribacter_Gn	Mmp14	-0.161321	0.5	0.779049
Txn1	Wnt2b	-0.16196	0.5	0.779049
Colidextribacter_Gn	Mmp15	-0.164848	0.5	0.779049
Colidextribacter_Gn	Mif	-0.168848	0.5	0.779049
Parabacteroides_Gn	Oscillibacter_Gn	-0.193835	0.5	0.779049
Colidextribacter_Gn	Nudt1	-0.206183	0.5	0.779049
Hsp90b1	FZd9	-0.206207	0.5	0.779049
Alistipes_Gn	Dkkl1	-0.224763	0.5	0.779049
Alistipes_Gn	Wnt2b	-0.233497	0.5	0.779049
Lactobacillus_Gp	Irs1	-0.267108	0.5	0.779049
Mmp15	Dkkl1	0.299834	0.52	0.790722
FZd5	Lactobacillus_Gp	0.206701	0.52	0.790722
Grn	Mmp7	0.191268	0.52	0.790722
Xpa	Prevotellaceae_NK3B31_group_Gn	0.186612	0.52	0.790722
Colidextribacter_Gn	Txn1	0.17577	0.52	0.790722
Clostridia_UCG.014_Gp	Prevotellaceae_NK3B31_group_Gn	0.163456	0.52	0.790722
Dubosiella_Gp	Tnfrsf11b	0.139595	0.52	0.790722
Bacteroides_Gn	Turicibacter_Gp	0.135939	0.52	0.790722
Tnfrsf11b	Mmp14	0.132126	0.52	0.790722
Colidextribacter_Gn	Parabacteroides_Gn	0.121091	0.52	0.790722
Mmp14	Lcn2	0.120047	0.52	0.790722
Rikenella_Gn	Mif	0.118782	0.52	0.790722
Lachnospiraceae_Unc_Gp	Desulfovibrionaceae_Uncultured_Gn	0.11726	0.52	0.790722
Desulfovibrionaceae_Uncultured_Gn	Mt1	0.1075	0.52	0.790722
Akkermansia_Gn	Ghr	0.0833724	0.52	0.790722
Lachnospiraceae_Unc_Gp	Parasutterella_Gn	0.0817033	0.52	0.790722
Prevotellaceae_UCG.001_Gn	Dkkl1	-0.105781	0.52	0.790722
Bacteroides_Gn	Tnfrsf11b	-0.107953	0.52	0.790722
Lachnospiraceae_NK4A136_group_Gp	Igfbp5	-0.134361	0.52	0.790722
Lachnospiraceae_NK4A136_group_Gp	Irs1	-0.145327	0.52	0.790722
Lachnospiraceae_NK4A136_group_Gp	Ghr	-0.154493	0.52	0.790722
Colidextribacter_Gn	Enterobacteriaceae_Unc_Gn	-0.161258	0.52	0.790722
Dkkl1	Wnt2b	-0.166169	0.52	0.790722
Bacteroides_Gn	FZd5	-0.194729	0.52	0.790722
Rikenellaceae_RC9_gut_group_Gn	Irs1	-0.234736	0.52	0.790722
Dvl1	Bifidobacterium_Gp	-0.246934	0.52	0.790722
Candidatus_Saccharimonas_Gp	Turicibacter_Gp	-0.259828	0.52	0.790722
Colidextribacter_Gn	Wnt6	-0.309078	0.52	0.790722
Hsp90b1	Turicibacter_Gp	0.26681	0.54	0.802519
Bacteroides_Gn	Akkermansia_Gn	0.246705	0.54	0.802519
Monoglobus_Gp	Il18	0.22819	0.54	0.802519
FZd5	Wnt6	0.226625	0.54	0.802519
Lachnospiraceae_NK4A136_group_Gp	Muribaculaceae_Gn	0.217544	0.54	0.802519
Jund	Hsp90b1	0.214519	0.54	0.802519
Dubosiella_Gp	Lcn2	0.190764	0.54	0.802519
Parasutterella_Gn	Gastranaerophilales_Gn	0.186807	0.54	0.802519
Akkermansia_Gn	Mmp15	0.157272	0.54	0.802519
Lachnospiraceae_Unc_Gp	Jund	0.0813892	0.54	0.802519
Lachnospiraceae_Unc_Gp	Parabacteroides_Gn	0.0537116	0.54	0.802519
Clostridia_UCG.014_Gp	Bacteroides_Gn	-0.0361655	0.54	0.802519
Mucispirillum_Gn	Bifidobacterium_Gp	-0.036662	0.54	0.802519
Jund	Turicibacter_Gp	-0.0885169	0.54	0.802519
RF39_Gp	Hsp90b1	-0.090359	0.54	0.802519
Parabacteroides_Gn	Gastranaerophilales_Gn	-0.115273	0.54	0.802519
FZd5	Irs1	-0.139823	0.54	0.802519
Rikenella_Gn	Grn	-0.149431	0.54	0.802519
Desulfovibrionaceae_Uncultured_Gn	Bacteroides_Gn	-0.166426	0.54	0.802519
Mucispirillum_Gn	Bacteroides_Gn	-0.180856	0.54	0.802519
Helicobacter_Gn	Turicibacter_Gp	-0.184436	0.54	0.802519
Kitl	Grn	-0.190206	0.54	0.802519
HMGB1	Parasutterella_Gn	-0.191436	0.54	0.802519
Lachnospiraceae_NK4A136_group_Gp	Mmp7	-0.210491	0.54	0.802519
HMGB1	Bacteroides_Gn	-0.320827	0.54	0.802519
Jund	Bacteroides_Gn	-0.388529	0.54	0.802519
Bacteroides_Gn	Stub1	-0.39195	0.54	0.802519
Ctsb	Stub1	1	0.56	0.82053
Helicobacter_Gn	Lachnospiraceae_Unc_Gp	0.303781	0.56	0.82053
Xpa	Mif	0.171812	0.56	0.82053
Ccl25	Mt1	0.15361	0.56	0.82053
Txn1	Enterobacteriaceae_Unc_Gn	0.122438	0.56	0.82053
Helicobacter_Gn	Bacteroides_Gn	0.110095	0.56	0.82053
RF39_Gp	Parasutterella_Gn	0.0537578	0.56	0.82053
Xpa	Tnfrsf11b	0.0444847	0.56	0.82053
Tnfrsf11b	Bifidobacterium_Gp	-0.0372243	0.56	0.82053
Dubosiella_Gp	Lactobacillus_Gp	-0.0841375	0.56	0.82053
Mt1	Wnt6	-0.103748	0.56	0.82053
Xpa	Akkermansia_Gn	-0.146113	0.56	0.82053
Stub1	FZd9	-0.186793	0.56	0.82053
Colidextribacter_Gn	Akkermansia_Gn	-0.195662	0.56	0.82053
Parasutterella_Gn	Oscillibacter_Gn	-0.213621	0.56	0.82053
Dvl1	Parabacteroides_Gn	-0.227046	0.56	0.82053
Colidextribacter_Gn	Igfbp5	-0.258075	0.56	0.82053
Ccl25	Ctsb	1	0.58	0.827903
Ctsb	Grn	1	0.58	0.827903
Ctsb	Il18	0.917923	0.58	0.827903
Stub1	FzD4	0.287395	0.58	0.827903
Xpa	Grn	0.199804	0.58	0.827903
Rikenella_Gn	Rikenellaceae_RC9_gut_group_Gn	0.188185	0.58	0.827903
Rikenellaceae_RC9_gut_group_Gn	Akkermansia_Gn	0.163927	0.58	0.827903
Candidatus_Saccharimonas_Gp	Il18	0.162203	0.58	0.827903
Akkermansia_Gn	Il18	0.144624	0.58	0.827903
Lachnospiraceae_Unc_Gp	Prevotellaceae_NK3B31_group_Gn	0.141816	0.58	0.827903
Dkkl1	Mmp14	0.138664	0.58	0.827903
Colidextribacter_Gn	Ccl25	0.123096	0.58	0.827903
Oscillibacter_Gn	Bifidobacterium_Gp	0.0984339	0.58	0.827903
Prevotellaceae_UCG.001_Gn	Wnt6	0.0970654	0.58	0.827903
Ctnnb1	Il18	0.0948714	0.58	0.827903
Kitl	Bifidobacterium_Gp	0.0747959	0.58	0.827903
Helicobacter_Gn	Mif	0.0639563	0.58	0.827903
Candidatus_Saccharimonas_Gp	Stub1	0.0449111	0.58	0.827903
Txn1	Lactobacillus_Gp	-0.0553796	0.58	0.827903
Enterobacteriaceae_Unc_Gn	Hsp90b1	-0.0869319	0.58	0.827903
Muribaculaceae_Gn	Il18	-0.130984	0.58	0.827903
Desulfovibrionaceae_Uncultured_Gn	Gastranaerophilales_Gn	-0.146097	0.58	0.827903
Lachnospiraceae_Unc_Gp	Nudt1	-0.156951	0.58	0.827903
Kitl	Prevotellaceae_NK3B31_group_Gn	-0.170671	0.58	0.827903
Muribaculaceae_Gn	Turicibacter_Gp	-0.180823	0.58	0.827903
Mt1	Mmp7	-0.182285	0.58	0.827903
Mif	Oscillibacter_Gn	-0.184687	0.58	0.827903
Enterobacteriaceae_Unc_Gn	Mmp15	-0.188635	0.58	0.827903
Rikenellaceae_RC9_gut_group_Gn	Hsp90b1	-0.224376	0.58	0.827903
Lachnospiraceae_Unc_Gp	FZd5	-0.253413	0.58	0.827903
Ccl25	Parasutterella_Gn	-0.259934	0.58	0.827903
Ctsb	Bacteroides_Gn	-1	0.58	0.827903
FZd5	Stub1	0.259837	0.6	0.839526
Stub1	Il18	0.24415	0.6	0.839526
Stub1	Mmp15	0.24201	0.6	0.839526
FZd5	Mmp14	0.200726	0.6	0.839526
Turicibacter_Gp	Mmp7	0.194256	0.6	0.839526
Helicobacter_Gn	Hsp90b1	0.167736	0.6	0.839526
Rikenella_Gn	Mmp15	0.154076	0.6	0.839526
Dubosiella_Gp	Hsp90b1	0.151199	0.6	0.839526
Mmp14	Oscillibacter_Gn	0.134465	0.6	0.839526
Kitl	Parasutterella_Gn	0.110359	0.6	0.839526
Xpa	Lactobacillus_Gp	0.104828	0.6	0.839526
Gastranaerophilales_Gn	Mmp7	0.0354934	0.6	0.839526
Parabacteroides_Gn	Tnfrsf11b	-0.0457214	0.6	0.839526
Prevotellaceae_NK3B31_group_Gn	Lcn2	-0.0540572	0.6	0.839526
Muribaculum_Gn	Wnt6	-0.0744413	0.6	0.839526
Vwf	Bifidobacterium_Gp	-0.0949044	0.6	0.839526
Dvl1	Turicibacter_Gp	-0.0959685	0.6	0.839526
Monoglobus_Gp	Prevotellaceae_UCG.001_Gn	-0.10026	0.6	0.839526
Bacteroides_Gn	Irs1	-0.11625	0.6	0.839526
Lactobacillus_Gp	Stub1	-0.123781	0.6	0.839526
Helicobacter_Gn	Grn	-0.131506	0.6	0.839526
Mif	Lcn2	-0.160806	0.6	0.839526
Mif	Irs1	-0.160932	0.6	0.839526
Bacteroides_Gn	FZd9	-0.19264	0.6	0.839526
Rikenella_Gn	Bacteroides_Gn	-0.206228	0.6	0.839526
Tnfrsf11b	Mmp15	0.197228	0.62	0.852019
Helicobacter_Gn	Enterobacteriaceae_Unc_Gn	0.196698	0.62	0.852019
Dvl1	Vwf	0.185066	0.62	0.852019
Rikenellaceae_RC9_gut_group_Gn	Nudt1	0.167206	0.62	0.852019
Mif	Il18	0.16634	0.62	0.852019
Lactobacillus_Gp	Dkkl1	0.139474	0.62	0.852019
Alistipes_Gn	Mmp15	0.121295	0.62	0.852019
Il18	FZd9	0.115644	0.62	0.852019
Colidextribacter_Gn	Desulfovibrionaceae_Uncultured_Gn	0.0957728	0.62	0.852019
Txn1	Prevotellaceae_NK3B31_group_Gn	0.0949989	0.62	0.852019
RF39_Gp	Bacteroides_Gn	0.0379714	0.62	0.852019
Desulfovibrionaceae_Uncultured_Gn	Bifidobacterium_Gp	0.00574347	0.62	0.852019
Dvl1	Lactobacillus_Gp	-0.0478136	0.62	0.852019
Enterobacteriaceae_Unc_Gn	Wnt2b	-0.0623413	0.62	0.852019
Bacteroides_Gn	FzD4	-0.0945278	0.62	0.852019
Monoglobus_Gp	Bacteroides_Gn	-0.101384	0.62	0.852019
Prevotellaceae_UCG.001_Gn	FZd9	-0.10558	0.62	0.852019
Txn1	Akkermansia_Gn	-0.151253	0.62	0.852019
Ccl25	FZd5	-0.160811	0.62	0.852019
Jund	Akkermansia_Gn	-0.162722	0.62	0.852019
Muribaculum_Gn	Dkkl1	-0.162894	0.62	0.852019
HMGB1	Prevotellaceae_UCG.001_Gn	-0.199236	0.62	0.852019
Ctsb	Rikenellaceae_RC9_gut_group_Gn	-1	0.62	0.852019
HMGB1	Parabacteroides_Gn	0.200173	0.64	0.870046
Txn1	Hsp90b1	0.189796	0.64	0.870046
Bacteroides_Gn	Mif	0.183577	0.64	0.870046
Helicobacter_Gn	Candidatus_Saccharimonas_Gp	0.135751	0.64	0.870046
Irs1	Wnt2b	0.119794	0.64	0.870046
Monoglobus_Gp	Mt1	0.0910184	0.64	0.870046
Ccl25	Wnt2b	0.0785421	0.64	0.870046
Jund	Lcn2	-0.054404	0.64	0.870046
Ctnnb1	Turicibacter_Gp	-0.0951979	0.64	0.870046
Mif	Igfbp5	-0.116515	0.64	0.870046
Lactobacillus_Gp	Vwf	-0.121079	0.64	0.870046
Helicobacter_Gn	Tnfrsf11b	-0.123618	0.64	0.870046
Ctnnb1	Bifidobacterium_Gp	-0.126942	0.64	0.870046
Xpa	Alistipes_Gn	-0.16277	0.64	0.870046
Lachnospiraceae_Unc_Gp	FzD4	0.260396	0.66	0.878346
Akkermansia_Gn	FZd5	0.189592	0.66	0.878346
Nudt1	Wnt6	0.164884	0.66	0.878346
Ccl25	Il18	0.156073	0.66	0.878346
Mucispirillum_Gn	Parasutterella_Gn	0.135432	0.66	0.878346
Enterobacteriaceae_Unc_Gn	Prevotellaceae_NK3B31_group_Gn	0.123201	0.66	0.878346
Candidatus_Saccharimonas_Gp	Prevotellaceae_UCG.001_Gn	0.119449	0.66	0.878346
Il18	Vwf	0.112286	0.66	0.878346
Lachnospiraceae_Unc_Gp	Mmp15	0.111495	0.66	0.878346
Ctnnb1	Hsp90b1	0.0967106	0.66	0.878346
Nudt1	Prevotellaceae_NK3B31_group_Gn	0.0881136	0.66	0.878346
Parasutterella_Gn	Mmp15	0.0848242	0.66	0.878346
Il18	Wnt2b	0.0796146	0.66	0.878346
Lachnospiraceae_Unc_Gp	Xpa	0.0794977	0.66	0.878346
Akkermansia_Gn	FzD4	-0.00770972	0.66	0.878346
Lactobacillus_Gp	Hsp90b1	-0.0429919	0.66	0.878346
Lachnospiraceae_NK4A136_group_Gp	Vwf	-0.0565583	0.66	0.878346
Dubosiella_Gp	Prevotellaceae_NK3B31_group_Gn	-0.0756716	0.66	0.878346
Nudt1	Gastranaerophilales_Gn	-0.0768696	0.66	0.878346
Mt1	Oscillibacter_Gn	-0.0771907	0.66	0.878346
Txn1	Lcn2	-0.085055	0.66	0.878346
FZd5	Wnt2b	-0.0873736	0.66	0.878346
Desulfovibrionaceae_Uncultured_Gn	Lcn2	-0.109343	0.66	0.878346
Monoglobus_Gp	Mmp14	-0.114206	0.66	0.878346
Lachnospiraceae_NK4A136_group_Gp	FZd9	-0.117182	0.66	0.878346
Lachnospiraceae_NK4A136_group_Gp	Jund	-0.138144	0.66	0.878346
Stub1	Igfbp5	-0.150725	0.66	0.878346
Akkermansia_Gn	Wnt2b	-0.219346	0.66	0.878346
Hsp90b1	Prevotellaceae_NK3B31_group_Gn	0.193817	0.68	0.893541
Mt1	Igfbp5	0.161129	0.68	0.893541
Prevotellaceae_NK3B31_group_Gn	Il18	0.139822	0.68	0.893541
Prevotellaceae_UCG.001_Gn	Nudt1	0.129648	0.68	0.893541
Akkermansia_Gn	Wnt6	0.119971	0.68	0.893541
FzD4	Gastranaerophilales_Gn	0.10507	0.68	0.893541
Colidextribacter_Gn	Ctnnb1	0.0964297	0.68	0.893541
Xpa	Mmp15	0.0952783	0.68	0.893541
Desulfovibrionaceae_Uncultured_Gn	Prevotellaceae_NK3B31_group_Gn	0.030018	0.68	0.893541
Parasutterella_Gn	Tnfrsf11b	-0.012297	0.68	0.893541
Lachnospiraceae_Unc_Gp	Grn	-0.0751519	0.68	0.893541
Prevotellaceae_NK3B31_group_Gn	Wnt6	-0.0870206	0.68	0.893541
Rikenella_Gn	FZd5	-0.138377	0.68	0.893541
Muribaculum_Gn	Irs1	-0.159046	0.68	0.893541
Ctnnb1	Bacteroides_Gn	-0.177727	0.68	0.893541
Txn1	Tnfrsf11b	-0.19625	0.68	0.893541
Nudt1	Stub1	-0.268428	0.68	0.893541
Hsp90b1	Dkkl1	0.356716	0.7	0.90438
Parabacteroides_Gn	Nudt1	0.242819	0.7	0.90438
FZd5	FzD4	0.21134	0.7	0.90438
Helicobacter_Gn	Muribaculum_Gn	0.150102	0.7	0.90438
Igfbp5	Mmp14	0.148237	0.7	0.90438
Parasutterella_Gn	Prevotellaceae_NK3B31_group_Gn	0.139081	0.7	0.90438
Stub1	Vwf	0.128151	0.7	0.90438
Ctnnb1	Muribaculum_Gn	0.111893	0.7	0.90438
Lachnospiraceae_NK4A136_group_Gp	Bacteroides_Gn	0.0915242	0.7	0.90438
Turicibacter_Gp	FZd9	0.0901474	0.7	0.90438
Mt1	Vwf	0.0743917	0.7	0.90438
Nudt1	Tnfrsf11b	0.0283425	0.7	0.90438
Lachnospiraceae_NK4A136_group_Gp	Xpa	-0.0272865	0.7	0.90438
Lachnospiraceae_Unc_Gp	Akkermansia_Gn	-0.0473325	0.7	0.90438
Mmp15	Oscillibacter_Gn	-0.0529065	0.7	0.90438
Akkermansia_Gn	Lactobacillus_Gp	-0.0650366	0.7	0.90438
Lachnospiraceae_Unc_Gp	Dkkl1	-0.0987186	0.7	0.90438
Rikenella_Gn	Tnfrsf11b	-0.0988854	0.7	0.90438
Kitl	Mmp14	-0.121564	0.7	0.90438
Muribaculaceae_Gn	Tnfrsf11b	-0.136522	0.7	0.90438
Clostridia_UCG.014_Gp	Tnfrsf11b	-0.152988	0.7	0.90438
Il18	Oscillibacter_Gn	-0.164323	0.7	0.90438
Helicobacter_Gn	RF39_Gp	-0.303855	0.7	0.90438
HMGB1	Hsp90b1	0.194673	0.72	0.915517
Ctnnb1	Rikenellaceae_RC9_gut_group_Gn	0.183944	0.72	0.915517
Mt1	FzD4	0.146306	0.72	0.915517
Rikenellaceae_RC9_gut_group_Gn	Gastranaerophilales_Gn	0.139433	0.72	0.915517
Lactobacillus_Gp	Mt1	0.111537	0.72	0.915517
Colidextribacter_Gn	Monoglobus_Gp	0.100961	0.72	0.915517
Dvl1	Mmp7	0.0998946	0.72	0.915517
Irs1	FzD4	0.0976474	0.72	0.915517
Jund	Prevotellaceae_NK3B31_group_Gn	0.0925122	0.72	0.915517
Helicobacter_Gn	Rikenellaceae_RC9_gut_group_Gn	0.0576014	0.72	0.915517
Prevotellaceae_NK3B31_group_Gn	FzD4	0.0340231	0.72	0.915517
Lachnospiraceae_Unc_Gp	Bacteroides_Gn	0.0331137	0.72	0.915517
Colidextribacter_Gn	Bifidobacterium_Gp	0.0310848	0.72	0.915517
Parabacteroides_Gn	Turicibacter_Gp	0.0112798	0.72	0.915517
Ccl25	Prevotellaceae_NK3B31_group_Gn	-0.0714324	0.72	0.915517
HMGB1	Muribaculum_Gn	-0.0867686	0.72	0.915517
Helicobacter_Gn	Prevotellaceae_NK3B31_group_Gn	-0.0914959	0.72	0.915517
Lachnospiraceae_NK4A136_group_Gp	Mmp15	-0.101443	0.72	0.915517
Lactobacillus_Gp	Mmp7	-0.106202	0.72	0.915517
FZd5	Gastranaerophilales_Gn	-0.112804	0.72	0.915517
Muribaculaceae_Gn	Hsp90b1	-0.153516	0.72	0.915517
Jund	Alistipes_Gn	-0.199735	0.72	0.915517
Hsp90b1	Igfbp5	0.230276	0.74	0.92762
Enterobacteriaceae_Unc_Gn	Mmp7	0.176173	0.74	0.92762
Helicobacter_Gn	Prevotellaceae_UCG.001_Gn	0.116616	0.74	0.92762
Candidatus_Saccharimonas_Gp	Rikenellaceae_RC9_gut_group_Gn	0.110774	0.74	0.92762
Colidextribacter_Gn	Kitl	0.0951987	0.74	0.92762
RF39_Gp	Lactobacillus_Gp	0.0338931	0.74	0.92762
Kitl	Turicibacter_Gp	-0.00248265	0.74	0.92762
Mmp14	Bifidobacterium_Gp	-0.015937	0.74	0.92762
Kitl	Il18	-0.0161943	0.74	0.92762
Muribaculaceae_Gn	Mif	-0.0324286	0.74	0.92762
Dvl1	RF39_Gp	-0.04574	0.74	0.92762
Rikenellaceae_RC9_gut_group_Gn	Lcn2	-0.0565394	0.74	0.92762
Helicobacter_Gn	Mt1	-0.0699288	0.74	0.92762
Lactobacillus_Gp	Wnt6	-0.0753829	0.74	0.92762
Monoglobus_Gp	Muribaculum_Gn	-0.0777967	0.74	0.92762
Rikenellaceae_RC9_gut_group_Gn	Oscillibacter_Gn	-0.0864673	0.74	0.92762
Mmp14	Gastranaerophilales_Gn	-0.126074	0.74	0.92762
Muribaculum_Gn	Turicibacter_Gp	-0.134302	0.74	0.92762
Parabacteroides_Gn	Stub1	-0.226395	0.74	0.92762
Ctsb	Turicibacter_Gp	-1	0.74	0.92762
Ctsb	Tnfrsf11b	1	0.76	0.941358
Lachnospiraceae_Unc_Gp	Hsp90b1	0.231129	0.76	0.941358
Parasutterella_Gn	Akkermansia_Gn	0.138994	0.76	0.941358
Mif	Wnt2b	0.100865	0.76	0.941358
HMGB1	Grn	0.0954233	0.76	0.941358
Igfbp5	Wnt2b	0.0738218	0.76	0.941358
Vwf	Gastranaerophilales_Gn	0.0691279	0.76	0.941358
Monoglobus_Gp	FZd5	0.0554598	0.76	0.941358
Muribaculum_Gn	Ghr	0.0408798	0.76	0.941358
Dvl1	FZd9	0.0194727	0.76	0.941358
Desulfovibrionaceae_Uncultured_Gn	Muribaculum_Gn	-0.00397594	0.76	0.941358
Prevotellaceae_UCG.001_Gn	Irs1	-0.0309115	0.76	0.941358
Enterobacteriaceae_Unc_Gn	Ghr	-0.0763779	0.76	0.941358
Ctnnb1	FZd5	-0.111199	0.76	0.941358
Alistipes_Gn	Igfbp5	-0.119769	0.76	0.941358
Helicobacter_Gn	Bifidobacterium_Gp	-0.124162	0.76	0.941358
Kitl	Bacteroides_Gn	-0.151749	0.76	0.941358
Colidextribacter_Gn	Ctsb	0.564004	0.78	0.953453
Tnfrsf11b	Wnt6	0.12975	0.78	0.953453
Colidextribacter_Gn	HMGB1	0.128225	0.78	0.953453
Lachnospiraceae_NK4A136_group_Gp	Kitl	0.083176	0.78	0.953453
Candidatus_Saccharimonas_Gp	Bacteroides_Gn	0.0385409	0.78	0.953453
Turicibacter_Gp	Lcn2	0.0385286	0.78	0.953453
FzD4	Wnt6	0.0348666	0.78	0.953453
Helicobacter_Gn	Stub1	0.0287281	0.78	0.953453
Kitl	Tnfrsf11b	-0.0183773	0.78	0.953453
Parasutterella_Gn	Dubosiella_Gp	-0.0203557	0.78	0.953453
Mt1	Lcn2	-0.042923	0.78	0.953453
Prevotellaceae_UCG.001_Gn	Mmp7	-0.0535832	0.78	0.953453
Muribaculum_Gn	Akkermansia_Gn	-0.062182	0.78	0.953453
Akkermansia_Gn	Bifidobacterium_Gp	-0.0727776	0.78	0.953453
Ccl25	Turicibacter_Gp	-0.075416	0.78	0.953453
Parabacteroides_Gn	Akkermansia_Gn	-0.0861389	0.78	0.953453
Jund	Rikenellaceae_RC9_gut_group_Gn	-0.129747	0.78	0.953453
Mucispirillum_Gn	Mmp14	-0.135005	0.78	0.953453
Xpa	Rikenellaceae_RC9_gut_group_Gn	-0.166191	0.78	0.953453
Ctsb	Mmp15	1	0.8	0.961957
Il18	Lcn2	0.163395	0.8	0.961957
Lachnospiraceae_NK4A136_group_Gp	Lcn2	0.14372	0.8	0.961957
Desulfovibrionaceae_Uncultured_Gn	Mmp14	0.0723733	0.8	0.961957
Colidextribacter_Gn	Parasutterella_Gn	0.0488427	0.8	0.961957
Desulfovibrionaceae_Uncultured_Gn	Parabacteroides_Gn	0.0415385	0.8	0.961957
Dvl1	FZd5	0.0345441	0.8	0.961957
Helicobacter_Gn	Il18	0.0225322	0.8	0.961957
Ctnnb1	Parasutterella_Gn	0.0188206	0.8	0.961957
Helicobacter_Gn	Ctsb	-0.000711081	0.8	0.961957
RF39_Gp	Mif	-0.00782367	0.8	0.961957
Muribaculum_Gn	Dubosiella_Gp	-0.018135	0.8	0.961957
Helicobacter_Gn	Mmp14	-0.022551	0.8	0.961957
Ctsb	Enterobacteriaceae_Unc_Gn	-0.0290106	0.8	0.961957
Helicobacter_Gn	Mmp15	-0.0300691	0.8	0.961957
Nudt1	Mmp14	-0.037868	0.8	0.961957
Dubosiella_Gp	Mif	-0.0389391	0.8	0.961957
Bacteroides_Gn	Lcn2	-0.0416261	0.8	0.961957
Bacteroides_Gn	Gastranaerophilales_Gn	-0.050934	0.8	0.961957
Akkermansia_Gn	Mmp14	-0.0885084	0.8	0.961957
Parasutterella_Gn	Ghr	-0.0951548	0.8	0.961957
Jund	FZd5	-0.0978858	0.8	0.961957
Akkermansia_Gn	Stub1	-0.10931	0.8	0.961957
Candidatus_Saccharimonas_Gp	Tnfrsf11b	-0.112086	0.8	0.961957
RF39_Gp	Dubosiella_Gp	0.198636	0.82	0.970836
Enterobacteriaceae_Unc_Gn	Stub1	0.16196	0.82	0.970836
Ccl25	Mmp14	0.121379	0.82	0.970836
Irs1	Bifidobacterium_Gp	0.111889	0.82	0.970836
Ctsb	Clostridia_UCG.014_Gp	0.0820111	0.82	0.970836
Prevotellaceae_NK3B31_group_Gn	FZd9	0.0735274	0.82	0.970836
Mucispirillum_Gn	Prevotellaceae_UCG.001_Gn	0.0613524	0.82	0.970836
Dvl1	Muribaculaceae_Gn	0.0605418	0.82	0.970836
Bacteroides_Gn	Ghr	0.0441035	0.82	0.970836
Ccl25	Tnfrsf11b	0.0323295	0.82	0.970836
Ctnnb1	Tnfrsf11b	0.0285689	0.82	0.970836
Parasutterella_Gn	Nudt1	0.0271999	0.82	0.970836
Prevotellaceae_UCG.001_Gn	Igfbp5	0.00869677	0.82	0.970836
Dubosiella_Gp	Mmp14	0.0037964	0.82	0.970836
Muribaculaceae_Gn	Mt1	-0.0120594	0.82	0.970836
Rikenellaceae_RC9_gut_group_Gn	Lactobacillus_Gp	-0.0439257	0.82	0.970836
Ccl25	Mif	-0.0613326	0.82	0.970836
Parasutterella_Gn	Wnt6	-0.0845944	0.82	0.970836
Kitl	Hsp90b1	-0.09512	0.82	0.970836
Candidatus_Saccharimonas_Gp	FZd5	-0.0970589	0.82	0.970836
Ccl25	Lactobacillus_Gp	-0.0982246	0.82	0.970836
RF39_Gp	Enterobacteriaceae_Unc_Gn	-0.38487	0.82	0.970836
Ctsb	FZd5	-1	0.82	0.970836
RF39_Gp	Lcn2	0.204487	0.84	0.978158
FZd5	Mif	0.183059	0.84	0.978158
Lactobacillus_Gp	Mmp15	0.133119	0.84	0.978158
Akkermansia_Gn	Lcn2	0.110592	0.84	0.978158
Stub1	Dkkl1	0.109337	0.84	0.978158
FZd9	Bifidobacterium_Gp	0.0987976	0.84	0.978158
Ccl25	Parabacteroides_Gn	0.0895368	0.84	0.978158
Enterobacteriaceae_Unc_Gn	Gastranaerophilales_Gn	0.0337373	0.84	0.978158
Prevotellaceae_NK3B31_group_Gn	Grn	0.0237326	0.84	0.978158
RF39_Gp	Turicibacter_Gp	0.0218074	0.84	0.978158
Nudt1	Mt1	0.0151948	0.84	0.978158
Rikenella_Gn	Mmp14	0.000933777	0.84	0.978158
Dubosiella_Gp	Wnt2b	8.99476e-05	0.84	0.978158
Tnfrsf11b	FZd9	-0.0292133	0.84	0.978158
Nudt1	FZd5	-0.0377895	0.84	0.978158
Candidatus_Saccharimonas_Gp	Mt1	-0.0391774	0.84	0.978158
Bacteroides_Gn	Hsp90b1	-0.0457711	0.84	0.978158
RF39_Gp	Bifidobacterium_Gp	-0.0508625	0.84	0.978158
Ccl25	Mmp15	-0.0574247	0.84	0.978158
Rikenellaceae_RC9_gut_group_Gn	Igfbp5	-0.0703282	0.84	0.978158
Ccl25	Muribaculum_Gn	-0.0822284	0.84	0.978158
Desulfovibrionaceae_Uncultured_Gn	Prevotellaceae_UCG.001_Gn	-0.113668	0.84	0.978158
Rikenellaceae_RC9_gut_group_Gn	Mt1	-0.115607	0.84	0.978158
Txn1	Rikenellaceae_RC9_gut_group_Gn	-0.131464	0.84	0.978158
Colidextribacter_Gn	Hsp90b1	-0.218011	0.84	0.978158
Hsp90b1	Mmp15	0.195866	0.86	0.98652
Alistipes_Gn	Lactobacillus_Gp	0.158575	0.86	0.98652
Colidextribacter_Gn	Candidatus_Saccharimonas_Gp	0.0573284	0.86	0.98652
Nudt1	Lactobacillus_Gp	0.0545153	0.86	0.98652
Desulfovibrionaceae_Uncultured_Gn	Alistipes_Gn	0.0538202	0.86	0.98652
Alistipes_Gn	Oscillibacter_Gn	0.0420217	0.86	0.98652
Lachnospiraceae_NK4A136_group_Gp	Parabacteroides_Gn	0.0254646	0.86	0.98652
Mif	Turicibacter_Gp	0.0191717	0.86	0.98652
Mmp15	Grn	0.0111463	0.86	0.98652
RF39_Gp	Stub1	0.00960789	0.86	0.98652
Turicibacter_Gp	Wnt2b	0.00436138	0.86	0.98652
Mif	FZd9	-0.00854447	0.86	0.98652
Alistipes_Gn	Akkermansia_Gn	-0.0179066	0.86	0.98652
Helicobacter_Gn	Nudt1	-0.0289383	0.86	0.98652
Hsp90b1	Lcn2	-0.0391324	0.86	0.98652
Enterobacteriaceae_Unc_Gn	Irs1	-0.0435091	0.86	0.98652
Ctnnb1	Mmp14	-0.0528308	0.86	0.98652
Txn1	Irs1	-0.098137	0.86	0.98652
Prevotellaceae_NK3B31_group_Gn	Irs1	-0.109261	0.86	0.98652
Akkermansia_Gn	Oscillibacter_Gn	-0.114621	0.86	0.98652
Rikenellaceae_RC9_gut_group_Gn	Mif	-0.133966	0.86	0.98652
RF39_Gp	Prevotellaceae_UCG.001_Gn	-0.181963	0.86	0.98652
Ctsb	Alistipes_Gn	-1	0.86	0.98652
FZd5	Mmp15	0.151147	0.88	0.997822
Desulfovibrionaceae_Uncultured_Gn	Mmp15	0.107459	0.88	0.997822
Akkermansia_Gn	Turicibacter_Gp	0.0588742	0.88	0.997822
Mif	Dkkl1	0.0451427	0.88	0.997822
Ccl25	Rikenellaceae_RC9_gut_group_Gn	0.042245	0.88	0.997822
RF39_Gp	Parabacteroides_Gn	0.0275482	0.88	0.997822
Muribaculum_Gn	Oscillibacter_Gn	0.00649263	0.88	0.997822
Ctnnb1	Mif	0.00632555	0.88	0.997822
Mmp15	FzD4	-0.00973679	0.88	0.997822
Lachnospiraceae_Unc_Gp	Mmp14	-0.0140788	0.88	0.997822
Bacteroides_Gn	Wnt6	-0.0190825	0.88	0.997822
Prevotellaceae_UCG.001_Gn	Akkermansia_Gn	-0.0200948	0.88	0.997822
Nudt1	Wnt2b	-0.0254778	0.88	0.997822
Ctnnb1	Prevotellaceae_UCG.001_Gn	-0.0393238	0.88	0.997822
Lachnospiraceae_Unc_Gp	Igfbp5	-0.0906387	0.88	0.997822
Lachnospiraceae_Unc_Gp	Rikenellaceae_RC9_gut_group_Gn	-0.0996315	0.88	0.997822
Helicobacter_Gn	Lcn2	-0.103424	0.88	0.997822
Ctsb	Parabacteroides_Gn	-1	0.88	0.997822
Ctsb	Lactobacillus_Gp	1	0.9	1
Ctsb	FzD4	0.319016	0.9	1
Turicibacter_Gp	FzD4	0.125083	0.9	1
Muribaculaceae_Gn	Bifidobacterium_Gp	0.0741854	0.9	1
Lachnospiraceae_NK4A136_group_Gp	Prevotellaceae_UCG.001_Gn	0.0731594	0.9	1
FZd5	Turicibacter_Gp	0.0721473	0.9	1
Grn	Wnt6	0.0531249	0.9	1
Prevotellaceae_NK3B31_group_Gn	Dkkl1	0.0305178	0.9	1
HMGB1	Rikenellaceae_RC9_gut_group_Gn	0.0220515	0.9	1
Parabacteroides_Gn	Hsp90b1	0.00354659	0.9	1
Lachnospiraceae_NK4A136_group_Gp	HMGB1	-0.00760568	0.9	1
Lachnospiraceae_NK4A136_group_Gp	Ctnnb1	-0.00778964	0.9	1
Bacteroides_Gn	Mt1	-0.011475	0.9	1
Hsp90b1	Il18	-0.012154	0.9	1
Parasutterella_Gn	Igfbp5	-0.0172825	0.9	1
Muribaculum_Gn	Nudt1	-0.018482	0.9	1
Dvl1	Irs1	-0.0252181	0.9	1
Muribaculum_Gn	Lcn2	-0.0432652	0.9	1
Hsp90b1	Bifidobacterium_Gp	-0.0641394	0.9	1
Rikenella_Gn	Wnt2b	-0.0674825	0.9	1
Mmp15	Lcn2	-0.0676778	0.9	1
Prevotellaceae_UCG.001_Gn	Oscillibacter_Gn	-0.0785446	0.9	1
Prevotellaceae_NK3B31_group_Gn	Wnt2b	-0.0890782	0.9	1
Colidextribacter_Gn	Irs1	-0.143628	0.9	1
Ctsb	Hsp90b1	1	0.92	1
Monoglobus_Gp	Alistipes_Gn	0.103144	0.92	1
Dubosiella_Gp	Mmp15	0.0751825	0.92	1
Ccl25	Bifidobacterium_Gp	0.0548634	0.92	1
Colidextribacter_Gn	Prevotellaceae_UCG.001_Gn	0.0522423	0.92	1
Ctsb	Akkermansia_Gn	0.0477229	0.92	1
Prevotellaceae_UCG.001_Gn	Dubosiella_Gp	0.0121773	0.92	1
Rikenella_Gn	Mt1	-0.0016141	0.92	1
Rikenella_Gn	RF39_Gp	-0.0223617	0.92	1
FZd5	Bifidobacterium_Gp	-0.0262675	0.92	1
Desulfovibrionaceae_Uncultured_Gn	Parasutterella_Gn	-0.0342187	0.92	1
Akkermansia_Gn	Gastranaerophilales_Gn	-0.0449115	0.92	1
Muribaculum_Gn	Mmp15	-0.0667645	0.92	1
Colidextribacter_Gn	Ghr	-0.0668552	0.92	1
Enterobacteriaceae_Unc_Gn	Il18	-0.0692576	0.92	1
Ctnnb1	Grn	-0.074919	0.92	1
Lachnospiraceae_Unc_Gp	Bifidobacterium_Gp	-0.0754962	0.92	1
Enterobacteriaceae_Unc_Gn	Bifidobacterium_Gp	-0.0851114	0.92	1
Il18	Mmp7	-0.0857803	0.92	1
Dkkl1	Bifidobacterium_Gp	-0.0866839	0.92	1
Lachnospiraceae_NK4A136_group_Gp	RF39_Gp	-0.0885419	0.92	1
Ccl25	Prevotellaceae_UCG.001_Gn	-0.0962259	0.92	1
Kitl	FZd5	-0.139189	0.92	1
FZd5	Hsp90b1	0.193954	0.94	1
Colidextribacter_Gn	FzD4	0.107192	0.94	1
Irs1	Turicibacter_Gp	0.0949699	0.94	1
Hsp90b1	Oscillibacter_Gn	0.0603221	0.94	1
Tnfrsf11b	Wnt2b	0.0545065	0.94	1
Clostridia_UCG.014_Gp	Il18	0.0332171	0.94	1
HMGB1	Prevotellaceae_NK3B31_group_Gn	0.0302362	0.94	1
Akkermansia_Gn	Hsp90b1	0.0148202	0.94	1
Enterobacteriaceae_Unc_Gn	FZd9	0.0127118	0.94	1
Monoglobus_Gp	Hsp90b1	0.00999673	0.94	1
Lachnospiraceae_Unc_Gp	Mif	0.00791601	0.94	1
Nudt1	Lcn2	0.00610189	0.94	1
FZd5	Ghr	-0.00369706	0.94	1
Lachnospiraceae_Unc_Gp	Lactobacillus_Gp	-0.00739439	0.94	1
Prevotellaceae_NK3B31_group_Gn	Mmp14	-0.00805202	0.94	1
Akkermansia_Gn	Grn	-0.00825395	0.94	1
Hsp90b1	Wnt2b	-0.00832045	0.94	1
Parabacteroides_Gn	Mt1	-0.0119887	0.94	1
Mmp14	Ghr	-0.0175815	0.94	1
Akkermansia_Gn	Tnfrsf11b	-0.0203271	0.94	1
Enterobacteriaceae_Unc_Gn	Mt1	-0.0219831	0.94	1
Xpa	Parabacteroides_Gn	-0.0568035	0.94	1
Lachnospiraceae_NK4A136_group_Gp	Ccl25	-0.0597419	0.94	1
Lachnospiraceae_NK4A136_group_Gp	Desulfovibrionaceae_Uncultured_Gn	-0.0685903	0.94	1
Alistipes_Gn	Enterobacteriaceae_Unc_Gn	-0.0789601	0.94	1
Dubosiella_Gp	Stub1	-0.104376	0.94	1
Prevotellaceae_UCG.001_Gn	Turicibacter_Gp	-0.104794	0.94	1
Desulfovibrionaceae_Uncultured_Gn	FZd5	-0.106958	0.94	1
Rikenellaceae_RC9_gut_group_Gn	Enterobacteriaceae_Unc_Gn	-0.131137	0.94	1
Helicobacter_Gn	FzD4	0.0969547	0.96	1
Mmp15	Igfbp5	0.0947124	0.96	1
FzD4	Bifidobacterium_Gp	0.0682904	0.96	1
Candidatus_Saccharimonas_Gp	Akkermansia_Gn	0.0512965	0.96	1
HMGB1	Lactobacillus_Gp	0.0451252	0.96	1
Il18	Gastranaerophilales_Gn	0.0357024	0.96	1
Desulfovibrionaceae_Uncultured_Gn	Hsp90b1	0.0204251	0.96	1
Lachnospiraceae_NK4A136_group_Gp	Txn1	0.0190825	0.96	1
Desulfovibrionaceae_Uncultured_Gn	Lactobacillus_Gp	0.0175402	0.96	1
Ctnnb1	Prevotellaceae_NK3B31_group_Gn	0.00604374	0.96	1
Muribaculaceae_Gn	Prevotellaceae_NK3B31_group_Gn	-0.00187428	0.96	1
Rikenellaceae_RC9_gut_group_Gn	Ghr	-0.00445337	0.96	1
Mmp15	Mmp14	-0.00744556	0.96	1
Jund	Lactobacillus_Gp	-0.0135875	0.96	1
Mif	Mmp7	-0.0203163	0.96	1
Muribaculum_Gn	Igfbp5	-0.0226692	0.96	1
Desulfovibrionaceae_Uncultured_Gn	Grn	-0.0236469	0.96	1
Clostridia_UCG.014_Gp	Mmp15	-0.035371	0.96	1
Turicibacter_Gp	Gastranaerophilales_Gn	-0.03628	0.96	1
Grn	Gastranaerophilales_Gn	-0.0381256	0.96	1
Lactobacillus_Gp	Turicibacter_Gp	-0.038756	0.96	1
Parasutterella_Gn	Dkkl1	-0.0437375	0.96	1
Lachnospiraceae_NK4A136_group_Gp	Mif	-0.0526039	0.96	1
Bacteroides_Gn	Vwf	-0.0537856	0.96	1
Lachnospiraceae_Unc_Gp	Wnt2b	-0.0630553	0.96	1
Mucispirillum_Gn	Hsp90b1	-0.0753172	0.96	1
Ccl25	Alistipes_Gn	-0.0927829	0.96	1
Txn1	Alistipes_Gn	-0.0928143	0.96	1
Mucispirillum_Gn	Prevotellaceae_NK3B31_group_Gn	-0.132464	0.96	1
Ctsb	Mif	-0.625669	0.96	1
Ctsb	Dkkl1	1	0.98	1
Ctsb	Lcn2	0.662594	0.98	1
Enterobacteriaceae_Unc_Gn	Wnt6	0.103017	0.98	1
Desulfovibrionaceae_Uncultured_Gn	Rikenellaceae_RC9_gut_group_Gn	0.0610012	0.98	1
FZd5	FZd9	0.055132	0.98	1
Mmp7	Bifidobacterium_Gp	0.0458424	0.98	1
RF39_Gp	Mt1	0.0392813	0.98	1
Clostridia_UCG.014_Gp	Akkermansia_Gn	0.0388432	0.98	1
Lactobacillus_Gp	Igfbp5	0.0314984	0.98	1
HMGB1	Alistipes_Gn	0.0285378	0.98	1
Alistipes_Gn	Nudt1	0.0180927	0.98	1
Lcn2	Bifidobacterium_Gp	0.0159881	0.98	1
Nudt1	Hsp90b1	0.00929849	0.98	1
Colidextribacter_Gn	Xpa	0.00718853	0.98	1
Colidextribacter_Gn	Jund	-0.00260773	0.98	1
Lachnospiraceae_NK4A136_group_Gp	Nudt1	-0.00639046	0.98	1
Ccl25	Grn	-0.00792271	0.98	1
Muribaculaceae_Gn	Stub1	-0.0109926	0.98	1
Colidextribacter_Gn	Bacteroides_Gn	-0.0146015	0.98	1
Mucispirillum_Gn	Mif	-0.0155767	0.98	1
Txn1	Parabacteroides_Gn	-0.0262446	0.98	1
Candidatus_Saccharimonas_Gp	Mif	-0.029972	0.98	1
Prevotellaceae_UCG.001_Gn	Mmp15	-0.0308554	0.98	1
Jund	Tnfrsf11b	-0.0488855	0.98	1
Jund	Parabacteroides_Gn	-0.0514014	0.98	1
Rikenellaceae_RC9_gut_group_Gn	Wnt6	-0.0518315	0.98	1
Ccl25	Hsp90b1	-0.0537532	0.98	1
Lachnospiraceae_NK4A136_group_Gp	Ctsb	-0.117646	0.98	1
Helicobacter_Gn	Helicobacter_Gn	1	1	1
Lachnospiraceae_NK4A136_group_Gp	Lachnospiraceae_NK4A136_group_Gp	1	1	1
Lachnospiraceae_Unc_Gp	Lachnospiraceae_Unc_Gp	1	1	1
Colidextribacter_Gn	Colidextribacter_Gn	1	1	1
Dvl1	Dvl1	1	1	1
Xpa	Xpa	1	1	1
HMGB1	HMGB1	1	1	1
Jund	Jund	1	1	1
Txn1	Txn1	1	1	1
Rikenella_Gn	Rikenella_Gn	1	1	1
Ccl25	Ccl25	1	1	1
Desulfovibrionaceae_Uncultured_Gn	Desulfovibrionaceae_Uncultured_Gn	1	1	1
Muribaculaceae_Gn	Muribaculaceae_Gn	1	1	1
Mucispirillum_Gn	Mucispirillum_Gn	1	1	1
Ctsb	Ctsb	1	1	1
Ctnnb1	Ctnnb1	1	1	1
Kitl	Kitl	1	1	1
RF39_Gp	RF39_Gp	1	1	1
Monoglobus_Gp	Monoglobus_Gp	1	1	1
Candidatus_Saccharimonas_Gp	Candidatus_Saccharimonas_Gp	1	1	1
Clostridia_UCG.014_Gp	Clostridia_UCG.014_Gp	1	1	1
Parasutterella_Gn	Parasutterella_Gn	1	1	1
Prevotellaceae_UCG.001_Gn	Prevotellaceae_UCG.001_Gn	1	1	1
Muribaculum_Gn	Muribaculum_Gn	1	1	1
Alistipes_Gn	Alistipes_Gn	1	1	1
Parabacteroides_Gn	Parabacteroides_Gn	1	1	1
Rikenellaceae_RC9_gut_group_Gn	Rikenellaceae_RC9_gut_group_Gn	1	1	1
Bacteroides_Gn	Bacteroides_Gn	1	1	1
Nudt1	Nudt1	1	1	1
Akkermansia_Gn	Akkermansia_Gn	1	1	1
Dubosiella_Gp	Dubosiella_Gp	1	1	1
Tnfrsf11b	Tnfrsf11b	1	1	1
FZd5	FZd5	1	1	1
Lactobacillus_Gp	Lactobacillus_Gp	1	1	1
Enterobacteriaceae_Unc_Gn	Enterobacteriaceae_Unc_Gn	1	1	1
Hsp90b1	Hsp90b1	1	1	1
Mt1	Mt1	1	1	1
Stub1	Stub1	1	1	1
Prevotellaceae_NK3B31_group_Gn	Prevotellaceae_NK3B31_group_Gn	1	1	1
Mif	Mif	1	1	1
Mmp15	Mmp15	1	1	1
Irs1	Irs1	1	1	1
Il18	Il18	1	1	1
Turicibacter_Gp	Turicibacter_Gp	1	1	1
Dkkl1	Dkkl1	1	1	1
Igfbp5	Igfbp5	1	1	1
Grn	Grn	1	1	1
Mmp14	Mmp14	1	1	1
Vwf	Vwf	1	1	1
FzD4	FzD4	1	1	1
Lcn2	Lcn2	1	1	1
Oscillibacter_Gn	Oscillibacter_Gn	1	1	1
Gastranaerophilales_Gn	Gastranaerophilales_Gn	1	1	1
Mmp7	Mmp7	1	1	1
FZd9	FZd9	1	1	1
Ghr	Ghr	1	1	1
Wnt6	Wnt6	1	1	1
Bifidobacterium_Gp	Bifidobacterium_Gp	1	1	1
Wnt2b	Wnt2b	1	1	1
Rikenella_Gn	Bifidobacterium_Gp	0.0893733	1	1
Nudt1	Grn	0.0606974	1	1
Akkermansia_Gn	Mt1	0.0408546	1	1
Parabacteroides_Gn	Mif	0.031704	1	1
Grn	Ghr	0.0222136	1	1
Helicobacter_Gn	Oscillibacter_Gn	0.0174332	1	1
Xpa	FZd5	-0.00877958	1	1
HMGB1	Tnfrsf11b	-0.0186544	1	1
Colidextribacter_Gn	Prevotellaceae_NK3B31_group_Gn	-0.0303574	1	1
Dvl1	Mmp15	-0.0361405	1	1
Mucispirillum_Gn	Mt1	-0.043715	1	1
Desulfovibrionaceae_Uncultured_Gn	Tnfrsf11b	-0.0443545	1	1
Dvl1	Clostridia_UCG.014_Gp	-0.0529053	1	1
Kitl	Mif	-0.0845236	1	1
Lcn2	Mmp7	-0.0850827	1	1
Rikenella_Gn	Prevotellaceae_NK3B31_group_Gn	-0.12676	1	1

## Sheet: Senes_SparCC_2-25_Mths
Supplementary Data Sheet 9. Senescence Genes and Bacterial Genera Correlation Outcomes between 2 Month- and 25-Month Old Mice Groups
Var1	Var2	cor	p	fdr
Cdkn1a	Ctnnb1	0.995241	0	0
Ctnnb1	HMGB1	0.993782	0	0
Eps8	Ctnnb1	0.992901	0	0
HMGB1	Jund	0.982072	0	0
Pparg	Ctnnb1	0.981927	0	0
Ctnnb1	Jund	0.977998	0	0
Ctnnb1	Bub3	0.975941	0	0
Akt1	Jund	0.969372	0	0
HMGB1	Bub3	0.968973	0	0
Eps8	HMGB1	0.966239	0	0
Ctnnb1	Surf1	0.963741	0	0
Eps8	Cdkn1a	0.962379	0	0
Jund	Gsk3a	0.962039	0	0
Pparg	Eps8	0.96113	0	0
Bub3	Xpa	0.960978	0	0
Pparg	Cdkn1a	0.960311	0	0
Ctnnb1	Kitl	0.958199	0	0
Pparg	Gsk3a	0.957222	0	0
Pparg	Jund	0.955844	0	0
Eps8	Jund	0.953684	0	0
Ctsb	Txn1	0.952708	0	0
Jund	Bub3	0.950165	0	0
Pparg	HMGB1	0.947278	0	0
Bub3	Txn1	0.945085	0	0
Jund	Xpa	0.944225	0	0
Cdkn1a	Jund	0.943989	0	0
HMGB1	Surf1	0.943475	0	0
Lmna	Stub1	0.943338	0	0
Jund	Ccl25	0.940284	0	0
Akt1	HMGB1	0.939813	0	0
Surf1	Txn1	0.939669	0	0
Cdkn1a	HMGB1	0.93823	0	0
Gsk3a	Ccl25	0.93749	0	0
Gsk3a	Xpa	0.936301	0	0
HMGB1	Txn1	0.935523	0	0
Ctnnb1	Gsk3a	0.935105	0	0
Jund	Surf1	0.93494	0	0
Pparg	Xpa	0.932767	0	0
Ctnnb1	Akt1	0.932098	0	0
Pparg	Bub3	0.931934	0	0
Eps8	Akt1	0.931513	0	0
HMGB1	Kitl	0.930573	0	0
Xpa	Txn1	0.930208	0	0
Eps8	Gsk3a	0.92927	0	0
Lachnospiraceae_Unc_Gp	Colidextribacter_Gn	0.928628	0	0
HMGB1	Xpa	0.928513	0	0
HMGB1	Gsk3a	0.928267	0	0
Ctnnb1	Atg5	0.927738	0	0
Akt1	Gsk3a	0.927578	0	0
Vwf	FZd9	0.926201	0	0
Gsk3a	Bub3	0.923638	0	0
Bub3	Ctsb	0.923411	0	0
Bub3	Kitl	0.921196	0	0
Eps8	Bub3	0.919368	0	0
Cdkn1a	Gsk3a	0.917224	0	0
Txn1	Kitl	0.914893	0	0
Pparg	Akt1	0.914837	0	0
Akt1	Ccl25	0.913296	0	0
Ctnnb1	Txn1	0.911859	0	0
Candidatus_Saccharimonas_Gp	Clostridia_UCG.014_Gp	0.911349	0	0
Cdkn1a	Akt1	0.909823	0	0
Pparg	Kitl	0.909354	0	0
Akt1	Xpa	0.909106	0	0
Cdkn1a	Ccl25	0.908769	0	0
Surf1	Lmna	0.907623	0	0
Ctnnb1	Xpa	0.905339	0	0
FzD4	Vwf	0.903431	0	0
Ctnnb1	Ccl25	0.901909	0	0
HMGB1	Ccl25	0.901151	0	0
Eps8	Kitl	0.900848	0	0
Xpa	Ctsb	0.90022	0	0
Atg5	Kitl	0.899533	0	0
Ctnnb1	Muribaculaceae_Gn	0.898615	0	0
Ctnnb1	Ctsb	0.89809	0	0
Jund	Txn1	0.89367	0	0
Txn1	Lmna	0.893298	0	0
Cav1	Vwf	0.892932	0	0
Surf1	Bub3	0.892411	0	0
Surf1	Xpa	0.891287	0	0
Eps8	Xpa	0.889885	0	0
Ghr	Mmp7	0.88981	0	0
Cdkn1a	Bub3	0.889665	0	0
Cdkn1a	Kitl	0.888584	0	0
HMGB1	Ctsb	0.886054	0	0
Jund	Kitl	0.885983	0	0
Eps8	Ccl25	0.883663	0	0
Mmp7	FZd9	0.883394	0	0
HMGB1	Atg5	0.883158	0	0
Akt1	Bub3	0.882516	0	0
Surf1	Gsk3a	0.877994	0	0
Surf1	Ccl25	0.877852	0	0
Pparg	Txn1	0.877688	0	0
Monoglobus_Gp	Candidatus_Saccharimonas_Gp	0.87377	0	0
Mmp7	Vwf	0.87088	0	0
Gsk3a	Kitl	0.870822	0	0
Eps8	Atg5	0.870292	0	0
Atg5	Lactobacillus_Gp	0.868207	0	0
Pparg	Ccl25	0.868118	0	0
Surf1	Stub1	0.867704	0	0
Eps8	Txn1	0.867412	0	0
Gsk3a	Txn1	0.866651	0	0
Txn1	Stub1	0.865262	0	0
Surf1	Kitl	0.865144	0	0
Bub3	Atg5	0.86496	0	0
RF39_Gp	Candidatus_Saccharimonas_Gp	0.864505	0	0
Cav1	FZd9	0.863324	0	0
FzD4	FZd9	0.860897	0	0
Eps8	Muribaculaceae_Gn	0.859344	0	0
Igfbp5	FZd9	0.856772	0	0
Igfbp5	Vwf	0.856156	0	0
Xpa	Stub1	0.853427	0	0
Ccl25	Bub3	0.853166	0	0
Muribaculaceae_Gn	Atg5	0.851722	0	0
Xpa	Kitl	0.848812	0	0
Akt1	Txn1	0.848161	0	0
Akt1	Surf1	0.844478	0	0
Cdkn1a	Xpa	0.843107	0	0
Muribaculaceae_Gn	Kitl	0.842947	0	0
Cdkn1a	Atg5	0.841087	0	0
HMGB1	Muribaculaceae_Gn	0.837698	0	0
Desulfovibrionaceae_Uncultured_Gn	FzD4	0.830444	0	0
Jund	Stub1	0.826456	0	0
Desulfovibrionaceae_Uncultured_Gn	Vwf	0.826399	0	0
FzD4	Igfbp5	0.82571	0	0
Ccl25	Kitl	0.824284	0	0
HMGB1	Lmna	0.823831	0	0
Eps8	Surf1	0.823418	0	0
Ghr	FZd9	0.822603	0	0
Ccl25	Xpa	0.821868	0	0
Jund	Ctsb	0.82186	0	0
FzD4	Cav1	0.820472	0	0
HMGB1	Stub1	0.81909	0	0
Akt1	Stub1	0.815611	0	0
Cdkn1a	Muribaculaceae_Gn	0.813249	0	0
Igfbp5	Cav1	0.813095	0	0
Txn1	Atg5	0.810411	0	0
Jund	Atg5	0.807119	0	0
Ctsb	Kitl	0.804585	0	0
Akt1	Kitl	0.804315	0	0
Mmp7	Igfbp5	0.803106	0	0
Pparg	Atg5	0.802674	0	0
Akkermansia_Gn	Prevotellaceae_NK3B31_group_Gn	0.801826	0	0
Ctsb	Stub1	0.801631	0	0
Pparg	Surf1	0.801513	0	0
Ghr	Vwf	0.796546	0	0
Mmp7	Cav1	0.795553	0	0
Jund	Lmna	0.793182	0	0
Surf1	Ctsb	0.791474	0	0
Cdkn1a	Txn1	0.790184	0	0
Prevotellaceae_UCG.001_Gn	Rikenellaceae_RC9_gut_group_Gn	0.789959	0	0
Xpa	Lmna	0.788025	0	0
Pparg	Muribaculaceae_Gn	0.787579	0	0
Akt1	Lmna	0.786981	0	0
Muribaculaceae_Gn	Candidatus_Saccharimonas_Gp	0.785112	0	0
Desulfovibrionaceae_Uncultured_Gn	FZd9	0.783012	0	0
Ctsb	Atg5	0.780516	0	0
Lactobacillus_Gp	Clostridia_UCG.014_Gp	0.779928	0	0
Pparg	Ctsb	0.778892	0	0
Mmp7	Irs1	0.775432	0	0
Ghr	Cav1	0.773889	0	0
Eps8	Ctsb	0.772212	0	0
Mucispirillum_Gn	Clostridia_UCG.014_Gp	0.772054	0	0
Ctsb	Hsp90b1	0.769676	0	0
Ccl25	Txn1	0.769038	0	0
FzD4	Mmp7	0.768307	0	0
Bub3	Muribaculaceae_Gn	0.767548	0	0
Atg5	Mucispirillum_Gn	0.763759	0	0
Desulfovibrionaceae_Uncultured_Gn	Igfbp5	0.75939	0	0
Txn1	Hsp90b1	0.758759	0	0
Xpa	Atg5	0.75693	0	0
Cdkn1a	Candidatus_Saccharimonas_Gp	0.754788	0	0
Mucispirillum_Gn	Lactobacillus_Gp	0.749597	0	0
Jund	Muribaculaceae_Gn	0.748591	0	0
Akt1	Atg5	0.740242	0	0
Ghr	Igfbp5	0.739854	0	0
Desulfovibrionaceae_Uncultured_Gn	Ghr	0.739612	0	0
FzD4	Ghr	0.739363	0	0
Txn1	Muribaculaceae_Gn	0.73636	0	0
Ctnnb1	Lactobacillus_Gp	0.732666	0	0
Gsk3a	Ctsb	0.731438	0	0
Turicibacter_Gp	Ccl25	0.728751	0	0
Eps8	Candidatus_Saccharimonas_Gp	0.727731	0	0
Gsk3a	Stub1	0.724176	0	0
Ctnnb1	Candidatus_Saccharimonas_Gp	0.722101	0	0
Eps8	Lactobacillus_Gp	0.717968	0	0
Lactobacillus_Gp	Parasutterella_Gn	0.715763	0	0
Akt1	Ctsb	0.714281	0	0
Gsk3a	Atg5	0.713201	0	0
Muribaculaceae_Gn	Clostridia_UCG.014_Gp	0.713007	0	0
Ccl25	Atg5	0.712771	0	0
Helicobacter_Gn	Oscillibacter_Gn	0.708788	0	0
Kitl	Lactobacillus_Gp	0.704641	0	0
Desulfovibrionaceae_Uncultured_Gn	Cav1	0.703597	0	0
Gsk3a	Muribaculaceae_Gn	0.696959	0	0
Atr	Igfbp5	0.696649	0	0
Cdkn1a	Lactobacillus_Gp	0.690881	0	0
Bub3	Lactobacillus_Gp	0.68975	0	0
Cdkn1a	Mucispirillum_Gn	0.689678	0	0
Surf1	Atg5	0.688156	0	0
Rikenella_Gn	Muribaculaceae_Gn	0.686836	0	0
Wnt6	Wnt2b	0.685021	0	0
Ccl25	Muribaculaceae_Gn	0.684533	0	0
Atg5	Clostridia_UCG.014_Gp	0.68294	0	0
Cdkn1a	Clostridia_UCG.014_Gp	0.679532	0	0
Pparg	Candidatus_Saccharimonas_Gp	0.67864	0	0
Cdkn1a	RF39_Gp	0.678584	0	0
Muribaculaceae_Gn	Lactobacillus_Gp	0.678503	0	0
Oscillospiraceae_Unc_Gp	Prevotellaceae_NK3B31_group_Gn	0.677489	0	0
Pparg	Lactobacillus_Gp	0.675441	0	0
Ctsb	Muribaculaceae_Gn	0.673774	0	0
Gastranaerophilales_Gn	Oscillibacter_Gn	0.672925	0	0
Ctnnb1	Clostridia_UCG.014_Gp	0.672679	0	0
Turicibacter_Gp	Dvl1	0.670591	0	0
Mmp7	Atm	0.669927	0	0
Desulfovibrionaceae_Uncultured_Gn	Mmp7	0.669	0	0
Oscillospiraceae_Unc_Gp	Akkermansia_Gn	0.668937	0	0
Xpa	Muribaculaceae_Gn	0.658577	0	0
Cdkn1a	Ctsb	0.6577	0	0
Xpa	Hsp90b1	0.656603	0	0
Kitl	Mucispirillum_Gn	0.654816	0	0
Oscillibacter_Gn	FzD4	0.6534	0	0
Mmp15	Bacteroides_Gn	0.653025	0	0
Surf1	Muribaculaceae_Gn	0.648523	0	0
Lcn2	Wnt2b	0.648156	0	0
Ctsb	Il18	0.64659	0	0
Akt1	Muribaculaceae_Gn	0.645627	0	0
HMGB1	Lactobacillus_Gp	0.644759	0	0
Ctnnb1	Mucispirillum_Gn	0.637405	0	0
Lachnospiraceae_Unc_Gp	Oscillospiraceae_Unc_Gp	0.632222	0	0
Dkkl1	Desulfovibrionaceae_Uncultured_Gn	0.625127	0	0
Oscillibacter_Gn	Ghr	0.623095	0	0
Rikenella_Gn	Ctnnb1	0.621709	0	0
Rikenella_Gn	Eps8	0.620323	0	0
HMGB1	Candidatus_Saccharimonas_Gp	0.613819	0	0
Kitl	Candidatus_Saccharimonas_Gp	0.612769	0	0
Rikenella_Gn	Candidatus_Saccharimonas_Gp	0.610958	0	0
Eps8	Clostridia_UCG.014_Gp	0.610509	0	0
Rikenella_Gn	Ccl25	0.60818	0	0
Ccl25	Ctsb	0.607223	0	0
Colidextribacter_Gn	Oscillospiraceae_Unc_Gp	0.603163	0	0
Gsk3a	Candidatus_Saccharimonas_Gp	0.599454	0	0
Ctnnb1	RF39_Gp	0.599013	0	0
Xpa	Lactobacillus_Gp	0.598875	0	0
Pparg	Clostridia_UCG.014_Gp	0.598731	0	0
Eps8	Mucispirillum_Gn	0.598421	0	0
Turicibacter_Gp	Rikenella_Gn	0.589393	0	0
Bub3	Candidatus_Saccharimonas_Gp	0.586295	0	0
Ctsb	Lactobacillus_Gp	0.58594	0	0
Ccl25	Candidatus_Saccharimonas_Gp	0.58478	0	0
Eps8	RF39_Gp	0.582935	0	0
Bub3	Mucispirillum_Gn	0.58214	0	0
Turicibacter_Gp	Gsk3a	0.580975	0	0
Txn1	Lactobacillus_Gp	0.580229	0	0
Jund	Lactobacillus_Gp	0.577465	0	0
FZd9	Irs1	0.57577	0	0
Kitl	Clostridia_UCG.014_Gp	0.574751	0	0
Jund	Candidatus_Saccharimonas_Gp	0.574142	0	0
Bub3	Clostridia_UCG.014_Gp	0.572451	0	0
Atm	Nudt1	0.568042	0	0
Oscillospiraceae_Unc_Gp	Parasutterella_Gn	0.568017	0	0
Pparg	Mucispirillum_Gn	0.567714	0	0
Oscillibacter_Gn	FZd9	0.566538	0	0
Vwf	Irs1	0.564017	0	0
Oscillibacter_Gn	Vwf	0.563203	0	0
Cav1	Irs1	0.562376	0	0
HMGB1	Mucispirillum_Gn	0.559915	0	0
Rikenella_Gn	Gsk3a	0.557846	0	0
Rikenella_Gn	Jund	0.556153	0	0
Pparg	RF39_Gp	0.554991	0	0
Gsk3a	Lactobacillus_Gp	0.549315	0	0
Mmp7	Nudt1	0.544271	0	0
HMGB1	Clostridia_UCG.014_Gp	0.541968	0	0
Atg5	RF39_Gp	0.533043	0	0
Gastranaerophilales_Gn	FzD4	0.52424	0	0
Akt1	Lactobacillus_Gp	0.523752	0	0
Oscillibacter_Gn	Mmp7	0.523528	0	0
Wnt6	Igfbp5	0.523335	0	0
Jund	Mucispirillum_Gn	0.50303	0	0
Mucispirillum_Gn	Parasutterella_Gn	0.501455	0	0
Akt1	Mucispirillum_Gn	0.499835	0	0
Rikenella_Gn	Cdkn1a	0.498262	0	0
Txn1	Mucispirillum_Gn	0.487693	0	0
Atm	Irs1	0.48605	0	0
Wnt2b	Igfbp5	0.484065	0	0
Gastranaerophilales_Gn	Ghr	0.479352	0	0
Jund	Clostridia_UCG.014_Gp	0.478265	0	0
Muribaculaceae_Gn	Monoglobus_Gp	0.47468	0	0
Rikenella_Gn	Pparg	0.47183	0	0
Jund	RF39_Gp	0.469234	0	0
HMGB1	RF39_Gp	0.468418	0	0
Gsk3a	Clostridia_UCG.014_Gp	0.467307	0	0
Gsk3a	RF39_Gp	0.430044	0	0
Xpa	Mucispirillum_Gn	0.41534	0	0
Gastranaerophilales_Gn	Vwf	0.405488	0	0
Rikenella_Gn	RF39_Gp	0.397551	0	0
Rikenella_Gn	Monoglobus_Gp	0.348135	0	0
Lcn2	Mmp14	0.308224	0	0
Jund	Irs1	-0.331033	0	0
Wnt6	Clostridia_UCG.014_Gp	-0.355006	0	0
Lcn2	Rikenellaceae_RC9_gut_group_Gn	-0.355593	0	0
Dubosiella_Gp	Nudt1	-0.357142	0	0
Ctnnb1	Gastranaerophilales_Gn	-0.357703	0	0
Wnt2b	Parasutterella_Gn	-0.384776	0	0
Lcn2	Parasutterella_Gn	-0.385613	0	0
Jund	Gastranaerophilales_Gn	-0.396282	0	0
Gsk3a	Irs1	-0.396512	0	0
Ctnnb1	Irs1	-0.396882	0	0
FzD4	Monoglobus_Gp	-0.411257	0	0
Ccl25	Gastranaerophilales_Gn	-0.420723	0	0
Ccl25	Oscillibacter_Gn	-0.422553	0	0
Akt1	Oscillibacter_Gn	-0.422722	0	0
Wnt2b	Rikenellaceae_RC9_gut_group_Gn	-0.428327	0	0
HMGB1	Gastranaerophilales_Gn	-0.43371	0	0
Jund	Oscillibacter_Gn	-0.449488	0	0
Ctnnb1	Oscillibacter_Gn	-0.450891	0	0
Wnt6	Rikenellaceae_RC9_gut_group_Gn	-0.451588	0	0
Cdkn1a	Oscillibacter_Gn	-0.461075	0	0
Lcn2	Oscillospiraceae_Unc_Gp	-0.462089	0	0
Cdkn1a	Irs1	-0.462842	0	0
Wnt2b	Lactobacillus_Gp	-0.477859	0	0
Eps8	Irs1	-0.477901	0	0
Surf1	Colidextribacter_Gn	-0.479642	0	0
Xpa	Oscillibacter_Gn	-0.480861	0	0
Cav1	Mucispirillum_Gn	-0.481552	0	0
Pparg	Irs1	-0.483656	0	0
Dkkl1	RF39_Gp	-0.485571	0	0
FzD4	Mucispirillum_Gn	-0.488326	0	0
Gsk3a	Oscillibacter_Gn	-0.490012	0	0
Txn1	Ghr	-0.49074	0	0
Pparg	Oscillibacter_Gn	-0.497856	0	0
HMGB1	Oscillibacter_Gn	-0.4986	0	0
Turicibacter_Gp	Gastranaerophilales_Gn	-0.499026	0	0
Rikenella_Gn	Mmp7	-0.499907	0	0
Wnt2b	Clostridia_UCG.014_Gp	-0.509807	0	0
Dubosiella_Gp	Irs1	-0.510382	0	0
Dubosiella_Gp	Cav1	-0.517512	0	0
Irs1	Monoglobus_Gp	-0.521843	0	0
Dubosiella_Gp	Mmp7	-0.522101	0	0
Cav1	RF39_Gp	-0.524323	0	0
FzD4	RF39_Gp	-0.534715	0	0
FZd9	Mucispirillum_Gn	-0.535443	0	0
Surf1	Lachnospiraceae_Unc_Gp	-0.537501	0	0
Grn	RF39_Gp	-0.539535	0	0
Eps8	Oscillibacter_Gn	-0.544341	0	0
Dkkl1	Prevotellaceae_UCG.001_Gn	-0.549218	0	0
Txn1	Mmp7	-0.554086	0	0
Xpa	Ghr	-0.559032	0	0
Oscillibacter_Gn	Candidatus_Saccharimonas_Gp	-0.563114	0	0
Txn1	Desulfovibrionaceae_Uncultured_Gn	-0.563857	0	0
Desulfovibrionaceae_Uncultured_Gn	Mucispirillum_Gn	-0.565639	0	0
Mmp14	RF39_Gp	-0.578116	0	0
Ccl25	Igfbp5	-0.583156	0	0
Gsk3a	Desulfovibrionaceae_Uncultured_Gn	-0.584472	0	0
Dkkl1	Muribaculum_Gn	-0.58455	0	0
Vwf	Mucispirillum_Gn	-0.586044	0	0
Stub1	Lachnospiraceae_Unc_Gp	-0.589473	0	0
Xpa	Desulfovibrionaceae_Uncultured_Gn	-0.589832	0	0
Akt1	Desulfovibrionaceae_Uncultured_Gn	-0.595955	0	0
Igfbp5	RF39_Gp	-0.597127	0	0
Bub3	Ghr	-0.598033	0	0
Mmp14	Lachnospiraceae_NK4A136_group_Gp	-0.602862	0	0
Ctsb	Desulfovibrionaceae_Uncultured_Gn	-0.605496	0	0
Rikenella_Gn	FzD4	-0.605532	0	0
Rikenella_Gn	Prevotellaceae_NK3B31_group_Gn	-0.605952	0	0
Ghr	Lactobacillus_Gp	-0.607934	0	0
Rikenella_Gn	Ghr	-0.613201	0	0
Vwf	RF39_Gp	-0.613773	0	0
Atr	Mucispirillum_Gn	-0.613945	0	0
Mmp7	Monoglobus_Gp	-0.61594	0	0
Lmna	Colidextribacter_Gn	-0.616599	0	0
Surf1	FZd9	-0.617073	0	0
Stub1	Colidextribacter_Gn	-0.619641	0	0
Surf1	Vwf	-0.620504	0	0
Muribaculaceae_Gn	Gastranaerophilales_Gn	-0.623234	0	0
Akt1	Ghr	-0.625273	0	0
Xpa	Mmp7	-0.631057	0	0
Xpa	Atm	-0.633056	0	0
Pparg	Desulfovibrionaceae_Uncultured_Gn	-0.633654	0	0
FZd9	RF39_Gp	-0.63611	0	0
FzD4	Clostridia_UCG.014_Gp	-0.641233	0	0
Bub3	Mmp7	-0.641697	0	0
Wnt6	Mucispirillum_Gn	-0.64224	0	0
Ccl25	FzD4	-0.642252	0	0
Akt1	FzD4	-0.642496	0	0
Ccl25	Desulfovibrionaceae_Uncultured_Gn	-0.643073	0	0
Igfbp5	Candidatus_Saccharimonas_Gp	-0.64639	0	0
Jund	Desulfovibrionaceae_Uncultured_Gn	-0.649651	0	0
FzD4	Candidatus_Saccharimonas_Gp	-0.651948	0	0
Grn	Lachnospiraceae_Unc_Gp	-0.651983	0	0
Akt1	Mmp7	-0.65342	0	0
Surf1	FzD4	-0.654483	0	0
Desulfovibrionaceae_Uncultured_Gn	Candidatus_Saccharimonas_Gp	-0.656354	0	0
Mmp14	Colidextribacter_Gn	-0.656837	0	0
Gsk3a	Igfbp5	-0.658063	0	0
Gsk3a	Ghr	-0.659325	0	0
Kitl	Ghr	-0.659679	0	0
Ctsb	Cav1	-0.660076	0	0
Ctsb	Igfbp5	-0.660127	0	0
Atg5	Ghr	-0.663003	0	0
Ctsb	FZd9	-0.66518	0	0
Ccl25	Ghr	-0.665209	0	0
Jund	Ghr	-0.665916	0	0
Ctsb	Vwf	-0.667441	0	0
Atg5	Mmp7	-0.668969	0	0
Desulfovibrionaceae_Uncultured_Gn	Lactobacillus_Gp	-0.669175	0	0
HMGB1	Ghr	-0.670282	0	0
Hsp90b1	Lachnospiraceae_Unc_Gp	-0.671084	0	0
Igfbp5	Mucispirillum_Gn	-0.671705	0	0
Igfbp5	Parasutterella_Gn	-0.672057	0	0
Kitl	Desulfovibrionaceae_Uncultured_Gn	-0.67274	0	0
Mmp7	Lactobacillus_Gp	-0.672885	0	0
Pparg	Atm	-0.674028	0	0
Akt1	Igfbp5	-0.677448	0	0
Vwf	Clostridia_UCG.014_Gp	-0.67819	0	0
Ccl25	Cav1	-0.679949	0	0
Mmp7	Clostridia_UCG.014_Gp	-0.681619	0	0
Jund	Mmp7	-0.683022	0	0
Bub3	Desulfovibrionaceae_Uncultured_Gn	-0.685744	0	0
Desulfovibrionaceae_Uncultured_Gn	RF39_Gp	-0.6896	0	0
Surf1	Cav1	-0.689845	0	0
Gsk3a	FzD4	-0.690197	0	0
HMGB1	Mmp7	-0.691058	0	0
Ctnnb1	Desulfovibrionaceae_Uncultured_Gn	-0.6933	0	0
Xpa	Igfbp5	-0.693472	0	0
FZd9	Clostridia_UCG.014_Gp	-0.694599	0	0
Atg5	Atr	-0.696443	0	0
Jund	Igfbp5	-0.696726	0	0
Ccl25	Mmp7	-0.697252	0	0
HMGB1	Desulfovibrionaceae_Uncultured_Gn	-0.698097	0	0
Akt1	Cav1	-0.698528	0	0
Mmp7	RF39_Gp	-0.699548	0	0
Jund	FzD4	-0.704579	0	0
Wnt2b	Mucispirillum_Gn	-0.705496	0	0
FZd9	Candidatus_Saccharimonas_Gp	-0.706498	0	0
Gsk3a	Cav1	-0.707005	0	0
Ctnnb1	Ghr	-0.709368	0	0
Vwf	Candidatus_Saccharimonas_Gp	-0.709806	0	0
FzD4	Lactobacillus_Gp	-0.710056	0	0
Eps8	Desulfovibrionaceae_Uncultured_Gn	-0.711093	0	0
Txn1	Igfbp5	-0.712706	0	0
Ccl25	Vwf	-0.713407	0	0
Bub3	Cav1	-0.719305	0	0
Ccl25	FZd9	-0.720438	0	0
Cdkn1a	Desulfovibrionaceae_Uncultured_Gn	-0.720734	0	0
Hsp90b1	Colidextribacter_Gn	-0.721418	0	0
Xpa	FzD4	-0.721757	0	0
Jund	Cav1	-0.721905	0	0
Txn1	Cav1	-0.722236	0	0
Igfbp5	Clostridia_UCG.014_Gp	-0.72403	0	0
Muribaculaceae_Gn	Oscillibacter_Gn	-0.725294	0	0
Kitl	Mmp7	-0.728126	0	0
Rikenella_Gn	Oscillibacter_Gn	-0.729823	0	0
Ghr	Clostridia_UCG.014_Gp	-0.731408	0	0
Gsk3a	Mmp7	-0.731874	0	0
Ctnnb1	FzD4	-0.731898	0	0
Hsp90b1	Oscillospiraceae_Unc_Gp	-0.732321	0	0
Pparg	Ghr	-0.732898	0	0
Ctnnb1	Mmp7	-0.733607	0	0
Txn1	Vwf	-0.734729	0	0
Txn1	FZd9	-0.735091	0	0
Akt1	Vwf	-0.735216	0	0
Atr	Lactobacillus_Gp	-0.735839	0	0
Polg	Lachnospiraceae_Unc_Gp	-0.73613	0	0
FZd9	Lactobacillus_Gp	-0.740954	0	0
Lachnospiraceae_Unc_Gp	Mif	-0.742703	0	0
Akt1	FZd9	-0.743441	0	0
HMGB1	Igfbp5	-0.744381	0	0
Igfbp5	Lactobacillus_Gp	-0.744829	0	0
Rikenella_Gn	Gastranaerophilales_Gn	-0.746082	0	0
Cav1	Lactobacillus_Gp	-0.748735	0	0
Gsk3a	Vwf	-0.749004	0	0
Xpa	Cav1	-0.75028	0	0
Xpa	Vwf	-0.754511	0	0
Bub3	Igfbp5	-0.755579	0	0
FZd5	Nudt1	-0.755677	0	0
Ctnnb1	Igfbp5	-0.757656	0	0
Ctnnb1	Cav1	-0.760783	0	0
Cdkn1a	FzD4	-0.761057	0	0
Pparg	FzD4	-0.762688	0	0
Txn1	FzD4	-0.767496	0	0
Vwf	Lactobacillus_Gp	-0.768024	0	0
Bub3	FzD4	-0.769286	0	0
HMGB1	FzD4	-0.772122	0	0
HMGB1	Cav1	-0.772995	0	0
Grn	Mmp15	-0.773071	0	0
Muribaculaceae_Gn	Desulfovibrionaceae_Uncultured_Gn	-0.773953	0	0
Eps8	Ghr	-0.774781	0	0
Jund	Vwf	-0.774979	0	0
Muribaculaceae_Gn	Cav1	-0.775479	0	0
Ctsb	FzD4	-0.776065	0	0
Surf1	Oscillospiraceae_Unc_Gp	-0.778082	0	0
Cdkn1a	Cav1	-0.781782	0	0
Polg	Colidextribacter_Gn	-0.782705	0	0
Bub3	Vwf	-0.783109	0	0
Jund	FZd9	-0.783842	0	0
Eps8	Igfbp5	-0.784973	0	0
Mmp7	Candidatus_Saccharimonas_Gp	-0.786527	0	0
Xpa	FZd9	-0.786936	0	0
Muribaculaceae_Gn	Ghr	-0.787672	0	0
Ghr	RF39_Gp	-0.78928	0	0
Muribaculaceae_Gn	Mmp7	-0.791494	0	0
Gastranaerophilales_Gn	Mmp15	-0.795144	0	0
Gsk3a	FZd9	-0.79799	0	0
Eps8	Mmp7	-0.798169	0	0
Eps8	FzD4	-0.798812	0	0
Pparg	Cav1	-0.799833	0	0
Muribaculaceae_Gn	Igfbp5	-0.800495	0	0
Kitl	FzD4	-0.803315	0	0
Pparg	Igfbp5	-0.804333	0	0
Cdkn1a	Ghr	-0.804442	0	0
Cdkn1a	Igfbp5	-0.804825	0	0
Ctnnb1	Vwf	-0.804852	0	0
Pparg	Mmp7	-0.805541	0	0
Kitl	Cav1	-0.806047	0	0
HMGB1	FZd9	-0.80731	0	0
Bub3	FZd9	-0.810477	0	0
Ctnnb1	FZd9	-0.81354	0	0
Cdkn1a	Mmp7	-0.81399	0	0
Kitl	FZd9	-0.816443	0	0
Kitl	Igfbp5	-0.816709	0	0
Atg5	Desulfovibrionaceae_Uncultured_Gn	-0.816917	0	0
HMGB1	Vwf	-0.819475	0	0
Eps8	Cav1	-0.821146	0	0
Lmna	Oscillospiraceae_Unc_Gp	-0.823573	0	0
Pparg	Vwf	-0.831144	0	0
Ghr	Candidatus_Saccharimonas_Gp	-0.831824	0	0
Atg5	FZd9	-0.832817	0	0
Atg5	Cav1	-0.833162	0	0
Kitl	Vwf	-0.843021	0	0
Muribaculaceae_Gn	FZd9	-0.844614	0	0
Cdkn1a	FZd9	-0.844794	0	0
Eps8	FZd9	-0.853597	0	0
Cdkn1a	Vwf	-0.854771	0	0
Atg5	Igfbp5	-0.855677	0	0
Muribaculaceae_Gn	Vwf	-0.858127	0	0
Atg5	FzD4	-0.85978	0	0
Dvl1	Oscillospiraceae_Unc_Gp	-0.863523	0	0
Pparg	FZd9	-0.863692	0	0
Eps8	Vwf	-0.864212	0	0
Atg5	Vwf	-0.871554	0	0
Muribaculaceae_Gn	FzD4	-0.896566	0	0
Grn	Oscillospiraceae_Unc_Gp	-0.93521	0	0
Polg	Oscillospiraceae_Unc_Gp	-0.953017	0	0
RF39_Gp	Clostridia_UCG.014_Gp	0.871837	0.02	0.0755172
Polg	Mmp14	0.84145	0.02	0.0755172
Hsp90b1	Stub1	0.820308	0.02	0.0755172
Monoglobus_Gp	Clostridia_UCG.014_Gp	0.806212	0.02	0.0755172
Monoglobus_Gp	RF39_Gp	0.793821	0.02	0.0755172
Ctnnb1	Lmna	0.787512	0.02	0.0755172
Ctsb	Lmna	0.785816	0.02	0.0755172
Ctnnb1	Stub1	0.778882	0.02	0.0755172
Bub3	Stub1	0.775051	0.02	0.0755172
FZd9	Atm	0.766742	0.02	0.0755172
Polg	Grn	0.760558	0.02	0.0755172
Atr	FZd9	0.754477	0.02	0.0755172
Bub3	Lmna	0.752579	0.02	0.0755172
Cdkn1a	Surf1	0.735951	0.02	0.0755172
Atr	Vwf	0.730212	0.02	0.0755172
FzD4	Atm	0.725064	0.02	0.0755172
Vwf	Atm	0.716194	0.02	0.0755172
Gsk3a	Lmna	0.715706	0.02	0.0755172
Igfbp5	Atm	0.713998	0.02	0.0755172
Desulfovibrionaceae_Uncultured_Gn	Atr	0.712306	0.02	0.0755172
Kitl	Lmna	0.699291	0.02	0.0755172
Ghr	Irs1	0.694558	0.02	0.0755172
Eps8	Lmna	0.692838	0.02	0.0755172
Cav1	Atm	0.691924	0.02	0.0755172
Atr	Ghr	0.689871	0.02	0.0755172
Atr	Mmp7	0.689751	0.02	0.0755172
Atr	Cav1	0.686976	0.02	0.0755172
Pparg	Stub1	0.68245	0.02	0.0755172
Il18	Hsp90b1	0.676988	0.02	0.0755172
Pparg	Lmna	0.675598	0.02	0.0755172
Eps8	Stub1	0.672191	0.02	0.0755172
Atg5	Candidatus_Saccharimonas_Gp	0.647324	0.02	0.0755172
Ghr	Atm	0.644197	0.02	0.0755172
FzD4	Atr	0.641718	0.02	0.0755172
Il18	Lmna	0.634987	0.02	0.0755172
Atg5	Parasutterella_Gn	0.631397	0.02	0.0755172
Desulfovibrionaceae_Uncultured_Gn	Atm	0.629853	0.02	0.0755172
Turicibacter_Gp	Jund	0.617213	0.02	0.0755172
Muribaculaceae_Gn	RF39_Gp	0.613368	0.02	0.0755172
Alistipes_Gn	Lachnospiraceae_NK4A136_group_Gp	0.599443	0.02	0.0755172
Mucispirillum_Gn	RF39_Gp	0.59535	0.02	0.0755172
Rikenella_Gn	HMGB1	0.593971	0.02	0.0755172
Parasutterella_Gn	Rikenellaceae_RC9_gut_group_Gn	0.58803	0.02	0.0755172
Muribaculaceae_Gn	Mucispirillum_Gn	0.571574	0.02	0.0755172
RF39_Gp	Enterobacteriaceae_Unc_Gn	0.569665	0.02	0.0755172
Oscillibacter_Gn	Atm	0.567211	0.02	0.0755172
FZd9	Nudt1	0.565683	0.02	0.0755172
Surf1	Hsp90b1	0.565163	0.02	0.0755172
Il18	Stub1	0.563844	0.02	0.0755172
Txn1	Il18	0.559177	0.02	0.0755172
Kitl	Parasutterella_Gn	0.547721	0.02	0.0755172
Mmp14	Mt1	0.545917	0.02	0.0755172
Dubosiella_Gp	Turicibacter_Gp	0.544041	0.02	0.0755172
Prevotellaceae_NK3B31_group_Gn	Prevotellaceae_UCG.001_Gn	0.543697	0.02	0.0755172
Rikenella_Gn	Bub3	0.52731	0.02	0.0755172
Colidextribacter_Gn	Lachnospiraceae_NK4A136_group_Gp	0.522931	0.02	0.0755172
Akt1	Candidatus_Saccharimonas_Gp	0.51686	0.02	0.0755172
Igfbp5	Nudt1	0.51393	0.02	0.0755172
Lcn2	Wnt6	0.511434	0.02	0.0755172
Mif	Bacteroides_Gn	0.504024	0.02	0.0755172
Dubosiella_Gp	Pparg	0.500203	0.02	0.0755172
Ccl25	Mucispirillum_Gn	0.478809	0.02	0.0755172
Xpa	Candidatus_Saccharimonas_Gp	0.46829	0.02	0.0755172
Rikenella_Gn	Akt1	0.467359	0.02	0.0755172
Gsk3a	Mucispirillum_Gn	0.46127	0.02	0.0755172
Rikenella_Gn	Xpa	0.455666	0.02	0.0755172
Rikenella_Gn	Txn1	0.454997	0.02	0.0755172
Ccl25	Lactobacillus_Gp	0.45383	0.02	0.0755172
Ccl25	RF39_Gp	0.452874	0.02	0.0755172
Oscillibacter_Gn	Cav1	0.438643	0.02	0.0755172
Xpa	Clostridia_UCG.014_Gp	0.423152	0.02	0.0755172
Cav1	Nudt1	0.42188	0.02	0.0755172
Ccl25	Clostridia_UCG.014_Gp	0.421029	0.02	0.0755172
Akt1	RF39_Gp	0.41424	0.02	0.0755172
Xpa	Il18	0.393147	0.02	0.0755172
Mmp14	Dkkl1	0.388133	0.02	0.0755172
Gastranaerophilales_Gn	Lachnospiraceae_Unc_Gp	0.380945	0.02	0.0755172
Gastranaerophilales_Gn	Prevotellaceae_NK3B31_group_Gn	0.367541	0.02	0.0755172
Irs1	Nudt1	0.359397	0.02	0.0755172
Wnt2b	Atr	0.324397	0.02	0.0755172
Wnt2b	Mmp14	0.298335	0.02	0.0755172
Gsk3a	Gastranaerophilales_Gn	-0.339159	0.02	0.0755172
Akt1	Irs1	-0.348826	0.02	0.0755172
Atg5	Wnt2b	-0.378736	0.02	0.0755172
Atg5	Dkkl1	-0.394393	0.02	0.0755172
Wnt6	Lactobacillus_Gp	-0.407091	0.02	0.0755172
Polg	Enterobacteriaceae_Unc_Gn	-0.408964	0.02	0.0755172
Eps8	Gastranaerophilales_Gn	-0.440512	0.02	0.0755172
Vwf	Monoglobus_Gp	-0.448516	0.02	0.0755172
Oscillibacter_Gn	RF39_Gp	-0.449539	0.02	0.0755172
Wnt6	Parasutterella_Gn	-0.464673	0.02	0.0755172
Rikenella_Gn	FZd9	-0.476204	0.02	0.0755172
Ctsb	Atr	-0.478049	0.02	0.0755172
Stub1	FzD4	-0.495243	0.02	0.0755172
Txn1	Atr	-0.496638	0.02	0.0755172
Lcn2	Lachnospiraceae_Unc_Gp	-0.502109	0.02	0.0755172
Rikenella_Gn	Vwf	-0.508843	0.02	0.0755172
Lmna	FzD4	-0.519308	0.02	0.0755172
Atm	Candidatus_Saccharimonas_Gp	-0.52407	0.02	0.0755172
Surf1	Gastranaerophilales_Gn	-0.532654	0.02	0.0755172
Rikenella_Gn	Desulfovibrionaceae_Uncultured_Gn	-0.532833	0.02	0.0755172
Turicibacter_Gp	Ghr	-0.536224	0.02	0.0755172
Gsk3a	Atm	-0.539604	0.02	0.0755172
Txn1	Atm	-0.548962	0.02	0.0755172
Cav1	Parasutterella_Gn	-0.549344	0.02	0.0755172
Jund	Atr	-0.563612	0.02	0.0755172
Bub3	Atm	-0.566017	0.02	0.0755172
Ctsb	Atm	-0.570574	0.02	0.0755172
Xpa	Atr	-0.576988	0.02	0.0755172
Ctnnb1	Atm	-0.579913	0.02	0.0755172
Atm	RF39_Gp	-0.580169	0.02	0.0755172
Mmp14	Monoglobus_Gp	-0.581141	0.02	0.0755172
HMGB1	Atr	-0.58164	0.02	0.0755172
Vwf	Parasutterella_Gn	-0.582608	0.02	0.0755172
Atm	Lactobacillus_Gp	-0.582806	0.02	0.0755172
Ccl25	Atr	-0.586353	0.02	0.0755172
Atg5	Atm	-0.586434	0.02	0.0755172
Jund	Atm	-0.588914	0.02	0.0755172
Cav1	Clostridia_UCG.014_Gp	-0.591388	0.02	0.0755172
Lcn2	Mucispirillum_Gn	-0.596092	0.02	0.0755172
Muribaculaceae_Gn	Atm	-0.597686	0.02	0.0755172
HMGB1	Atm	-0.599203	0.02	0.0755172
Cav1	Candidatus_Saccharimonas_Gp	-0.599714	0.02	0.0755172
FZd5	Bacteroides_Gn	-0.605177	0.02	0.0755172
Cdkn1a	Nudt1	-0.606504	0.02	0.0755172
Atr	RF39_Gp	-0.611334	0.02	0.0755172
Eps8	Atr	-0.61716	0.02	0.0755172
Gastranaerophilales_Gn	Mif	-0.622134	0.02	0.0755172
Gsk3a	Atr	-0.624635	0.02	0.0755172
Ghr	Monoglobus_Gp	-0.627228	0.02	0.0755172
Mmp14	Muribaculum_Gn	-0.629371	0.02	0.0755172
Lmna	Lachnospiraceae_Unc_Gp	-0.629895	0.02	0.0755172
Ctnnb1	Atr	-0.630837	0.02	0.0755172
Mt1	Alistipes_Gn	-0.630931	0.02	0.0755172
Cdkn1a	Atm	-0.635787	0.02	0.0755172
Mt1	Prevotellaceae_UCG.001_Gn	-0.64335	0.02	0.0755172
Pparg	Atr	-0.643663	0.02	0.0755172
Akt1	Atm	-0.654719	0.02	0.0755172
Mmp14	Lachnospiraceae_Unc_Gp	-0.665877	0.02	0.0755172
Bub3	Atr	-0.670151	0.02	0.0755172
Cdkn1a	Atr	-0.676885	0.02	0.0755172
Grn	Colidextribacter_Gn	-0.680983	0.02	0.0755172
Eps8	Atm	-0.683409	0.02	0.0755172
Pparg	Nudt1	-0.694831	0.02	0.0755172
Desulfovibrionaceae_Uncultured_Gn	Clostridia_UCG.014_Gp	-0.697924	0.02	0.0755172
Mt1	Oscillospiraceae_Unc_Gp	-0.698305	0.02	0.0755172
Kitl	Atr	-0.700897	0.02	0.0755172
Mmp14	Parabacteroides_Gn	-0.7093	0.02	0.0755172
Atr	Clostridia_UCG.014_Gp	-0.737592	0.02	0.0755172
Stub1	Oscillospiraceae_Unc_Gp	-0.752278	0.02	0.0755172
Mt1	Parasutterella_Gn	-0.78751	0.02	0.0755172
Mmp14	Alistipes_Gn	-0.809723	0.02	0.0755172
Mmp14	Oscillospiraceae_Unc_Gp	-0.878537	0.02	0.0755172
Hsp90b1	Lmna	0.834827	0.04	0.134425
Rikenellaceae_RC9_gut_group_Gn	Mmp15	0.764396	0.04	0.134425
Grn	Stub1	0.72107	0.04	0.134425
Rikenellaceae_RC9_gut_group_Gn	Parabacteroides_Gn	0.720484	0.04	0.134425
Grn	Lmna	0.715402	0.04	0.134425
Mmp15	Parabacteroides_Gn	0.695389	0.04	0.134425
Lactobacillus_Gp	Candidatus_Saccharimonas_Gp	0.691889	0.04	0.134425
Parasutterella_Gn	Muribaculum_Gn	0.689491	0.04	0.134425
Ccl25	Lmna	0.683445	0.04	0.134425
Mucispirillum_Gn	Candidatus_Saccharimonas_Gp	0.665608	0.04	0.134425
Polg	Lmna	0.663466	0.04	0.134425
Kitl	Stub1	0.647711	0.04	0.134425
Bub3	Hsp90b1	0.638077	0.04	0.134425
Turicibacter_Gp	Akt1	0.634899	0.04	0.134425
Colidextribacter_Gn	Candidatus_Saccharimonas_Gp	0.632615	0.04	0.134425
Lactobacillus_Gp	RF39_Gp	0.618652	0.04	0.134425
Parasutterella_Gn	Alistipes_Gn	0.608089	0.04	0.134425
Turicibacter_Gp	Eps8	0.605564	0.04	0.134425
Muribaculum_Gn	Alistipes_Gn	0.585182	0.04	0.134425
Oscillibacter_Gn	Desulfovibrionaceae_Uncultured_Gn	0.555085	0.04	0.134425
Atg5	Lmna	0.544468	0.04	0.134425
Atr	Nudt1	0.538253	0.04	0.134425
Lcn2	Igfbp5	0.519442	0.04	0.134425
Prevotellaceae_NK3B31_group_Gn	Parasutterella_Gn	0.507133	0.04	0.134425
Prevotellaceae_NK3B31_group_Gn	Rikenellaceae_RC9_gut_group_Gn	0.506346	0.04	0.134425
Mucispirillum_Gn	Lachnospiraceae_Unc_Gp	0.493398	0.04	0.134425
Surf1	Il18	0.492259	0.04	0.134425
Ghr	Nudt1	0.490413	0.04	0.134425
Dubosiella_Gp	Gsk3a	0.464099	0.04	0.134425
Vwf	Nudt1	0.460632	0.04	0.134425
Enterobacteriaceae_Unc_Gn	FZd5	0.460103	0.04	0.134425
Ctnnb1	Monoglobus_Gp	0.443915	0.04	0.134425
Txn1	Candidatus_Saccharimonas_Gp	0.443322	0.04	0.134425
Dubosiella_Gp	Xpa	0.442134	0.04	0.134425
Bub3	RF39_Gp	0.437765	0.04	0.134425
Dkkl1	Vwf	0.428398	0.04	0.134425
Atr	Irs1	0.424773	0.04	0.134425
FzD4	Irs1	0.424452	0.04	0.134425
Monoglobus_Gp	Lachnospiraceae_NK4A136_group_Gp	0.408708	0.04	0.134425
Kitl	RF39_Gp	0.387709	0.04	0.134425
Mucispirillum_Gn	Rikenellaceae_RC9_gut_group_Gn	0.382727	0.04	0.134425
Gastranaerophilales_Gn	Mmp7	0.376915	0.04	0.134425
Monoglobus_Gp	Alistipes_Gn	0.372838	0.04	0.134425
Lcn2	Mt1	0.344908	0.04	0.134425
Xpa	RF39_Gp	0.34298	0.04	0.134425
Wnt2b	Vwf	0.339389	0.04	0.134425
Lactobacillus_Gp	Rikenellaceae_RC9_gut_group_Gn	0.320042	0.04	0.134425
Wnt6	Atr	0.258348	0.04	0.134425
Ccl25	Irs1	-0.366252	0.04	0.134425
Wnt2b	Lachnospiraceae_Unc_Gp	-0.37867	0.04	0.134425
Grn	Enterobacteriaceae_Unc_Gn	-0.388493	0.04	0.134425
Ccl25	Atm	-0.416869	0.04	0.134425
Lcn2	Lactobacillus_Gp	-0.42937	0.04	0.134425
Grn	Akkermansia_Gn	-0.433445	0.04	0.134425
Akt1	Atr	-0.444762	0.04	0.134425
Surf1	Mmp7	-0.451296	0.04	0.134425
Stub1	Vwf	-0.454497	0.04	0.134425
Dvl1	Atm	-0.462499	0.04	0.134425
Lmna	Vwf	-0.463796	0.04	0.134425
Lmna	Gastranaerophilales_Gn	-0.464616	0.04	0.134425
Ctnnb1	Nudt1	-0.466704	0.04	0.134425
Turicibacter_Gp	Mmp7	-0.471142	0.04	0.134425
FZd9	Monoglobus_Gp	-0.484527	0.04	0.134425
Surf1	Desulfovibrionaceae_Uncultured_Gn	-0.48525	0.04	0.134425
Kitl	Atm	-0.493429	0.04	0.134425
Turicibacter_Gp	Irs1	-0.504916	0.04	0.134425
Atm	Clostridia_UCG.014_Gp	-0.518179	0.04	0.134425
Irs1	RF39_Gp	-0.527808	0.04	0.134425
Surf1	Igfbp5	-0.530272	0.04	0.134425
Desulfovibrionaceae_Uncultured_Gn	Muribaculum_Gn	-0.538928	0.04	0.134425
FZd9	Parasutterella_Gn	-0.548764	0.04	0.134425
Polg	Monoglobus_Gp	-0.558463	0.04	0.134425
Irs1	Candidatus_Saccharimonas_Gp	-0.558973	0.04	0.134425
FzD4	Parasutterella_Gn	-0.564319	0.04	0.134425
Mmp14	Parasutterella_Gn	-0.576393	0.04	0.134425
Eps8	Nudt1	-0.581428	0.04	0.134425
Dkkl1	Mmp15	-0.633425	0.04	0.134425
Mmp14	Clostridia_UCG.014_Gp	-0.645907	0.04	0.134425
Atr	Candidatus_Saccharimonas_Gp	-0.657889	0.04	0.134425
Helicobacter_Gn	FZd5	-0.664249	0.04	0.134425
Mt1	Muribaculum_Gn	-0.673926	0.04	0.134425
Polg	Muribaculum_Gn	-0.677731	0.04	0.134425
Xpa	Nudt1	-0.72852	0.04	0.134425
Gsk3a	Nudt1	-0.731202	0.04	0.134425
Grn	Parabacteroides_Gn	-0.74061	0.04	0.134425
Polg	Lachnospiraceae_NK4A136_group_Gp	-0.77521	0.04	0.134425
Xpa	Irs1	-0.293402	0.06	0.185288
Il18	Parabacteroides_Gn	-0.314523	0.06	0.185288
Il18	Mmp15	-0.34742	0.06	0.185288
Surf1	Akkermansia_Gn	-0.34766	0.06	0.185288
Helicobacter_Gn	Enterobacteriaceae_Unc_Gn	-0.354065	0.06	0.185288
Enterobacteriaceae_Unc_Gn	Mif	-0.365846	0.06	0.185288
Dubosiella_Gp	Ghr	-0.367077	0.06	0.185288
Akt1	Gastranaerophilales_Gn	-0.371837	0.06	0.185288
Cav1	Monoglobus_Gp	-0.384091	0.06	0.185288
Kitl	Oscillibacter_Gn	-0.403933	0.06	0.185288
Lmna	Enterobacteriaceae_Unc_Gn	-0.405986	0.06	0.185288
Dkkl1	Clostridia_UCG.014_Gp	-0.433384	0.06	0.185288
Turicibacter_Gp	Desulfovibrionaceae_Uncultured_Gn	-0.434323	0.06	0.185288
Ctsb	Mmp7	-0.434836	0.06	0.185288
Dvl1	Colidextribacter_Gn	-0.442016	0.06	0.185288
RF39_Gp	Nudt1	-0.443458	0.06	0.185288
Oscillibacter_Gn	Clostridia_UCG.014_Gp	-0.456717	0.06	0.185288
Atg5	Wnt6	-0.457239	0.06	0.185288
Stub1	FZd9	-0.457863	0.06	0.185288
Rikenella_Gn	Cav1	-0.460065	0.06	0.185288
Rikenella_Gn	Oscillospiraceae_Unc_Gp	-0.460122	0.06	0.185288
Hsp90b1	FzD4	-0.463762	0.06	0.185288
Grn	Muribaculum_Gn	-0.4644	0.06	0.185288
Txn1	Oscillibacter_Gn	-0.482107	0.06	0.185288
Dubosiella_Gp	Atm	-0.493049	0.06	0.185288
Ghr	Mucispirillum_Gn	-0.49924	0.06	0.185288
Mmp7	Mucispirillum_Gn	-0.500161	0.06	0.185288
Mt1	Lachnospiraceae_Unc_Gp	-0.503535	0.06	0.185288
HMGB1	Nudt1	-0.525209	0.06	0.185288
Txn1	Nudt1	-0.528335	0.06	0.185288
Lmna	Cav1	-0.55032	0.06	0.185288
Mt1	Lactobacillus_Gp	-0.552484	0.06	0.185288
Muribaculaceae_Gn	Atr	-0.591085	0.06	0.185288
FzD4	Mmp15	-0.59703	0.06	0.185288
Bub3	Nudt1	-0.626465	0.06	0.185288
Jund	Nudt1	-0.629178	0.06	0.185288
Tnfrsf11b	Muribaculum_Gn	-0.633016	0.06	0.185288
FZd5	Parabacteroides_Gn	-0.645293	0.06	0.185288
Akt1	Nudt1	-0.694927	0.06	0.185288
Mmp14	Mmp15	-0.696189	0.06	0.185288
Dvl1	Nudt1	-0.729916	0.06	0.185288
Colidextribacter_Gn	Monoglobus_Gp	0.850002	0.06	0.185288
Grn	Mmp14	0.848591	0.06	0.185288
Bacteroides_Gn	Alistipes_Gn	0.69032	0.06	0.185288
Ccl25	Stub1	0.684947	0.06	0.185288
Grn	Il18	0.664549	0.06	0.185288
Jund	Hsp90b1	0.621016	0.06	0.185288
Lactobacillus_Gp	Alistipes_Gn	0.580865	0.06	0.185288
Turicibacter_Gp	Ctnnb1	0.562504	0.06	0.185288
Rikenella_Gn	Surf1	0.541351	0.06	0.185288
Grn	Hsp90b1	0.536564	0.06	0.185288
Atg5	Stub1	0.523104	0.06	0.185288
Muribaculaceae_Gn	Alistipes_Gn	0.514789	0.06	0.185288
Dubosiella_Gp	Cdkn1a	0.502778	0.06	0.185288
Txn1	Mif	0.494322	0.06	0.185288
Cdkn1a	Monoglobus_Gp	0.480343	0.06	0.185288
Rikenella_Gn	Kitl	0.462433	0.06	0.185288
Wnt6	Mt1	0.44352	0.06	0.185288
Eps8	Monoglobus_Gp	0.41743	0.06	0.185288
Polg	Irs1	0.413065	0.06	0.185288
Gastranaerophilales_Gn	Desulfovibrionaceae_Uncultured_Gn	0.405424	0.06	0.185288
Mmp14	Irs1	0.403919	0.06	0.185288
Txn1	Clostridia_UCG.014_Gp	0.398511	0.06	0.185288
Dkkl1	FzD4	0.390784	0.06	0.185288
Rikenella_Gn	Clostridia_UCG.014_Gp	0.362206	0.06	0.185288
Surf1	Lactobacillus_Gp	0.345927	0.06	0.185288
Wnt2b	Desulfovibrionaceae_Uncultured_Gn	0.344005	0.06	0.185288
Tnfrsf11b	Clostridia_UCG.014_Gp	0.300614	0.06	0.185288
Oscillibacter_Gn	Nudt1	0.28667	0.06	0.185288
Wnt6	Alistipes_Gn	-0.285681	0.08	0.232309
Dvl1	Gastranaerophilales_Gn	-0.305313	0.08	0.232309
Atm	Mucispirillum_Gn	-0.345485	0.08	0.232309
Lcn2	Prevotellaceae_NK3B31_group_Gn	-0.367558	0.08	0.232309
Wnt2b	Prevotellaceae_UCG.001_Gn	-0.38383	0.08	0.232309
Atm	Monoglobus_Gp	-0.387139	0.08	0.232309
Candidatus_Saccharimonas_Gp	Nudt1	-0.396215	0.08	0.232309
Dubosiella_Gp	Vwf	-0.397906	0.08	0.232309
Wnt2b	RF39_Gp	-0.405932	0.08	0.232309
Mt1	Colidextribacter_Gn	-0.414171	0.08	0.232309
Surf1	Oscillibacter_Gn	-0.417166	0.08	0.232309
Kitl	Nudt1	-0.435004	0.08	0.232309
Lmna	FZd9	-0.443586	0.08	0.232309
Polg	RF39_Gp	-0.461316	0.08	0.232309
Igfbp5	Monoglobus_Gp	-0.466553	0.08	0.232309
Bub3	Oscillibacter_Gn	-0.46959	0.08	0.232309
Il18	Oscillospiraceae_Unc_Gp	-0.475637	0.08	0.232309
Turicibacter_Gp	Prevotellaceae_NK3B31_group_Gn	-0.479358	0.08	0.232309
Dubosiella_Gp	FZd9	-0.479909	0.08	0.232309
Stub1	Cav1	-0.540248	0.08	0.232309
FzD4	Muribaculum_Gn	-0.542578	0.08	0.232309
Cav1	Muribaculum_Gn	-0.548393	0.08	0.232309
Hsp90b1	Atm	-0.553977	0.08	0.232309
Il18	Enterobacteriaceae_Unc_Gn	-0.565512	0.08	0.232309
Dvl1	Akt1	0.883559	0.08	0.232309
Dvl1	Eps8	0.671149	0.08	0.232309
Muribaculaceae_Gn	Mmp15	0.645531	0.08	0.232309
Colidextribacter_Gn	Clostridia_UCG.014_Gp	0.630698	0.08	0.232309
Surf1	Grn	0.625008	0.08	0.232309
Turicibacter_Gp	Cdkn1a	0.599981	0.08	0.232309
Muribaculum_Gn	Prevotellaceae_UCG.001_Gn	0.570346	0.08	0.232309
Parasutterella_Gn	Prevotellaceae_UCG.001_Gn	0.56976	0.08	0.232309
Clostridia_UCG.014_Gp	Alistipes_Gn	0.553397	0.08	0.232309
Muribaculaceae_Gn	Parasutterella_Gn	0.545394	0.08	0.232309
Txn1	Grn	0.542593	0.08	0.232309
Dubosiella_Gp	Akt1	0.52663	0.08	0.232309
Dubosiella_Gp	Jund	0.490453	0.08	0.232309
Dubosiella_Gp	Eps8	0.480673	0.08	0.232309
Wnt6	Enterobacteriaceae_Unc_Gn	0.475939	0.08	0.232309
Lachnospiraceae_Unc_Gp	Lachnospiraceae_NK4A136_group_Gp	0.474303	0.08	0.232309
Rikenella_Gn	Atg5	0.468992	0.08	0.232309
Igfbp5	Irs1	0.453126	0.08	0.232309
Gsk3a	Hsp90b1	0.451043	0.08	0.232309
Surf1	Mif	0.440051	0.08	0.232309
Pparg	Monoglobus_Gp	0.422102	0.08	0.232309
RF39_Gp	FZd5	0.410651	0.08	0.232309
Lcn2	Hsp90b1	0.407098	0.08	0.232309
Atg5	Rikenellaceae_RC9_gut_group_Gn	0.404245	0.08	0.232309
Grn	Dkkl1	0.401277	0.08	0.232309
Dkkl1	Ghr	0.390444	0.08	0.232309
Akt1	Clostridia_UCG.014_Gp	0.38712	0.08	0.232309
Lcn2	FZd9	0.323117	0.08	0.232309
Atr	Atm	0.311992	0.08	0.232309
Monoglobus_Gp	Bacteroides_Gn	0.268251	0.08	0.232309
Dvl1	Gsk3a	0.733578	0.1	0.273181
Lachnospiraceae_Unc_Gp	RF39_Gp	0.724034	0.1	0.273181
Dvl1	Xpa	0.704549	0.1	0.273181
HMGB1	Hsp90b1	0.677899	0.1	0.273181
Mt1	Atr	0.677487	0.1	0.273181
Nudt1	Bacteroides_Gn	0.656905	0.1	0.273181
Prevotellaceae_UCG.001_Gn	Mmp15	0.652924	0.1	0.273181
Akt1	Hsp90b1	0.612438	0.1	0.273181
Dvl1	Txn1	0.581833	0.1	0.273181
Lactobacillus_Gp	Muribaculum_Gn	0.566119	0.1	0.273181
Ctsb	Parasutterella_Gn	0.530583	0.1	0.273181
Lmna	Mif	0.501431	0.1	0.273181
Muribaculaceae_Gn	Lmna	0.481765	0.1	0.273181
Kitl	Mif	0.447353	0.1	0.273181
Dubosiella_Gp	Ccl25	0.424123	0.1	0.273181
Gastranaerophilales_Gn	Helicobacter_Gn	0.412474	0.1	0.273181
Tnfrsf11b	Mucispirillum_Gn	0.411377	0.1	0.273181
Wnt2b	Mt1	0.3871	0.1	0.273181
Gastranaerophilales_Gn	FZd9	0.385015	0.1	0.273181
FzD4	Nudt1	0.376619	0.1	0.273181
Akkermansia_Gn	Rikenellaceae_RC9_gut_group_Gn	0.364674	0.1	0.273181
Rikenella_Gn	Lmna	0.35838	0.1	0.273181
Dkkl1	Atm	0.355034	0.1	0.273181
Desulfovibrionaceae_Uncultured_Gn	Nudt1	0.342294	0.1	0.273181
Lcn2	Atr	0.333238	0.1	0.273181
Dkkl1	Atr	0.329273	0.1	0.273181
Gsk3a	Monoglobus_Gp	0.320941	0.1	0.273181
Akkermansia_Gn	Parabacteroides_Gn	0.311999	0.1	0.273181
HMGB1	Monoglobus_Gp	0.302793	0.1	0.273181
Gastranaerophilales_Gn	Oscillospiraceae_Unc_Gp	0.282811	0.1	0.273181
Wnt2b	Ghr	0.23146	0.1	0.273181
Wnt6	Mmp14	0.149606	0.1	0.273181
Muribaculaceae_Gn	Wnt2b	-0.184196	0.1	0.273181
Ctnnb1	Wnt2b	-0.211274	0.1	0.273181
Rikenella_Gn	Atm	-0.283144	0.1	0.273181
Bub3	Gastranaerophilales_Gn	-0.289778	0.1	0.273181
Kitl	Irs1	-0.330506	0.1	0.273181
Kitl	Gastranaerophilales_Gn	-0.347059	0.1	0.273181
Oscillibacter_Gn	Monoglobus_Gp	-0.35006	0.1	0.273181
Wnt2b	Oscillospiraceae_Unc_Gp	-0.361659	0.1	0.273181
Grn	Prevotellaceae_NK3B31_group_Gn	-0.372037	0.1	0.273181
Surf1	Atr	-0.373303	0.1	0.273181
Dvl1	Lachnospiraceae_Unc_Gp	-0.390774	0.1	0.273181
Surf1	Ghr	-0.391802	0.1	0.273181
Ctsb	Ghr	-0.393466	0.1	0.273181
Ccl25	Prevotellaceae_NK3B31_group_Gn	-0.394479	0.1	0.273181
Clostridia_UCG.014_Gp	Nudt1	-0.400132	0.1	0.273181
Wnt2b	Tnfrsf11b	-0.406022	0.1	0.273181
Atm	Parasutterella_Gn	-0.420275	0.1	0.273181
Desulfovibrionaceae_Uncultured_Gn	Monoglobus_Gp	-0.457211	0.1	0.273181
FZd9	Muribaculum_Gn	-0.471573	0.1	0.273181
Muribaculaceae_Gn	Irs1	-0.475535	0.1	0.273181
Grn	Monoglobus_Gp	-0.488059	0.1	0.273181
Atr	Monoglobus_Gp	-0.496681	0.1	0.273181
Ctsb	Nudt1	-0.498422	0.1	0.273181
Mmp14	Rikenellaceae_RC9_gut_group_Gn	-0.508288	0.1	0.273181
Atr	Parasutterella_Gn	-0.566162	0.1	0.273181
Dvl1	Jund	0.797607	0.12	0.30677
Dvl1	Ctnnb1	0.734614	0.12	0.30677
Dvl1	HMGB1	0.710188	0.12	0.30677
Lachnospiraceae_Unc_Gp	Clostridia_UCG.014_Gp	0.697812	0.12	0.30677
Polg	Hsp90b1	0.665866	0.12	0.30677
Polg	Stub1	0.655625	0.12	0.30677
Prevotellaceae_UCG.001_Gn	Alistipes_Gn	0.593686	0.12	0.30677
Turicibacter_Gp	Surf1	0.587801	0.12	0.30677
Cdkn1a	Lmna	0.5715	0.12	0.30677
Polg	Mt1	0.567524	0.12	0.30677
Turicibacter_Gp	Mmp15	0.564013	0.12	0.30677
Turicibacter_Gp	HMGB1	0.561684	0.12	0.30677
Lactobacillus_Gp	Monoglobus_Gp	0.537274	0.12	0.30677
Bub3	Parasutterella_Gn	0.481754	0.12	0.30677
Prevotellaceae_UCG.001_Gn	Mif	0.478022	0.12	0.30677
Pparg	Hsp90b1	0.476265	0.12	0.30677
Dubosiella_Gp	Ctnnb1	0.454923	0.12	0.30677
Dubosiella_Gp	Dvl1	0.445063	0.12	0.30677
Ctsb	Grn	0.441667	0.12	0.30677
Polg	Il18	0.439956	0.12	0.30677
Dkkl1	FZd9	0.414755	0.12	0.30677
Rikenella_Gn	Ctsb	0.411003	0.12	0.30677
RF39_Gp	Oscillospiraceae_Unc_Gp	0.396626	0.12	0.30677
Mucispirillum_Gn	Colidextribacter_Gn	0.382623	0.12	0.30677
Turicibacter_Gp	RF39_Gp	0.381227	0.12	0.30677
Bub3	Il18	0.379753	0.12	0.30677
Rikenella_Gn	Enterobacteriaceae_Unc_Gn	0.349856	0.12	0.30677
Akkermansia_Gn	Parasutterella_Gn	0.326288	0.12	0.30677
Kitl	Monoglobus_Gp	0.306543	0.12	0.30677
Muribaculaceae_Gn	Parabacteroides_Gn	0.301326	0.12	0.30677
Dubosiella_Gp	Lactobacillus_Gp	0.290305	0.12	0.30677
Wnt6	FzD4	0.269082	0.12	0.30677
Wnt2b	FZd9	0.258853	0.12	0.30677
Irs1	Prevotellaceae_UCG.001_Gn	0.231083	0.12	0.30677
Helicobacter_Gn	Atm	0.190156	0.12	0.30677
Irs1	Parabacteroides_Gn	-0.242242	0.12	0.30677
Helicobacter_Gn	RF39_Gp	-0.296116	0.12	0.30677
Pparg	Gastranaerophilales_Gn	-0.311316	0.12	0.30677
Lmna	Akkermansia_Gn	-0.312553	0.12	0.30677
Cdkn1a	Wnt2b	-0.316379	0.12	0.30677
Txn1	Enterobacteriaceae_Unc_Gn	-0.325757	0.12	0.30677
Lcn2	Clostridia_UCG.014_Gp	-0.331566	0.12	0.30677
Lmna	Prevotellaceae_NK3B31_group_Gn	-0.339454	0.12	0.30677
Cdkn1a	Gastranaerophilales_Gn	-0.346485	0.12	0.30677
Wnt6	Prevotellaceae_UCG.001_Gn	-0.359785	0.12	0.30677
Txn1	Gastranaerophilales_Gn	-0.362714	0.12	0.30677
Turicibacter_Gp	Il18	-0.391951	0.12	0.30677
Grn	Clostridia_UCG.014_Gp	-0.397013	0.12	0.30677
Surf1	Prevotellaceae_NK3B31_group_Gn	-0.410015	0.12	0.30677
Lmna	Igfbp5	-0.429658	0.12	0.30677
Irs1	Colidextribacter_Gn	-0.43436	0.12	0.30677
Lcn2	Colidextribacter_Gn	-0.442954	0.12	0.30677
Turicibacter_Gp	Vwf	-0.45732	0.12	0.30677
Mmp7	Parasutterella_Gn	-0.463036	0.12	0.30677
Atr	Lachnospiraceae_Unc_Gp	-0.468379	0.12	0.30677
Irs1	Lachnospiraceae_Unc_Gp	-0.472805	0.12	0.30677
Gastranaerophilales_Gn	Parabacteroides_Gn	-0.478747	0.12	0.30677
Vwf	Muribaculum_Gn	-0.492939	0.12	0.30677
Mt1	Clostridia_UCG.014_Gp	-0.499175	0.12	0.30677
FzD4	Mif	-0.521539	0.12	0.30677
Mmp14	Candidatus_Saccharimonas_Gp	-0.521768	0.12	0.30677
Ctsb	Oscillibacter_Gn	-0.525748	0.12	0.30677
Cav1	Mmp15	-0.526806	0.12	0.30677
Mt1	Lachnospiraceae_NK4A136_group_Gp	-0.601438	0.12	0.30677
Grn	Prevotellaceae_UCG.001_Gn	-0.618537	0.12	0.30677
Polg	Mmp15	-0.820632	0.12	0.30677
Oscillospiraceae_Unc_Gp	Prevotellaceae_UCG.001_Gn	0.622983	0.14	0.339097
Lactobacillus_Gp	Lachnospiraceae_Unc_Gp	0.591402	0.14	0.339097
Xpa	Grn	0.504927	0.14	0.339097
Rikenellaceae_RC9_gut_group_Gn	Alistipes_Gn	0.501759	0.14	0.339097
Muribaculaceae_Gn	Muribaculum_Gn	0.468	0.14	0.339097
Txn1	Parasutterella_Gn	0.426351	0.14	0.339097
Rikenella_Gn	Lcn2	0.425703	0.14	0.339097
RF39_Gp	Muribaculum_Gn	0.397657	0.14	0.339097
Muribaculaceae_Gn	Rikenellaceae_RC9_gut_group_Gn	0.380228	0.14	0.339097
Muribaculaceae_Gn	Stub1	0.374305	0.14	0.339097
Turicibacter_Gp	Enterobacteriaceae_Unc_Gn	0.37126	0.14	0.339097
Wnt2b	Dkkl1	0.369358	0.14	0.339097
Dkkl1	Mt1	0.356195	0.14	0.339097
Helicobacter_Gn	Ghr	0.350748	0.14	0.339097
Lcn2	Cav1	0.344453	0.14	0.339097
Dubosiella_Gp	Kitl	0.327526	0.14	0.339097
Tnfrsf11b	Candidatus_Saccharimonas_Gp	0.301026	0.14	0.339097
Ccl25	Monoglobus_Gp	0.281614	0.14	0.339097
Jund	Il18	0.201426	0.14	0.339097
Dubosiella_Gp	FZd5	0.1718	0.14	0.339097
Tnfrsf11b	Helicobacter_Gn	-0.0949562	0.14	0.339097
Wnt6	Lachnospiraceae_Unc_Gp	-0.149985	0.14	0.339097
Turicibacter_Gp	Dkkl1	-0.230504	0.14	0.339097
Kitl	Wnt2b	-0.238799	0.14	0.339097
Lcn2	Akkermansia_Gn	-0.251699	0.14	0.339097
Gastranaerophilales_Gn	Candidatus_Saccharimonas_Gp	-0.271688	0.14	0.339097
Cdkn1a	Wnt6	-0.276804	0.14	0.339097
Enterobacteriaceae_Unc_Gn	Rikenellaceae_RC9_gut_group_Gn	-0.303388	0.14	0.339097
Turicibacter_Gp	FzD4	-0.318144	0.14	0.339097
Dvl1	FzD4	-0.325524	0.14	0.339097
Stub1	Enterobacteriaceae_Unc_Gn	-0.332973	0.14	0.339097
Oscillibacter_Gn	Alistipes_Gn	-0.336024	0.14	0.339097
Stub1	Desulfovibrionaceae_Uncultured_Gn	-0.337197	0.14	0.339097
Rikenella_Gn	Akkermansia_Gn	-0.345143	0.14	0.339097
Atg5	Nudt1	-0.355595	0.14	0.339097
Lmna	Oscillibacter_Gn	-0.362126	0.14	0.339097
Hsp90b1	Enterobacteriaceae_Unc_Gn	-0.362985	0.14	0.339097
Grn	Lachnospiraceae_NK4A136_group_Gp	-0.368416	0.14	0.339097
Lcn2	Helicobacter_Gn	-0.368493	0.14	0.339097
Lcn2	Gastranaerophilales_Gn	-0.368745	0.14	0.339097
Kitl	Wnt6	-0.380581	0.14	0.339097
Ghr	Muribaculum_Gn	-0.411144	0.14	0.339097
Lactobacillus_Gp	Nudt1	-0.419538	0.14	0.339097
Dubosiella_Gp	Igfbp5	-0.427051	0.14	0.339097
Stub1	Igfbp5	-0.436925	0.14	0.339097
Stub1	Atm	-0.439011	0.14	0.339097
Igfbp5	Rikenellaceae_RC9_gut_group_Gn	-0.446249	0.14	0.339097
Polg	Prevotellaceae_UCG.001_Gn	-0.450205	0.14	0.339097
Muribaculaceae_Gn	Mmp14	-0.461095	0.14	0.339097
FzD4	Alistipes_Gn	-0.466991	0.14	0.339097
Turicibacter_Gp	Cav1	-0.476815	0.14	0.339097
Turicibacter_Gp	FZd9	-0.486355	0.14	0.339097
Desulfovibrionaceae_Uncultured_Gn	Mmp15	-0.500323	0.14	0.339097
Colidextribacter_Gn	Mif	-0.568783	0.14	0.339097
Ccl25	Nudt1	-0.574518	0.14	0.339097
Mmp14	Prevotellaceae_UCG.001_Gn	-0.611061	0.14	0.339097
Dvl1	Prevotellaceae_UCG.001_Gn	-0.63148	0.14	0.339097
Lachnospiraceae_Unc_Gp	Monoglobus_Gp	0.788305	0.16	0.367231
Dvl1	Ccl25	0.767844	0.16	0.367231
Colidextribacter_Gn	RF39_Gp	0.648855	0.16	0.367231
Rikenellaceae_RC9_gut_group_Gn	Mif	0.6024	0.16	0.367231
Clostridia_UCG.014_Gp	Parasutterella_Gn	0.594725	0.16	0.367231
Cdkn1a	Stub1	0.581437	0.16	0.367231
Eps8	Hsp90b1	0.534848	0.16	0.367231
Atg5	Muribaculum_Gn	0.494961	0.16	0.367231
Turicibacter_Gp	Pparg	0.493627	0.16	0.367231
Ctnnb1	Parasutterella_Gn	0.48472	0.16	0.367231
Mmp14	Lmna	0.481702	0.16	0.367231
Ctsb	Mif	0.463996	0.16	0.367231
Mmp14	Ghr	0.462305	0.16	0.367231
Lactobacillus_Gp	Colidextribacter_Gn	0.457855	0.16	0.367231
Turicibacter_Gp	Muribaculaceae_Gn	0.448201	0.16	0.367231
Mucispirillum_Gn	Monoglobus_Gp	0.44641	0.16	0.367231
Candidatus_Saccharimonas_Gp	Alistipes_Gn	0.439903	0.16	0.367231
Kitl	Hsp90b1	0.434656	0.16	0.367231
Ctsb	Mucispirillum_Gn	0.425431	0.16	0.367231
Lcn2	Mmp7	0.418001	0.16	0.367231
Dubosiella_Gp	HMGB1	0.414366	0.16	0.367231
Oscillospiraceae_Unc_Gp	Lachnospiraceae_NK4A136_group_Gp	0.414346	0.16	0.367231
Cdkn1a	Parasutterella_Gn	0.413688	0.16	0.367231
Clostridia_UCG.014_Gp	Lachnospiraceae_NK4A136_group_Gp	0.405689	0.16	0.367231
Oscillospiraceae_Unc_Gp	Muribaculum_Gn	0.404323	0.16	0.367231
Eps8	Parasutterella_Gn	0.392473	0.16	0.367231
Muribaculum_Gn	Rikenellaceae_RC9_gut_group_Gn	0.390634	0.16	0.367231
Il18	Mif	0.387314	0.16	0.367231
Mucispirillum_Gn	Alistipes_Gn	0.326147	0.16	0.367231
Jund	Monoglobus_Gp	0.287026	0.16	0.367231
Polg	Dkkl1	0.281113	0.16	0.367231
Wnt6	Vwf	0.272363	0.16	0.367231
Xpa	Monoglobus_Gp	0.216063	0.16	0.367231
RF39_Gp	Parabacteroides_Gn	0.141185	0.16	0.367231
Pparg	Wnt2b	-0.189092	0.16	0.367231
Irs1	FZd5	-0.217113	0.16	0.367231
Ctnnb1	Wnt6	-0.252439	0.16	0.367231
Rikenella_Gn	Igfbp5	-0.254875	0.16	0.367231
Surf1	Enterobacteriaceae_Unc_Gn	-0.260115	0.16	0.367231
Xpa	Gastranaerophilales_Gn	-0.268676	0.16	0.367231
Ghr	Enterobacteriaceae_Unc_Gn	-0.280299	0.16	0.367231
Gsk3a	Prevotellaceae_NK3B31_group_Gn	-0.299487	0.16	0.367231
Cdkn1a	Dkkl1	-0.311866	0.16	0.367231
Muribaculaceae_Gn	Dkkl1	-0.324058	0.16	0.367231
Dkkl1	Rikenellaceae_RC9_gut_group_Gn	-0.336032	0.16	0.367231
Rikenella_Gn	Atr	-0.34009	0.16	0.367231
Irs1	Clostridia_UCG.014_Gp	-0.34896	0.16	0.367231
Mt1	Mucispirillum_Gn	-0.365129	0.16	0.367231
Dubosiella_Gp	Lachnospiraceae_NK4A136_group_Gp	-0.373685	0.16	0.367231
Ctsb	Oscillospiraceae_Unc_Gp	-0.440321	0.16	0.367231
Hsp90b1	Oscillibacter_Gn	-0.441574	0.16	0.367231
Rikenella_Gn	Helicobacter_Gn	-0.444954	0.16	0.367231
Txn1	Oscillospiraceae_Unc_Gp	-0.458599	0.16	0.367231
Desulfovibrionaceae_Uncultured_Gn	Parasutterella_Gn	-0.459403	0.16	0.367231
Polg	Parasutterella_Gn	-0.46637	0.16	0.367231
FZd5	Rikenellaceae_RC9_gut_group_Gn	-0.482353	0.16	0.367231
Mmp14	Lactobacillus_Gp	-0.516669	0.16	0.367231
FZd9	Mmp15	-0.545032	0.16	0.367231
Vwf	Mmp15	-0.593103	0.16	0.367231
Dvl1	Lachnospiraceae_NK4A136_group_Gp	-0.72487	0.16	0.367231
Ctnnb1	Hsp90b1	0.682442	0.18	0.399865
Dvl1	Pparg	0.644616	0.18	0.399865
Lachnospiraceae_Unc_Gp	Candidatus_Saccharimonas_Gp	0.634055	0.18	0.399865
Dvl1	Cdkn1a	0.627717	0.18	0.399865
Muribaculum_Gn	Mmp15	0.546994	0.18	0.399865
Pparg	Parasutterella_Gn	0.470474	0.18	0.399865
Mmp15	Nudt1	0.452096	0.18	0.399865
Atg5	Alistipes_Gn	0.430807	0.18	0.399865
Oscillibacter_Gn	Igfbp5	0.428531	0.18	0.399865
Turicibacter_Gp	Xpa	0.42001	0.18	0.399865
Turicibacter_Gp	Bub3	0.416095	0.18	0.399865
Pparg	FZd5	0.404813	0.18	0.399865
Mmp14	Il18	0.381331	0.18	0.399865
Gastranaerophilales_Gn	Cav1	0.359614	0.18	0.399865
Ctsb	Candidatus_Saccharimonas_Gp	0.352515	0.18	0.399865
Turicibacter_Gp	Wnt6	0.323777	0.18	0.399865
Mif	Nudt1	0.294757	0.18	0.399865
Surf1	Candidatus_Saccharimonas_Gp	0.292804	0.18	0.399865
Akkermansia_Gn	Enterobacteriaceae_Unc_Gn	0.280994	0.18	0.399865
Dvl1	Rikenella_Gn	0.266486	0.18	0.399865
Colidextribacter_Gn	Parasutterella_Gn	0.26084	0.18	0.399865
Wnt2b	Mmp7	0.25062	0.18	0.399865
Wnt2b	Cav1	0.242601	0.18	0.399865
Eps8	Wnt2b	-0.168472	0.18	0.399865
Turicibacter_Gp	Alistipes_Gn	-0.226332	0.18	0.399865
Oscillibacter_Gn	FZd5	-0.234459	0.18	0.399865
Jund	Prevotellaceae_NK3B31_group_Gn	-0.242026	0.18	0.399865
Gastranaerophilales_Gn	Muribaculum_Gn	-0.256866	0.18	0.399865
Cdkn1a	Lcn2	-0.295486	0.18	0.399865
Irs1	Enterobacteriaceae_Unc_Gn	-0.328939	0.18	0.399865
Hsp90b1	Nudt1	-0.361247	0.18	0.399865
Dvl1	Prevotellaceae_NK3B31_group_Gn	-0.383727	0.18	0.399865
Irs1	Lactobacillus_Gp	-0.388976	0.18	0.399865
Dvl1	Cav1	-0.402217	0.18	0.399865
Igfbp5	Muribaculum_Gn	-0.436502	0.18	0.399865
Mmp7	Lachnospiraceae_Unc_Gp	-0.444006	0.18	0.399865
Lachnospiraceae_Unc_Gp	Nudt1	-0.472898	0.18	0.399865
Dvl1	Mmp15	-0.582173	0.18	0.399865
Dvl1	Stub1	0.728013	0.2	0.427317
Dvl1	Lmna	0.683539	0.2	0.427317
Dvl1	Bub3	0.601021	0.2	0.427317
Dvl1	Surf1	0.573357	0.2	0.427317
Mmp14	Stub1	0.544717	0.2	0.427317
Atg5	Hsp90b1	0.466824	0.2	0.427317
Turicibacter_Gp	Kitl	0.44778	0.2	0.427317
Atg5	Mmp15	0.436409	0.2	0.427317
Bub3	Grn	0.432183	0.2	0.427317
Mmp14	Mmp7	0.423176	0.2	0.427317
HMGB1	Parasutterella_Gn	0.406771	0.2	0.427317
Lachnospiraceae_Unc_Gp	Parasutterella_Gn	0.405606	0.2	0.427317
Ctsb	Clostridia_UCG.014_Gp	0.394105	0.2	0.427317
Turicibacter_Gp	Candidatus_Saccharimonas_Gp	0.384344	0.2	0.427317
Il18	Dkkl1	0.361594	0.2	0.427317
Ccl25	Mmp15	0.360296	0.2	0.427317
Candidatus_Saccharimonas_Gp	Mmp15	0.339862	0.2	0.427317
Mmp14	Hsp90b1	0.338427	0.2	0.427317
Atg5	Monoglobus_Gp	0.337513	0.2	0.427317
Lactobacillus_Gp	Oscillospiraceae_Unc_Gp	0.33173	0.2	0.427317
Lachnospiraceae_Unc_Gp	Enterobacteriaceae_Unc_Gn	0.324749	0.2	0.427317
Tnfrsf11b	Lachnospiraceae_Unc_Gp	0.314929	0.2	0.427317
Wnt2b	Atm	0.294489	0.2	0.427317
Colidextribacter_Gn	Alistipes_Gn	0.289139	0.2	0.427317
Lachnospiraceae_Unc_Gp	Akkermansia_Gn	0.25997	0.2	0.427317
Gsk3a	Il18	0.253342	0.2	0.427317
Lcn2	Nudt1	0.24864	0.2	0.427317
Clostridia_UCG.014_Gp	Rikenellaceae_RC9_gut_group_Gn	0.220062	0.2	0.427317
Lcn2	Atm	0.20781	0.2	0.427317
Parasutterella_Gn	Parabacteroides_Gn	0.203748	0.2	0.427317
Clostridia_UCG.014_Gp	Parabacteroides_Gn	0.0731714	0.2	0.427317
Bub3	Wnt2b	-0.150324	0.2	0.427317
Atm	FZd5	-0.17966	0.2	0.427317
Il18	Oscillibacter_Gn	-0.207139	0.2	0.427317
Stub1	Akkermansia_Gn	-0.234325	0.2	0.427317
Muribaculaceae_Gn	Nudt1	-0.236019	0.2	0.427317
Jund	Helicobacter_Gn	-0.284646	0.2	0.427317
Lcn2	Oscillibacter_Gn	-0.292992	0.2	0.427317
Wnt2b	Candidatus_Saccharimonas_Gp	-0.310375	0.2	0.427317
Ctsb	Colidextribacter_Gn	-0.366281	0.2	0.427317
Tnfrsf11b	Mmp15	-0.402911	0.2	0.427317
Polg	Clostridia_UCG.014_Gp	-0.478858	0.2	0.427317
Lachnospiraceae_Unc_Gp	Mmp15	-0.482143	0.2	0.427317
Ccl25	Oscillospiraceae_Unc_Gp	-0.492112	0.2	0.427317
Ghr	Mmp15	-0.531667	0.2	0.427317
Polg	Alistipes_Gn	-0.552131	0.2	0.427317
Stub1	Lachnospiraceae_NK4A136_group_Gp	-0.557852	0.2	0.427317
Bacteroides_Gn	Parabacteroides_Gn	0.754393	0.22	0.454528
Ctnnb1	Mmp15	0.75057	0.22	0.454528
Dvl1	Mt1	0.545594	0.22	0.454528
Kitl	Mmp15	0.467323	0.22	0.454528
Oscillospiraceae_Unc_Gp	Rikenellaceae_RC9_gut_group_Gn	0.446134	0.22	0.454528
Turicibacter_Gp	Atg5	0.430114	0.22	0.454528
Akkermansia_Gn	FZd5	0.394493	0.22	0.454528
Gastranaerophilales_Gn	Irs1	0.384785	0.22	0.454528
Grn	Irs1	0.357232	0.22	0.454528
Oscillibacter_Gn	Irs1	0.353311	0.22	0.454528
Mt1	Desulfovibrionaceae_Uncultured_Gn	0.349618	0.22	0.454528
Candidatus_Saccharimonas_Gp	Lachnospiraceae_NK4A136_group_Gp	0.345393	0.22	0.454528
Surf1	Mucispirillum_Gn	0.31732	0.22	0.454528
Rikenella_Gn	Lactobacillus_Gp	0.295442	0.22	0.454528
Gastranaerophilales_Gn	Colidextribacter_Gn	0.294207	0.22	0.454528
Kitl	Il18	0.293875	0.22	0.454528
Mucispirillum_Gn	Mmp15	0.289645	0.22	0.454528
Bub3	Monoglobus_Gp	0.285111	0.22	0.454528
Rikenella_Gn	Lachnospiraceae_NK4A136_group_Gp	0.279918	0.22	0.454528
Rikenella_Gn	Muribaculum_Gn	0.269216	0.22	0.454528
Tnfrsf11b	RF39_Gp	0.266735	0.22	0.454528
Wnt2b	FzD4	0.191255	0.22	0.454528
HMGB1	Wnt2b	-0.152728	0.22	0.454528
Mmp14	Enterobacteriaceae_Unc_Gn	-0.199554	0.22	0.454528
Dvl1	Oscillibacter_Gn	-0.201567	0.22	0.454528
Txn1	Akkermansia_Gn	-0.218097	0.22	0.454528
Kitl	Enterobacteriaceae_Unc_Gn	-0.261113	0.22	0.454528
Kitl	Lcn2	-0.261448	0.22	0.454528
Mmp14	Mucispirillum_Gn	-0.267941	0.22	0.454528
Irs1	Akkermansia_Gn	-0.270279	0.22	0.454528
Turicibacter_Gp	Prevotellaceae_UCG.001_Gn	-0.272825	0.22	0.454528
Cav1	Rikenellaceae_RC9_gut_group_Gn	-0.286479	0.22	0.454528
Dubosiella_Gp	Il18	-0.286647	0.22	0.454528
HMGB1	Irs1	-0.29876	0.22	0.454528
Atg5	Gastranaerophilales_Gn	-0.308284	0.22	0.454528
Ctsb	Gastranaerophilales_Gn	-0.310276	0.22	0.454528
Rikenella_Gn	Prevotellaceae_UCG.001_Gn	-0.311246	0.22	0.454528
HMGB1	Oscillospiraceae_Unc_Gp	-0.322944	0.22	0.454528
Gastranaerophilales_Gn	Bacteroides_Gn	-0.351037	0.22	0.454528
Atr	Muribaculum_Gn	-0.388546	0.22	0.454528
Tnfrsf11b	Mif	-0.398134	0.22	0.454528
Atg5	Mt1	-0.451296	0.22	0.454528
Stub1	Mif	0.434703	0.24	0.483681
Bub3	Mif	0.371548	0.24	0.483681
Muribaculum_Gn	Bacteroides_Gn	0.364849	0.24	0.483681
Xpa	FZd5	0.353644	0.24	0.483681
Hsp90b1	Irs1	0.343991	0.24	0.483681
Monoglobus_Gp	Parasutterella_Gn	0.324142	0.24	0.483681
Jund	Parasutterella_Gn	0.323041	0.24	0.483681
Helicobacter_Gn	Nudt1	0.307552	0.24	0.483681
Lcn2	Grn	0.306023	0.24	0.483681
Colidextribacter_Gn	Enterobacteriaceae_Unc_Gn	0.300161	0.24	0.483681
Dubosiella_Gp	Bub3	0.294326	0.24	0.483681
Rikenella_Gn	Alistipes_Gn	0.266116	0.24	0.483681
Akkermansia_Gn	Prevotellaceae_UCG.001_Gn	0.264132	0.24	0.483681
Turicibacter_Gp	Lactobacillus_Gp	0.255217	0.24	0.483681
Dvl1	Mucispirillum_Gn	0.238697	0.24	0.483681
Pparg	Il18	0.209446	0.24	0.483681
Monoglobus_Gp	Parabacteroides_Gn	0.10813	0.24	0.483681
Gsk3a	Akkermansia_Gn	-0.151096	0.24	0.483681
Bub3	Irs1	-0.20713	0.24	0.483681
Pparg	Lcn2	-0.248887	0.24	0.483681
Cdkn1a	Helicobacter_Gn	-0.263478	0.24	0.483681
Polg	Akkermansia_Gn	-0.271701	0.24	0.483681
Ctsb	Enterobacteriaceae_Unc_Gn	-0.31325	0.24	0.483681
Igfbp5	Lachnospiraceae_Unc_Gp	-0.314153	0.24	0.483681
Atr	Colidextribacter_Gn	-0.35589	0.24	0.483681
Dubosiella_Gp	FzD4	-0.357857	0.24	0.483681
Wnt6	Gastranaerophilales_Gn	-0.367543	0.24	0.483681
Desulfovibrionaceae_Uncultured_Gn	Alistipes_Gn	-0.380078	0.24	0.483681
Igfbp5	Alistipes_Gn	-0.384536	0.24	0.483681
Il18	RF39_Gp	-0.47595	0.24	0.483681
Stub1	Nudt1	-0.52176	0.24	0.483681
Dvl1	Alistipes_Gn	-0.59753	0.24	0.483681
Dvl1	Polg	0.719233	0.26	0.509151
Prevotellaceae_UCG.001_Gn	Bacteroides_Gn	0.589955	0.26	0.509151
Oscillospiraceae_Unc_Gp	Alistipes_Gn	0.427704	0.26	0.509151
Prevotellaceae_NK3B31_group_Gn	FZd5	0.398749	0.26	0.509151
HMGB1	Grn	0.380864	0.26	0.509151
Candidatus_Saccharimonas_Gp	Parasutterella_Gn	0.356515	0.26	0.509151
Dvl1	Atg5	0.317905	0.26	0.509151
Oscillibacter_Gn	Atr	0.302052	0.26	0.509151
Mif	Alistipes_Gn	0.283394	0.26	0.509151
Atr	Bacteroides_Gn	0.27192	0.26	0.509151
Muribaculum_Gn	Lachnospiraceae_NK4A136_group_Gp	0.270251	0.26	0.509151
Wnt2b	Grn	0.267005	0.26	0.509151
HMGB1	Il18	0.266943	0.26	0.509151
Wnt6	Cav1	0.256951	0.26	0.509151
Helicobacter_Gn	FzD4	0.237591	0.26	0.509151
Wnt2b	Nudt1	0.181749	0.26	0.509151
FzD4	Prevotellaceae_NK3B31_group_Gn	0.173183	0.26	0.509151
Kitl	Akkermansia_Gn	-0.184445	0.26	0.509151
Dvl1	Desulfovibrionaceae_Uncultured_Gn	-0.241827	0.26	0.509151
Eps8	Prevotellaceae_NK3B31_group_Gn	-0.250366	0.26	0.509151
HMGB1	Dkkl1	-0.272108	0.26	0.509151
Akt1	Prevotellaceae_NK3B31_group_Gn	-0.282408	0.26	0.509151
FZd9	Alistipes_Gn	-0.299517	0.26	0.509151
Dkkl1	Oscillospiraceae_Unc_Gp	-0.315121	0.26	0.509151
Dvl1	Parasutterella_Gn	-0.315923	0.26	0.509151
Mucispirillum_Gn	Nudt1	-0.321497	0.26	0.509151
Stub1	Gastranaerophilales_Gn	-0.33406	0.26	0.509151
Ccl25	Helicobacter_Gn	-0.340539	0.26	0.509151
Ghr	Parasutterella_Gn	-0.348426	0.26	0.509151
Stub1	Tnfrsf11b	-0.349129	0.26	0.509151
Mt1	Rikenellaceae_RC9_gut_group_Gn	-0.354328	0.26	0.509151
Atm	Muribaculum_Gn	-0.360161	0.26	0.509151
Jund	Oscillospiraceae_Unc_Gp	-0.372294	0.26	0.509151
Atg5	Oscillibacter_Gn	-0.383215	0.26	0.509151
Mmp7	Mmp15	-0.468178	0.26	0.509151
Lmna	Lachnospiraceae_NK4A136_group_Gp	-0.480558	0.26	0.509151
Il18	Colidextribacter_Gn	-0.52435	0.26	0.509151
Mmp14	Bacteroides_Gn	-0.551968	0.26	0.509151
Rikenellaceae_RC9_gut_group_Gn	Bacteroides_Gn	0.532832	0.28	0.532831
Muribaculaceae_Gn	Mif	0.502038	0.28	0.532831
Mmp14	Atr	0.429733	0.28	0.532831
Dvl1	Kitl	0.415991	0.28	0.532831
Il18	Irs1	0.399876	0.28	0.532831
Muribaculum_Gn	Parabacteroides_Gn	0.393645	0.28	0.532831
Clostridia_UCG.014_Gp	Muribaculum_Gn	0.381746	0.28	0.532831
Dubosiella_Gp	RF39_Gp	0.374483	0.28	0.532831
Mmp14	Desulfovibrionaceae_Uncultured_Gn	0.369625	0.28	0.532831
Clostridia_UCG.014_Gp	Oscillospiraceae_Unc_Gp	0.360578	0.28	0.532831
Txn1	Polg	0.356125	0.28	0.532831
Cdkn1a	FZd5	0.337435	0.28	0.532831
Candidatus_Saccharimonas_Gp	Enterobacteriaceae_Unc_Gn	0.32275	0.28	0.532831
Lcn2	Vwf	0.31844	0.28	0.532831
Turicibacter_Gp	Txn1	0.309972	0.28	0.532831
Mmp14	FZd9	0.277845	0.28	0.532831
Tnfrsf11b	Colidextribacter_Gn	0.276684	0.28	0.532831
Wnt6	FZd9	0.272393	0.28	0.532831
Helicobacter_Gn	Lactobacillus_Gp	0.166969	0.28	0.532831
Dubosiella_Gp	Alistipes_Gn	-0.149426	0.28	0.532831
Rikenella_Gn	Polg	-0.168531	0.28	0.532831
FZd9	Rikenellaceae_RC9_gut_group_Gn	-0.199995	0.28	0.532831
Irs1	Oscillospiraceae_Unc_Gp	-0.201031	0.28	0.532831
Wnt6	Mif	-0.212637	0.28	0.532831
Atm	Akkermansia_Gn	-0.24041	0.28	0.532831
Mmp14	Akkermansia_Gn	-0.257196	0.28	0.532831
Pparg	Wnt6	-0.266972	0.28	0.532831
Ccl25	Akkermansia_Gn	-0.274353	0.28	0.532831
Helicobacter_Gn	Clostridia_UCG.014_Gp	-0.286895	0.28	0.532831
Grn	Parasutterella_Gn	-0.297143	0.28	0.532831
Lmna	Desulfovibrionaceae_Uncultured_Gn	-0.297945	0.28	0.532831
Xpa	Helicobacter_Gn	-0.298052	0.28	0.532831
Stub1	Oscillibacter_Gn	-0.304195	0.28	0.532831
Bub3	Helicobacter_Gn	-0.324967	0.28	0.532831
Atr	Lachnospiraceae_NK4A136_group_Gp	-0.34309	0.28	0.532831
Dvl1	Vwf	-0.354591	0.28	0.532831
Dkkl1	Lactobacillus_Gp	-0.356022	0.28	0.532831
Mmp7	Muribaculum_Gn	-0.363209	0.28	0.532831
Rikenella_Gn	Irs1	-0.371252	0.28	0.532831
Dvl1	Grn	0.613517	0.3	0.550559
HMGB1	Mmp15	0.584302	0.3	0.550559
HMGB1	Mif	0.532213	0.3	0.550559
Polg	Atr	0.490122	0.3	0.550559
Akt1	Polg	0.464505	0.3	0.550559
Jund	Grn	0.429237	0.3	0.550559
RF39_Gp	Parasutterella_Gn	0.399141	0.3	0.550559
Atg5	Mif	0.384138	0.3	0.550559
Dubosiella_Gp	Muribaculum_Gn	0.381889	0.3	0.550559
Turicibacter_Gp	Stub1	0.373482	0.3	0.550559
Rikenella_Gn	Wnt6	0.369089	0.3	0.550559
Monoglobus_Gp	Enterobacteriaceae_Unc_Gn	0.366075	0.3	0.550559
Turicibacter_Gp	Mt1	0.357852	0.3	0.550559
Dkkl1	Igfbp5	0.332157	0.3	0.550559
Candidatus_Saccharimonas_Gp	Muribaculum_Gn	0.306248	0.3	0.550559
Kitl	Grn	0.295967	0.3	0.550559
Mmp14	Cav1	0.244813	0.3	0.550559
Muribaculaceae_Gn	Bacteroides_Gn	0.235166	0.3	0.550559
Lachnospiraceae_Unc_Gp	Prevotellaceae_NK3B31_group_Gn	0.221169	0.3	0.550559
Wnt6	Atm	0.221003	0.3	0.550559
Pparg	Lachnospiraceae_Unc_Gp	0.206553	0.3	0.550559
Mucispirillum_Gn	Prevotellaceae_UCG.001_Gn	0.205459	0.3	0.550559
Helicobacter_Gn	Vwf	0.202316	0.3	0.550559
Akt1	Il18	0.155344	0.3	0.550559
Jund	Akkermansia_Gn	-0.140325	0.3	0.550559
Ctnnb1	Prevotellaceae_NK3B31_group_Gn	-0.178687	0.3	0.550559
Ctnnb1	Helicobacter_Gn	-0.19736	0.3	0.550559
Candidatus_Saccharimonas_Gp	Prevotellaceae_NK3B31_group_Gn	-0.214175	0.3	0.550559
Akt1	Helicobacter_Gn	-0.251002	0.3	0.550559
HMGB1	Helicobacter_Gn	-0.272827	0.3	0.550559
Vwf	Rikenellaceae_RC9_gut_group_Gn	-0.273239	0.3	0.550559
Wnt2b	Prevotellaceae_NK3B31_group_Gn	-0.292462	0.3	0.550559
Cav1	Mif	-0.296732	0.3	0.550559
FzD4	Rikenellaceae_RC9_gut_group_Gn	-0.303747	0.3	0.550559
Dkkl1	Mucispirillum_Gn	-0.307734	0.3	0.550559
Cav1	Alistipes_Gn	-0.311847	0.3	0.550559
Monoglobus_Gp	Nudt1	-0.320175	0.3	0.550559
Gsk3a	Helicobacter_Gn	-0.327427	0.3	0.550559
Polg	Candidatus_Saccharimonas_Gp	-0.333737	0.3	0.550559
Atr	FZd5	-0.337417	0.3	0.550559
Wnt2b	Colidextribacter_Gn	-0.351133	0.3	0.550559
Vwf	Alistipes_Gn	-0.359781	0.3	0.550559
Mt1	Gastranaerophilales_Gn	-0.383652	0.3	0.550559
Hsp90b1	Cav1	-0.384824	0.3	0.550559
Lmna	Atm	-0.397184	0.3	0.550559
FZd5	Alistipes_Gn	-0.451203	0.3	0.550559
Il18	Lachnospiraceae_Unc_Gp	-0.467813	0.3	0.550559
Akt1	Oscillospiraceae_Unc_Gp	-0.483456	0.3	0.550559
Polg	Parabacteroides_Gn	-0.489214	0.3	0.550559
Mt1	Mmp15	-0.573788	0.3	0.550559
Igfbp5	Mmp15	-0.620773	0.3	0.550559
Ctnnb1	Mif	0.592477	0.32	0.573252
Prevotellaceae_UCG.001_Gn	Nudt1	0.526575	0.32	0.573252
Ctnnb1	Muribaculum_Gn	0.429897	0.32	0.573252
Mmp14	Vwf	0.371937	0.32	0.573252
Mmp14	FzD4	0.359006	0.32	0.573252
Jund	FZd5	0.339828	0.32	0.573252
Monoglobus_Gp	Muribaculum_Gn	0.336693	0.32	0.573252
Polg	Ghr	0.314262	0.32	0.573252
Dubosiella_Gp	Atg5	0.302076	0.32	0.573252
Dubosiella_Gp	Akkermansia_Gn	0.300682	0.32	0.573252
Lachnospiraceae_Unc_Gp	FZd5	0.299241	0.32	0.573252
Muribaculum_Gn	Mif	0.298981	0.32	0.573252
Lcn2	Polg	0.180355	0.32	0.573252
Wnt6	FZd5	0.0279126	0.32	0.573252
HMGB1	Akkermansia_Gn	-0.154755	0.32	0.573252
Mmp7	Rikenellaceae_RC9_gut_group_Gn	-0.16097	0.32	0.573252
Bub3	Akkermansia_Gn	-0.167279	0.32	0.573252
Ctnnb1	Lcn2	-0.177052	0.32	0.573252
Dubosiella_Gp	Atr	-0.181301	0.32	0.573252
Hsp90b1	Akkermansia_Gn	-0.194217	0.32	0.573252
Il18	Prevotellaceae_UCG.001_Gn	-0.19476	0.32	0.573252
Desulfovibrionaceae_Uncultured_Gn	Enterobacteriaceae_Unc_Gn	-0.202912	0.32	0.573252
Wnt6	Prevotellaceae_NK3B31_group_Gn	-0.225904	0.32	0.573252
Eps8	Dkkl1	-0.238509	0.32	0.573252
Ctnnb1	Dkkl1	-0.240093	0.32	0.573252
Txn1	Colidextribacter_Gn	-0.249236	0.32	0.573252
Dvl1	Ghr	-0.275666	0.32	0.573252
Surf1	Atm	-0.326521	0.32	0.573252
Txn1	Wnt6	-0.335864	0.32	0.573252
Dvl1	Muribaculum_Gn	-0.357126	0.32	0.573252
Ghr	Colidextribacter_Gn	-0.368636	0.32	0.573252
Dvl1	FZd9	-0.370213	0.32	0.573252
Hsp90b1	Mmp15	-0.40616	0.32	0.573252
Gsk3a	Oscillospiraceae_Unc_Gp	-0.427171	0.32	0.573252
Grn	Rikenellaceae_RC9_gut_group_Gn	-0.472989	0.32	0.573252
Dvl1	Mmp14	0.628924	0.34	0.588617
Cdkn1a	Mmp15	0.468406	0.34	0.588617
Gsk3a	Grn	0.464386	0.34	0.588617
Xpa	Parasutterella_Gn	0.411539	0.34	0.588617
Gsk3a	FZd5	0.397926	0.34	0.588617
Turicibacter_Gp	Lmna	0.376493	0.34	0.588617
Rikenella_Gn	Wnt2b	0.355924	0.34	0.588617
Mmp14	Igfbp5	0.338482	0.34	0.588617
Ctnnb1	Grn	0.328724	0.34	0.588617
Lcn2	Mif	0.312974	0.34	0.588617
Helicobacter_Gn	Desulfovibrionaceae_Uncultured_Gn	0.308381	0.34	0.588617
Lcn2	Il18	0.297702	0.34	0.588617
Lcn2	Irs1	0.295749	0.34	0.588617
Lactobacillus_Gp	Lachnospiraceae_NK4A136_group_Gp	0.28908	0.34	0.588617
Bub3	FZd5	0.28426	0.34	0.588617
Gsk3a	Parasutterella_Gn	0.260409	0.34	0.588617
Wnt2b	Il18	0.252879	0.34	0.588617
Mmp14	Oscillibacter_Gn	0.246341	0.34	0.588617
Wnt6	Desulfovibrionaceae_Uncultured_Gn	0.245105	0.34	0.588617
Surf1	Lcn2	0.235546	0.34	0.588617
Stub1	Lactobacillus_Gp	0.227332	0.34	0.588617
Clostridia_UCG.014_Gp	Prevotellaceae_UCG.001_Gn	0.226702	0.34	0.588617
Rikenella_Gn	Mmp15	0.221114	0.34	0.588617
Dubosiella_Gp	Mt1	0.141047	0.34	0.588617
Txn1	Monoglobus_Gp	0.119243	0.34	0.588617
Dubosiella_Gp	Enterobacteriaceae_Unc_Gn	0.104571	0.34	0.588617
Tnfrsf11b	Nudt1	-0.156633	0.34	0.588617
Wnt6	Oscillospiraceae_Unc_Gp	-0.165337	0.34	0.588617
Gastranaerophilales_Gn	RF39_Gp	-0.174541	0.34	0.588617
Rikenella_Gn	Mmp14	-0.199794	0.34	0.588617
Mt1	RF39_Gp	-0.206815	0.34	0.588617
Rikenella_Gn	Rikenellaceae_RC9_gut_group_Gn	-0.208343	0.34	0.588617
Enterobacteriaceae_Unc_Gn	Alistipes_Gn	-0.209082	0.34	0.588617
Txn1	Prevotellaceae_NK3B31_group_Gn	-0.223938	0.34	0.588617
HMGB1	Prevotellaceae_NK3B31_group_Gn	-0.235183	0.34	0.588617
Turicibacter_Gp	Igfbp5	-0.236535	0.34	0.588617
Muribaculaceae_Gn	Mt1	-0.252505	0.34	0.588617
Helicobacter_Gn	Candidatus_Saccharimonas_Gp	-0.260208	0.34	0.588617
Pparg	Helicobacter_Gn	-0.267904	0.34	0.588617
Turicibacter_Gp	Atr	-0.268945	0.34	0.588617
Dubosiella_Gp	Lcn2	-0.275333	0.34	0.588617
Surf1	Helicobacter_Gn	-0.304461	0.34	0.588617
Lmna	Prevotellaceae_UCG.001_Gn	-0.305926	0.34	0.588617
Dvl1	Mmp7	-0.311757	0.34	0.588617
Hsp90b1	Gastranaerophilales_Gn	-0.357395	0.34	0.588617
Hsp90b1	Igfbp5	-0.358022	0.34	0.588617
Ghr	Lachnospiraceae_Unc_Gp	-0.387026	0.34	0.588617
Mmp7	Colidextribacter_Gn	-0.396527	0.34	0.588617
Oscillibacter_Gn	Mif	-0.401208	0.34	0.588617
Grn	Alistipes_Gn	-0.49156	0.34	0.588617
Dvl1	Bacteroides_Gn	-0.551243	0.34	0.588617
Mif	Mmp15	0.714395	0.36	0.605685
Akt1	Grn	0.44631	0.36	0.605685
Ccl25	Hsp90b1	0.380596	0.36	0.605685
RF39_Gp	Mmp15	0.371108	0.36	0.605685
Monoglobus_Gp	FZd5	0.346059	0.36	0.605685
Surf1	Polg	0.345859	0.36	0.605685
Ctsb	Alistipes_Gn	0.342648	0.36	0.605685
Dubosiella_Gp	Surf1	0.30103	0.36	0.605685
Monoglobus_Gp	Oscillospiraceae_Unc_Gp	0.299009	0.36	0.605685
Xpa	Mif	0.292197	0.36	0.605685
Desulfovibrionaceae_Uncultured_Gn	Irs1	0.291741	0.36	0.605685
Pparg	Grn	0.273964	0.36	0.605685
Il18	Ghr	0.263018	0.36	0.605685
Helicobacter_Gn	Rikenellaceae_RC9_gut_group_Gn	0.248663	0.36	0.605685
Dubosiella_Gp	Candidatus_Saccharimonas_Gp	0.243961	0.36	0.605685
Lcn2	Stub1	0.23601	0.36	0.605685
Atr	Parabacteroides_Gn	0.235369	0.36	0.605685
Kitl	Alistipes_Gn	0.23403	0.36	0.605685
Eps8	Grn	0.232772	0.36	0.605685
Grn	Mt1	0.221737	0.36	0.605685
Irs1	Mif	0.210155	0.36	0.605685
Akt1	Monoglobus_Gp	0.204585	0.36	0.605685
Helicobacter_Gn	Atr	0.201949	0.36	0.605685
Lmna	Lactobacillus_Gp	0.196858	0.36	0.605685
RF39_Gp	Lachnospiraceae_NK4A136_group_Gp	0.191413	0.36	0.605685
Il18	Alistipes_Gn	0.18486	0.36	0.605685
Dkkl1	Gastranaerophilales_Gn	0.171072	0.36	0.605685
Rikenella_Gn	Bacteroides_Gn	0.122954	0.36	0.605685
Dvl1	Lcn2	0.110419	0.36	0.605685
Rikenella_Gn	Dkkl1	-0.132069	0.36	0.605685
Atg5	Enterobacteriaceae_Unc_Gn	-0.167588	0.36	0.605685
Wnt6	Polg	-0.172627	0.36	0.605685
Ctsb	Akkermansia_Gn	-0.184399	0.36	0.605685
Ccl25	Dkkl1	-0.216043	0.36	0.605685
Ctsb	Parabacteroides_Gn	-0.227427	0.36	0.605685
Mt1	Monoglobus_Gp	-0.240304	0.36	0.605685
Lcn2	Monoglobus_Gp	-0.240308	0.36	0.605685
Txn1	Helicobacter_Gn	-0.257912	0.36	0.605685
Wnt2b	Gastranaerophilales_Gn	-0.320759	0.36	0.605685
Desulfovibrionaceae_Uncultured_Gn	Mif	-0.349911	0.36	0.605685
Helicobacter_Gn	Mif	-0.400022	0.36	0.605685
Oscillibacter_Gn	Mmp15	-0.409699	0.36	0.605685
Hsp90b1	FZd5	-0.410419	0.36	0.605685
Akt1	Lachnospiraceae_NK4A136_group_Gp	-0.414497	0.36	0.605685
Nudt1	Parabacteroides_Gn	0.61502	0.38	0.626893
Parabacteroides_Gn	Alistipes_Gn	0.525319	0.38	0.626893
Mt1	Igfbp5	0.349531	0.38	0.626893
Dubosiella_Gp	Stub1	0.340696	0.38	0.626893
Dkkl1	Cav1	0.307104	0.38	0.626893
Mt1	Vwf	0.300752	0.38	0.626893
Candidatus_Saccharimonas_Gp	FZd5	0.254634	0.38	0.626893
Ghr	Prevotellaceae_NK3B31_group_Gn	0.229967	0.38	0.626893
Lactobacillus_Gp	Prevotellaceae_UCG.001_Gn	0.221055	0.38	0.626893
Dkkl1	Mmp7	0.208765	0.38	0.626893
Txn1	RF39_Gp	0.200387	0.38	0.626893
RF39_Gp	Rikenellaceae_RC9_gut_group_Gn	0.149042	0.38	0.626893
Lcn2	Lachnospiraceae_NK4A136_group_Gp	0.140634	0.38	0.626893
RF39_Gp	Prevotellaceae_UCG.001_Gn	0.137156	0.38	0.626893
Wnt6	Helicobacter_Gn	-0.0894102	0.38	0.626893
Enterobacteriaceae_Unc_Gn	Bacteroides_Gn	-0.145776	0.38	0.626893
Igfbp5	FZd5	-0.176041	0.38	0.626893
Dubosiella_Gp	Bacteroides_Gn	-0.177032	0.38	0.626893
Eps8	Lcn2	-0.208245	0.38	0.626893
Mmp7	Alistipes_Gn	-0.232276	0.38	0.626893
Pparg	Bacteroides_Gn	-0.255817	0.38	0.626893
Dkkl1	Candidatus_Saccharimonas_Gp	-0.262356	0.38	0.626893
Dvl1	Igfbp5	-0.269554	0.38	0.626893
Cav1	Lachnospiraceae_Unc_Gp	-0.269944	0.38	0.626893
Oscillibacter_Gn	Enterobacteriaceae_Unc_Gn	-0.27066	0.38	0.626893
Surf1	Lachnospiraceae_NK4A136_group_Gp	-0.29241	0.38	0.626893
Bub3	Oscillospiraceae_Unc_Gp	-0.326735	0.38	0.626893
Oscillospiraceae_Unc_Gp	Mif	-0.340656	0.38	0.626893
Lmna	Nudt1	-0.381408	0.38	0.626893
FZd5	Prevotellaceae_UCG.001_Gn	-0.3908	0.38	0.626893
Gsk3a	Prevotellaceae_UCG.001_Gn	-0.436922	0.38	0.626893
Eps8	Mmp15	0.416324	0.4	0.644118
Parasutterella_Gn	Mif	0.372417	0.4	0.644118
Eps8	Muribaculum_Gn	0.323887	0.4	0.644118
Tnfrsf11b	Monoglobus_Gp	0.273133	0.4	0.644118
Rikenella_Gn	Stub1	0.266786	0.4	0.644118
Mt1	Cav1	0.228165	0.4	0.644118
Gastranaerophilales_Gn	Igfbp5	0.222517	0.4	0.644118
Colidextribacter_Gn	Bacteroides_Gn	0.174435	0.4	0.644118
Igfbp5	Enterobacteriaceae_Unc_Gn	0.157679	0.4	0.644118
Lactobacillus_Gp	Parabacteroides_Gn	0.074238	0.4	0.644118
Dubosiella_Gp	Wnt6	0.0602232	0.4	0.644118
Dubosiella_Gp	Prevotellaceae_UCG.001_Gn	-0.0956317	0.4	0.644118
Dkkl1	Parabacteroides_Gn	-0.151501	0.4	0.644118
Lmna	RF39_Gp	-0.164336	0.4	0.644118
Wnt2b	Alistipes_Gn	-0.166753	0.4	0.644118
Akt1	Wnt2b	-0.180279	0.4	0.644118
Pparg	Oscillospiraceae_Unc_Gp	-0.182101	0.4	0.644118
Oscillibacter_Gn	Lactobacillus_Gp	-0.188466	0.4	0.644118
Enterobacteriaceae_Unc_Gn	Parasutterella_Gn	-0.197896	0.4	0.644118
Dubosiella_Gp	Tnfrsf11b	-0.208288	0.4	0.644118
Eps8	Helicobacter_Gn	-0.221366	0.4	0.644118
Tnfrsf11b	Prevotellaceae_UCG.001_Gn	-0.231795	0.4	0.644118
Vwf	Lachnospiraceae_Unc_Gp	-0.232472	0.4	0.644118
Turicibacter_Gp	Lachnospiraceae_NK4A136_group_Gp	-0.248249	0.4	0.644118
Wnt6	Hsp90b1	-0.248493	0.4	0.644118
Turicibacter_Gp	Atm	-0.248739	0.4	0.644118
Il18	Helicobacter_Gn	-0.262934	0.4	0.644118
Atg5	Irs1	-0.274209	0.4	0.644118
Polg	Lactobacillus_Gp	-0.27768	0.4	0.644118
Lcn2	Tnfrsf11b	-0.282357	0.4	0.644118
FZd9	Lachnospiraceae_Unc_Gp	-0.286117	0.4	0.644118
Surf1	Tnfrsf11b	-0.306112	0.4	0.644118
Muribaculaceae_Gn	Helicobacter_Gn	-0.331073	0.4	0.644118
Hsp90b1	Helicobacter_Gn	-0.338896	0.4	0.644118
Ctsb	Helicobacter_Gn	-0.349618	0.4	0.644118
Xpa	Oscillospiraceae_Unc_Gp	-0.366585	0.4	0.644118
Stub1	Parabacteroides_Gn	-0.389151	0.4	0.644118
Surf1	Nudt1	-0.441913	0.4	0.644118
Hsp90b1	Lachnospiraceae_NK4A136_group_Gp	-0.450336	0.4	0.644118
Jund	Mmp15	0.478072	0.42	0.662919
Jund	Mif	0.403617	0.42	0.662919
Ctsb	Muribaculum_Gn	0.338158	0.42	0.662919
Kitl	Muribaculum_Gn	0.335589	0.42	0.662919
Ccl25	Mif	0.274064	0.42	0.662919
Rikenella_Gn	Hsp90b1	0.24593	0.42	0.662919
Polg	Mmp7	0.242692	0.42	0.662919
Turicibacter_Gp	Monoglobus_Gp	0.240771	0.42	0.662919
Colidextribacter_Gn	Muribaculum_Gn	0.226981	0.42	0.662919
Parasutterella_Gn	Lachnospiraceae_NK4A136_group_Gp	0.223112	0.42	0.662919
Akkermansia_Gn	Mmp15	0.175968	0.42	0.662919
Candidatus_Saccharimonas_Gp	Parabacteroides_Gn	0.143666	0.42	0.662919
Eps8	Il18	0.12674	0.42	0.662919
Enterobacteriaceae_Unc_Gn	Lachnospiraceae_NK4A136_group_Gp	0.103415	0.42	0.662919
Ctnnb1	Oscillospiraceae_Unc_Gp	-0.0754956	0.42	0.662919
Gastranaerophilales_Gn	Nudt1	-0.131495	0.42	0.662919
Akt1	Akkermansia_Gn	-0.151605	0.42	0.662919
Mmp14	Prevotellaceae_NK3B31_group_Gn	-0.203849	0.42	0.662919
Muribaculaceae_Gn	Wnt6	-0.232799	0.42	0.662919
Polg	Prevotellaceae_NK3B31_group_Gn	-0.234434	0.42	0.662919
Desulfovibrionaceae_Uncultured_Gn	Rikenellaceae_RC9_gut_group_Gn	-0.246356	0.42	0.662919
Wnt2b	Monoglobus_Gp	-0.247164	0.42	0.662919
FZd9	Mif	-0.288461	0.42	0.662919
Tnfrsf11b	Parasutterella_Gn	-0.28902	0.42	0.662919
Lcn2	RF39_Gp	-0.297297	0.42	0.662919
Atm	Lachnospiraceae_Unc_Gp	-0.305558	0.42	0.662919
Mt1	Mif	-0.306885	0.42	0.662919
Atg5	Mmp14	-0.314798	0.42	0.662919
Surf1	Prevotellaceae_UCG.001_Gn	-0.330892	0.42	0.662919
Irs1	Mmp15	-0.360581	0.42	0.662919
Igfbp5	Mif	-0.40731	0.42	0.662919
Dvl1	Parabacteroides_Gn	-0.492048	0.42	0.662919
Grn	Bacteroides_Gn	-0.559486	0.42	0.662919
Parasutterella_Gn	Mmp15	0.450599	0.44	0.680989
Ccl25	Grn	0.420132	0.44	0.680989
Dvl1	Ctsb	0.343063	0.44	0.680989
Surf1	Mmp14	0.331859	0.44	0.680989
Xpa	Polg	0.312244	0.44	0.680989
Turicibacter_Gp	Muribaculum_Gn	0.284722	0.44	0.680989
Grn	Ghr	0.265635	0.44	0.680989
Mt1	FZd9	0.249592	0.44	0.680989
Helicobacter_Gn	Oscillospiraceae_Unc_Gp	0.246299	0.44	0.680989
Bacteroides_Gn	Lachnospiraceae_NK4A136_group_Gp	0.242365	0.44	0.680989
Helicobacter_Gn	FZd9	0.227268	0.44	0.680989
Tnfrsf11b	Dkkl1	0.224395	0.44	0.680989
Oscillibacter_Gn	Prevotellaceae_NK3B31_group_Gn	0.210242	0.44	0.680989
Ctnnb1	Il18	0.202874	0.44	0.680989
Helicobacter_Gn	Colidextribacter_Gn	0.18812	0.44	0.680989
Stub1	Mucispirillum_Gn	0.17685	0.44	0.680989
Colidextribacter_Gn	Nudt1	-0.18452	0.44	0.680989
Gastranaerophilales_Gn	Alistipes_Gn	-0.188913	0.44	0.680989
FZd9	Colidextribacter_Gn	-0.201703	0.44	0.680989
Eps8	Wnt6	-0.208364	0.44	0.680989
Atr	Alistipes_Gn	-0.213887	0.44	0.680989
Bub3	Dkkl1	-0.215397	0.44	0.680989
Lmna	Monoglobus_Gp	-0.227198	0.44	0.680989
Stub1	Monoglobus_Gp	-0.259027	0.44	0.680989
Mmp7	FZd5	-0.271692	0.44	0.680989
Turicibacter_Gp	Oscillospiraceae_Unc_Gp	-0.277666	0.44	0.680989
Atg5	Lcn2	-0.278075	0.44	0.680989
Hsp90b1	Monoglobus_Gp	-0.290874	0.44	0.680989
Bub3	Wnt6	-0.304612	0.44	0.680989
Vwf	Mif	-0.308366	0.44	0.680989
Akt1	Bacteroides_Gn	-0.319412	0.44	0.680989
Gsk3a	Bacteroides_Gn	-0.404101	0.44	0.680989
FZd5	Mmp15	-0.429645	0.44	0.680989
Dvl1	Hsp90b1	0.510939	0.46	0.699179
Pparg	Mif	0.292807	0.46	0.699179
Clostridia_UCG.014_Gp	FZd5	0.277603	0.46	0.699179
Lachnospiraceae_Unc_Gp	Muribaculum_Gn	0.21733	0.46	0.699179
Lmna	Mucispirillum_Gn	0.210472	0.46	0.699179
Mucispirillum_Gn	Oscillospiraceae_Unc_Gp	0.205123	0.46	0.699179
Helicobacter_Gn	Prevotellaceae_UCG.001_Gn	0.198622	0.46	0.699179
RF39_Gp	Akkermansia_Gn	0.198521	0.46	0.699179
Gsk3a	Mif	0.159593	0.46	0.699179
Parasutterella_Gn	Bacteroides_Gn	0.133283	0.46	0.699179
FzD4	Akkermansia_Gn	0.112169	0.46	0.699179
Irs1	Bacteroides_Gn	0.0857868	0.46	0.699179
Akt1	Colidextribacter_Gn	-0.111889	0.46	0.699179
Rikenella_Gn	Nudt1	-0.151991	0.46	0.699179
Cav1	Colidextribacter_Gn	-0.157092	0.46	0.699179
Stub1	Prevotellaceae_NK3B31_group_Gn	-0.194213	0.46	0.699179
Enterobacteriaceae_Unc_Gn	Nudt1	-0.19512	0.46	0.699179
Il18	Akkermansia_Gn	-0.205184	0.46	0.699179
Eps8	Oscillospiraceae_Unc_Gp	-0.22348	0.46	0.699179
Dkkl1	Enterobacteriaceae_Unc_Gn	-0.224189	0.46	0.699179
Ghr	FZd5	-0.232824	0.46	0.699179
Lcn2	Candidatus_Saccharimonas_Gp	-0.258965	0.46	0.699179
Dkkl1	Alistipes_Gn	-0.262322	0.46	0.699179
Grn	Candidatus_Saccharimonas_Gp	-0.288617	0.46	0.699179
Polg	Nudt1	-0.307771	0.46	0.699179
Ctsb	Mt1	-0.323623	0.46	0.699179
Mt1	Prevotellaceae_NK3B31_group_Gn	-0.325168	0.46	0.699179
Ccl25	Bacteroides_Gn	-0.332079	0.46	0.699179
Xpa	Bacteroides_Gn	-0.35251	0.46	0.699179
Dkkl1	Parasutterella_Gn	-0.372381	0.46	0.699179
FZd5	Mif	-0.381785	0.46	0.699179
Hsp90b1	Mif	0.383191	0.48	0.71632
Muribaculaceae_Gn	Hsp90b1	0.343568	0.48	0.71632
Ccl25	Polg	0.274769	0.48	0.71632
Lachnospiraceae_Unc_Gp	Alistipes_Gn	0.272554	0.48	0.71632
Lcn2	Enterobacteriaceae_Unc_Gn	0.24373	0.48	0.71632
Gsk3a	Polg	0.232161	0.48	0.71632
Oscillibacter_Gn	Oscillospiraceae_Unc_Gp	0.185782	0.48	0.71632
Prevotellaceae_NK3B31_group_Gn	Parabacteroides_Gn	0.182388	0.48	0.71632
Oscillibacter_Gn	Prevotellaceae_UCG.001_Gn	0.153284	0.48	0.71632
Mmp7	Prevotellaceae_UCG.001_Gn	0.151259	0.48	0.71632
Dkkl1	Helicobacter_Gn	0.134758	0.48	0.71632
Mmp14	Gastranaerophilales_Gn	0.118085	0.48	0.71632
Ctsb	Lcn2	0.0997577	0.48	0.71632
Muribaculaceae_Gn	Colidextribacter_Gn	0.0904441	0.48	0.71632
Bub3	Enterobacteriaceae_Unc_Gn	-0.0986669	0.48	0.71632
Gsk3a	Lcn2	-0.106996	0.48	0.71632
Xpa	Akkermansia_Gn	-0.120775	0.48	0.71632
Ghr	Parabacteroides_Gn	-0.15581	0.48	0.71632
Il18	Muribaculum_Gn	-0.159006	0.48	0.71632
Hsp90b1	Parabacteroides_Gn	-0.186064	0.48	0.71632
Wnt6	Tnfrsf11b	-0.207792	0.48	0.71632
Lmna	Tnfrsf11b	-0.235821	0.48	0.71632
Kitl	Oscillospiraceae_Unc_Gp	-0.23949	0.48	0.71632
HMGB1	Wnt6	-0.241107	0.48	0.71632
Dubosiella_Gp	Gastranaerophilales_Gn	-0.244661	0.48	0.71632
Bub3	Bacteroides_Gn	-0.253436	0.48	0.71632
Dubosiella_Gp	Desulfovibrionaceae_Uncultured_Gn	-0.281724	0.48	0.71632
Ctsb	Wnt6	-0.312291	0.48	0.71632
Polg	FZd5	-0.329211	0.48	0.71632
Xpa	Parabacteroides_Gn	-0.346641	0.48	0.71632
Ccl25	Prevotellaceae_UCG.001_Gn	-0.385299	0.48	0.71632
Grn	Nudt1	-0.406729	0.48	0.71632
Rikenellaceae_RC9_gut_group_Gn	Nudt1	0.402477	0.5	0.73
Jund	Polg	0.339024	0.5	0.73
Bub3	Muribaculum_Gn	0.319228	0.5	0.73
HMGB1	Polg	0.29929	0.5	0.73
RF39_Gp	Alistipes_Gn	0.29757	0.5	0.73
Cdkn1a	Muribaculum_Gn	0.275107	0.5	0.73
Mt1	FzD4	0.256003	0.5	0.73
Helicobacter_Gn	Parabacteroides_Gn	0.242469	0.5	0.73
Dubosiella_Gp	Lmna	0.227427	0.5	0.73
Lcn2	Ghr	0.223834	0.5	0.73
Atg5	Prevotellaceae_UCG.001_Gn	0.200495	0.5	0.73
Dkkl1	Oscillibacter_Gn	0.154234	0.5	0.73
Dvl1	Candidatus_Saccharimonas_Gp	0.150283	0.5	0.73
Grn	Desulfovibrionaceae_Uncultured_Gn	0.138875	0.5	0.73
Turicibacter_Gp	Mucispirillum_Gn	0.133266	0.5	0.73
Surf1	Clostridia_UCG.014_Gp	0.122112	0.5	0.73
Akkermansia_Gn	Muribaculum_Gn	0.115394	0.5	0.73
Dvl1	Lactobacillus_Gp	0.10842	0.5	0.73
Muribaculaceae_Gn	Il18	0.104582	0.5	0.73
Stub1	Irs1	0.0696875	0.5	0.73
Tnfrsf11b	Ghr	-0.0535578	0.5	0.73
Ctnnb1	Bacteroides_Gn	-0.0632178	0.5	0.73
Xpa	Enterobacteriaceae_Unc_Gn	-0.0662534	0.5	0.73
Wnt6	Bacteroides_Gn	-0.0790286	0.5	0.73
Atm	Colidextribacter_Gn	-0.120052	0.5	0.73
Akkermansia_Gn	Lachnospiraceae_NK4A136_group_Gp	-0.123104	0.5	0.73
Dvl1	Monoglobus_Gp	-0.130326	0.5	0.73
Wnt6	Candidatus_Saccharimonas_Gp	-0.134728	0.5	0.73
Mucispirillum_Gn	Enterobacteriaceae_Unc_Gn	-0.139245	0.5	0.73
Mt1	Candidatus_Saccharimonas_Gp	-0.153537	0.5	0.73
Turicibacter_Gp	Oscillibacter_Gn	-0.178461	0.5	0.73
Bub3	Prevotellaceae_NK3B31_group_Gn	-0.179642	0.5	0.73
Mt1	Oscillibacter_Gn	-0.180214	0.5	0.73
Igfbp5	Colidextribacter_Gn	-0.218392	0.5	0.73
Xpa	Prevotellaceae_UCG.001_Gn	-0.25746	0.5	0.73
Stub1	Prevotellaceae_UCG.001_Gn	-0.261369	0.5	0.73
Hsp90b1	Desulfovibrionaceae_Uncultured_Gn	-0.30497	0.5	0.73
Dvl1	Rikenellaceae_RC9_gut_group_Gn	-0.306153	0.5	0.73
Polg	Bacteroides_Gn	-0.339631	0.5	0.73
Prevotellaceae_UCG.001_Gn	Parabacteroides_Gn	0.582621	0.52	0.743909
Clostridia_UCG.014_Gp	Mmp15	0.290404	0.52	0.743909
Dubosiella_Gp	Txn1	0.286434	0.52	0.743909
Jund	Muribaculum_Gn	0.278861	0.52	0.743909
Pparg	Muribaculum_Gn	0.271688	0.52	0.743909
Lcn2	Lmna	0.262457	0.52	0.743909
Kitl	Rikenellaceae_RC9_gut_group_Gn	0.253814	0.52	0.743909
Bub3	Polg	0.238447	0.52	0.743909
Mmp14	Atm	0.214795	0.52	0.743909
Txn1	Alistipes_Gn	0.210747	0.52	0.743909
Akt1	FZd5	0.20278	0.52	0.743909
Lcn2	FzD4	0.202149	0.52	0.743909
Clostridia_UCG.014_Gp	Enterobacteriaceae_Unc_Gn	0.186828	0.52	0.743909
Gsk3a	Mmp15	0.184896	0.52	0.743909
Rikenella_Gn	Mif	0.119646	0.52	0.743909
Muribaculaceae_Gn	Prevotellaceae_UCG.001_Gn	0.115623	0.52	0.743909
Ctnnb1	Akkermansia_Gn	-0.0764977	0.52	0.743909
Eps8	Akkermansia_Gn	-0.0855191	0.52	0.743909
Cdkn1a	Prevotellaceae_NK3B31_group_Gn	-0.132036	0.52	0.743909
HMGB1	Bacteroides_Gn	-0.13386	0.52	0.743909
Mt1	Nudt1	-0.138025	0.52	0.743909
Wnt6	Irs1	-0.165977	0.52	0.743909
Atg5	Akkermansia_Gn	-0.173481	0.52	0.743909
Kitl	Dkkl1	-0.184002	0.52	0.743909
Gastranaerophilales_Gn	Enterobacteriaceae_Unc_Gn	-0.19795	0.52	0.743909
Dkkl1	Lachnospiraceae_Unc_Gp	-0.204012	0.52	0.743909
Wnt6	Il18	-0.205097	0.52	0.743909
Dvl1	Akkermansia_Gn	-0.207256	0.52	0.743909
Irs1	Parasutterella_Gn	-0.214539	0.52	0.743909
Stub1	Helicobacter_Gn	-0.219597	0.52	0.743909
Akt1	Dkkl1	-0.220503	0.52	0.743909
Oscillibacter_Gn	Parabacteroides_Gn	-0.234432	0.52	0.743909
Muribaculaceae_Gn	Polg	-0.235392	0.52	0.743909
Jund	Lachnospiraceae_NK4A136_group_Gp	-0.235659	0.52	0.743909
Ghr	Alistipes_Gn	-0.29358	0.52	0.743909
Kitl	Mt1	-0.298936	0.52	0.743909
Helicobacter_Gn	Mmp15	-0.300374	0.52	0.743909
Ctnnb1	FZd5	0.397753	0.54	0.756461
Cdkn1a	Hsp90b1	0.357193	0.54	0.756461
HMGB1	Muribaculum_Gn	0.342942	0.54	0.756461
Eps8	Mif	0.305781	0.54	0.756461
Dubosiella_Gp	Muribaculaceae_Gn	0.305492	0.54	0.756461
Ctnnb1	Lachnospiraceae_Unc_Gp	0.260456	0.54	0.756461
Dubosiella_Gp	Parasutterella_Gn	0.250592	0.54	0.756461
Tnfrsf11b	Cav1	0.195259	0.54	0.756461
Cdkn1a	Colidextribacter_Gn	0.188847	0.54	0.756461
Akt1	Parasutterella_Gn	0.177087	0.54	0.756461
Helicobacter_Gn	Bacteroides_Gn	0.172895	0.54	0.756461
Pparg	Polg	0.167777	0.54	0.756461
Txn1	Mmp14	0.165066	0.54	0.756461
Helicobacter_Gn	Mmp7	0.162415	0.54	0.756461
Rikenella_Gn	Parabacteroides_Gn	0.139611	0.54	0.756461
Desulfovibrionaceae_Uncultured_Gn	Prevotellaceae_NK3B31_group_Gn	0.138114	0.54	0.756461
Muribaculaceae_Gn	Lachnospiraceae_NK4A136_group_Gp	0.114364	0.54	0.756461
Lmna	Candidatus_Saccharimonas_Gp	0.110493	0.54	0.756461
Cdkn1a	Tnfrsf11b	0.0565231	0.54	0.756461
Tnfrsf11b	FZd5	0.0556782	0.54	0.756461
Mmp7	Parabacteroides_Gn	-0.0950381	0.54	0.756461
Cav1	Parabacteroides_Gn	-0.121531	0.54	0.756461
Tnfrsf11b	Parabacteroides_Gn	-0.184127	0.54	0.756461
Dvl1	Helicobacter_Gn	-0.200514	0.54	0.756461
Cdkn1a	Bacteroides_Gn	-0.206985	0.54	0.756461
Txn1	Parabacteroides_Gn	-0.217642	0.54	0.756461
Ccl25	Lachnospiraceae_NK4A136_group_Gp	-0.227018	0.54	0.756461
Hsp90b1	Tnfrsf11b	-0.234863	0.54	0.756461
Jund	Dkkl1	-0.239437	0.54	0.756461
Irs1	Muribaculum_Gn	-0.251447	0.54	0.756461
Jund	Bacteroides_Gn	-0.276337	0.54	0.756461
Bub3	Parabacteroides_Gn	-0.278732	0.54	0.756461
Mmp14	Nudt1	-0.282379	0.54	0.756461
Lmna	Mmp7	-0.289912	0.54	0.756461
Hsp90b1	Vwf	-0.300387	0.54	0.756461
Stub1	Bacteroides_Gn	-0.306059	0.54	0.756461
Dkkl1	Mif	-0.307681	0.54	0.756461
Akt1	Prevotellaceae_UCG.001_Gn	-0.309605	0.54	0.756461
Ctsb	Tnfrsf11b	-0.336295	0.54	0.756461
Oscillospiraceae_Unc_Gp	Parabacteroides_Gn	0.398217	0.56	0.766899
Ccl25	FZd5	0.309794	0.56	0.766899
Mmp15	Alistipes_Gn	0.26657	0.56	0.766899
Cdkn1a	Lachnospiraceae_Unc_Gp	0.25031	0.56	0.766899
Tnfrsf11b	Mt1	0.244336	0.56	0.766899
HMGB1	FZd5	0.230996	0.56	0.766899
Nudt1	Alistipes_Gn	0.223595	0.56	0.766899
Colidextribacter_Gn	FZd5	0.201182	0.56	0.766899
Gsk3a	Mmp14	0.184566	0.56	0.766899
Dvl1	Muribaculaceae_Gn	0.178579	0.56	0.766899
Desulfovibrionaceae_Uncultured_Gn	Akkermansia_Gn	0.165511	0.56	0.766899
Dubosiella_Gp	Lachnospiraceae_Unc_Gp	0.162546	0.56	0.766899
Wnt6	Nudt1	0.149849	0.56	0.766899
Clostridia_UCG.014_Gp	Bacteroides_Gn	0.146026	0.56	0.766899
Helicobacter_Gn	Lachnospiraceae_Unc_Gp	0.138915	0.56	0.766899
FZd9	Prevotellaceae_NK3B31_group_Gn	0.121748	0.56	0.766899
Lcn2	Bacteroides_Gn	0.11316	0.56	0.766899
Enterobacteriaceae_Unc_Gn	Muribaculum_Gn	0.108267	0.56	0.766899
Clostridia_UCG.014_Gp	Prevotellaceae_NK3B31_group_Gn	0.0854212	0.56	0.766899
Enterobacteriaceae_Unc_Gn	Parabacteroides_Gn	0.0823521	0.56	0.766899
Gastranaerophilales_Gn	Akkermansia_Gn	0.0642378	0.56	0.766899
Jund	Lcn2	-0.0668509	0.56	0.766899
Dkkl1	Prevotellaceae_NK3B31_group_Gn	-0.0814219	0.56	0.766899
Tnfrsf11b	Bacteroides_Gn	-0.0908903	0.56	0.766899
Txn1	Wnt2b	-0.0920301	0.56	0.766899
Vwf	FZd5	-0.0978794	0.56	0.766899
Ccl25	Wnt2b	-0.111525	0.56	0.766899
Jund	Wnt2b	-0.115038	0.56	0.766899
Il18	FzD4	-0.141825	0.56	0.766899
Dvl1	Mif	-0.149135	0.56	0.766899
Enterobacteriaceae_Unc_Gn	Prevotellaceae_UCG.001_Gn	-0.163222	0.56	0.766899
Vwf	Colidextribacter_Gn	-0.174708	0.56	0.766899
Kitl	Prevotellaceae_NK3B31_group_Gn	-0.175438	0.56	0.766899
Desulfovibrionaceae_Uncultured_Gn	Prevotellaceae_UCG.001_Gn	-0.20997	0.56	0.766899
Lmna	Ghr	-0.211404	0.56	0.766899
Pparg	Prevotellaceae_UCG.001_Gn	-0.218481	0.56	0.766899
Stub1	Mmp7	-0.226043	0.56	0.766899
FZd9	FZd5	-0.228899	0.56	0.766899
Surf1	Bacteroides_Gn	-0.230807	0.56	0.766899
Dkkl1	Monoglobus_Gp	-0.240056	0.56	0.766899
Lmna	Helicobacter_Gn	-0.247101	0.56	0.766899
Lmna	Parabacteroides_Gn	-0.263089	0.56	0.766899
Surf1	Parabacteroides_Gn	-0.29015	0.56	0.766899
Gastranaerophilales_Gn	Atm	0.343932	0.58	0.781261
Mif	Parabacteroides_Gn	0.321521	0.58	0.781261
Xpa	Muribaculum_Gn	0.296723	0.58	0.781261
Dubosiella_Gp	Monoglobus_Gp	0.238696	0.58	0.781261
Xpa	Mmp14	0.20762	0.58	0.781261
Tnfrsf11b	FzD4	0.192234	0.58	0.781261
Eps8	FZd5	0.184034	0.58	0.781261
HMGB1	Alistipes_Gn	0.177427	0.58	0.781261
Wnt6	Mmp7	0.149724	0.58	0.781261
Mt1	Mmp7	0.143638	0.58	0.781261
Cdkn1a	Grn	0.143522	0.58	0.781261
Mmp7	Prevotellaceae_NK3B31_group_Gn	0.120908	0.58	0.781261
Gastranaerophilales_Gn	Parasutterella_Gn	0.0960496	0.58	0.781261
Il18	Lachnospiraceae_NK4A136_group_Gp	0.0598019	0.58	0.781261
Rikenella_Gn	Grn	0.0548228	0.58	0.781261
Ctsb	Monoglobus_Gp	0.05253	0.58	0.781261
HMGB1	Lcn2	-0.0849467	0.58	0.781261
Rikenella_Gn	Lachnospiraceae_Unc_Gp	-0.119007	0.58	0.781261
Stub1	Atr	-0.119112	0.58	0.781261
Igfbp5	Oscillospiraceae_Unc_Gp	-0.138043	0.58	0.781261
FzD4	Lachnospiraceae_Unc_Gp	-0.149252	0.58	0.781261
Wnt6	Lmna	-0.172127	0.58	0.781261
Stub1	Alistipes_Gn	-0.177246	0.58	0.781261
Lcn2	Prevotellaceae_UCG.001_Gn	-0.185244	0.58	0.781261
Pparg	Dkkl1	-0.185749	0.58	0.781261
Desulfovibrionaceae_Uncultured_Gn	Lachnospiraceae_Unc_Gp	-0.188933	0.58	0.781261
Polg	Rikenellaceae_RC9_gut_group_Gn	-0.20713	0.58	0.781261
Ctsb	Dkkl1	-0.221115	0.58	0.781261
Jund	Parabacteroides_Gn	-0.228422	0.58	0.781261
Jund	Prevotellaceae_UCG.001_Gn	-0.228916	0.58	0.781261
Ctsb	Lachnospiraceae_Unc_Gp	-0.259308	0.58	0.781261
Atm	Alistipes_Gn	-0.324104	0.58	0.781261
Cdkn1a	Mif	0.261385	0.6	0.797169
Ctnnb1	Rikenellaceae_RC9_gut_group_Gn	0.227462	0.6	0.797169
Ccl25	Mmp14	0.225194	0.6	0.797169
Ctsb	Polg	0.213823	0.6	0.797169
Grn	Mmp7	0.190962	0.6	0.797169
Surf1	Parasutterella_Gn	0.173499	0.6	0.797169
Eps8	Lachnospiraceae_Unc_Gp	0.1698	0.6	0.797169
Cav1	Prevotellaceae_NK3B31_group_Gn	0.147088	0.6	0.797169
Gsk3a	Muribaculum_Gn	0.136181	0.6	0.797169
Polg	Tnfrsf11b	0.111101	0.6	0.797169
Lcn2	Mmp15	0.0915343	0.6	0.797169
Atg5	Grn	0.0825666	0.6	0.797169
Colidextribacter_Gn	Akkermansia_Gn	0.0629018	0.6	0.797169
Desulfovibrionaceae_Uncultured_Gn	Oscillospiraceae_Unc_Gp	0.00538473	0.6	0.797169
HMGB1	Enterobacteriaceae_Unc_Gn	-0.0542819	0.6	0.797169
Wnt6	Colidextribacter_Gn	-0.0562941	0.6	0.797169
Stub1	Mmp15	-0.0838262	0.6	0.797169
Jund	Tnfrsf11b	-0.0874097	0.6	0.797169
Ctsb	Prevotellaceae_NK3B31_group_Gn	-0.0931573	0.6	0.797169
Il18	Rikenellaceae_RC9_gut_group_Gn	-0.100686	0.6	0.797169
Mmp14	Helicobacter_Gn	-0.116872	0.6	0.797169
Turicibacter_Gp	Parasutterella_Gn	-0.123471	0.6	0.797169
Turicibacter_Gp	Bacteroides_Gn	-0.142237	0.6	0.797169
FZd5	Muribaculum_Gn	-0.146549	0.6	0.797169
FzD4	Parabacteroides_Gn	-0.147764	0.6	0.797169
Stub1	Ghr	-0.18924	0.6	0.797169
Gsk3a	Parabacteroides_Gn	-0.361562	0.6	0.797169
Dubosiella_Gp	Mmp15	0.288691	0.62	0.812243
Akt1	Mmp14	0.26939	0.62	0.812243
Tnfrsf11b	Gastranaerophilales_Gn	0.260917	0.62	0.812243
Monoglobus_Gp	Mmp15	0.193773	0.62	0.812243
Lmna	Mt1	0.193294	0.62	0.812243
Turicibacter_Gp	Ctsb	0.159015	0.62	0.812243
Atg5	Lachnospiraceae_Unc_Gp	0.150832	0.62	0.812243
Il18	Mmp7	0.146979	0.62	0.812243
Gastranaerophilales_Gn	Mucispirillum_Gn	0.12745	0.62	0.812243
Prevotellaceae_NK3B31_group_Gn	Muribaculum_Gn	0.109831	0.62	0.812243
Atg5	Il18	0.10968	0.62	0.812243
Dvl1	Wnt6	0.0605852	0.62	0.812243
Pparg	Enterobacteriaceae_Unc_Gn	0.00316466	0.62	0.812243
Xpa	Wnt2b	-0.0172637	0.62	0.812243
Dubosiella_Gp	Mmp14	-0.0189378	0.62	0.812243
Gsk3a	Wnt2b	-0.0456027	0.62	0.812243
Candidatus_Saccharimonas_Gp	Prevotellaceae_UCG.001_Gn	-0.0499827	0.62	0.812243
Kitl	Bacteroides_Gn	-0.0991721	0.62	0.812243
Il18	Nudt1	-0.130309	0.62	0.812243
Txn1	Irs1	-0.139278	0.62	0.812243
[truncated: 630 more rows]

## Sheet: Senes_SparCC_15-25_Mths
Supplementary Data Sheet 9. Senescence Genes and Bacterial Genera Correlation Outcomes between 15 Month- and 25-Month Old Mice Groups
Var1	Var2	cor	p	fdr
HMGB1	Grn	0.993988	0	0
Txn1	Grn	0.926702	0	0
Txn1	HMGB1	0.908148	0	0
Pparg	Ctnnb1	0.903861	0	0
Stub1	Grn	0.902255	0	0
Il18	Txn1	0.894147	0	0
Cdk7	Ctsb	0.878135	0	0
Sod2	Msra	0.8778	0	0
Mmp7	FZd9	0.873549	0	0
Lactobacillus_Gp	FZd5	0.872058	0	0
Turicibacter_Gp	Dubosiella_Gp	0.869088	0	0
HMGB1	Ctsb	0.862526	0	0
FZd5	Pparg	0.847096	0	0
Stub1	Ctsb	0.845105	0	0
Mif	Grn	0.836788	0	0
Grn	Ctsb	0.835453	0	0
Jund	Grn	0.835232	0	0
Mif	Mmp14	0.825809	0	0
Dkkl1	Ctnnb1	0.825483	0	0
Parasutterella_Gn	Kitl	0.819501	0	0
Nudt1	Mif	0.802348	0	0
Stub1	Cdk7	0.794274	0	0
Stub1	Txn1	0.788376	0	0
Grn	Cdk7	0.781842	0	0
Rikenella_Gn	Desulfovibrionaceae_Uncultured_Gn	0.780766	0	0
Sod2	Ctnnb1	0.776432	0	0
Htra2	Sod2	0.774572	0	0
Nudt1	Grn	0.774172	0	0
Hsp90b1	Grn	0.77297	0	0
Txn1	Ctsb	0.77028	0	0
Myc	Rikenella_Gn	0.768979	0	0
Oscillibacter_Gn	Gastranaerophilales_Gn	0.766021	0	0
Clostridium_sensu_stricto_1_Gp	Turicibacter_Gp	0.764099	0	0
Lactobacillus_Gp	Pparg	0.760902	0	0
Mif	Stub1	0.758077	0	0
Sod2	Ctsb	0.755922	0	0
Parasutterella_Gn	Lactobacillus_Gp	0.751786	0	0
FZd9	Vwf	0.751558	0	0
Mif	Hsp90b1	0.748818	0	0
Nudt1	Mmp14	0.746633	0	0
Lactobacillus_Gp	Ctnnb1	0.74204	0	0
Kitl	Pparg	0.741063	0	0
Htra2	Kitl	0.739039	0	0
Dkkl1	Pparg	0.734881	0	0
Myc	Desulfovibrionaceae_Uncultured_Gn	0.728694	0	0
Txn1	Cdk7	0.727442	0	0
Mmp14	Grn	0.725547	0	0
Htra2	Parasutterella_Gn	0.722427	0	0
Kitl	Lactobacillus_Gp	0.720771	0	0
Htra2	Lactobacillus_Gp	0.718815	0	0
Dkkl1	Cdk7	0.715439	0	0
Rikenella_Gn	Clock	0.711639	0	0
Htra2	Ctsb	0.710319	0	0
Rikenella_Gn	Parabacteroides_Gn	0.708619	0	0
Sod2	Cdk7	0.707386	0	0
Sod2	Dkkl1	0.707005	0	0
Kitl	Ctnnb1	0.704328	0	0
Clostridium_sensu_stricto_1_Gp	Dubosiella_Gp	0.698059	0	0
Mmp14	Txn1	0.697814	0	0
Il18	Mmp14	0.697142	0	0
Il18	Grn	0.687193	0	0
Hsp90b1	Txn1	0.685258	0	0
Faecalibaculum_Gp	Dubosiella_Gp	0.680844	0	0
Prevotellaceae_UCG.001_Gn	Muribaculum_Gn	0.67964	0	0
Mif	Txn1	0.677635	0	0
Helicobacter_Gn	Rikenella_Gn	0.671238	0	0
Helicobacter_Gn	Desulfovibrionaceae_Uncultured_Gn	0.667713	0	0
Kitl	Sod2	0.667259	0	0
Htra2	Msra	0.663207	0	0
Ghr	Irs1	0.660968	0	0
Turicibacter_Gp	FZd5	0.660301	0	0
Nudt1	Txn1	0.660081	0	0
Dkkl1	Jund	0.65738	0	0
FZd5	Ctnnb1	0.655633	0	0
Jund	Cdk7	0.649406	0	0
Faecalibaculum_Gp	Clostridium_sensu_stricto_1_Gp	0.642294	0	0
Faecalibaculum_Gp	Turicibacter_Gp	0.637615	0	0
Mmp7	Irs1	0.628867	0	0
Prevotellaceae_UCG.001_Gn	Rikenellaceae_RC9_gut_group_Gn	0.626074	0	0
Irs1	Il18	0.617373	0	0
Htra2	Pparg	0.616447	0	0
Jund	Txn1	0.612936	0	0
Tnfrsf11b	Clostridia_UCG.014_Gp	0.608884	0	0
Lactobacillus_Gp	Msra	0.607895	0	0
Tnfrsf11b	FZd5	0.607755	0	0
Faecalibaculum_Gp	Bifidobacterium_Gp	0.604096	0	0
Turicibacter_Gp	Lactobacillus_Gp	0.603063	0	0
Msra	Cdk7	0.597643	0	0
Wnt2b	Clock	0.594882	0	0
Lachnospiraceae_NK4A136_group_Gp	Rikenella_Gn	0.589154	0	0
Turicibacter_Gp	Htra2	0.589064	0	0
Lachnospiraceae_Unc_Gp	Oscillibacter_Gn	0.586111	0	0
Candidatus_Saccharimonas_Gp	Faecalibaculum_Gp	0.572322	0	0
Gastranaerophilales_Gn	Alistipes_Gn	0.567564	0	0
FZd9	Irs1	0.565162	0	0
Akkermansia_Gn	Dubosiella_Gp	0.561587	0	0
Colidextribacter_Gn	Gastranaerophilales_Gn	0.560647	0	0
Dubosiella_Gp	Htra2	0.559105	0	0
Wnt6	Ccl25	0.552822	0	0
Il18	Nudt1	0.546654	0	0
Mif	Ctsb	0.546594	0	0
Desulfovibrionaceae_Uncultured_Gn	Parabacteroides_Gn	0.546089	0	0
Parasutterella_Gn	Ctnnb1	0.545137	0	0
Mmp14	Hsp90b1	0.541944	0	0
Parasutterella_Gn	Pparg	0.541282	0	0
Lcn2	Wnt2b	0.5345	0	0
Tnfrsf11b	Candidatus_Saccharimonas_Gp	0.532687	0	0
RF39_Gp	Candidatus_Saccharimonas_Gp	0.528285	0	0
Wnt2b	Ccl25	0.521112	0	0
Gastranaerophilales_Gn	Ghr	0.520708	0	0
Faecalibaculum_Gp	FZd5	0.515366	0	0
Rikenella_Gn	Enterobacteriaceae_Unc_Gn	0.515085	0	0
Dubosiella_Gp	Pparg	0.514299	0	0
Turicibacter_Gp	Pparg	0.512976	0	0
Htra2	FZd5	0.512705	0	0
Lachnospiraceae_NK4A136_group_Gp	Helicobacter_Gn	0.502339	0	0
Irs1	Txn1	0.499597	0	0
Clostridia_UCG.014_Gp	Bifidobacterium_Gp	0.49728	0	0
Candidatus_Saccharimonas_Gp	FZd5	0.495822	0	0
Dubosiella_Gp	Cdk7	0.493959	0	0
Dubosiella_Gp	Kitl	0.49039	0	0
Rikenella_Gn	FZd9	0.487433	0	0
Rikenella_Gn	Vwf	0.48409	0	0
Parasutterella_Gn	FZd5	0.476392	0	0
Faecalibaculum_Gp	Parasutterella_Gn	0.468912	0	0
Rikenella_Gn	Dvl1	0.463347	0	0
Desulfovibrionaceae_Uncultured_Gn	Vwf	0.458868	0	0
RF39_Gp	Turicibacter_Gp	0.455431	0	0
Desulfovibrionaceae_Uncultured_Gn	FZd9	0.455004	0	0
Enterobacteriaceae_Unc_Gn	Ccl25	0.452868	0	0
Lcn2	Alistipes_Gn	0.450302	0	0
Faecalibaculum_Gp	Lactobacillus_Gp	0.449561	0	0
Kitl	FZd5	0.446564	0	0
Candidatus_Saccharimonas_Gp	Dkkl1	0.445326	0	0
Akkermansia_Gn	Turicibacter_Gp	0.435512	0	0
Faecalibaculum_Gp	Pparg	0.43063	0	0
Turicibacter_Gp	Parasutterella_Gn	0.414759	0	0
Candidatus_Saccharimonas_Gp	Ctnnb1	0.414637	0	0
Dkkl1	Bacteroides_Gn	0.413647	0	0
Helicobacter_Gn	Vwf	0.411606	0	0
Candidatus_Saccharimonas_Gp	Clostridium_sensu_stricto_1_Gp	0.409552	0	0
RF39_Gp	Clostridium_sensu_stricto_1_Gp	0.405678	0	0
Enterobacteriaceae_Unc_Gn	Monoglobus_Gp	0.400226	0	0
Helicobacter_Gn	FZd9	0.387069	0	0
Clostridium_sensu_stricto_1_Gp	FZd5	0.380135	0	0
Helicobacter_Gn	Dvl1	0.370701	0	0
Desulfovibrionaceae_Uncultured_Gn	Dvl1	0.347047	0	0
RF39_Gp	Faecalibaculum_Gp	0.33343	0	0
Wnt2b	Dvl1	0.270178	0	0
Lachnospiraceae_NK4A136_group_Gp	FZd9	0.216625	0	0
Vwf	Msra	-0.219807	0	0
Vwf	Candidatus_Saccharimonas_Gp	-0.240362	0	0
Dvl1	RF39_Gp	-0.242683	0	0
Vwf	FZd5	-0.253641	0	0
Mmp7	RF39_Gp	-0.306847	0	0
Vwf	Sod2	-0.366411	0	0
FZd9	Candidatus_Saccharimonas_Gp	-0.373633	0	0
Desulfovibrionaceae_Uncultured_Gn	Kitl	-0.375051	0	0
FZd9	Faecalibaculum_Gp	-0.392941	0	0
Lachnospiraceae_NK4A136_group_Gp	Clostridium_sensu_stricto_1_Gp	-0.39945	0	0
Dvl1	Faecalibaculum_Gp	-0.414001	0	0
Vwf	Lactobacillus_Gp	-0.420383	0	0
FZd9	Parasutterella_Gn	-0.421229	0	0
Enterobacteriaceae_Unc_Gn	Il18	-0.42385	0	0
Helicobacter_Gn	RF39_Gp	-0.42936	0	0
Myc	Wnt6	-0.432564	0	0
Colidextribacter_Gn	Kitl	-0.438716	0	0
FZd9	Dubosiella_Gp	-0.442479	0	0
Desulfovibrionaceae_Uncultured_Gn	Parasutterella_Gn	-0.450615	0	0
Rikenella_Gn	Akkermansia_Gn	-0.451032	0	0
Lcn2	Lactobacillus_Gp	-0.455887	0	0
Helicobacter_Gn	Dkkl1	-0.457637	0	0
Wnt6	FzD4	-0.461462	0	0
Rikenella_Gn	Htra2	-0.468526	0	0
Vwf	Dubosiella_Gp	-0.469708	0	0
Desulfovibrionaceae_Uncultured_Gn	FZd5	-0.470734	0	0
Helicobacter_Gn	Sod2	-0.47555	0	0
Wnt6	Mmp14	-0.477281	0	0
Helicobacter_Gn	Candidatus_Saccharimonas_Gp	-0.489836	0	0
Parabacteroides_Gn	Ctsb	-0.491218	0	0
FZd9	Lactobacillus_Gp	-0.492662	0	0
Parabacteroides_Gn	Txn1	-0.493324	0	0
Vwf	Faecalibaculum_Gp	-0.494006	0	0
Vwf	Pparg	-0.497357	0	0
Lachnospiraceae_Unc_Gp	Mmp7	-0.500397	0	0
Desulfovibrionaceae_Uncultured_Gn	Clostridium_sensu_stricto_1_Gp	-0.505711	0	0
Lcn2	FZd5	-0.507164	0	0
Lachnospiraceae_NK4A136_group_Gp	Rikenellaceae_RC9_gut_group_Gn	-0.509366	0	0
Colidextribacter_Gn	Msra	-0.510581	0	0
Wnt2b	Lactobacillus_Gp	-0.511169	0	0
FZd9	Turicibacter_Gp	-0.511344	0	0
Colidextribacter_Gn	Htra2	-0.511648	0	0
Vwf	Bifidobacterium_Gp	-0.512442	0	0
Rikenella_Gn	Clostridium_sensu_stricto_1_Gp	-0.512543	0	0
Oscillibacter_Gn	Clock	-0.512744	0	0
Il18	Turicibacter_Gp	-0.518197	0	0
Vwf	Turicibacter_Gp	-0.519649	0	0
Alistipes_Gn	Akkermansia_Gn	-0.526781	0	0
Muribaculum_Gn	Prevotellaceae_NK3B31_group_Gn	-0.531549	0	0
Muribaculum_Gn	Mmp15	-0.535765	0	0
Muribaculum_Gn	Tnfrsf11b	-0.537979	0	0
Il18	Clostridium_sensu_stricto_1_Gp	-0.539422	0	0
Rikenella_Gn	Dkkl1	-0.547784	0	0
Il18	FZd5	-0.551517	0	0
Myc	Dubosiella_Gp	-0.553447	0	0
Vwf	Parasutterella_Gn	-0.566741	0	0
Myc	Turicibacter_Gp	-0.572673	0	0
Alistipes_Gn	FZd5	-0.57954	0	0
Lachnospiraceae_NK4A136_group_Gp	Akkermansia_Gn	-0.580255	0	0
Rikenella_Gn	Lactobacillus_Gp	-0.580727	0	0
Lachnospiraceae_NK4A136_group_Gp	Dubosiella_Gp	-0.591792	0	0
Helicobacter_Gn	Dubosiella_Gp	-0.595329	0	0
Helicobacter_Gn	Turicibacter_Gp	-0.603136	0	0
Colidextribacter_Gn	Stub1	-0.6055	0	0
FZd9	Clostridium_sensu_stricto_1_Gp	-0.612008	0	0
Lachnospiraceae_NK4A136_group_Gp	Faecalibaculum_Gp	-0.619388	0	0
Parabacteroides_Gn	Grn	-0.619982	0	0
Desulfovibrionaceae_Uncultured_Gn	Htra2	-0.62325	0	0
Parabacteroides_Gn	Cdk7	-0.625082	0	0
Vwf	Kitl	-0.626553	0	0
Muribaculum_Gn	Mt1	-0.629783	0	0
FZd9	Dkkl1	-0.632836	0	0
Desulfovibrionaceae_Uncultured_Gn	Dubosiella_Gp	-0.640993	0	0
Desulfovibrionaceae_Uncultured_Gn	Lactobacillus_Gp	-0.643962	0	0
Helicobacter_Gn	Clostridium_sensu_stricto_1_Gp	-0.648239	0	0
Ccl25	Ctsb	-0.664339	0	0
Vwf	Htra2	-0.664935	0	0
Prevotellaceae_UCG.001_Gn	Socs2	-0.665399	0	0
Ghr	FZd5	-0.667657	0	0
Helicobacter_Gn	Faecalibaculum_Gp	-0.677201	0	0
Vwf	Clostridium_sensu_stricto_1_Gp	-0.692128	0	0
Vwf	Ctnnb1	-0.711412	0	0
Rikenella_Gn	Turicibacter_Gp	-0.711568	0	0
Colidextribacter_Gn	Sod2	-0.716642	0	0
Desulfovibrionaceae_Uncultured_Gn	Turicibacter_Gp	-0.72287	0	0
FZd9	Pparg	-0.747054	0	0
Xpa	Clostridia_UCG.014_Gp	-0.762791	0	0
Parabacteroides_Gn	Jund	-0.789982	0	0
Rikenella_Gn	Dubosiella_Gp	-0.834831	0	0
Ccl25	Jund	-0.83507	0	0
FZd9	Ctnnb1	-0.858982	0	0
Muribaculum_Gn	Socs2	-0.860808	0	0
Hsp90b1	Ctsb	0.860497	0.02	0.129613
Mif	HMGB1	0.857107	0.02	0.129613
Lachnospiraceae_Unc_Gp	Colidextribacter_Gn	0.826375	0.02	0.129613
Mt1	Socs2	0.754816	0.02	0.129613
Htra2	Ctnnb1	0.736029	0.02	0.129613
Candidatus_Saccharimonas_Gp	Clostridia_UCG.014_Gp	0.733565	0.02	0.129613
Msra	Ctsb	0.722099	0.02	0.129613
Xpa	Stub1	0.714913	0.02	0.129613
HMGB1	Cdk7	0.703976	0.02	0.129613
Xpa	Grn	0.687787	0.02	0.129613
Sod2	Pparg	0.686811	0.02	0.129613
Msra	Dkkl1	0.672343	0.02	0.129613
Htra2	Cdk7	0.671388	0.02	0.129613
Kitl	Cdk7	0.668155	0.02	0.129613
Lachnospiraceae_NK4A136_group_Gp	Myc	0.651898	0.02	0.129613
Clostridium_sensu_stricto_1_Gp	Muribaculaceae_Gn	0.626979	0.02	0.129613
Gastranaerophilales_Gn	Rikenellaceae_RC9_gut_group_Gn	0.617929	0.02	0.129613
Lactobacillus_Gp	Cdk7	0.613527	0.02	0.129613
Clostridium_sensu_stricto_1_Gp	Ctnnb1	0.601232	0.02	0.129613
Lachnospiraceae_NK4A136_group_Gp	Colidextribacter_Gn	0.600529	0.02	0.129613
Kitl	Ctsb	0.592108	0.02	0.129613
Muribaculaceae_Gn	Kitl	0.591242	0.02	0.129613
Jund	Stub1	0.583751	0.02	0.129613
Dubosiella_Gp	Lactobacillus_Gp	0.578321	0.02	0.129613
Parabacteroides_Gn	Igfbp5	0.575747	0.02	0.129613
Colidextribacter_Gn	Oscillibacter_Gn	0.568661	0.02	0.129613
Lactobacillus_Gp	Dkkl1	0.567557	0.02	0.129613
Igfbp5	Lcn2	0.564572	0.02	0.129613
Myc	Il18	0.563754	0.02	0.129613
Muribaculum_Gn	Bifidobacterium_Gp	0.560891	0.02	0.129613
Dubosiella_Gp	FZd5	0.554226	0.02	0.129613
Turicibacter_Gp	Ctnnb1	0.554182	0.02	0.129613
Dubosiella_Gp	Dkkl1	0.54964	0.02	0.129613
Dkkl1	Ctsb	0.549155	0.02	0.129613
Desulfovibrionaceae_Uncultured_Gn	Socs2	0.544246	0.02	0.129613
Htra2	Hsp90b1	0.541816	0.02	0.129613
Xpa	Jund	0.539564	0.02	0.129613
Helicobacter_Gn	Oscillibacter_Gn	0.527951	0.02	0.129613
Mt1	Monoglobus_Gp	0.526406	0.02	0.129613
Clostridia_UCG.014_Gp	Faecalibaculum_Gp	0.515401	0.02	0.129613
Tnfrsf11b	Pparg	0.514745	0.02	0.129613
Htra2	Dkkl1	0.511904	0.02	0.129613
Candidatus_Saccharimonas_Gp	Turicibacter_Gp	0.505055	0.02	0.129613
Faecalibaculum_Gp	Kitl	0.50412	0.02	0.129613
Kitl	Msra	0.503922	0.02	0.129613
Gastranaerophilales_Gn	Prevotellaceae_UCG.001_Gn	0.50175	0.02	0.129613
Mmp15	Prevotellaceae_NK3B31_group_Gn	0.496306	0.02	0.129613
Rikenella_Gn	Monoglobus_Gp	0.493697	0.02	0.129613
RF39_Gp	Dubosiella_Gp	0.492621	0.02	0.129613
Il18	Mif	0.492324	0.02	0.129613
Pparg	Cdk7	0.490239	0.02	0.129613
Il18	Ctsb	0.489877	0.02	0.129613
Il18	Hsp90b1	0.481051	0.02	0.129613
Dubosiella_Gp	Parasutterella_Gn	0.480638	0.02	0.129613
Kitl	Hsp90b1	0.475802	0.02	0.129613
Rikenella_Gn	Ccl25	0.475613	0.02	0.129613
Ctnnb1	Cdk7	0.468471	0.02	0.129613
Bifidobacterium_Gp	Parasutterella_Gn	0.443097	0.02	0.129613
Enterobacteriaceae_Unc_Gn	Wnt6	0.432191	0.02	0.129613
Parasutterella_Gn	Sod2	0.424549	0.02	0.129613
Helicobacter_Gn	Monoglobus_Gp	0.418171	0.02	0.129613
Rikenellaceae_RC9_gut_group_Gn	Parasutterella_Gn	0.409183	0.02	0.129613
Irs1	Vwf	0.387317	0.02	0.129613
RF39_Gp	Clostridia_UCG.014_Gp	0.385208	0.02	0.129613
Lachnospiraceae_NK4A136_group_Gp	Monoglobus_Gp	0.383077	0.02	0.129613
Clostridium_sensu_stricto_1_Gp	Lactobacillus_Gp	0.32251	0.02	0.129613
Lachnospiraceae_NK4A136_group_Gp	Vwf	0.292277	0.02	0.129613
Lachnospiraceae_NK4A136_group_Gp	Dvl1	0.254469	0.02	0.129613
Dvl1	Candidatus_Saccharimonas_Gp	-0.185547	0.02	0.129613
Vwf	Cdk7	-0.222085	0.02	0.129613
Enterobacteriaceae_Unc_Gn	Mmp14	-0.256859	0.02	0.129613
Dvl1	Clostridia_UCG.014_Gp	-0.295534	0.02	0.129613
Ghr	Clostridium_sensu_stricto_1_Gp	-0.305616	0.02	0.129613
Wnt6	Il18	-0.331896	0.02	0.129613
Dvl1	Dubosiella_Gp	-0.365352	0.02	0.129613
Ccl25	RF39_Gp	-0.366136	0.02	0.129613
Parabacteroides_Gn	Dubosiella_Gp	-0.367803	0.02	0.129613
Desulfovibrionaceae_Uncultured_Gn	Cdk7	-0.406222	0.02	0.129613
Irs1	Turicibacter_Gp	-0.413827	0.02	0.129613
Lachnospiraceae_Unc_Gp	Ccl25	-0.418659	0.02	0.129613
Parabacteroides_Gn	Lactobacillus_Gp	-0.42331	0.02	0.129613
Desulfovibrionaceae_Uncultured_Gn	Bifidobacterium_Gp	-0.425009	0.02	0.129613
Prevotellaceae_NK3B31_group_Gn	Faecalibaculum_Gp	-0.425746	0.02	0.129613
Rikenella_Gn	RF39_Gp	-0.440286	0.02	0.129613
Prevotellaceae_NK3B31_group_Gn	Clostridium_sensu_stricto_1_Gp	-0.440465	0.02	0.129613
Irs1	Clostridium_sensu_stricto_1_Gp	-0.445284	0.02	0.129613
Ghr	Tnfrsf11b	-0.446483	0.02	0.129613
Colidextribacter_Gn	Pparg	-0.446518	0.02	0.129613
Dvl1	Parasutterella_Gn	-0.457092	0.02	0.129613
Monoglobus_Gp	Bifidobacterium_Gp	-0.462437	0.02	0.129613
Monoglobus_Gp	Ctsb	-0.471522	0.02	0.129613
Monoglobus_Gp	Parasutterella_Gn	-0.47185	0.02	0.129613
Monoglobus_Gp	Cdk7	-0.472255	0.02	0.129613
Vwf	Dkkl1	-0.479371	0.02	0.129613
Dvl1	Kitl	-0.485664	0.02	0.129613
Parabacteroides_Gn	Mif	-0.493888	0.02	0.129613
Irs1	FZd5	-0.497051	0.02	0.129613
Enterobacteriaceae_Unc_Gn	Grn	-0.50022	0.02	0.129613
Wnt2b	Ctnnb1	-0.502931	0.02	0.129613
Rikenella_Gn	Faecalibaculum_Gp	-0.507563	0.02	0.129613
Lcn2	Tnfrsf11b	-0.51237	0.02	0.129613
Clostridia_UCG.014_Gp	Stub1	-0.51664	0.02	0.129613
Parabacteroides_Gn	Stub1	-0.51982	0.02	0.129613
Desulfovibrionaceae_Uncultured_Gn	Faecalibaculum_Gp	-0.522951	0.02	0.129613
Prevotellaceae_NK3B31_group_Gn	Bifidobacterium_Gp	-0.529331	0.02	0.129613
Enterobacteriaceae_Unc_Gn	Cdk7	-0.534107	0.02	0.129613
Ccl25	Txn1	-0.534616	0.02	0.129613
FZd9	FZd5	-0.541469	0.02	0.129613
Enterobacteriaceae_Unc_Gn	Txn1	-0.543143	0.02	0.129613
Parabacteroides_Gn	HMGB1	-0.544597	0.02	0.129613
Lachnospiraceae_Unc_Gp	Xpa	-0.558994	0.02	0.129613
Enterobacteriaceae_Unc_Gn	Ctsb	-0.560619	0.02	0.129613
Colidextribacter_Gn	Xpa	-0.567102	0.02	0.129613
Irs1	Pparg	-0.604539	0.02	0.129613
Ccl25	Grn	-0.604761	0.02	0.129613
FZd9	Kitl	-0.624387	0.02	0.129613
Ccl25	Nudt1	-0.644088	0.02	0.129613
FZd9	Muribaculaceae_Gn	-0.656652	0.02	0.129613
FZd9	Htra2	-0.683149	0.02	0.129613
Vwf	Muribaculaceae_Gn	-0.706	0.02	0.129613
Hsp90b1	HMGB1	0.899725	0.04	0.211828
Mt1	Mmp15	0.768461	0.04	0.211828
Msra	Ctnnb1	0.744739	0.04	0.211828
Mmp14	HMGB1	0.663773	0.04	0.211828
Xpa	Txn1	0.654868	0.04	0.211828
Nudt1	Hsp90b1	0.654679	0.04	0.211828
Mif	FzD4	0.644177	0.04	0.211828
Nudt1	Stub1	0.590894	0.04	0.211828
Lactobacillus_Gp	Sod2	0.58244	0.04	0.211828
Muribaculaceae_Gn	Dkkl1	0.56273	0.04	0.211828
Faecalibaculum_Gp	Muribaculaceae_Gn	0.545725	0.04	0.211828
Desulfovibrionaceae_Uncultured_Gn	Clock	0.542732	0.04	0.211828
FZd5	Dkkl1	0.541749	0.04	0.211828
Colidextribacter_Gn	Helicobacter_Gn	0.541333	0.04	0.211828
Dubosiella_Gp	Ctnnb1	0.524537	0.04	0.211828
Tnfrsf11b	Ctnnb1	0.497789	0.04	0.211828
Faecalibaculum_Gp	Ctnnb1	0.493718	0.04	0.211828
Turicibacter_Gp	Bifidobacterium_Gp	0.482407	0.04	0.211828
Il18	Vwf	0.473098	0.04	0.211828
Faecalibaculum_Gp	Dkkl1	0.454074	0.04	0.211828
Faecalibaculum_Gp	Htra2	0.447679	0.04	0.211828
Igfbp5	Mmp15	0.447288	0.04	0.211828
Parabacteroides_Gn	Enterobacteriaceae_Unc_Gn	0.445647	0.04	0.211828
Candidatus_Saccharimonas_Gp	Bacteroides_Gn	0.435143	0.04	0.211828
Xpa	Cdk7	0.421444	0.04	0.211828
Candidatus_Saccharimonas_Gp	Muribaculaceae_Gn	0.420509	0.04	0.211828
Clostridia_UCG.014_Gp	Clostridium_sensu_stricto_1_Gp	0.418418	0.04	0.211828
Lachnospiraceae_Unc_Gp	Gastranaerophilales_Gn	0.412067	0.04	0.211828
Ctnnb1	Bacteroides_Gn	0.411677	0.04	0.211828
Prevotellaceae_UCG.001_Gn	Bifidobacterium_Gp	0.411393	0.04	0.211828
Igfbp5	Alistipes_Gn	0.410227	0.04	0.211828
Bifidobacterium_Gp	Kitl	0.409847	0.04	0.211828
Rikenellaceae_RC9_gut_group_Gn	Bifidobacterium_Gp	0.400216	0.04	0.211828
Ghr	Il18	0.388692	0.04	0.211828
Rikenella_Gn	Wnt2b	0.387755	0.04	0.211828
Dkkl1	Grn	0.377267	0.04	0.211828
Monoglobus_Gp	Tnfrsf11b	0.363724	0.04	0.211828
Candidatus_Saccharimonas_Gp	Pparg	0.360251	0.04	0.211828
Desulfovibrionaceae_Uncultured_Gn	Igfbp5	0.35216	0.04	0.211828
Akkermansia_Gn	Jund	0.345407	0.04	0.211828
Alistipes_Gn	Ghr	0.332037	0.04	0.211828
Helicobacter_Gn	Ghr	0.330533	0.04	0.211828
Akkermansia_Gn	Dkkl1	0.252872	0.04	0.211828
Myc	Vwf	0.250592	0.04	0.211828
Wnt6	Dvl1	-0.21678	0.04	0.211828
Vwf	Clostridia_UCG.014_Gp	-0.2951	0.04	0.211828
Wnt2b	RF39_Gp	-0.31823	0.04	0.211828
Ghr	RF39_Gp	-0.335011	0.04	0.211828
Desulfovibrionaceae_Uncultured_Gn	Pparg	-0.347997	0.04	0.211828
Wnt2b	Faecalibaculum_Gp	-0.350629	0.04	0.211828
Desulfovibrionaceae_Uncultured_Gn	Ctnnb1	-0.364294	0.04	0.211828
Ghr	Turicibacter_Gp	-0.372722	0.04	0.211828
Dvl1	Turicibacter_Gp	-0.37528	0.04	0.211828
Colidextribacter_Gn	Parasutterella_Gn	-0.377384	0.04	0.211828
Xpa	RF39_Gp	-0.379311	0.04	0.211828
Wnt2b	Candidatus_Saccharimonas_Gp	-0.384562	0.04	0.211828
Wnt6	Txn1	-0.388834	0.04	0.211828
Lachnospiraceae_Unc_Gp	Wnt6	-0.403466	0.04	0.211828
Helicobacter_Gn	Msra	-0.414217	0.04	0.211828
Monoglobus_Gp	Kitl	-0.422483	0.04	0.211828
Lachnospiraceae_NK4A136_group_Gp	Turicibacter_Gp	-0.426405	0.04	0.211828
Wnt2b	Parasutterella_Gn	-0.430162	0.04	0.211828
Ccl25	Dkkl1	-0.436615	0.04	0.211828
Ccl25	Mmp14	-0.444277	0.04	0.211828
Helicobacter_Gn	Ctnnb1	-0.454532	0.04	0.211828
Enterobacteriaceae_Unc_Gn	Hsp90b1	-0.456946	0.04	0.211828
Xpa	Bifidobacterium_Gp	-0.464107	0.04	0.211828
Gastranaerophilales_Gn	Clock	-0.481955	0.04	0.211828
Rikenella_Gn	Cdk7	-0.484692	0.04	0.211828
Ccl25	Cdk7	-0.514311	0.04	0.211828
Colidextribacter_Gn	Cdk7	-0.52431	0.04	0.211828
Dvl1	Htra2	-0.534342	0.04	0.211828
Rikenellaceae_RC9_gut_group_Gn	Monoglobus_Gp	-0.545916	0.04	0.211828
Mt1	Bifidobacterium_Gp	-0.555334	0.04	0.211828
Dvl1	Muribaculaceae_Gn	-0.617305	0.04	0.211828
Socs2	Bifidobacterium_Gp	-0.65407	0.04	0.211828
Myc	FZd5	-0.662652	0.04	0.211828
Clock	Clostridia_UCG.014_Gp	-0.668747	0.04	0.211828
Colidextribacter_Gn	HMGB1	-0.750633	0.04	0.211828
Ccl25	HMGB1	-0.827914	0.04	0.211828
Ccl25	Mmp15	-0.993594	0.04	0.211828
Dvl1	Cdk7	-0.186562	0.06	0.274386
FZd9	Clostridia_UCG.014_Gp	-0.224668	0.06	0.274386
Lachnospiraceae_Unc_Gp	Prevotellaceae_UCG.001_Gn	-0.246759	0.06	0.274386
Myc	RF39_Gp	-0.314124	0.06	0.274386
Prevotellaceae_NK3B31_group_Gn	Muribaculaceae_Gn	-0.321111	0.06	0.274386
Lachnospiraceae_NK4A136_group_Gp	Htra2	-0.333102	0.06	0.274386
Oscillibacter_Gn	Wnt6	-0.334724	0.06	0.274386
Desulfovibrionaceae_Uncultured_Gn	Candidatus_Saccharimonas_Gp	-0.338116	0.06	0.274386
Desulfovibrionaceae_Uncultured_Gn	Dkkl1	-0.34493	0.06	0.274386
Wnt2b	Dkkl1	-0.353027	0.06	0.274386
Oscillibacter_Gn	Ccl25	-0.353498	0.06	0.274386
FZd9	Cdk7	-0.368264	0.06	0.274386
Myc	Faecalibaculum_Gp	-0.372799	0.06	0.274386
Lachnospiraceae_Unc_Gp	Cdk7	-0.399122	0.06	0.274386
Lcn2	Parasutterella_Gn	-0.410092	0.06	0.274386
Wnt6	Mif	-0.424772	0.06	0.274386
Mt1	Parasutterella_Gn	-0.431035	0.06	0.274386
Nudt1	Bifidobacterium_Gp	-0.4404	0.06	0.274386
Rikenellaceae_RC9_gut_group_Gn	Nudt1	-0.467115	0.06	0.274386
Muribaculum_Gn	Jund	-0.471566	0.06	0.274386
Mmp7	Turicibacter_Gp	-0.472101	0.06	0.274386
Wnt6	Hsp90b1	-0.484945	0.06	0.274386
Rikenellaceae_RC9_gut_group_Gn	Socs2	-0.48843	0.06	0.274386
Mmp7	Clostridium_sensu_stricto_1_Gp	-0.522148	0.06	0.274386
Monoglobus_Gp	Htra2	-0.531259	0.06	0.274386
Prevotellaceae_UCG.001_Gn	Mmp15	-0.562027	0.06	0.274386
Mmp7	Muribaculaceae_Gn	-0.564321	0.06	0.274386
Clock	RF39_Gp	-0.578199	0.06	0.274386
Akkermansia_Gn	Bacteroides_Gn	-0.58463	0.06	0.274386
Colidextribacter_Gn	FZd5	-0.585852	0.06	0.274386
Prevotellaceae_UCG.001_Gn	Jund	-0.645459	0.06	0.274386
Alistipes_Gn	Jund	-0.686161	0.06	0.274386
Mmp15	Bifidobacterium_Gp	-0.706064	0.06	0.274386
FZd9	Msra	-0.733211	0.06	0.274386
Stub1	HMGB1	0.903588	0.06	0.274386
Hsp90b1	Stub1	0.799652	0.06	0.274386
Msra	Pparg	0.717318	0.06	0.274386
Il18	HMGB1	0.700657	0.06	0.274386
Kitl	Dkkl1	0.700058	0.06	0.274386
Sod2	Stub1	0.643956	0.06	0.274386
Xpa	Mif	0.638146	0.06	0.274386
Msra	Stub1	0.623048	0.06	0.274386
Socs2	Xpa	0.613259	0.06	0.274386
Hsp90b1	Cdk7	0.587455	0.06	0.274386
Msra	Grn	0.583336	0.06	0.274386
Nudt1	Ctsb	0.572775	0.06	0.274386
Mmp14	Stub1	0.546296	0.06	0.274386
Prevotellaceae_UCG.001_Gn	Parasutterella_Gn	0.540237	0.06	0.274386
Parasutterella_Gn	Cdk7	0.534391	0.06	0.274386
Il18	Socs2	0.532506	0.06	0.274386
Socs2	Txn1	0.532002	0.06	0.274386
Muribaculaceae_Gn	Pparg	0.522968	0.06	0.274386
Clostridium_sensu_stricto_1_Gp	Bifidobacterium_Gp	0.513432	0.06	0.274386
Dubosiella_Gp	Jund	0.485899	0.06	0.274386
Wnt2b	Wnt6	0.482041	0.06	0.274386
Sod2	Bacteroides_Gn	0.475492	0.06	0.274386
Mt1	Tnfrsf11b	0.473165	0.06	0.274386
Clostridium_sensu_stricto_1_Gp	Pparg	0.472424	0.06	0.274386
Turicibacter_Gp	Dkkl1	0.453394	0.06	0.274386
Desulfovibrionaceae_Uncultured_Gn	Monoglobus_Gp	0.447872	0.06	0.274386
Sod2	Txn1	0.433873	0.06	0.274386
Candidatus_Saccharimonas_Gp	Dubosiella_Gp	0.408715	0.06	0.274386
Parasutterella_Gn	Dkkl1	0.401468	0.06	0.274386
Mif	Cdk7	0.386027	0.06	0.274386
FZd9	Il18	0.370257	0.06	0.274386
Bifidobacterium_Gp	Htra2	0.35084	0.06	0.274386
Clostridia_UCG.014_Gp	Muribaculaceae_Gn	0.290794	0.06	0.274386
Mt1	Dvl1	0.250046	0.06	0.274386
Bifidobacterium_Gp	Lactobacillus_Gp	0.209566	0.06	0.274386
Enterobacteriaceae_Unc_Gn	Dvl1	0.146927	0.06	0.274386
Dvl1	Ctsb	-0.155359	0.08	0.323586
Dvl1	Sod2	-0.257883	0.08	0.323586
Helicobacter_Gn	Pparg	-0.297496	0.08	0.323586
Enterobacteriaceae_Unc_Gn	Mif	-0.302044	0.08	0.323586
Myc	Clostridium_sensu_stricto_1_Gp	-0.331087	0.08	0.323586
Dvl1	Bacteroides_Gn	-0.354881	0.08	0.323586
Irs1	Muribaculaceae_Gn	-0.379526	0.08	0.323586
Igfbp5	Lactobacillus_Gp	-0.390476	0.08	0.323586
Parabacteroides_Gn	Nudt1	-0.391848	0.08	0.323586
Mmp14	Clostridia_UCG.014_Gp	-0.399725	0.08	0.323586
Dvl1	Dkkl1	-0.408566	0.08	0.323586
RF39_Gp	Stub1	-0.409511	0.08	0.323586
Lachnospiraceae_Unc_Gp	Stub1	-0.424242	0.08	0.323586
Gastranaerophilales_Gn	FZd5	-0.426672	0.08	0.323586
Myc	Akkermansia_Gn	-0.429126	0.08	0.323586
FzD4	Faecalibaculum_Gp	-0.433739	0.08	0.323586
Myc	Parasutterella_Gn	-0.437216	0.08	0.323586
Dvl1	Bifidobacterium_Gp	-0.438572	0.08	0.323586
Wnt6	Nudt1	-0.440435	0.08	0.323586
Alistipes_Gn	Prevotellaceae_NK3B31_group_Gn	-0.442307	0.08	0.323586
Helicobacter_Gn	Jund	-0.448011	0.08	0.323586
FZd9	Ctsb	-0.449752	0.08	0.323586
Socs2	Parasutterella_Gn	-0.463965	0.08	0.323586
Helicobacter_Gn	Htra2	-0.468742	0.08	0.323586
Clostridia_UCG.014_Gp	Jund	-0.493487	0.08	0.323586
Muribaculum_Gn	Monoglobus_Gp	-0.49649	0.08	0.323586
Colidextribacter_Gn	Jund	-0.56706	0.08	0.323586
Prevotellaceae_UCG.001_Gn	Mt1	-0.571886	0.08	0.323586
Ghr	Candidatus_Saccharimonas_Gp	-0.595772	0.08	0.323586
Rikenellaceae_RC9_gut_group_Gn	HMGB1	-0.621043	0.08	0.323586
Dvl1	Clostridium_sensu_stricto_1_Gp	-0.621408	0.08	0.323586
Muribaculum_Gn	Dvl1	-0.678877	0.08	0.323586
Ghr	Mt1	-0.705588	0.08	0.323586
Nudt1	HMGB1	0.808751	0.08	0.323586
Mmp14	FzD4	0.788643	0.08	0.323586
Nudt1	Jund	0.641375	0.08	0.323586
Muribaculaceae_Gn	Ctnnb1	0.590985	0.08	0.323586
Lachnospiraceae_Unc_Gp	FzD4	0.584762	0.08	0.323586
Jund	Ctsb	0.565446	0.08	0.323586
Socs2	Nudt1	0.554381	0.08	0.323586
Il18	Stub1	0.512913	0.08	0.323586
Muribaculum_Gn	Parasutterella_Gn	0.506722	0.08	0.323586
Lactobacillus_Gp	Jund	0.506141	0.08	0.323586
Prevotellaceae_NK3B31_group_Gn	Dvl1	0.488896	0.08	0.323586
Myc	Parabacteroides_Gn	0.485894	0.08	0.323586
Dubosiella_Gp	Bifidobacterium_Gp	0.481917	0.08	0.323586
Muribaculaceae_Gn	Sod2	0.461722	0.08	0.323586
Turicibacter_Gp	Muribaculaceae_Gn	0.440661	0.08	0.323586
Rikenella_Gn	Igfbp5	0.43806	0.08	0.323586
Lachnospiraceae_NK4A136_group_Gp	Wnt2b	0.426447	0.08	0.323586
Turicibacter_Gp	Jund	0.414568	0.08	0.323586
Rikenellaceae_RC9_gut_group_Gn	Ghr	0.409763	0.08	0.323586
Il18	Cdk7	0.409181	0.08	0.323586
Ctnnb1	Ctsb	0.404868	0.08	0.323586
Myc	Wnt2b	0.400748	0.08	0.323586
Lcn2	Nudt1	0.366689	0.08	0.323586
FzD4	Hsp90b1	0.360004	0.08	0.323586
Lachnospiraceae_NK4A136_group_Gp	Lcn2	0.358934	0.08	0.323586
Tnfrsf11b	Lactobacillus_Gp	0.352189	0.08	0.323586
Akkermansia_Gn	Faecalibaculum_Gp	0.342312	0.08	0.323586
Lcn2	Wnt6	0.341988	0.08	0.323586
Wnt6	Clostridium_sensu_stricto_1_Gp	0.339864	0.08	0.323586
Faecalibaculum_Gp	Sod2	0.335835	0.08	0.323586
Dkkl1	Stub1	0.332549	0.08	0.323586
Muribaculaceae_Gn	Bacteroides_Gn	0.327466	0.08	0.323586
Lachnospiraceae_NK4A136_group_Gp	Il18	0.300175	0.08	0.323586
Irs1	Xpa	0.297858	0.08	0.323586
Xpa	HMGB1	0.669308	0.1	0.367136
Myc	Clock	0.626744	0.1	0.367136
Sod2	Hsp90b1	0.603312	0.1	0.367136
Mmp7	Ccl25	0.602229	0.1	0.367136
Prevotellaceae_UCG.001_Gn	Ghr	0.546367	0.1	0.367136
Socs2	Grn	0.52687	0.1	0.367136
Bifidobacterium_Gp	Muribaculaceae_Gn	0.521159	0.1	0.367136
Sod2	Grn	0.516968	0.1	0.367136
Helicobacter_Gn	FzD4	0.504461	0.1	0.367136
Monoglobus_Gp	Vwf	0.49813	0.1	0.367136
Colidextribacter_Gn	Alistipes_Gn	0.479158	0.1	0.367136
Prevotellaceae_NK3B31_group_Gn	Xpa	0.475871	0.1	0.367136
Prevotellaceae_NK3B31_group_Gn	Vwf	0.445768	0.1	0.367136
Nudt1	FzD4	0.435548	0.1	0.367136
Lachnospiraceae_Unc_Gp	Helicobacter_Gn	0.4196	0.1	0.367136
Clostridium_sensu_stricto_1_Gp	Dkkl1	0.406944	0.1	0.367136
Myc	Mmp14	0.405163	0.1	0.367136
Clostridia_UCG.014_Gp	Turicibacter_Gp	0.393361	0.1	0.367136
Myc	Igfbp5	0.389322	0.1	0.367136
Msra	Bacteroides_Gn	0.384761	0.1	0.367136
Parabacteroides_Gn	Alistipes_Gn	0.382674	0.1	0.367136
Lachnospiraceae_NK4A136_group_Gp	Desulfovibrionaceae_Uncultured_Gn	0.378181	0.1	0.367136
Lachnospiraceae_NK4A136_group_Gp	Bacteroides_Gn	0.371202	0.1	0.367136
Clostridia_UCG.014_Gp	Dubosiella_Gp	0.36781	0.1	0.367136
Lachnospiraceae_NK4A136_group_Gp	Mmp14	0.362325	0.1	0.367136
Rikenellaceae_RC9_gut_group_Gn	Faecalibaculum_Gp	0.35711	0.1	0.367136
Dubosiella_Gp	Msra	0.348873	0.1	0.367136
Kitl	Bacteroides_Gn	0.275629	0.1	0.367136
Tnfrsf11b	Faecalibaculum_Gp	0.272378	0.1	0.367136
Parasutterella_Gn	Msra	0.266803	0.1	0.367136
Wnt2b	Vwf	0.25353	0.1	0.367136
Akkermansia_Gn	Muribaculaceae_Gn	-0.163449	0.1	0.367136
Vwf	Ctsb	-0.173989	0.1	0.367136
Colidextribacter_Gn	Akkermansia_Gn	-0.231143	0.1	0.367136
Lachnospiraceae_Unc_Gp	Irs1	-0.270789	0.1	0.367136
Rikenellaceae_RC9_gut_group_Gn	FzD4	-0.296155	0.1	0.367136
Ccl25	Il18	-0.297573	0.1	0.367136
Rikenella_Gn	Kitl	-0.332993	0.1	0.367136
Oscillibacter_Gn	Enterobacteriaceae_Unc_Gn	-0.337653	0.1	0.367136
Rikenella_Gn	Pparg	-0.341625	0.1	0.367136
Monoglobus_Gp	Faecalibaculum_Gp	-0.341765	0.1	0.367136
Myc	Htra2	-0.3617	0.1	0.367136
Helicobacter_Gn	FZd5	-0.384769	0.1	0.367136
Mmp7	Dubosiella_Gp	-0.387209	0.1	0.367136
Clock	Dubosiella_Gp	-0.402069	0.1	0.367136
Mmp14	Faecalibaculum_Gp	-0.403362	0.1	0.367136
Wnt2b	Tnfrsf11b	-0.419247	0.1	0.367136
Mmp7	Candidatus_Saccharimonas_Gp	-0.428822	0.1	0.367136
Wnt2b	Clostridia_UCG.014_Gp	-0.458815	0.1	0.367136
Irs1	Mt1	-0.465324	0.1	0.367136
Prevotellaceae_UCG.001_Gn	Grn	-0.467989	0.1	0.367136
Lachnospiraceae_Unc_Gp	Clock	-0.496725	0.1	0.367136
Gastranaerophilales_Gn	Mt1	-0.507989	0.1	0.367136
Helicobacter_Gn	Muribaculaceae_Gn	-0.540513	0.1	0.367136
Rikenellaceae_RC9_gut_group_Gn	Jund	-0.554228	0.1	0.367136
Dvl1	Ctnnb1	-0.566677	0.1	0.367136
Mmp7	Dkkl1	-0.573896	0.1	0.367136
Mmp14	Clostridium_sensu_stricto_1_Gp	-0.57984	0.1	0.367136
Myc	Lactobacillus_Gp	-0.615193	0.1	0.367136
Mmp7	Vwf	0.633684	0.12	0.408
Akkermansia_Gn	RF39_Gp	0.574469	0.12	0.408
Il18	Xpa	0.553111	0.12	0.408
Monoglobus_Gp	Dvl1	0.538823	0.12	0.408
Clostridium_sensu_stricto_1_Gp	Htra2	0.512238	0.12	0.408
Socs2	Mif	0.499263	0.12	0.408
Wnt6	Turicibacter_Gp	0.494544	0.12	0.408
Muribaculaceae_Gn	Htra2	0.487992	0.12	0.408
Lactobacillus_Gp	Ctsb	0.449924	0.12	0.408
Gastranaerophilales_Gn	Muribaculum_Gn	0.449583	0.12	0.408
Monoglobus_Gp	Socs2	0.448521	0.12	0.408
Rikenella_Gn	Mmp7	0.408666	0.12	0.408
Parabacteroides_Gn	Prevotellaceae_UCG.001_Gn	0.407196	0.12	0.408
Clostridia_UCG.014_Gp	Lactobacillus_Gp	0.397729	0.12	0.408
Muribaculum_Gn	Ghr	0.375579	0.12	0.408
Msra	Txn1	0.375145	0.12	0.408
Turicibacter_Gp	Kitl	0.355728	0.12	0.408
Irs1	Mmp14	0.354905	0.12	0.408
Lachnospiraceae_NK4A136_group_Gp	Clock	0.32732	0.12	0.408
Helicobacter_Gn	Gastranaerophilales_Gn	0.325475	0.12	0.408
Helicobacter_Gn	Mmp14	0.320684	0.12	0.408
Lcn2	Il18	0.306976	0.12	0.408
Wnt2b	Il18	0.3023	0.12	0.408
Candidatus_Saccharimonas_Gp	Bifidobacterium_Gp	0.218176	0.12	0.408
Dvl1	Tnfrsf11b	0.198303	0.12	0.408
Alistipes_Gn	RF39_Gp	-0.163922	0.12	0.408
Dvl1	Lactobacillus_Gp	-0.213572	0.12	0.408
Muribaculum_Gn	Akkermansia_Gn	-0.235949	0.12	0.408
Ccl25	Akkermansia_Gn	-0.245224	0.12	0.408
Lcn2	Faecalibaculum_Gp	-0.273207	0.12	0.408
Rikenella_Gn	Bifidobacterium_Gp	-0.278272	0.12	0.408
Ccl25	Bacteroides_Gn	-0.301802	0.12	0.408
Igfbp5	FZd5	-0.310477	0.12	0.408
Clock	Lactobacillus_Gp	-0.315246	0.12	0.408
Oscillibacter_Gn	Faecalibaculum_Gp	-0.316913	0.12	0.408
Helicobacter_Gn	Lactobacillus_Gp	-0.322453	0.12	0.408
Lcn2	Pparg	-0.327028	0.12	0.408
Prevotellaceae_UCG.001_Gn	Dkkl1	-0.327981	0.12	0.408
Rikenellaceae_RC9_gut_group_Gn	Bacteroides_Gn	-0.333635	0.12	0.408
Rikenella_Gn	Ctnnb1	-0.333823	0.12	0.408
Clock	Clostridium_sensu_stricto_1_Gp	-0.364673	0.12	0.408
Bifidobacterium_Gp	Jund	-0.378392	0.12	0.408
Monoglobus_Gp	Dubosiella_Gp	-0.398346	0.12	0.408
Desulfovibrionaceae_Uncultured_Gn	Clostridia_UCG.014_Gp	-0.399047	0.12	0.408
Lachnospiraceae_Unc_Gp	Sod2	-0.408573	0.12	0.408
Colidextribacter_Gn	Ctnnb1	-0.441445	0.12	0.408
Lachnospiraceae_NK4A136_group_Gp	Parasutterella_Gn	-0.447764	0.12	0.408
Rikenellaceae_RC9_gut_group_Gn	Mif	-0.501396	0.12	0.408
Xpa	Clostridium_sensu_stricto_1_Gp	-0.503922	0.12	0.408
Prevotellaceae_UCG.001_Gn	Mif	-0.519439	0.12	0.408
FZd9	Sod2	-0.646308	0.12	0.408
FzD4	Dvl1	0.671141	0.14	0.440859
Clock	Xpa	0.586754	0.14	0.440859
Mif	Jund	0.568757	0.14	0.440859
Htra2	Stub1	0.5525	0.14	0.440859
Myc	Alistipes_Gn	0.549397	0.14	0.440859
Clock	Socs2	0.527205	0.14	0.440859
FZd5	Sod2	0.488705	0.14	0.440859
Lachnospiraceae_NK4A136_group_Gp	FzD4	0.481645	0.14	0.440859
Xpa	Nudt1	0.478034	0.14	0.440859
Kitl	Stub1	0.4443	0.14	0.440859
Helicobacter_Gn	Myc	0.443412	0.14	0.440859
Prevotellaceae_NK3B31_group_Gn	Mif	0.439663	0.14	0.440859
Clock	Mmp14	0.436588	0.14	0.440859
Tnfrsf11b	Msra	0.395136	0.14	0.440859
Muribaculum_Gn	Turicibacter_Gp	0.386388	0.14	0.440859
Oscillibacter_Gn	Ghr	0.382063	0.14	0.440859
Desulfovibrionaceae_Uncultured_Gn	Mt1	0.370069	0.14	0.440859
Igfbp5	Mt1	0.369894	0.14	0.440859
Wnt2b	FZd9	0.359871	0.14	0.440859
Htra2	Bacteroides_Gn	0.353206	0.14	0.440859
Desulfovibrionaceae_Uncultured_Gn	Mmp7	0.348536	0.14	0.440859
Prevotellaceae_NK3B31_group_Gn	Akkermansia_Gn	0.343756	0.14	0.440859
Mmp14	Ctsb	0.334045	0.14	0.440859
Irs1	Grn	0.333435	0.14	0.440859
Myc	Lcn2	0.327993	0.14	0.440859
Bacteroides_Gn	Cdk7	0.294845	0.14	0.440859
Clostridium_sensu_stricto_1_Gp	Msra	0.293526	0.14	0.440859
Igfbp5	Bacteroides_Gn	0.288734	0.14	0.440859
Colidextribacter_Gn	Rikenella_Gn	0.263839	0.14	0.440859
Mt1	Xpa	0.237149	0.14	0.440859
Lachnospiraceae_Unc_Gp	Monoglobus_Gp	0.214023	0.14	0.440859
Rikenellaceae_RC9_gut_group_Gn	Akkermansia_Gn	0.166221	0.14	0.440859
Myc	Dvl1	0.160602	0.14	0.440859
Ghr	Faecalibaculum_Gp	-0.221782	0.14	0.440859
Enterobacteriaceae_Unc_Gn	Msra	-0.230228	0.14	0.440859
Muribaculum_Gn	Msra	-0.24078	0.14	0.440859
Parabacteroides_Gn	Turicibacter_Gp	-0.251619	0.14	0.440859
Lachnospiraceae_Unc_Gp	Parasutterella_Gn	-0.262278	0.14	0.440859
Helicobacter_Gn	Kitl	-0.262863	0.14	0.440859
Wnt6	Prevotellaceae_NK3B31_group_Gn	-0.26757	0.14	0.440859
Akkermansia_Gn	Hsp90b1	-0.285154	0.14	0.440859
Ghr	Monoglobus_Gp	-0.295046	0.14	0.440859
Irs1	Dkkl1	-0.30596	0.14	0.440859
Oscillibacter_Gn	FZd5	-0.316226	0.14	0.440859
Parabacteroides_Gn	Hsp90b1	-0.319829	0.14	0.440859
Desulfovibrionaceae_Uncultured_Gn	Msra	-0.326569	0.14	0.440859
Lachnospiraceae_NK4A136_group_Gp	RF39_Gp	-0.334562	0.14	0.440859
Rikenella_Gn	Jund	-0.346374	0.14	0.440859
Il18	Pparg	-0.353251	0.14	0.440859
Clostridium_sensu_stricto_1_Gp	Txn1	-0.381328	0.14	0.440859
Muribaculum_Gn	Nudt1	-0.428554	0.14	0.440859
Irs1	Ctnnb1	-0.429224	0.14	0.440859
Prevotellaceae_UCG.001_Gn	Nudt1	-0.445201	0.14	0.440859
Mmp7	Pparg	-0.515401	0.14	0.440859
Socs2	Clostridia_UCG.014_Gp	-0.530551	0.14	0.440859
Vwf	Dvl1	0.946249	0.16	0.473342
Sod2	HMGB1	0.781803	0.16	0.473342
Dkkl1	HMGB1	0.553845	0.16	0.473342
Muribaculum_Gn	Htra2	0.474748	0.16	0.473342
Rikenella_Gn	Socs2	0.467783	0.16	0.473342
Lachnospiraceae_NK4A136_group_Gp	Alistipes_Gn	0.413955	0.16	0.473342
Bacteroides_Gn	Ctsb	0.383775	0.16	0.473342
Myc	Socs2	0.371161	0.16	0.473342
Socs2	Dkkl1	0.366115	0.16	0.473342
Prevotellaceae_NK3B31_group_Gn	Jund	0.349207	0.16	0.473342
Dubosiella_Gp	Sod2	0.347663	0.16	0.473342
Lachnospiraceae_Unc_Gp	RF39_Gp	0.309207	0.16	0.473342
Helicobacter_Gn	Parabacteroides_Gn	0.271774	0.16	0.473342
Helicobacter_Gn	Wnt2b	0.244748	0.16	0.473342
FZd9	Enterobacteriaceae_Unc_Gn	0.228542	0.16	0.473342
Desulfovibrionaceae_Uncultured_Gn	Alistipes_Gn	0.226749	0.16	0.473342
Wnt6	Bifidobacterium_Gp	0.222986	0.16	0.473342
Prevotellaceae_NK3B31_group_Gn	Msra	0.202884	0.16	0.473342
Muribaculaceae_Gn	FZd5	0.182947	0.16	0.473342
Myc	Muribaculaceae_Gn	0.159666	0.16	0.473342
FZd9	RF39_Gp	-0.208832	0.16	0.473342
Lachnospiraceae_Unc_Gp	Kitl	-0.222903	0.16	0.473342
Alistipes_Gn	Enterobacteriaceae_Unc_Gn	-0.231797	0.16	0.473342
Monoglobus_Gp	Akkermansia_Gn	-0.236468	0.16	0.473342
Parabacteroides_Gn	Msra	-0.247078	0.16	0.473342
FzD4	Bacteroides_Gn	-0.282173	0.16	0.473342
Lachnospiraceae_Unc_Gp	Htra2	-0.293878	0.16	0.473342
Desulfovibrionaceae_Uncultured_Gn	Muribaculaceae_Gn	-0.298084	0.16	0.473342
Prevotellaceae_UCG.001_Gn	Monoglobus_Gp	-0.2998	0.16	0.473342
Rikenellaceae_RC9_gut_group_Gn	Candidatus_Saccharimonas_Gp	-0.313488	0.16	0.473342
Parabacteroides_Gn	Xpa	-0.333408	0.16	0.473342
Prevotellaceae_UCG.001_Gn	Txn1	-0.335817	0.16	0.473342
Wnt6	Grn	-0.338199	0.16	0.473342
Mmp7	Faecalibaculum_Gp	-0.352674	0.16	0.473342
Helicobacter_Gn	Cdk7	-0.360686	0.16	0.473342
Clostridia_UCG.014_Gp	Grn	-0.370276	0.16	0.473342
Colidextribacter_Gn	Faecalibaculum_Gp	-0.384895	0.16	0.473342
FzD4	Dkkl1	-0.388094	0.16	0.473342
FzD4	Parasutterella_Gn	-0.388518	0.16	0.473342
Wnt6	Socs2	-0.388655	0.16	0.473342
Il18	Ctnnb1	-0.390215	0.16	0.473342
Wnt2b	FZd5	-0.392991	0.16	0.473342
Rikenella_Gn	Parasutterella_Gn	-0.400781	0.16	0.473342
Rikenellaceae_RC9_gut_group_Gn	Mmp15	-0.408528	0.16	0.473342
Colidextribacter_Gn	Ctsb	-0.419176	0.16	0.473342
Gastranaerophilales_Gn	Xpa	-0.51297	0.16	0.473342
Myc	Jund	-0.530766	0.16	0.473342
Muribaculum_Gn	HMGB1	-0.628978	0.16	0.473342
Clock	Il18	0.657653	0.18	0.50152
FzD4	Vwf	0.618053	0.18	0.50152
Sod2	Jund	0.542393	0.18	0.50152
Lachnospiraceae_NK4A136_group_Gp	Lachnospiraceae_Unc_Gp	0.507521	0.18	0.50152
Socs2	Mmp14	0.440238	0.18	0.50152
Candidatus_Saccharimonas_Gp	Lactobacillus_Gp	0.428543	0.18	0.50152
Socs2	Sod2	0.388921	0.18	0.50152
Pparg	Ctsb	0.371778	0.18	0.50152
Desulfovibrionaceae_Uncultured_Gn	Il18	0.362396	0.18	0.50152
Turicibacter_Gp	Msra	0.362083	0.18	0.50152
Alistipes_Gn	Bacteroides_Gn	0.357952	0.18	0.50152
Dkkl1	Txn1	0.328844	0.18	0.50152
Alistipes_Gn	Muribaculaceae_Gn	0.320386	0.18	0.50152
Oscillibacter_Gn	Rikenellaceae_RC9_gut_group_Gn	0.307068	0.18	0.50152
Mmp7	Prevotellaceae_NK3B31_group_Gn	0.306293	0.18	0.50152
Socs2	Tnfrsf11b	0.304972	0.18	0.50152
Il18	Jund	0.2965	0.18	0.50152
Rikenella_Gn	FzD4	0.289597	0.18	0.50152
Prevotellaceae_NK3B31_group_Gn	FzD4	0.282446	0.18	0.50152
Clock	Sod2	0.223675	0.18	0.50152
Parabacteroides_Gn	Muribaculaceae_Gn	0.219243	0.18	0.50152
Myc	Nudt1	0.17743	0.18	0.50152
Mmp7	Bifidobacterium_Gp	-0.225624	0.18	0.50152
Parabacteroides_Gn	RF39_Gp	-0.230144	0.18	0.50152
Mmp14	RF39_Gp	-0.231086	0.18	0.50152
Colidextribacter_Gn	Dubosiella_Gp	-0.262241	0.18	0.50152
Mmp7	Clostridia_UCG.014_Gp	-0.269798	0.18	0.50152
Il18	Faecalibaculum_Gp	-0.28461	0.18	0.50152
Prevotellaceae_UCG.001_Gn	Akkermansia_Gn	-0.288901	0.18	0.50152
FzD4	Turicibacter_Gp	-0.289431	0.18	0.50152
Helicobacter_Gn	Bifidobacterium_Gp	-0.305608	0.18	0.50152
FzD4	Dubosiella_Gp	-0.307318	0.18	0.50152
Igfbp5	Mmp7	-0.315389	0.18	0.50152
Mmp14	Candidatus_Saccharimonas_Gp	-0.319028	0.18	0.50152
Prevotellaceae_UCG.001_Gn	FzD4	-0.323363	0.18	0.50152
RF39_Gp	Hsp90b1	-0.325018	0.18	0.50152
Igfbp5	Clostridia_UCG.014_Gp	-0.325072	0.18	0.50152
Il18	Lactobacillus_Gp	-0.328267	0.18	0.50152
Colidextribacter_Gn	Grn	-0.332228	0.18	0.50152
Enterobacteriaceae_Unc_Gn	Dubosiella_Gp	-0.334752	0.18	0.50152
Parabacteroides_Gn	Mmp14	-0.335717	0.18	0.50152
Helicobacter_Gn	Akkermansia_Gn	-0.347237	0.18	0.50152
Prevotellaceae_UCG.001_Gn	Mmp14	-0.417621	0.18	0.50152
Enterobacteriaceae_Unc_Gn	Stub1	-0.421525	0.18	0.50152
Rikenellaceae_RC9_gut_group_Gn	Mmp14	-0.445065	0.18	0.50152
Oscillibacter_Gn	Socs2	-0.464119	0.18	0.50152
Lachnospiraceae_Unc_Gp	HMGB1	-0.495995	0.18	0.50152
Muribaculum_Gn	Mif	-0.597106	0.18	0.50152
Muribaculum_Gn	Vwf	-0.64385	0.18	0.50152
Mmp7	Ghr	0.605637	0.2	0.524832
Xpa	Mmp14	0.579494	0.2	0.524832
Clock	Txn1	0.484612	0.2	0.524832
Mt1	Pparg	0.421902	0.2	0.524832
Irs1	Nudt1	0.38901	0.2	0.524832
Pparg	Stub1	0.35589	0.2	0.524832
Muribaculum_Gn	Rikenellaceae_RC9_gut_group_Gn	0.352404	0.2	0.524832
Muribaculum_Gn	Wnt6	0.343404	0.2	0.524832
Dubosiella_Gp	Ctsb	0.335301	0.2	0.524832
Mt1	Prevotellaceae_NK3B31_group_Gn	0.333351	0.2	0.524832
Prevotellaceae_NK3B31_group_Gn	Stub1	0.324112	0.2	0.524832
Lcn2	Bacteroides_Gn	0.322548	0.2	0.524832
Xpa	Ctsb	0.31661	0.2	0.524832
Helicobacter_Gn	Prevotellaceae_NK3B31_group_Gn	0.315964	0.2	0.524832
Mt1	Dkkl1	0.299643	0.2	0.524832
Prevotellaceae_NK3B31_group_Gn	Nudt1	0.294755	0.2	0.524832
Rikenella_Gn	Alistipes_Gn	0.286655	0.2	0.524832
Monoglobus_Gp	FzD4	0.278536	0.2	0.524832
FZd5	Cdk7	0.25679	0.2	0.524832
Ccl25	Dvl1	0.182144	0.2	0.524832
Monoglobus_Gp	Sod2	-0.211962	0.2	0.524832
Mif	RF39_Gp	-0.215429	0.2	0.524832
Wnt2b	Akkermansia_Gn	-0.215435	0.2	0.524832
Irs1	Dubosiella_Gp	-0.237436	0.2	0.524832
Wnt6	Vwf	-0.240181	0.2	0.524832
Ghr	Clostridia_UCG.014_Gp	-0.246353	0.2	0.524832
Lachnospiraceae_Unc_Gp	FZd9	-0.249812	0.2	0.524832
Oscillibacter_Gn	Tnfrsf11b	-0.259278	0.2	0.524832
Lachnospiraceae_Unc_Gp	Ghr	-0.259827	0.2	0.524832
Parabacteroides_Gn	Irs1	-0.269611	0.2	0.524832
Lcn2	Candidatus_Saccharimonas_Gp	-0.270145	0.2	0.524832
Lachnospiraceae_NK4A136_group_Gp	Pparg	-0.274242	0.2	0.524832
RF39_Gp	Txn1	-0.276984	0.2	0.524832
Desulfovibrionaceae_Uncultured_Gn	Jund	-0.282636	0.2	0.524832
Wnt2b	Htra2	-0.285611	0.2	0.524832
Colidextribacter_Gn	Dkkl1	-0.290115	0.2	0.524832
Il18	Dubosiella_Gp	-0.290171	0.2	0.524832
Wnt2b	Kitl	-0.314544	0.2	0.524832
Il18	RF39_Gp	-0.326581	0.2	0.524832
FZd9	Bacteroides_Gn	-0.327028	0.2	0.524832
Rikenellaceae_RC9_gut_group_Gn	Grn	-0.334955	0.2	0.524832
Wnt2b	Msra	-0.350926	0.2	0.524832
Socs2	Turicibacter_Gp	-0.354766	0.2	0.524832
Muribaculum_Gn	Grn	-0.361744	0.2	0.524832
Monoglobus_Gp	Clostridium_sensu_stricto_1_Gp	-0.394265	0.2	0.524832
Enterobacteriaceae_Unc_Gn	Kitl	-0.40588	0.2	0.524832
Colidextribacter_Gn	Lactobacillus_Gp	-0.40929	0.2	0.524832
Clock	Turicibacter_Gp	-0.417974	0.2	0.524832
Il18	Clostridia_UCG.014_Gp	-0.451961	0.2	0.524832
Ccl25	Stub1	-0.494572	0.2	0.524832
Ghr	Pparg	-0.509262	0.2	0.524832
Gastranaerophilales_Gn	Socs2	-0.537763	0.2	0.524832
Mmp14	Vwf	0.74398	0.22	0.54848
Msra	Hsp90b1	0.696427	0.22	0.54848
Mmp15	Nudt1	0.63337	0.22	0.54848
Mmp7	Dvl1	0.580055	0.22	0.54848
FZd9	Ghr	0.553701	0.22	0.54848
Mmp7	Xpa	0.470316	0.22	0.54848
Nudt1	Sod2	0.386493	0.22	0.54848
Mmp7	Clock	0.370291	0.22	0.54848
Prevotellaceae_NK3B31_group_Gn	Socs2	0.366054	0.22	0.54848
Tnfrsf11b	Muribaculaceae_Gn	0.360231	0.22	0.54848
Gastranaerophilales_Gn	Parasutterella_Gn	0.353707	0.22	0.54848
Clock	Mif	0.316433	0.22	0.54848
Turicibacter_Gp	Cdk7	0.313028	0.22	0.54848
Colidextribacter_Gn	Desulfovibrionaceae_Uncultured_Gn	0.29429	0.22	0.54848
Nudt1	Cdk7	0.293009	0.22	0.54848
Desulfovibrionaceae_Uncultured_Gn	Wnt2b	0.271591	0.22	0.54848
Desulfovibrionaceae_Uncultured_Gn	Mmp14	0.268308	0.22	0.54848
Desulfovibrionaceae_Uncultured_Gn	Xpa	0.259417	0.22	0.54848
Muribaculaceae_Gn	Hsp90b1	0.258761	0.22	0.54848
Dubosiella_Gp	Stub1	0.258487	0.22	0.54848
Faecalibaculum_Gp	Msra	0.254656	0.22	0.54848
Il18	FzD4	0.246837	0.22	0.54848
Rikenellaceae_RC9_gut_group_Gn	Kitl	0.234776	0.22	0.54848
Faecalibaculum_Gp	Cdk7	0.218053	0.22	0.54848
Lachnospiraceae_NK4A136_group_Gp	Mif	0.206298	0.22	0.54848
Myc	Mt1	0.178483	0.22	0.54848
Prevotellaceae_NK3B31_group_Gn	Clostridia_UCG.014_Gp	-0.184775	0.22	0.54848
Alistipes_Gn	Turicibacter_Gp	-0.230121	0.22	0.54848
Alistipes_Gn	Candidatus_Saccharimonas_Gp	-0.233933	0.22	0.54848
Parabacteroides_Gn	Akkermansia_Gn	-0.236164	0.22	0.54848
FZd9	Bifidobacterium_Gp	-0.247812	0.22	0.54848
Monoglobus_Gp	Dkkl1	-0.252766	0.22	0.54848
Wnt6	Tnfrsf11b	-0.275528	0.22	0.54848
Colidextribacter_Gn	Txn1	-0.293912	0.22	0.54848
Helicobacter_Gn	Clostridia_UCG.014_Gp	-0.298169	0.22	0.54848
Mif	Bifidobacterium_Gp	-0.333361	0.22	0.54848
Muribaculum_Gn	Txn1	-0.336348	0.22	0.54848
Wnt2b	Pparg	-0.346781	0.22	0.54848
Mmp14	Bifidobacterium_Gp	-0.347575	0.22	0.54848
Mmp14	Turicibacter_Gp	-0.356812	0.22	0.54848
Lachnospiraceae_NK4A136_group_Gp	FZd5	-0.382442	0.22	0.54848
Mmp7	Kitl	-0.4103	0.22	0.54848
FzD4	Htra2	-0.413776	0.22	0.54848
Prevotellaceae_UCG.001_Gn	HMGB1	-0.432446	0.22	0.54848
Rikenellaceae_RC9_gut_group_Gn	Dvl1	-0.456543	0.22	0.54848
Gastranaerophilales_Gn	HMGB1	-0.625515	0.22	0.54848
Ccl25	Msra	-0.626291	0.22	0.54848
Clock	HMGB1	0.542626	0.24	0.573945
Lactobacillus_Gp	Stub1	0.447683	0.24	0.573945
Mt1	Ctnnb1	0.373686	0.24	0.573945
Mt1	Sod2	0.34246	0.24	0.573945
Oscillibacter_Gn	Alistipes_Gn	0.33919	0.24	0.573945
Ccl25	Monoglobus_Gp	0.30098	0.24	0.573945
Xpa	Sod2	0.293961	0.24	0.573945
Lactobacillus_Gp	Bacteroides_Gn	0.285989	0.24	0.573945
Gastranaerophilales_Gn	Irs1	0.272319	0.24	0.573945
Lachnospiraceae_Unc_Gp	Mmp15	0.26284	0.24	0.573945
Lachnospiraceae_NK4A136_group_Gp	Nudt1	0.236526	0.24	0.573945
Myc	Hsp90b1	0.221969	0.24	0.573945
Mmp15	Monoglobus_Gp	0.201907	0.24	0.573945
Colidextribacter_Gn	FZd9	0.180911	0.24	0.573945
Parabacteroides_Gn	Bacteroides_Gn	-0.216381	0.24	0.573945
Enterobacteriaceae_Unc_Gn	Sod2	-0.218295	0.24	0.573945
Muribaculum_Gn	Candidatus_Saccharimonas_Gp	-0.22279	0.24	0.573945
Parabacteroides_Gn	Dkkl1	-0.23212	0.24	0.573945
FzD4	Cdk7	-0.233867	0.24	0.573945
Alistipes_Gn	Wnt6	-0.237216	0.24	0.573945
Lachnospiraceae_NK4A136_group_Gp	Dkkl1	-0.24787	0.24	0.573945
Dvl1	Pparg	-0.250007	0.24	0.573945
Lachnospiraceae_NK4A136_group_Gp	Bifidobacterium_Gp	-0.26725	0.24	0.573945
Bifidobacterium_Gp	Grn	-0.267926	0.24	0.573945
Lachnospiraceae_NK4A136_group_Gp	Ctnnb1	-0.276402	0.24	0.573945
Igfbp5	Tnfrsf11b	-0.280953	0.24	0.573945
Rikenella_Gn	FZd5	-0.303489	0.24	0.573945
FzD4	Kitl	-0.322881	0.24	0.573945
Igfbp5	Parasutterella_Gn	-0.326771	0.24	0.573945
Enterobacteriaceae_Unc_Gn	Dkkl1	-0.334373	0.24	0.573945
Desulfovibrionaceae_Uncultured_Gn	Ctsb	-0.354816	0.24	0.573945
FzD4	Sod2	-0.377787	0.24	0.573945
FzD4	Clostridium_sensu_stricto_1_Gp	-0.388107	0.24	0.573945
Colidextribacter_Gn	Clock	-0.396944	0.24	0.573945
Clock	Akkermansia_Gn	-0.40505	0.24	0.573945
Gastranaerophilales_Gn	Mif	-0.443375	0.24	0.573945
RF39_Gp	HMGB1	-0.472182	0.24	0.573945
Clostridia_UCG.014_Gp	HMGB1	-0.508946	0.24	0.573945
Mmp14	Ctnnb1	-0.530413	0.24	0.573945
Mmp7	Ctnnb1	-0.597825	0.24	0.573945
Nudt1	Msra	0.552387	0.26	0.593924
Htra2	HMGB1	0.513542	0.26	0.593924
Alistipes_Gn	Rikenellaceae_RC9_gut_group_Gn	0.396807	0.26	0.593924
Clostridium_sensu_stricto_1_Gp	Kitl	0.353296	0.26	0.593924
Muribaculaceae_Gn	Msra	0.34358	0.26	0.593924
Monoglobus_Gp	Candidatus_Saccharimonas_Gp	0.335213	0.26	0.593924
Mmp7	Il18	0.326662	0.26	0.593924
Prevotellaceae_UCG.001_Gn	Alistipes_Gn	0.321962	0.26	0.593924
Wnt6	Dubosiella_Gp	0.31454	0.26	0.593924
Clock	Hsp90b1	0.304456	0.26	0.593924
FzD4	Grn	0.297041	0.26	0.593924
Xpa	Hsp90b1	0.285981	0.26	0.593924
Igfbp5	Muribaculaceae_Gn	0.284183	0.26	0.593924
FZd9	Monoglobus_Gp	0.283886	0.26	0.593924
Desulfovibrionaceae_Uncultured_Gn	FzD4	0.283801	0.26	0.593924
Muribaculaceae_Gn	Lactobacillus_Gp	0.280425	0.26	0.593924
Xpa	Msra	0.251348	0.26	0.593924
FZd9	Clock	0.245491	0.26	0.593924
Oscillibacter_Gn	Prevotellaceae_NK3B31_group_Gn	0.234019	0.26	0.593924
Lcn2	Muribaculaceae_Gn	0.202227	0.26	0.593924
Enterobacteriaceae_Unc_Gn	Vwf	0.135378	0.26	0.593924
Prevotellaceae_NK3B31_group_Gn	Candidatus_Saccharimonas_Gp	-0.190767	0.26	0.593924
Igfbp5	Akkermansia_Gn	-0.222257	0.26	0.593924
Gastranaerophilales_Gn	Pparg	-0.223154	0.26	0.593924
Parabacteroides_Gn	Il18	-0.232198	0.26	0.593924
Prevotellaceae_UCG.001_Gn	Candidatus_Saccharimonas_Gp	-0.233759	0.26	0.593924
Lcn2	Prevotellaceae_NK3B31_group_Gn	-0.24777	0.26	0.593924
Nudt1	Faecalibaculum_Gp	-0.251671	0.26	0.593924
Rikenella_Gn	Msra	-0.260573	0.26	0.593924
Rikenella_Gn	Clostridia_UCG.014_Gp	-0.268863	0.26	0.593924
Muribaculum_Gn	Il18	-0.285588	0.26	0.593924
Wnt2b	Rikenellaceae_RC9_gut_group_Gn	-0.289041	0.26	0.593924
Il18	Tnfrsf11b	-0.301041	0.26	0.593924
Vwf	Bacteroides_Gn	-0.305931	0.26	0.593924
Gastranaerophilales_Gn	Msra	-0.308151	0.26	0.593924
Mmp14	Pparg	-0.308355	0.26	0.593924
Lcn2	Clostridia_UCG.014_Gp	-0.344343	0.26	0.593924
Irs1	Tnfrsf11b	-0.353931	0.26	0.593924
Mmp7	Htra2	-0.364701	0.26	0.593924
Xpa	Candidatus_Saccharimonas_Gp	-0.367256	0.26	0.593924
Igfbp5	Mif	-0.387044	0.26	0.593924
Clostridia_UCG.014_Gp	Txn1	-0.439392	0.26	0.593924
Mmp15	Clostridia_UCG.014_Gp	-0.455795	0.26	0.593924
FzD4	Ctnnb1	-0.472871	0.26	0.593924
Ccl25	Sod2	-0.507763	0.26	0.593924
Xpa	Muribaculaceae_Gn	-0.553841	0.26	0.593924
Msra	Jund	0.626803	0.28	0.613907
FZd5	Msra	0.593313	0.28	0.613907
Colidextribacter_Gn	FzD4	0.453179	0.28	0.613907
Clock	Dvl1	0.427034	0.28	0.613907
Parasutterella_Gn	Ctsb	0.397684	0.28	0.613907
Lachnospiraceae_Unc_Gp	Alistipes_Gn	0.361881	0.28	0.613907
Prevotellaceae_UCG.001_Gn	Irs1	0.354873	0.28	0.613907
Rikenella_Gn	Mt1	0.334646	0.28	0.613907
Clostridium_sensu_stricto_1_Gp	Sod2	0.330146	0.28	0.613907
Htra2	Jund	0.329552	0.28	0.613907
Muribaculum_Gn	Dubosiella_Gp	0.302839	0.28	0.613907
Prevotellaceae_NK3B31_group_Gn	HMGB1	0.290798	0.28	0.613907
Prevotellaceae_NK3B31_group_Gn	Grn	0.289013	0.28	0.613907
Lachnospiraceae_NK4A136_group_Gp	Socs2	0.277259	0.28	0.613907
Rikenella_Gn	Prevotellaceae_UCG.001_Gn	0.251678	0.28	0.613907
Desulfovibrionaceae_Uncultured_Gn	Ghr	0.241128	0.28	0.613907
Clostridia_UCG.014_Gp	FZd5	0.230635	0.28	0.613907
Muribaculaceae_Gn	Ctsb	0.222561	0.28	0.613907
Mmp7	Enterobacteriaceae_Unc_Gn	0.180749	0.28	0.613907
Lcn2	Irs1	0.160072	0.28	0.613907
Ghr	Bifidobacterium_Gp	0.15835	0.28	0.613907
Mif	Tnfrsf11b	0.158329	0.28	0.613907
Bifidobacterium_Gp	Pparg	0.151265	0.28	0.613907
Ccl25	Xpa	-0.143712	0.28	0.613907
Il18	Parasutterella_Gn	-0.170637	0.28	0.613907
Muribaculum_Gn	FZd5	-0.187581	0.28	0.613907
Turicibacter_Gp	Txn1	-0.221225	0.28	0.613907
Prevotellaceae_UCG.001_Gn	Prevotellaceae_NK3B31_group_Gn	-0.229535	0.28	0.613907
Clostridium_sensu_stricto_1_Gp	Grn	-0.243378	0.28	0.613907
Monoglobus_Gp	Hsp90b1	-0.247475	0.28	0.613907
Monoglobus_Gp	Turicibacter_Gp	-0.302332	0.28	0.613907
FzD4	Lactobacillus_Gp	-0.302456	0.28	0.613907
Irs1	Candidatus_Saccharimonas_Gp	-0.325752	0.28	0.613907
Prevotellaceae_UCG.001_Gn	RF39_Gp	-0.330286	0.28	0.613907
Oscillibacter_Gn	Candidatus_Saccharimonas_Gp	-0.349867	0.28	0.613907
Prevotellaceae_UCG.001_Gn	Vwf	-0.353314	0.28	0.613907
Colidextribacter_Gn	Socs2	-0.35658	0.28	0.613907
Gastranaerophilales_Gn	Monoglobus_Gp	-0.380793	0.28	0.613907
Enterobacteriaceae_Unc_Gn	HMGB1	-0.383172	0.28	0.613907
Oscillibacter_Gn	Muribaculaceae_Gn	-0.417556	0.28	0.613907
Wnt6	Mmp15	-0.545096	0.28	0.613907
Ccl25	Hsp90b1	-0.549423	0.28	0.613907
Alistipes_Gn	Xpa	-0.550413	0.28	0.613907
FZd9	Ccl25	0.53227	0.3	0.632345
Socs2	HMGB1	0.51475	0.3	0.632345
Mif	Msra	0.51079	0.3	0.632345
Nudt1	Vwf	0.497134	0.3	0.632345
Mmp15	Socs2	0.420127	0.3	0.632345
Igfbp5	Muribaculum_Gn	0.335074	0.3	0.632345
Oscillibacter_Gn	Muribaculum_Gn	0.314549	0.3	0.632345
Prevotellaceae_NK3B31_group_Gn	Mmp14	0.295377	0.3	0.632345
Helicobacter_Gn	Mmp7	0.287931	0.3	0.632345
Wnt2b	Mmp14	0.281601	0.3	0.632345
Rikenella_Gn	Il18	0.273899	0.3	0.632345
Dkkl1	Hsp90b1	0.269583	0.3	0.632345
Mif	Sod2	0.269286	0.3	0.632345
Wnt2b	Mmp7	0.265345	0.3	0.632345
Irs1	Clock	0.239533	0.3	0.632345
Oscillibacter_Gn	FzD4	0.232362	0.3	0.632345
Lcn2	Ghr	0.221405	0.3	0.632345
Prevotellaceae_NK3B31_group_Gn	FZd5	0.218711	0.3	0.632345
Helicobacter_Gn	Clock	0.195889	0.3	0.632345
Helicobacter_Gn	Il18	0.173937	0.3	0.632345
Mt1	Vwf	0.171252	0.3	0.632345
Clostridia_UCG.014_Gp	Ctnnb1	0.169184	0.3	0.632345
Enterobacteriaceae_Unc_Gn	FZd5	0.169003	0.3	0.632345
Dvl1	Msra	-0.076663	0.3	0.632345
Wnt2b	Clostridium_sensu_stricto_1_Gp	-0.114702	0.3	0.632345
Ghr	Dvl1	-0.149897	0.3	0.632345
Gastranaerophilales_Gn	Enterobacteriaceae_Unc_Gn	-0.186395	0.3	0.632345
Alistipes_Gn	Dubosiella_Gp	-0.190652	0.3	0.632345
Gastranaerophilales_Gn	Tnfrsf11b	-0.194191	0.3	0.632345
Rikenellaceae_RC9_gut_group_Gn	Clock	-0.251892	0.3	0.632345
Desulfovibrionaceae_Uncultured_Gn	Sod2	-0.258377	0.3	0.632345
Igfbp5	Stub1	-0.31006	0.3	0.632345
Rikenella_Gn	Ctsb	-0.313645	0.3	0.632345
Nudt1	Parasutterella_Gn	-0.317045	0.3	0.632345
Gastranaerophilales_Gn	Nudt1	-0.329696	0.3	0.632345
Mmp15	Clock	-0.33556	0.3	0.632345
Socs2	Clostridium_sensu_stricto_1_Gp	-0.346275	0.3	0.632345
Il18	Candidatus_Saccharimonas_Gp	-0.361541	0.3	0.632345
Prevotellaceae_UCG.001_Gn	Dvl1	-0.373286	0.3	0.632345
Gastranaerophilales_Gn	Jund	-0.384152	0.3	0.632345
Gastranaerophilales_Gn	Dvl1	-0.496783	0.3	0.632345
Wnt6	HMGB1	-0.517399	0.3	0.632345
Ghr	Mmp15	-0.824118	0.3	0.632345
Mmp15	Dkkl1	0.587133	0.32	0.654507
Lactobacillus_Gp	HMGB1	0.46689	0.32	0.654507
Mmp14	Jund	0.396953	0.32	0.654507
Dubosiella_Gp	Muribaculaceae_Gn	0.376353	0.32	0.654507
Irs1	HMGB1	0.356105	0.32	0.654507
Turicibacter_Gp	Sod2	0.299863	0.32	0.654507
Prevotellaceae_UCG.001_Gn	Htra2	0.287604	0.32	0.654507
Rikenella_Gn	Mmp14	0.281547	0.32	0.654507
Kitl	Grn	0.271377	0.32	0.654507
Irs1	Stub1	0.270411	0.32	0.654507
Lcn2	Clock	0.257684	0.32	0.654507
Wnt2b	FzD4	0.240789	0.32	0.654507
Myc	Monoglobus_Gp	0.175323	0.32	0.654507
Alistipes_Gn	Ctsb	0.132757	0.32	0.654507
Irs1	Faecalibaculum_Gp	-0.164188	0.32	0.654507
Wnt2b	Dubosiella_Gp	-0.194429	0.32	0.654507
Ghr	FzD4	-0.210541	0.32	0.654507
Lcn2	Monoglobus_Gp	-0.221182	0.32	0.654507
Mmp14	Lactobacillus_Gp	-0.240829	0.32	0.654507
Mmp14	Dubosiella_Gp	-0.254686	0.32	0.654507
Desulfovibrionaceae_Uncultured_Gn	Wnt6	-0.274503	0.32	0.654507
RF39_Gp	Kitl	-0.277147	0.32	0.654507
Mmp7	Lactobacillus_Gp	-0.280941	0.32	0.654507
Igfbp5	Prevotellaceae_NK3B31_group_Gn	-0.281289	0.32	0.654507
Clock	FZd5	-0.293645	0.32	0.654507
Helicobacter_Gn	Wnt6	-0.294674	0.32	0.654507
Helicobacter_Gn	Ctsb	-0.299338	0.32	0.654507
Igfbp5	FZd9	-0.322137	0.32	0.654507
Igfbp5	Grn	-0.327869	0.32	0.654507
Oscillibacter_Gn	Mt1	-0.329174	0.32	0.654507
Ccl25	Kitl	-0.345796	0.32	0.654507
Igfbp5	Cdk7	-0.371128	0.32	0.654507
Mmp14	Muribaculaceae_Gn	-0.47267	0.32	0.654507
Muribaculum_Gn	Xpa	-0.494953	0.32	0.654507
Socs2	Vwf	0.501684	0.34	0.671414
Mt1	Msra	0.501027	0.34	0.671414
Kitl	HMGB1	0.456534	0.34	0.671414
Clock	Stub1	0.382449	0.34	0.671414
Prevotellaceae_NK3B31_group_Gn	Monoglobus_Gp	0.364342	0.34	0.671414
Socs2	Jund	0.355046	0.34	0.671414
Parasutterella_Gn	Stub1	0.340349	0.34	0.671414
Lcn2	Ctsb	0.309234	0.34	0.671414
Mt1	FZd5	0.306475	0.34	0.671414
Clock	Nudt1	0.303086	0.34	0.671414
Myc	Txn1	0.258277	0.34	0.671414
Lachnospiraceae_NK4A136_group_Gp	Igfbp5	0.248614	0.34	0.671414
Lactobacillus_Gp	Grn	0.243657	0.34	0.671414
Parabacteroides_Gn	Mt1	0.239832	0.34	0.671414
Parabacteroides_Gn	Clock	0.2257	0.34	0.671414
Parabacteroides_Gn	Ccl25	0.223412	0.34	0.671414
Rikenella_Gn	Ghr	0.209616	0.34	0.671414
Tnfrsf11b	Dkkl1	0.198256	0.34	0.671414
Lachnospiraceae_Unc_Gp	Igfbp5	0.163426	0.34	0.671414
Il18	Sod2	0.137174	0.34	0.671414
Colidextribacter_Gn	Prevotellaceae_NK3B31_group_Gn	-0.105599	0.34	0.671414
Lachnospiraceae_Unc_Gp	Rikenellaceae_RC9_gut_group_Gn	-0.158787	0.34	0.671414
Igfbp5	Dubosiella_Gp	-0.202472	0.34	0.671414
Gastranaerophilales_Gn	Candidatus_Saccharimonas_Gp	-0.209112	0.34	0.671414
Enterobacteriaceae_Unc_Gn	Nudt1	-0.226788	0.34	0.671414
Clock	Faecalibaculum_Gp	-0.228273	0.34	0.671414
Lachnospiraceae_NK4A136_group_Gp	Kitl	-0.230506	0.34	0.671414
Ghr	Lactobacillus_Gp	-0.246411	0.34	0.671414
Gastranaerophilales_Gn	Sod2	-0.26838	0.34	0.671414
Wnt2b	Oscillibacter_Gn	-0.269438	0.34	0.671414
Parabacteroides_Gn	Prevotellaceae_NK3B31_group_Gn	-0.272338	0.34	0.671414
Xpa	Faecalibaculum_Gp	-0.275349	0.34	0.671414
Myc	Pparg	-0.281877	0.34	0.671414
Socs2	Dubosiella_Gp	-0.28821	0.34	0.671414
Prevotellaceae_UCG.001_Gn	Msra	-0.305951	0.34	0.671414
Rikenellaceae_RC9_gut_group_Gn	Mt1	-0.335862	0.34	0.671414
Ccl25	Socs2	-0.341384	0.34	0.671414
Ghr	Dkkl1	-0.356846	0.34	0.671414
Nudt1	Clostridia_UCG.014_Gp	-0.37264	0.34	0.671414
Rikenellaceae_RC9_gut_group_Gn	Xpa	-0.378691	0.34	0.671414
Ghr	Socs2	-0.41328	0.34	0.671414
Myc	FzD4	0.474643	0.36	0.69
Parabacteroides_Gn	Rikenellaceae_RC9_gut_group_Gn	0.446349	0.36	0.69
Socs2	Msra	0.429472	0.36	0.69
Clock	Vwf	0.389571	0.36	0.69
FzD4	HMGB1	0.3364	0.36	0.69
Igfbp5	Enterobacteriaceae_Unc_Gn	0.334408	0.36	0.69
Igfbp5	Clostridium_sensu_stricto_1_Gp	0.273766	0.36	0.69
Bacteroides_Gn	Hsp90b1	0.259617	0.36	0.69
Mmp15	Bacteroides_Gn	0.255301	0.36	0.69
Rikenella_Gn	Xpa	0.248675	0.36	0.69
Socs2	Hsp90b1	0.229973	0.36	0.69
Colidextribacter_Gn	Lcn2	0.225337	0.36	0.69
Igfbp5	Wnt2b	0.217732	0.36	0.69
FzD4	Txn1	0.215626	0.36	0.69
Parabacteroides_Gn	Muribaculum_Gn	0.214093	0.36	0.69
Colidextribacter_Gn	Wnt2b	0.179012	0.36	0.69
Enterobacteriaceae_Unc_Gn	Mt1	0.173838	0.36	0.69
Alistipes_Gn	Hsp90b1	0.155721	0.36	0.69
Mt1	FzD4	0.137135	0.36	0.69
Colidextribacter_Gn	Vwf	0.079016	0.36	0.69
Vwf	RF39_Gp	-0.128449	0.36	0.69
Lachnospiraceae_NK4A136_group_Gp	Prevotellaceae_UCG.001_Gn	-0.153293	0.36	0.69
Wnt2b	Bacteroides_Gn	-0.176358	0.36	0.69
Ghr	Dubosiella_Gp	-0.187301	0.36	0.69
Il18	Bifidobacterium_Gp	-0.199742	0.36	0.69
Rikenella_Gn	Sod2	-0.202019	0.36	0.69
Rikenellaceae_RC9_gut_group_Gn	Msra	-0.219089	0.36	0.69
Mt1	Clostridia_UCG.014_Gp	-0.241997	0.36	0.69
Lcn2	Kitl	-0.25479	0.36	0.69
Mif	Clostridia_UCG.014_Gp	-0.258809	0.36	0.69
Mmp14	FZd5	-0.277589	0.36	0.69
Myc	Candidatus_Saccharimonas_Gp	-0.286568	0.36	0.69
Alistipes_Gn	Lactobacillus_Gp	-0.291178	0.36	0.69
Wnt2b	Gastranaerophilales_Gn	-0.29584	0.36	0.69
Clock	Candidatus_Saccharimonas_Gp	-0.36021	0.36	0.69
Prevotellaceae_UCG.001_Gn	Xpa	-0.361443	0.36	0.69
Mmp14	Dvl1	0.712581	0.38	0.705843
Lactobacillus_Gp	Hsp90b1	0.333784	0.38	0.705843
Clock	Grn	0.321852	0.38	0.705843
Lachnospiraceae_Unc_Gp	Clostridia_UCG.014_Gp	0.299321	0.38	0.705843
Socs2	Stub1	0.285952	0.38	0.705843
Mmp7	Monoglobus_Gp	0.24948	0.38	0.705843
Prevotellaceae_UCG.001_Gn	Enterobacteriaceae_Unc_Gn	0.238475	0.38	0.705843
FZd9	Prevotellaceae_NK3B31_group_Gn	0.232311	0.38	0.705843
RF39_Gp	Dkkl1	0.221963	0.38	0.705843
Wnt2b	Ghr	0.192949	0.38	0.705843
Socs2	Ctsb	0.192233	0.38	0.705843
Turicibacter_Gp	Ctsb	0.189718	0.38	0.705843
Irs1	Mif	0.179236	0.38	0.705843
Helicobacter_Gn	Ccl25	0.151259	0.38	0.705843
Clock	FzD4	0.143217	0.38	0.705843
Irs1	Bifidobacterium_Gp	-0.0994413	0.38	0.705843
Clock	Jund	-0.121895	0.38	0.705843
Wnt2b	Turicibacter_Gp	-0.157117	0.38	0.705843
Desulfovibrionaceae_Uncultured_Gn	Muribaculum_Gn	-0.165433	0.38	0.705843
Enterobacteriaceae_Unc_Gn	Jund	-0.186852	0.38	0.705843
Colidextribacter_Gn	Turicibacter_Gp	-0.200861	0.38	0.705843
RF39_Gp	Ctsb	-0.204715	0.38	0.705843
Lachnospiraceae_NK4A136_group_Gp	Sod2	-0.21601	0.38	0.705843
RF39_Gp	Cdk7	-0.217643	0.38	0.705843
Lachnospiraceae_NK4A136_group_Gp	Cdk7	-0.223984	0.38	0.705843
Prevotellaceae_NK3B31_group_Gn	Bacteroides_Gn	-0.224408	0.38	0.705843
Rikenellaceae_RC9_gut_group_Gn	Txn1	-0.231718	0.38	0.705843
Mmp7	Bacteroides_Gn	-0.240024	0.38	0.705843
Colidextribacter_Gn	Mif	-0.251666	0.38	0.705843
Lachnospiraceae_Unc_Gp	Faecalibaculum_Gp	-0.258092	0.38	0.705843
Ghr	Muribaculaceae_Gn	-0.265075	0.38	0.705843
Clostridia_UCG.014_Gp	Cdk7	-0.275245	0.38	0.705843
Igfbp5	Txn1	-0.297266	0.38	0.705843
Rikenella_Gn	Candidatus_Saccharimonas_Gp	-0.301113	0.38	0.705843
Mmp14	Parasutterella_Gn	-0.306965	0.38	0.705843
Myc	Clostridia_UCG.014_Gp	-0.311614	0.38	0.705843
Gastranaerophilales_Gn	Stub1	-0.314052	0.38	0.705843
Myc	Ctnnb1	-0.336141	0.38	0.705843
Oscillibacter_Gn	HMGB1	-0.422532	0.38	0.705843
Mif	Dvl1	0.693535	0.4	0.71908
FZd9	Dvl1	0.607301	0.4	0.71908
Muribaculum_Gn	Alistipes_Gn	0.351164	0.4	0.71908
Rikenellaceae_RC9_gut_group_Gn	Clostridium_sensu_stricto_1_Gp	0.303852	0.4	0.71908
Mt1	Nudt1	0.294878	0.4	0.71908
Kitl	Txn1	0.288151	0.4	0.71908
Htra2	Grn	0.277828	0.4	0.71908
Ctnnb1	Hsp90b1	0.237696	0.4	0.71908
Clostridia_UCG.014_Gp	Bacteroides_Gn	0.211783	0.4	0.71908
Colidextribacter_Gn	Monoglobus_Gp	0.197527	0.4	0.71908
Monoglobus_Gp	Bacteroides_Gn	0.196324	0.4	0.71908
Igfbp5	Clock	0.188104	0.4	0.71908
Lcn2	Hsp90b1	0.18675	0.4	0.71908
Irs1	Cdk7	0.180131	0.4	0.71908
Rikenella_Gn	Irs1	0.140557	0.4	0.71908
Xpa	Akkermansia_Gn	0.044823	0.4	0.71908
Monoglobus_Gp	Msra	-0.0769589	0.4	0.71908
Irs1	Enterobacteriaceae_Unc_Gn	-0.0975836	0.4	0.71908
Clock	Pparg	-0.0979638	0.4	0.71908
Colidextribacter_Gn	Mmp7	-0.102416	0.4	0.71908
Parabacteroides_Gn	Sod2	-0.135939	0.4	0.71908
Ghr	Akkermansia_Gn	-0.15052	0.4	0.71908
Ghr	Enterobacteriaceae_Unc_Gn	-0.167968	0.4	0.71908
Prevotellaceae_UCG.001_Gn	Cdk7	-0.176331	0.4	0.71908
Wnt6	Clostridia_UCG.014_Gp	-0.191896	0.4	0.71908
Irs1	Lactobacillus_Gp	-0.197488	0.4	0.71908
Prevotellaceae_UCG.001_Gn	Il18	-0.199354	0.4	0.71908
Lachnospiraceae_Unc_Gp	Txn1	-0.227979	0.4	0.71908
Clock	Parasutterella_Gn	-0.228069	0.4	0.71908
Bifidobacterium_Gp	Txn1	-0.228147	0.4	0.71908
FzD4	Pparg	-0.240005	0.4	0.71908
Socs2	Htra2	-0.257475	0.4	0.71908
Oscillibacter_Gn	Sod2	-0.276235	0.4	0.71908
Lachnospiraceae_NK4A136_group_Gp	Lactobacillus_Gp	-0.294696	0.4	0.71908
Alistipes_Gn	Monoglobus_Gp	-0.303978	0.4	0.71908
Wnt2b	Sod2	-0.305349	0.4	0.71908
Mif	Clostridium_sensu_stricto_1_Gp	-0.306412	0.4	0.71908
Lachnospiraceae_Unc_Gp	Jund	-0.330802	0.4	0.71908
Ccl25	Mif	-0.357814	0.4	0.71908
Alistipes_Gn	HMGB1	-0.369516	0.4	0.71908
Rikenellaceae_RC9_gut_group_Gn	Vwf	-0.389866	0.4	0.71908
Ghr	Ctnnb1	-0.431394	0.4	0.71908
Vwf	Txn1	0.336213	0.42	0.737515
FZd9	Mmp14	0.284797	0.42	0.737515
Prevotellaceae_NK3B31_group_Gn	Tnfrsf11b	0.277195	0.42	0.737515
Muribaculaceae_Gn	Parasutterella_Gn	0.257982	0.42	0.737515
Mt1	Mif	0.245159	0.42	0.737515
Clostridium_sensu_stricto_1_Gp	Parasutterella_Gn	0.23964	0.42	0.737515
Akkermansia_Gn	Clostridium_sensu_stricto_1_Gp	0.238403	0.42	0.737515
FZd5	Stub1	0.236082	0.42	0.737515
Wnt2b	Xpa	0.222605	0.42	0.737515
Lachnospiraceae_NK4A136_group_Gp	Hsp90b1	0.206022	0.42	0.737515
Lachnospiraceae_Unc_Gp	Desulfovibrionaceae_Uncultured_Gn	0.182837	0.42	0.737515
Igfbp5	Wnt6	0.16827	0.42	0.737515
Lachnospiraceae_NK4A136_group_Gp	Mt1	0.162577	0.42	0.737515
Clostridia_UCG.014_Gp	Pparg	0.162547	0.42	0.737515
Wnt2b	Enterobacteriaceae_Unc_Gn	0.155537	0.42	0.737515
Muribaculum_Gn	Enterobacteriaceae_Unc_Gn	0.108762	0.42	0.737515
Akkermansia_Gn	Htra2	-0.0896518	0.42	0.737515
Colidextribacter_Gn	Clostridium_sensu_stricto_1_Gp	-0.152976	0.42	0.737515
Mt1	Dubosiella_Gp	-0.156803	0.42	0.737515
Muribaculum_Gn	Hsp90b1	-0.163098	0.42	0.737515
Igfbp5	Ghr	-0.16589	0.42	0.737515
Il18	Htra2	-0.18189	0.42	0.737515
Rikenella_Gn	Grn	-0.19516	0.42	0.737515
Lachnospiraceae_Unc_Gp	Ctsb	-0.202279	0.42	0.737515
Nudt1	Clostridium_sensu_stricto_1_Gp	-0.265352	0.42	0.737515
Wnt6	Ctsb	-0.3009	0.42	0.737515
Candidatus_Saccharimonas_Gp	Stub1	-0.326167	0.42	0.737515
Igfbp5	Xpa	-0.32666	0.42	0.737515
Mmp7	FZd5	-0.341179	0.42	0.737515
Ccl25	Ctnnb1	-0.362323	0.42	0.737515
Wnt2b	Mmp15	-0.489368	0.42	0.737515
Msra	HMGB1	0.783895	0.44	0.75072
Socs2	Dvl1	0.494307	0.44	0.75072
Il18	Dvl1	0.334933	0.44	0.75072
Mmp15	Tnfrsf11b	0.319444	0.44	0.75072
Alistipes_Gn	Bifidobacterium_Gp	0.255329	0.44	0.75072
Muribaculum_Gn	Faecalibaculum_Gp	0.235511	0.44	0.75072
Irs1	Ctsb	0.22118	0.44	0.75072
Nudt1	Bacteroides_Gn	0.212401	0.44	0.75072
Prevotellaceae_UCG.001_Gn	Faecalibaculum_Gp	0.190838	0.44	0.75072
Wnt6	Faecalibaculum_Gp	0.181412	0.44	0.75072
Parabacteroides_Gn	Wnt2b	0.174939	0.44	0.75072
Mt1	Clock	0.169732	0.44	0.75072
Prevotellaceae_UCG.001_Gn	Clostridia_UCG.014_Gp	0.161132	0.44	0.75072
Mmp14	Cdk7	0.135599	0.44	0.75072
Muribaculaceae_Gn	Cdk7	0.134098	0.44	0.75072
Gastranaerophilales_Gn	Kitl	0.132879	0.44	0.75072
Ccl25	Vwf	0.131389	0.44	0.75072
Wnt2b	Monoglobus_Gp	0.0538898	0.44	0.75072
Irs1	RF39_Gp	-0.0795795	0.44	0.75072
Lachnospiraceae_NK4A136_group_Gp	Msra	-0.102682	0.44	0.75072
Helicobacter_Gn	Grn	-0.103849	0.44	0.75072
Parabacteroides_Gn	Clostridia_UCG.014_Gp	-0.138997	0.44	0.75072
Mmp14	Tnfrsf11b	-0.154389	0.44	0.75072
Oscillibacter_Gn	Pparg	-0.155631	0.44	0.75072
Alistipes_Gn	Mt1	-0.156139	0.44	0.75072
Monoglobus_Gp	Grn	-0.183502	0.44	0.75072
Alistipes_Gn	Mmp7	-0.186161	0.44	0.75072
Parabacteroides_Gn	Mmp15	-0.189168	0.44	0.75072
Igfbp5	Kitl	-0.19401	0.44	0.75072
Desulfovibrionaceae_Uncultured_Gn	Stub1	-0.195836	0.44	0.75072
Ccl25	Dubosiella_Gp	-0.196683	0.44	0.75072
Wnt2b	Prevotellaceae_NK3B31_group_Gn	-0.197452	0.44	0.75072
FZd5	Txn1	-0.201581	0.44	0.75072
Igfbp5	Jund	-0.202581	0.44	0.75072
Monoglobus_Gp	Stub1	-0.207953	0.44	0.75072
Mmp7	Parasutterella_Gn	-0.207982	0.44	0.75072
Rikenellaceae_RC9_gut_group_Gn	Stub1	-0.247777	0.44	0.75072
Wnt6	Stub1	-0.252562	0.44	0.75072
Wnt6	Msra	-0.331467	0.44	0.75072
Jund	HMGB1	0.582537	0.46	0.760507
Mmp15	Grn	0.432897	0.46	0.760507
Pparg	Hsp90b1	0.327372	0.46	0.760507
Mmp15	RF39_Gp	0.265602	0.46	0.760507
Oscillibacter_Gn	Prevotellaceae_UCG.001_Gn	0.247055	0.46	0.760507
Prevotellaceae_UCG.001_Gn	Mmp7	0.238121	0.46	0.760507
Socs2	FzD4	0.21519	0.46	0.760507
Parasutterella_Gn	Hsp90b1	0.214416	0.46	0.760507
Lcn2	Muribaculum_Gn	0.200343	0.46	0.760507
Mt1	Candidatus_Saccharimonas_Gp	0.196641	0.46	0.760507
Desulfovibrionaceae_Uncultured_Gn	Ccl25	0.182782	0.46	0.760507
Irs1	Jund	0.181219	0.46	0.760507
Alistipes_Gn	Il18	0.170836	0.46	0.760507
Ctnnb1	Stub1	0.166986	0.46	0.760507
Bacteroides_Gn	Grn	0.164333	0.46	0.760507
Candidatus_Saccharimonas_Gp	Sod2	0.161452	0.46	0.760507
Colidextribacter_Gn	Ghr	0.15129	0.46	0.760507
Lcn2	Clostridium_sensu_stricto_1_Gp	0.14126	0.46	0.760507
Clostridia_UCG.014_Gp	Dkkl1	0.117999	0.46	0.760507
Lcn2	Mmp14	0.0809524	0.46	0.760507
Alistipes_Gn	Tnfrsf11b	-0.102553	0.46	0.760507
Monoglobus_Gp	Lactobacillus_Gp	-0.103876	0.46	0.760507
Prevotellaceae_UCG.001_Gn	Tnfrsf11b	-0.13272	0.46	0.760507
Parabacteroides_Gn	Oscillibacter_Gn	-0.144418	0.46	0.760507
Prevotellaceae_UCG.001_Gn	Ctsb	-0.146064	0.46	0.760507
Muribaculum_Gn	RF39_Gp	-0.151245	0.46	0.760507
RF39_Gp	Grn	-0.164347	0.46	0.760507
FzD4	Candidatus_Saccharimonas_Gp	-0.165328	0.46	0.760507
Mt1	Kitl	-0.169036	0.46	0.760507
Parabacteroides_Gn	Htra2	-0.198061	0.46	0.760507
Prevotellaceae_NK3B31_group_Gn	Turicibacter_Gp	-0.198146	0.46	0.760507
Enterobacteriaceae_Unc_Gn	Akkermansia_Gn	-0.209273	0.46	0.760507
Rikenellaceae_RC9_gut_group_Gn	Hsp90b1	-0.21309	0.46	0.760507
Monoglobus_Gp	Txn1	-0.214686	0.46	0.760507
Xpa	Turicibacter_Gp	-0.223272	0.46	0.760507
Wnt2b	Prevotellaceae_UCG.001_Gn	-0.223803	0.46	0.760507
Oscillibacter_Gn	Xpa	-0.251253	0.46	0.760507
FZd9	Mt1	-0.298189	0.46	0.760507
Mmp7	Sod2	-0.317713	0.46	0.760507
Ccl25	Htra2	-0.333621	0.46	0.760507
Muribaculum_Gn	FzD4	-0.335077	0.46	0.760507
Muribaculaceae_Gn	Jund	-0.370005	0.46	0.760507
Ghr	Jund	-0.444929	0.46	0.760507
FZd9	Mmp15	-0.732015	0.46	0.760507
Xpa	Vwf	0.609404	0.48	0.77447
Mif	Vwf	0.606283	0.48	0.77447
Lcn2	Txn1	0.231692	0.48	0.77447
Dubosiella_Gp	Grn	0.183849	0.48	0.77447
FzD4	Stub1	0.168301	0.48	0.77447
Helicobacter_Gn	Xpa	0.158386	0.48	0.77447
Rikenellaceae_RC9_gut_group_Gn	Dubosiella_Gp	0.153223	0.48	0.77447
Helicobacter_Gn	Prevotellaceae_UCG.001_Gn	0.151458	0.48	0.77447
Prevotellaceae_NK3B31_group_Gn	Lactobacillus_Gp	0.145065	0.48	0.77447
Wnt2b	Txn1	0.126861	0.48	0.77447
Myc	Mif	0.0943849	0.48	0.77447
Bifidobacterium_Gp	FZd5	0.0827059	0.48	0.77447
FzD4	Tnfrsf11b	0.0824308	0.48	0.77447
Lcn2	Ccl25	0.0801158	0.48	0.77447
Colidextribacter_Gn	Irs1	-0.0735268	0.48	0.77447
Gastranaerophilales_Gn	Akkermansia_Gn	-0.0878667	0.48	0.77447
Enterobacteriaceae_Unc_Gn	Bifidobacterium_Gp	-0.0918033	0.48	0.77447
Myc	Bifidobacterium_Gp	-0.0984634	0.48	0.77447
Oscillibacter_Gn	Clostridium_sensu_stricto_1_Gp	-0.111674	0.48	0.77447
Alistipes_Gn	Pparg	-0.116926	0.48	0.77447
Helicobacter_Gn	Parasutterella_Gn	-0.129975	0.48	0.77447
Wnt6	Xpa	-0.147766	0.48	0.77447
Prevotellaceae_UCG.001_Gn	Hsp90b1	-0.153786	0.48	0.77447
Irs1	Monoglobus_Gp	-0.156626	0.48	0.77447
Mif	Candidatus_Saccharimonas_Gp	-0.158375	0.48	0.77447
Gastranaerophilales_Gn	Wnt6	-0.216931	0.48	0.77447
Alistipes_Gn	Mmp15	-0.224159	0.48	0.77447
Ccl25	Parasutterella_Gn	-0.233208	0.48	0.77447
Enterobacteriaceae_Unc_Gn	Htra2	-0.234937	0.48	0.77447
Oscillibacter_Gn	Dvl1	-0.246832	0.48	0.77447
Igfbp5	HMGB1	-0.251195	0.48	0.77447
Mif	Faecalibaculum_Gp	-0.256982	0.48	0.77447
Clock	Ctnnb1	-0.27218	0.48	0.77447
Ghr	Mif	-0.291197	0.48	0.77447
Ghr	Msra	-0.634733	0.48	0.77447
Xpa	Dvl1	0.660465	0.5	0.785141
Mmp15	Sod2	0.606193	0.5	0.785141
Muribaculum_Gn	Clostridium_sensu_stricto_1_Gp	0.36827	0.5	0.785141
Vwf	Grn	0.326613	0.5	0.785141
Colidextribacter_Gn	Myc	0.277139	0.5	0.785141
Candidatus_Saccharimonas_Gp	Msra	0.273654	0.5	0.785141
Colidextribacter_Gn	Clostridia_UCG.014_Gp	0.251392	0.5	0.785141
Ccl25	Tnfrsf11b	0.202391	0.5	0.785141
Bacteroides_Gn	Txn1	0.200577	0.5	0.785141
Desulfovibrionaceae_Uncultured_Gn	Mmp15	0.198623	0.5	0.785141
Pparg	Bacteroides_Gn	0.185081	0.5	0.785141
Monoglobus_Gp	Clock	0.176935	0.5	0.785141
Alistipes_Gn	Kitl	0.175149	0.5	0.785141
Clock	Ctsb	0.174127	0.5	0.785141
Lcn2	Grn	0.170602	0.5	0.785141
Igfbp5	RF39_Gp	0.16875	0.5	0.785141
Irs1	Dvl1	0.163393	0.5	0.785141
Clostridia_UCG.014_Gp	Kitl	0.161489	0.5	0.785141
Rikenellaceae_RC9_gut_group_Gn	Htra2	0.152397	0.5	0.785141
Helicobacter_Gn	Enterobacteriaceae_Unc_Gn	0.135635	0.5	0.785141
Tnfrsf11b	Clostridium_sensu_stricto_1_Gp	0.132453	0.5	0.785141
Prevotellaceae_UCG.001_Gn	Lactobacillus_Gp	0.123544	0.5	0.785141
Wnt2b	Muribaculum_Gn	0.119644	0.5	0.785141
Colidextribacter_Gn	Igfbp5	0.109503	0.5	0.785141
Lachnospiraceae_Unc_Gp	Mt1	0.108534	0.5	0.785141
Monoglobus_Gp	RF39_Gp	0.0812185	0.5	0.785141
Oscillibacter_Gn	Mmp15	0.0761698	0.5	0.785141
Colidextribacter_Gn	Muribaculum_Gn	0.050406	0.5	0.785141
Lachnospiraceae_Unc_Gp	Dvl1	-0.112034	0.5	0.785141
Gastranaerophilales_Gn	Turicibacter_Gp	-0.119983	0.5	0.785141
Helicobacter_Gn	Bacteroides_Gn	-0.138799	0.5	0.785141
Bifidobacterium_Gp	Stub1	-0.147489	0.5	0.785141
Igfbp5	Irs1	-0.160854	0.5	0.785141
Lcn2	Akkermansia_Gn	-0.16141	0.5	0.785141
Oscillibacter_Gn	Monoglobus_Gp	-0.169035	0.5	0.785141
Parabacteroides_Gn	FZd5	-0.173133	0.5	0.785141
Lcn2	Prevotellaceae_UCG.001_Gn	-0.182308	0.5	0.785141
Mmp7	Mt1	-0.22392	0.5	0.785141
Muribaculum_Gn	Mmp14	-0.420659	0.5	0.785141
Alistipes_Gn	Dvl1	-0.524274	0.5	0.785141
Prevotellaceae_UCG.001_Gn	Kitl	0.251138	0.52	0.799948
Mmp15	FzD4	0.214336	0.52	0.799948
Parasutterella_Gn	HMGB1	0.202437	0.52	0.799948
Helicobacter_Gn	Alistipes_Gn	0.189701	0.52	0.799948
Irs1	Hsp90b1	0.167381	0.52	0.799948
Socs2	Bacteroides_Gn	0.166546	0.52	0.799948
Candidatus_Saccharimonas_Gp	Kitl	0.157606	0.52	0.799948
Parabacteroides_Gn	Bifidobacterium_Gp	0.1542	0.52	0.799948
Prevotellaceae_NK3B31_group_Gn	Hsp90b1	0.146436	0.52	0.799948
Socs2	Cdk7	0.145111	0.52	0.799948
Wnt2b	Alistipes_Gn	0.123646	0.52	0.799948
Gastranaerophilales_Gn	Bacteroides_Gn	0.102263	0.52	0.799948
Colidextribacter_Gn	Bacteroides_Gn	0.0884731	0.52	0.799948
Rikenellaceae_RC9_gut_group_Gn	RF39_Gp	-0.0420634	0.52	0.799948
Prevotellaceae_NK3B31_group_Gn	Kitl	-0.115691	0.52	0.799948
Mt1	Il18	-0.134994	0.52	0.799948
Ccl25	Faecalibaculum_Gp	-0.140277	0.52	0.799948
FZd9	Tnfrsf11b	-0.145468	0.52	0.799948
Ccl25	Candidatus_Saccharimonas_Gp	-0.148133	0.52	0.799948
Mmp15	Il18	-0.161628	0.52	0.799948
Helicobacter_Gn	Tnfrsf11b	-0.185112	0.52	0.799948
Monoglobus_Gp	Ctnnb1	-0.186997	0.52	0.799948
Wnt6	Kitl	-0.187169	0.52	0.799948
Lachnospiraceae_Unc_Gp	Socs2	-0.192063	0.52	0.799948
Gastranaerophilales_Gn	Prevotellaceae_NK3B31_group_Gn	-0.203706	0.52	0.799948
Mmp7	Ctsb	-0.205818	0.52	0.799948
Desulfovibrionaceae_Uncultured_Gn	Hsp90b1	-0.22952	0.52	0.799948
Alistipes_Gn	Stub1	-0.249591	0.52	0.799948
RF39_Gp	Parasutterella_Gn	-0.25787	0.52	0.799948
Mmp14	Htra2	-0.274245	0.52	0.799948
Gastranaerophilales_Gn	Ccl25	-0.282703	0.52	0.799948
Nudt1	Dvl1	0.443059	0.54	0.807934
Jund	Hsp90b1	0.311678	0.54	0.807934
Lachnospiraceae_Unc_Gp	Myc	0.271526	0.54	0.807934
Gastranaerophilales_Gn	Bifidobacterium_Gp	0.256745	0.54	0.807934
Tnfrsf11b	Sod2	0.240675	0.54	0.807934
Tnfrsf11b	Kitl	0.206684	0.54	0.807934
Prevotellaceae_UCG.001_Gn	Ccl25	0.202126	0.54	0.807934
Gastranaerophilales_Gn	Clostridia_UCG.014_Gp	0.196438	0.54	0.807934
Prevotellaceae_NK3B31_group_Gn	Txn1	0.190288	0.54	0.807934
Akkermansia_Gn	FZd5	0.18314	0.54	0.807934
Lachnospiraceae_NK4A136_group_Gp	Enterobacteriaceae_Unc_Gn	0.171359	0.54	0.807934
Bacteroides_Gn	Jund	0.165059	0.54	0.807934
Wnt2b	Mif	0.153314	0.54	0.807934
Prevotellaceae_NK3B31_group_Gn	Pparg	0.107504	0.54	0.807934
Myc	FZd9	0.0880201	0.54	0.807934
Lcn2	FZd9	0.0863182	0.54	0.807934
Akkermansia_Gn	Cdk7	0.0720689	0.54	0.807934
Clock	Muribaculaceae_Gn	0.0359155	0.54	0.807934
Enterobacteriaceae_Unc_Gn	Turicibacter_Gp	0.0268496	0.54	0.807934
Wnt6	RF39_Gp	0.00700535	0.54	0.807934
RF39_Gp	Sod2	-0.0821846	0.54	0.807934
Rikenella_Gn	Muribaculaceae_Gn	-0.0831931	0.54	0.807934
Wnt6	Clock	-0.0857696	0.54	0.807934
Lcn2	Dubosiella_Gp	-0.0982415	0.54	0.807934
Monoglobus_Gp	Jund	-0.100503	0.54	0.807934
Ccl25	FzD4	-0.10505	0.54	0.807934
Monoglobus_Gp	HMGB1	-0.120445	0.54	0.807934
Mmp7	Tnfrsf11b	-0.127545	0.54	0.807934
Parabacteroides_Gn	Candidatus_Saccharimonas_Gp	-0.150215	0.54	0.807934
Wnt2b	Cdk7	-0.156539	0.54	0.807934
Rikenellaceae_RC9_gut_group_Gn	Il18	-0.166342	0.54	0.807934
Nudt1	Turicibacter_Gp	-0.168072	0.54	0.807934
Enterobacteriaceae_Unc_Gn	Parasutterella_Gn	-0.172792	0.54	0.807934
FzD4	Bifidobacterium_Gp	-0.184229	0.54	0.807934
Lachnospiraceae_NK4A136_group_Gp	Jund	-0.186494	0.54	0.807934
Myc	Muribaculum_Gn	-0.188451	0.54	0.807934
Tnfrsf11b	Txn1	-0.207023	0.54	0.807934
Akkermansia_Gn	HMGB1	-0.239885	0.54	0.807934
Candidatus_Saccharimonas_Gp	Txn1	-0.247797	0.54	0.807934
FZd9	Jund	-0.278999	0.54	0.807934
Monoglobus_Gp	Muribaculaceae_Gn	-0.303485	0.54	0.807934
Myc	Cdk7	-0.33764	0.54	0.807934
FZd9	Hsp90b1	-0.374533	0.54	0.807934
Bacteroides_Gn	HMGB1	0.327608	0.56	0.818542
FZd5	Jund	0.308217	0.56	0.818542
Dubosiella_Gp	HMGB1	0.263889	0.56	0.818542
FZd9	FzD4	0.258696	0.56	0.818542
Muribaculum_Gn	Kitl	0.251704	0.56	0.818542
Desulfovibrionaceae_Uncultured_Gn	Enterobacteriaceae_Unc_Gn	0.213433	0.56	0.818542
Ghr	Parasutterella_Gn	0.198425	0.56	0.818542
Desulfovibrionaceae_Uncultured_Gn	Prevotellaceae_NK3B31_group_Gn	0.185869	0.56	0.818542
Desulfovibrionaceae_Uncultured_Gn	Irs1	0.172852	0.56	0.818542
Igfbp5	Sod2	0.160211	0.56	0.818542
Lachnospiraceae_Unc_Gp	Mmp14	0.150455	0.56	0.818542
Faecalibaculum_Gp	Jund	0.140686	0.56	0.818542
Muribaculum_Gn	Lactobacillus_Gp	0.139094	0.56	0.818542
Mt1	Bacteroides_Gn	0.122529	0.56	0.818542
Parabacteroides_Gn	Gastranaerophilales_Gn	0.114018	0.56	0.818542
FZd5	Ctsb	0.113956	0.56	0.818542
Ccl25	Clock	0.0910252	0.56	0.818542
Mt1	Muribaculaceae_Gn	0.0834841	0.56	0.818542
Akkermansia_Gn	Candidatus_Saccharimonas_Gp	0.0830984	0.56	0.818542
Igfbp5	Nudt1	0.0829641	0.56	0.818542
Mmp15	Xpa	0.0629206	0.56	0.818542
Myc	Grn	0.0337247	0.56	0.818542
Gastranaerophilales_Gn	RF39_Gp	-0.00995893	0.56	0.818542
Muribaculum_Gn	Cdk7	-0.0757306	0.56	0.818542
Myc	Rikenellaceae_RC9_gut_group_Gn	-0.0911969	0.56	0.818542
Enterobacteriaceae_Unc_Gn	FzD4	-0.0951713	0.56	0.818542
Prevotellaceae_UCG.001_Gn	FZd5	-0.116419	0.56	0.818542
Lachnospiraceae_Unc_Gp	Muribaculaceae_Gn	-0.116731	0.56	0.818542
Prevotellaceae_NK3B31_group_Gn	Dubosiella_Gp	-0.153114	0.56	0.818542
Lachnospiraceae_Unc_Gp	Il18	-0.154218	0.56	0.818542
Irs1	Clostridia_UCG.014_Gp	-0.176938	0.56	0.818542
Rikenellaceae_RC9_gut_group_Gn	FZd5	-0.180363	0.56	0.818542
Ghr	Nudt1	-0.294492	0.56	0.818542
Ghr	Sod2	-0.311016	0.56	0.818542
Colidextribacter_Gn	Hsp90b1	-0.321318	0.56	0.818542
Mmp7	Msra	-0.463333	0.56	0.818542
Ghr	HMGB1	-0.478597	0.56	0.818542
Mmp15	Lactobacillus_Gp	0.323185	0.58	0.830189
FZd9	Xpa	0.309532	0.58	0.830189
Dvl1	Txn1	0.28467	0.58	0.830189
Lcn2	HMGB1	0.257675	0.58	0.830189
Pparg	Jund	0.257359	0.58	0.830189
Ghr	Txn1	0.171165	0.58	0.830189
Clostridia_UCG.014_Gp	Parasutterella_Gn	0.143764	0.58	0.830189
Monoglobus_Gp	FZd5	0.123012	0.58	0.830189
Lachnospiraceae_Unc_Gp	Bacteroides_Gn	0.122166	0.58	0.830189
Bifidobacterium_Gp	Ctnnb1	0.120149	0.58	0.830189
RF39_Gp	Tnfrsf11b	0.103784	0.58	0.830189
Tnfrsf11b	Hsp90b1	0.0984486	0.58	0.830189
Akkermansia_Gn	Grn	0.0818575	0.58	0.830189
Desulfovibrionaceae_Uncultured_Gn	Gastranaerophilales_Gn	0.0802016	0.58	0.830189
Akkermansia_Gn	Pparg	0.0629392	0.58	0.830189
Wnt6	Akkermansia_Gn	0.0549392	0.58	0.830189
Oscillibacter_Gn	Dkkl1	-0.0669991	0.58	0.830189
Colidextribacter_Gn	Tnfrsf11b	-0.102878	0.58	0.830189
Enterobacteriaceae_Unc_Gn	Xpa	-0.104075	0.58	0.830189
Akkermansia_Gn	Kitl	-0.10714	0.58	0.830189
Clock	Htra2	-0.110967	0.58	0.830189
Lachnospiraceae_Unc_Gp	Ctnnb1	-0.116852	0.58	0.830189
Prevotellaceae_UCG.001_Gn	Pparg	-0.119609	0.58	0.830189
Desulfovibrionaceae_Uncultured_Gn	RF39_Gp	-0.134234	0.58	0.830189
Desulfovibrionaceae_Uncultured_Gn	Grn	-0.139997	0.58	0.830189
Wnt2b	Jund	-0.157341	0.58	0.830189
Clock	Bifidobacterium_Gp	-0.167671	0.58	0.830189
Lcn2	Dvl1	-0.170295	0.58	0.830189
Myc	Dkkl1	-0.18767	0.58	0.830189
Prevotellaceae_UCG.001_Gn	Stub1	-0.224632	0.58	0.830189
Socs2	Faecalibaculum_Gp	-0.228099	0.58	0.830189
Bifidobacterium_Gp	HMGB1	-0.242887	0.58	0.830189
Clostridia_UCG.014_Gp	Ctsb	-0.267046	0.58	0.830189
Lachnospiraceae_Unc_Gp	FZd5	-0.287583	0.58	0.830189
Mmp15	Msra	0.842551	0.6	0.836861
Mmp15	Ctnnb1	0.47675	0.6	0.836861
Mmp15	Pparg	0.461116	0.6	0.836861
Mmp15	Ctsb	0.331366	0.6	0.836861
Mmp15	Htra2	0.307736	0.6	0.836861
Oscillibacter_Gn	Parasutterella_Gn	0.279974	0.6	0.836861
Mmp15	Turicibacter_Gp	0.234531	0.6	0.836861
Vwf	Jund	0.208107	0.6	0.836861
Mmp15	Mmp14	0.199881	0.6	0.836861
Lachnospiraceae_NK4A136_group_Gp	HMGB1	0.178713	0.6	0.836861
Mmp15	Akkermansia_Gn	0.155325	0.6	0.836861
Ghr	Clock	0.140561	0.6	0.836861
Clostridium_sensu_stricto_1_Gp	Ctsb	0.128219	0.6	0.836861
Dubosiella_Gp	Hsp90b1	0.119885	0.6	0.836861
Tnfrsf11b	Turicibacter_Gp	0.104376	0.6	0.836861
Lachnospiraceae_Unc_Gp	Rikenella_Gn	0.0931635	0.6	0.836861
Rikenellaceae_RC9_gut_group_Gn	Clostridia_UCG.014_Gp	0.0700534	0.6	0.836861
Parasutterella_Gn	Txn1	0.065113	0.6	0.836861
Tnfrsf11b	Bacteroides_Gn	0.0565653	0.6	0.836861
Lcn2	Mmp7	0.0398116	0.6	0.836861
Wnt6	Bacteroides_Gn	-0.0474591	0.6	0.836861
Oscillibacter_Gn	Ctnnb1	-0.0747016	0.6	0.836861
Muribaculum_Gn	Clostridia_UCG.014_Gp	-0.0872063	0.6	0.836861
FzD4	RF39_Gp	-0.0891472	0.6	0.836861
Rikenella_Gn	Stub1	-0.0935676	0.6	0.836861
Igfbp5	Faecalibaculum_Gp	-0.0995515	0.6	0.836861
Prevotellaceae_UCG.001_Gn	Dubosiella_Gp	-0.104741	0.6	0.836861
Mmp15	Parasutterella_Gn	-0.138929	0.6	0.836861
Myc	Ccl25	-0.141272	0.6	0.836861
Lachnospiraceae_Unc_Gp	Grn	-0.14578	0.6	0.836861
Clostridium_sensu_stricto_1_Gp	HMGB1	-0.146044	0.6	0.836861
Clostridium_sensu_stricto_1_Gp	Stub1	-0.148819	0.6	0.836861
Nudt1	Dubosiella_Gp	-0.150379	0.6	0.836861
Enterobacteriaceae_Unc_Gn	Pparg	-0.154268	0.6	0.836861
Lachnospiraceae_Unc_Gp	Lactobacillus_Gp	-0.164271	0.6	0.836861
Gastranaerophilales_Gn	Grn	-0.191012	0.6	0.836861
Irs1	Wnt6	-0.194328	0.6	0.836861
Colidextribacter_Gn	Nudt1	-0.234236	0.6	0.836861
Muribaculum_Gn	FZd9	-0.284932	0.6	0.836861
Igfbp5	Vwf	-0.303924	0.6	0.836861
FZd9	HMGB1	-0.360495	0.6	0.836861
Igfbp5	Dvl1	-0.366287	0.6	0.836861
Mmp7	Mmp15	-0.554954	0.6	0.836861
Mmp15	Mif	0.405656	0.62	0.846636
Dvl1	Grn	0.351397	0.62	0.846636
Monoglobus_Gp	Xpa	0.214433	0.62	0.846636
Dvl1	Jund	0.185691	0.62	0.846636
Ctnnb1	Jund	0.164445	0.62	0.846636
Lachnospiraceae_NK4A136_group_Gp	Ccl25	0.149187	0.62	0.846636
Lachnospiraceae_Unc_Gp	Candidatus_Saccharimonas_Gp	0.148122	0.62	0.846636
Clostridium_sensu_stricto_1_Gp	Cdk7	0.13882	0.62	0.846636
Igfbp5	Ctnnb1	0.135908	0.62	0.846636
RF39_Gp	Jund	0.13174	0.62	0.846636
Mif	Lactobacillus_Gp	0.12941	0.62	0.846636
Colidextribacter_Gn	RF39_Gp	0.127029	0.62	0.846636
Clostridium_sensu_stricto_1_Gp	Bacteroides_Gn	0.109334	0.62	0.846636
Parabacteroides_Gn	Clostridium_sensu_stricto_1_Gp	0.0989363	0.62	0.846636
Alistipes_Gn	Clostridia_UCG.014_Gp	0.0822307	0.62	0.846636
Clostridia_UCG.014_Gp	Htra2	0.0575174	0.62	0.846636
Lachnospiraceae_NK4A136_group_Gp	Ghr	0.030471	0.62	0.846636
Il18	Msra	0.00853774	0.62	0.846636
Ccl25	Clostridia_UCG.014_Gp	-0.0386557	0.62	0.846636
Mif	Dubosiella_Gp	-0.0397441	0.62	0.846636
Desulfovibrionaceae_Uncultured_Gn	Mif	-0.0676644	0.62	0.846636
Lachnospiraceae_Unc_Gp	Dubosiella_Gp	-0.0878057	0.62	0.846636
Igfbp5	Pparg	-0.0907777	0.62	0.846636
Rikenellaceae_RC9_gut_group_Gn	Wnt6	-0.0919936	0.62	0.846636
Muribaculum_Gn	Dkkl1	-0.0921153	0.62	0.846636
Desulfovibrionaceae_Uncultured_Gn	Tnfrsf11b	-0.0959156	0.62	0.846636
Mif	Turicibacter_Gp	-0.103723	0.62	0.846636
Lachnospiraceae_NK4A136_group_Gp	Muribaculum_Gn	-0.105728	0.62	0.846636
Igfbp5	Bifidobacterium_Gp	-0.109973	0.62	0.846636
Clock	Tnfrsf11b	-0.158921	0.62	0.846636
Parabacteroides_Gn	Vwf	-0.16735	0.62	0.846636
Gastranaerophilales_Gn	Hsp90b1	-0.186431	0.62	0.846636
Alistipes_Gn	Grn	-0.187631	0.62	0.846636
FZd9	Stub1	-0.202411	0.62	0.846636
Rikenellaceae_RC9_gut_group_Gn	Prevotellaceae_NK3B31_group_Gn	-0.225213	0.62	0.846636
Helicobacter_Gn	HMGB1	-0.274344	0.62	0.846636
Pparg	HMGB1	0.39396	0.64	0.859439
Mmp15	FZd5	0.276956	0.64	0.859439
Ghr	Ccl25	0.25715	0.64	0.859439
Mmp15	Hsp90b1	0.23223	0.64	0.859439
Oscillibacter_Gn	Irs1	0.17477	0.64	0.859439
Htra2	Txn1	0.140745	0.64	0.859439
Prevotellaceae_NK3B31_group_Gn	Cdk7	0.127429	0.64	0.859439
Bacteroides_Gn	Stub1	0.090789	0.64	0.859439
Mmp15	Cdk7	0.0864068	0.64	0.859439
Lactobacillus_Gp	Txn1	0.0731598	0.64	0.859439
FzD4	Ctsb	-0.00265129	0.64	0.859439
Lachnospiraceae_Unc_Gp	Muribaculum_Gn	-0.0582728	0.64	0.859439
Myc	Prevotellaceae_UCG.001_Gn	-0.0712377	0.64	0.859439
Lcn2	Bifidobacterium_Gp	-0.0729095	0.64	0.859439
Xpa	Dubosiella_Gp	-0.0811436	0.64	0.859439
Akkermansia_Gn	Ctsb	-0.104153	0.64	0.859439
Helicobacter_Gn	Lcn2	-0.106122	0.64	0.859439
Candidatus_Saccharimonas_Gp	Hsp90b1	-0.143915	0.64	0.859439
Parabacteroides_Gn	Dvl1	-0.154729	0.64	0.859439
Colidextribacter_Gn	Mt1	-0.157643	0.64	0.859439
Igfbp5	Hsp90b1	-0.158552	0.64	0.859439
Oscillibacter_Gn	Msra	-0.174484	0.64	0.859439
Irs1	Msra	-0.182132	0.64	0.859439
Ccl25	Lactobacillus_Gp	-0.186841	0.64	0.859439
Alistipes_Gn	FZd9	-0.192365	0.64	0.859439
Gastranaerophilales_Gn	Mmp14	-0.220395	0.64	0.859439
Mmp14	Kitl	-0.230246	0.64	0.859439
Gastranaerophilales_Gn	Vwf	-0.326479	0.64	0.859439
Alistipes_Gn	Vwf	-0.401903	0.64	0.859439
Vwf	HMGB1	0.292357	0.66	0.870354
Dvl1	Stub1	0.289113	0.66	0.870354
Alistipes_Gn	Clostridium_sensu_stricto_1_Gp	0.188888	0.66	0.870354
Vwf	Stub1	0.182233	0.66	0.870354
Rikenella_Gn	Nudt1	0.171075	0.66	0.870354
Dvl1	Hsp90b1	0.13636	0.66	0.870354
Lcn2	Socs2	0.124457	0.66	0.870354
Xpa	FZd5	0.109724	0.66	0.870354
Xpa	Lactobacillus_Gp	0.108361	0.66	0.870354
Irs1	Prevotellaceae_NK3B31_group_Gn	0.0935716	0.66	0.870354
Xpa	Dkkl1	0.0894719	0.66	0.870354
Mmp15	Txn1	0.0891289	0.66	0.870354
Lachnospiraceae_NK4A136_group_Gp	Mmp15	0.0379954	0.66	0.870354
RF39_Gp	Bifidobacterium_Gp	0.0358901	0.66	0.870354
Lachnospiraceae_NK4A136_group_Gp	Muribaculaceae_Gn	0.0277307	0.66	0.870354
Alistipes_Gn	Clock	0.0226329	0.66	0.870354
Colidextribacter_Gn	Prevotellaceae_UCG.001_Gn	-0.0614745	0.66	0.870354
Lcn2	Ctnnb1	-0.0754603	0.66	0.870354
Lachnospiraceae_Unc_Gp	Akkermansia_Gn	-0.0782551	0.66	0.870354
Akkermansia_Gn	Clostridia_UCG.014_Gp	-0.0785384	0.66	0.870354
Mmp7	Akkermansia_Gn	-0.111805	0.66	0.870354
Mt1	Htra2	-0.127262	0.66	0.870354
Clock	Dkkl1	-0.127494	0.66	0.870354
Igfbp5	Ccl25	-0.131615	0.66	0.870354
Muribaculum_Gn	Stub1	-0.153583	0.66	0.870354
Lachnospiraceae_Unc_Gp	Enterobacteriaceae_Unc_Gn	-0.15822	0.66	0.870354
Il18	Akkermansia_Gn	-0.158266	0.66	0.870354
Ccl25	Pparg	-0.16238	0.66	0.870354
Nudt1	Kitl	-0.187525	0.66	0.870354
Irs1	Mmp15	-0.22084	0.66	0.870354
Alistipes_Gn	Socs2	-0.249586	0.66	0.870354
Gastranaerophilales_Gn	Mmp15	-0.279832	0.66	0.870354
Dvl1	HMGB1	0.362725	0.68	0.879912
Lcn2	Mmp15	0.244432	0.68	0.879912
Mmp15	Stub1	0.184769	0.68	0.879912
Tnfrsf11b	HMGB1	0.160073	0.68	0.879912
Desulfovibrionaceae_Uncultured_Gn	Oscillibacter_Gn	0.158117	0.68	0.879912
Igfbp5	Socs2	0.124396	0.68	0.879912
Rikenella_Gn	Lcn2	0.104881	0.68	0.879912
Monoglobus_Gp	Clostridia_UCG.014_Gp	0.103544	0.68	0.879912
Faecalibaculum_Gp	Ctsb	0.0984115	0.68	0.879912
Lachnospiraceae_Unc_Gp	Tnfrsf11b	0.0805999	0.68	0.879912
Desulfovibrionaceae_Uncultured_Gn	Rikenellaceae_RC9_gut_group_Gn	0.0789116	0.68	0.879912
Irs1	Socs2	0.0689153	0.68	0.879912
Candidatus_Saccharimonas_Gp	Htra2	0.0646116	0.68	0.879912
Vwf	Akkermansia_Gn	0.0534838	0.68	0.879912
Socs2	Ctnnb1	0.048259	0.68	0.879912
Faecalibaculum_Gp	Bacteroides_Gn	0.0328067	0.68	0.879912
Alistipes_Gn	Parasutterella_Gn	-0.0338178	0.68	0.879912
Lcn2	Dkkl1	-0.0417605	0.68	0.879912
Prevotellaceae_UCG.001_Gn	Bacteroides_Gn	-0.0538149	0.68	0.879912
Lachnospiraceae_NK4A136_group_Gp	Stub1	-0.0559411	0.68	0.879912
Myc	Enterobacteriaceae_Unc_Gn	-0.0739545	0.68	0.879912
Oscillibacter_Gn	Mmp7	-0.0893119	0.68	0.879912
Wnt6	Cdk7	-0.0910521	0.68	0.879912
Lachnospiraceae_NK4A136_group_Gp	Wnt6	-0.113885	0.68	0.879912
Lachnospiraceae_Unc_Gp	Pparg	-0.114042	0.68	0.879912
Irs1	Kitl	-0.121159	0.68	0.879912
Alistipes_Gn	Faecalibaculum_Gp	-0.132588	0.68	0.879912
Wnt6	Sod2	-0.146635	0.68	0.879912
Mmp7	Hsp90b1	-0.15038	0.68	0.879912
Muribaculum_Gn	Clock	-0.165498	0.68	0.879912
Wnt6	Mt1	-0.168357	0.68	0.879912
Mif	Parasutterella_Gn	-0.179298	0.68	0.879912
Mmp14	Dkkl1	-0.198049	0.68	0.879912
Alistipes_Gn	Mif	-0.308479	0.68	0.879912
Pparg	Grn	0.15854	0.7	0.89542
Mt1	RF39_Gp	0.13549	0.7	0.89542
Mmp14	Msra	0.135187	0.7	0.89542
Lachnospiraceae_NK4A136_group_Gp	Txn1	0.128508	0.7	0.89542
Prevotellaceae_UCG.001_Gn	FZd9	0.0935959	0.7	0.89542
Enterobacteriaceae_Unc_Gn	Tnfrsf11b	0.0801235	0.7	0.89542
Muribaculum_Gn	Irs1	0.0702292	0.7	0.89542
Ctnnb1	Grn	0.0572408	0.7	0.89542
Prevotellaceae_NK3B31_group_Gn	RF39_Gp	0.0499014	0.7	0.89542
Helicobacter_Gn	Mif	0.0357145	0.7	0.89542
Lachnospiraceae_NK4A136_group_Gp	Gastranaerophilales_Gn	0.0201812	0.7	0.89542
Il18	Dkkl1	0.013056	0.7	0.89542
Ccl25	Turicibacter_Gp	-0.0766577	0.7	0.89542
Parabacteroides_Gn	Mmp7	-0.0922493	0.7	0.89542
Parabacteroides_Gn	Kitl	-0.0974569	0.7	0.89542
Parabacteroides_Gn	Parasutterella_Gn	-0.10879	0.7	0.89542
Igfbp5	Il18	-0.14317	0.7	0.89542
FzD4	FZd5	-0.149522	0.7	0.89542
Ghr	Hsp90b1	-0.159246	0.7	0.89542
Candidatus_Saccharimonas_Gp	Grn	-0.162671	0.7	0.89542
Igfbp5	Mmp14	-0.239336	0.7	0.89542
Lcn2	Jund	0.171066	0.72	0.905694
Socs2	Pparg	0.166733	0.72	0.905694
Mmp7	Txn1	0.144188	0.72	0.905694
Il18	Bacteroides_Gn	0.133324	0.72	0.905694
RF39_Gp	Ctnnb1	0.0936132	0.72	0.905694
Akkermansia_Gn	Lactobacillus_Gp	0.0872528	0.72	0.905694
Colidextribacter_Gn	Parabacteroides_Gn	0.0791406	0.72	0.905694
Faecalibaculum_Gp	HMGB1	0.0728518	0.72	0.905694
Xpa	Pparg	0.0722171	0.72	0.905694
Prevotellaceae_NK3B31_group_Gn	Ctnnb1	0.0430277	0.72	0.905694
Socs2	Candidatus_Saccharimonas_Gp	0.0368109	0.72	0.905694
FzD4	Clostridia_UCG.014_Gp	0.0333081	0.72	0.905694
Helicobacter_Gn	Muribaculum_Gn	0.0204027	0.72	0.905694
Parabacteroides_Gn	Wnt6	-0.0191493	0.72	0.905694
Lcn2	Xpa	-0.025195	0.72	0.905694
Muribaculum_Gn	Sod2	-0.0275467	0.72	0.905694
Mt1	Turicibacter_Gp	-0.0430579	0.72	0.905694
Monoglobus_Gp	Pparg	-0.0490705	0.72	0.905694
Lachnospiraceae_NK4A136_group_Gp	Xpa	-0.0551835	0.72	0.905694
Muribaculum_Gn	Pparg	-0.0568188	0.72	0.905694
Mmp15	Dvl1	-0.0586447	0.72	0.905694
RF39_Gp	Pparg	-0.0595724	0.72	0.905694
Enterobacteriaceae_Unc_Gn	Muribaculaceae_Gn	-0.073637	0.72	0.905694
Wnt2b	Ctsb	-0.0802072	0.72	0.905694
Helicobacter_Gn	Stub1	-0.0810283	0.72	0.905694
Rikenellaceae_RC9_gut_group_Gn	Ctsb	-0.0972859	0.72	0.905694
Lcn2	Rikenellaceae_RC9_gut_group_Gn	-0.112073	0.72	0.905694
Socs2	Lactobacillus_Gp	-0.147518	0.72	0.905694
Enterobacteriaceae_Unc_Gn	Ctnnb1	-0.166634	0.72	0.905694
Mt1	Faecalibaculum_Gp	-0.172113	0.72	0.905694
Colidextribacter_Gn	Mmp15	-0.303124	0.72	0.905694
Mmp15	Jund	0.462025	0.74	0.9166
Mt1	Jund	0.172587	0.74	0.9166
Xpa	FzD4	0.169835	0.74	0.9166
Candidatus_Saccharimonas_Gp	Jund	0.137225	0.74	0.9166
FZd5	Hsp90b1	0.127016	0.74	0.9166
Alistipes_Gn	Htra2	0.115971	0.74	0.9166
Parasutterella_Gn	Grn	0.0938856	0.74	0.9166
Desulfovibrionaceae_Uncultured_Gn	Lcn2	0.0860445	0.74	0.9166
Igfbp5	Msra	0.0814173	0.74	0.9166
Muribaculum_Gn	Muribaculaceae_Gn	0.0799781	0.74	0.9166
Desulfovibrionaceae_Uncultured_Gn	Nudt1	0.0761637	0.74	0.9166
Myc	Bacteroides_Gn	0.0715877	0.74	0.9166
Myc	Irs1	0.0681035	0.74	0.9166
Ghr	Wnt6	0.0663495	0.74	0.9166
RF39_Gp	Bacteroides_Gn	0.0600167	0.74	0.9166
RF39_Gp	Msra	0.0469931	0.74	0.9166
Rikenellaceae_RC9_gut_group_Gn	Mmp7	0.040532	0.74	0.9166
Bifidobacterium_Gp	Dkkl1	0.0389828	0.74	0.9166
Myc	Ctsb	-0.0278767	0.74	0.9166
Ghr	Mmp14	-0.0599015	0.74	0.9166
Prevotellaceae_UCG.001_Gn	Clock	-0.070659	0.74	0.9166
Gastranaerophilales_Gn	Mmp7	-0.0893085	0.74	0.9166
Ghr	Htra2	-0.0908909	0.74	0.9166
Igfbp5	Oscillibacter_Gn	-0.0939318	0.74	0.9166
Desulfovibrionaceae_Uncultured_Gn	Bacteroides_Gn	-0.106461	0.74	0.9166
Igfbp5	Ctsb	-0.110869	0.74	0.9166
Socs2	RF39_Gp	-0.11153	0.74	0.9166
Faecalibaculum_Gp	Txn1	-0.127766	0.74	0.9166
Gastranaerophilales_Gn	Muribaculaceae_Gn	-0.138368	0.74	0.9166
Rikenella_Gn	HMGB1	0.173827	0.76	0.925252
Ccl25	Bifidobacterium_Gp	0.122869	0.76	0.925252
Monoglobus_Gp	Mmp14	0.116686	0.76	0.925252
Alistipes_Gn	Irs1	0.114191	0.76	0.925252
Mif	Pparg	0.0927079	0.76	0.925252
Parasutterella_Gn	Jund	0.0823527	0.76	0.925252
FZd9	Txn1	0.0744895	0.76	0.925252
Rikenellaceae_RC9_gut_group_Gn	Muribaculaceae_Gn	0.064962	0.76	0.925252
Lachnospiraceae_NK4A136_group_Gp	Parabacteroides_Gn	0.0642588	0.76	0.925252
Kitl	Jund	0.0642234	0.76	0.925252
Wnt6	FZd5	0.0531029	0.76	0.925252
Mt1	Hsp90b1	0.0525323	0.76	0.925252
Mif	Dkkl1	0.0303964	0.76	0.925252
Akkermansia_Gn	Ctnnb1	0.0242868	0.76	0.925252
Lachnospiraceae_Unc_Gp	Turicibacter_Gp	-0.00884557	0.76	0.925252
Clostridia_UCG.014_Gp	Msra	-0.025757	0.76	0.925252
Myc	Mmp7	-0.0284781	0.76	0.925252
Rikenella_Gn	Tnfrsf11b	-0.0362143	0.76	0.925252
Oscillibacter_Gn	Il18	-0.0381397	0.76	0.925252
Nudt1	Akkermansia_Gn	-0.0492997	0.76	0.925252
Wnt6	Dkkl1	-0.0507933	0.76	0.925252
Irs1	Akkermansia_Gn	-0.0526959	0.76	0.925252
Irs1	Htra2	-0.0530862	0.76	0.925252
Nudt1	Lactobacillus_Gp	-0.0554295	0.76	0.925252
Myc	Tnfrsf11b	-0.0556337	0.76	0.925252
Bifidobacterium_Gp	Bacteroides_Gn	-0.0674831	0.76	0.925252
Enterobacteriaceae_Unc_Gn	Lactobacillus_Gp	-0.111811	0.76	0.925252
Lachnospiraceae_Unc_Gp	Wnt2b	-0.112856	0.76	0.925252
Nudt1	Candidatus_Saccharimonas_Gp	-0.117856	0.76	0.925252
Monoglobus_Gp	Il18	-0.117953	0.76	0.925252
Irs1	Ccl25	-0.130461	0.76	0.925252
Candidatus_Saccharimonas_Gp	Ctsb	-0.174411	0.76	0.925252
Clostridia_UCG.014_Gp	Sod2	-0.17895	0.76	0.925252
Mmp7	Mif	0.175327	0.78	0.935521
Enterobacteriaceae_Unc_Gn	Candidatus_Saccharimonas_Gp	0.136581	0.78	0.935521
Monoglobus_Gp	Mif	0.125429	0.78	0.935521
Mmp7	Wnt6	0.114448	0.78	0.935521
Lachnospiraceae_NK4A136_group_Gp	Oscillibacter_Gn	0.0969941	0.78	0.935521
Prevotellaceae_NK3B31_group_Gn	Ctsb	0.0961646	0.78	0.935521
Helicobacter_Gn	Irs1	0.0841808	0.78	0.935521
FZd5	Grn	0.0765815	0.78	0.935521
Muribaculum_Gn	Bacteroides_Gn	0.0679761	0.78	0.935521
Mif	Htra2	0.0618311	0.78	0.935521
Bifidobacterium_Gp	Cdk7	0.0452638	0.78	0.935521
Igfbp5	Monoglobus_Gp	0.0291325	0.78	0.935521
Monoglobus_Gp	Nudt1	0.0284681	0.78	0.935521
Clock	Kitl	0.0254745	0.78	0.935521
Mt1	Akkermansia_Gn	0.0217872	0.78	0.935521
Tnfrsf11b	Parasutterella_Gn	-0.000603747	0.78	0.935521
Gastranaerophilales_Gn	Lactobacillus_Gp	-0.024946	0.78	0.935521
Lachnospiraceae_Unc_Gp	Vwf	-0.036511	0.78	0.935521
FzD4	Akkermansia_Gn	-0.0548128	0.78	0.935521
Irs1	FzD4	-0.0641742	0.78	0.935521
Ghr	Bacteroides_Gn	-0.0742114	0.78	0.935521
FZd9	Grn	-0.0745472	0.78	0.935521
Myc	Prevotellaceae_NK3B31_group_Gn	-0.0809239	0.78	0.935521
RF39_Gp	Htra2	-0.0847271	0.78	0.935521
Alistipes_Gn	Cdk7	-0.104604	0.78	0.935521
Tnfrsf11b	Ctsb	-0.118584	0.78	0.935521
Colidextribacter_Gn	Wnt6	-0.119868	0.78	0.935521
Xpa	Bacteroides_Gn	-0.134589	0.78	0.935521
Mmp14	Bacteroides_Gn	-0.154272	0.78	0.935521
Mmp7	Mmp14	0.216243	0.8	0.945968
Mmp15	Clostridium_sensu_stricto_1_Gp	0.152582	0.8	0.945968
Mif	FZd5	0.143077	0.8	0.945968
Mmp15	Candidatus_Saccharimonas_Gp	0.0960213	0.8	0.945968
Mt1	Grn	0.0784406	0.8	0.945968
Parabacteroides_Gn	Monoglobus_Gp	0.0781176	0.8	0.945968
Wnt2b	Hsp90b1	0.0690102	0.8	0.945968
Desulfovibrionaceae_Uncultured_Gn	Txn1	0.0661376	0.8	0.945968
Akkermansia_Gn	Tnfrsf11b	0.064661	0.8	0.945968
Oscillibacter_Gn	Ctsb	0.0525272	0.8	0.945968
Oscillibacter_Gn	Cdk7	0.0470914	0.8	0.945968
Oscillibacter_Gn	Lactobacillus_Gp	0.0356389	0.8	0.945968
Prevotellaceae_NK3B31_group_Gn	Sod2	0.0236519	0.8	0.945968
Clock	Msra	0.0119407	0.8	0.945968
Rikenellaceae_RC9_gut_group_Gn	Ccl25	0.00785787	0.8	0.945968
Prevotellaceae_UCG.001_Gn	Wnt6	0.00524657	0.8	0.945968
RF39_Gp	Muribaculaceae_Gn	-0.0081896	0.8	0.945968
Clostridium_sensu_stricto_1_Gp	Hsp90b1	-0.0195251	0.8	0.945968
Igfbp5	Turicibacter_Gp	-0.023703	0.8	0.945968
Gastranaerophilales_Gn	Ctnnb1	-0.0525331	0.8	0.945968
Ccl25	Mt1	-0.087068	0.8	0.945968
Faecalibaculum_Gp	Grn	-0.0948018	0.8	0.945968
Myc	Kitl	-0.0995116	0.8	0.945968
Mt1	Cdk7	-0.126779	0.8	0.945968
Bifidobacterium_Gp	Msra	-0.134117	0.8	0.945968
Rikenellaceae_RC9_gut_group_Gn	Enterobacteriaceae_Unc_Gn	-0.136403	0.8	0.945968
Muribaculum_Gn	Mmp7	-0.185219	0.8	0.945968
Colidextribacter_Gn	Muribaculaceae_Gn	-0.256344	0.8	0.945968
Mmp15	Dubosiella_Gp	0.176499	0.82	0.953753
Turicibacter_Gp	HMGB1	0.166994	0.82	0.953753
Rikenellaceae_RC9_gut_group_Gn	Irs1	0.163558	0.82	0.953753
Lcn2	Cdk7	0.130705	0.82	0.953753
Turicibacter_Gp	Stub1	0.120035	0.82	0.953753
Irs1	Bacteroides_Gn	0.107227	0.82	0.953753
Nudt1	Htra2	0.10513	0.82	0.953753
Lachnospiraceae_Unc_Gp	Lcn2	0.0955713	0.82	0.953753
Lcn2	Mt1	0.0922466	0.82	0.953753
Myc	Ghr	0.0914551	0.82	0.953753
Prevotellaceae_UCG.001_Gn	Clostridium_sensu_stricto_1_Gp	0.0602871	0.82	0.953753
Parabacteroides_Gn	Tnfrsf11b	0.0529296	0.82	0.953753
Alistipes_Gn	Ctnnb1	0.0527378	0.82	0.953753
Lcn2	Mif	0.047519	0.82	0.953753
[truncated: 348 more rows]
