# Supplementary material for: Evidence that the loss of colonic anti-microbial peptides may promote dysbiotic Gram-negative inflammaging-associated bacteria in aging mice
Source: Front Aging. 2024 Mar 4;5:1352299. doi: 10.3389/fragi.2024.1352299 (PMC10945560; doi:10.3389/fragi.2024.1352299)
Supplement: Supplementary file 8 [file DataSheet10.XLSX]

## Sheet: Inflam_SparCC_2-15_Mths
Supplementary Data Sheet 10. Inflammation Genes and Bacterial Genera Correlation Outcomes between 2 Month- and 15-Month Old Mice Groups
Var1	Var2	cor	p	fdr
Mucispirillum_Gn	Muribaculaceae_Gn	0.944407	0	0
Prevotellaceae_UCG.001_Gn	Muribaculum_Gn	0.938399	0	0
Ahcy	Plscr1	0.880317	0	0
Plscr1	Mucispirillum_Gn	0.873631	0	0
Reg3b	Ahcy	0.870416	0	0
Parabacteroides_Gn	Rikenellaceae_RC9_gut_group_Gn	0.848613	0	0
Reg3b	Plscr1	0.840031	0	0
Clostridia_UCG.014_Gp	Mucispirillum_Gn	0.838131	0	0
Ahcy	Mucispirillum_Gn	0.83543	0	0
Rikenella_Gn	Muribaculaceae_Gn	0.833219	0	0
Plscr1	Muribaculaceae_Gn	0.831436	0	0
Reg3b	Mucispirillum_Gn	0.827087	0	0
Saa1	Mucispirillum_Gn	0.816717	0	0
Ptges	Adora1	0.816653	0	0
C3	Tgfb1	0.812191	0	0
Candidatus_Saccharimonas_Gp	Mucispirillum_Gn	0.805338	0	0
Reg3b	Muribaculaceae_Gn	0.803609	0	0
Rikenella_Gn	Mucispirillum_Gn	0.800065	0	0
Parasutterella_Gn	Prevotellaceae_UCG.001_Gn	0.793909	0	0
Candidatus_Saccharimonas_Gp	Clostridia_UCG.014_Gp	0.788455	0	0
Reg3b	Monoglobus_Gp	0.784566	0	0
Serpinb9	Adora2b	0.783993	0	0
C2cd4a	Tgfb1	0.781632	0	0
Monoglobus_Gp	Candidatus_Saccharimonas_Gp	0.76859	0	0
Monoglobus_Gp	Mucispirillum_Gn	0.757321	0	0
Saa1	Rikenella_Gn	0.756375	0	0
Candidatus_Saccharimonas_Gp	Muribaculaceae_Gn	0.752567	0	0
Prevotellaceae_UCG.001_Gn	Parabacteroides_Gn	0.747126	0	0
Parasutterella_Gn	Muribaculum_Gn	0.743522	0	0
C2cd4a	C3	0.741338	0	0
Ghr	Lbp	0.735411	0	0
C2cd4a	Ptges	0.728049	0	0
Prevotellaceae_UCG.001_Gn	Rikenellaceae_RC9_gut_group_Gn	0.726915	0	0
Plscr1	Saa1	0.716514	0	0
Ahcy	Saa1	0.710738	0	0
Ahcy	Rikenella_Gn	0.70923	0	0
Clostridia_UCG.014_Gp	Rikenella_Gn	0.708059	0	0
Ahcy	Monoglobus_Gp	0.701263	0	0
Alistipes_Gn	Parabacteroides_Gn	0.70109	0	0
Ptges	Serpinb9	0.696806	0	0
Muribaculum_Gn	Parabacteroides_Gn	0.694935	0	0
Ido1	Reg3b	0.682487	0	0
Reg3b	Clostridia_UCG.014_Gp	0.68091	0	0
Turicibacter_Gp	Dubosiella_Gp	0.679818	0	0
Reg3b	Rikenella_Gn	0.671197	0	0
Rikenella_Gn	Helicobacter_Gn	0.666182	0	0
Ido1	Ahcy	0.66206	0	0
RF39_Gp	Candidatus_Saccharimonas_Gp	0.655765	0	0
Oscillibacter_Gn	Fcer1g	0.654515	0	0
Ahcy	Candidatus_Saccharimonas_Gp	0.654413	0	0
C3	Dubosiella_Gp	0.651396	0	0
Monoglobus_Gp	Muribaculaceae_Gn	0.64749	0	0
Monoglobus_Gp	Rikenella_Gn	0.647027	0	0
Plscr1	Candidatus_Saccharimonas_Gp	0.636144	0	0
Tgfb1	Ptges	0.633399	0	0
Ahcy	Muribaculaceae_Gn	0.63143	0	0
Adora1	Serpinb9	0.630267	0	0
Ido1	Monoglobus_Gp	0.6208	0	0
Plscr1	Monoglobus_Gp	0.61121	0	0
Il20rb	Ghr	0.588897	0	0
Oscillibacter_Gn	Ghr	0.588211	0	0
C2cd4a	Serpinb9	0.583259	0	0
Gastranaerophilales_Gn	Ghr	0.581636	0	0
Gastranaerophilales_Gn	Lbp	0.570703	0	0
Tgfb1	Dubosiella_Gp	0.569243	0	0
Ptges	Adora2b	0.569103	0	0
Ido1	Rikenella_Gn	0.56901	0	0
Candidatus_Saccharimonas_Gp	Rikenella_Gn	0.567237	0	0
C3	Ptges	0.562857	0	0
C2cd4a	Adora1	0.561993	0	0
Oscillibacter_Gn	Lbp	0.54458	0	0
Adora1	Adora2b	0.542788	0	0
Colidextribacter_Gn	Saa1	0.536113	0	0
Tgfb1	Adora1	0.480122	0	0
Parasutterella_Gn	Enterobacteriaceae_Unc_Gn	0.476616	0	0
RF39_Gp	Muribaculaceae_Gn	0.448839	0	0
RF39_Gp	Mucispirillum_Gn	0.407548	0	0
Desulfovibrionaceae_Uncultured_Gn	Ahcy	0.391465	0	0
Desulfovibrionaceae_Uncultured_Gn	Mucispirillum_Gn	0.389698	0	0
Desulfovibrionaceae_Uncultured_Gn	Saa1	0.382251	0	0
Desulfovibrionaceae_Uncultured_Gn	Rikenella_Gn	0.331012	0	0
Desulfovibrionaceae_Uncultured_Gn	Candidatus_Saccharimonas_Gp	0.257283	0	0
Desulfovibrionaceae_Uncultured_Gn	Muribaculaceae_Gn	0.229404	0	0
Ptges	Desulfovibrionaceae_Uncultured_Gn	-0.153306	0	0
C3	Desulfovibrionaceae_Uncultured_Gn	-0.198829	0	0
C2cd4a	Desulfovibrionaceae_Uncultured_Gn	-0.210972	0	0
Adora1	Parabacteroides_Gn	-0.242325	0	0
Serpinb9	Parabacteroides_Gn	-0.308863	0	0
Oscillibacter_Gn	Plscr1	-0.366144	0	0
Tgfb1	Desulfovibrionaceae_Uncultured_Gn	-0.369212	0	0
Lbp	RF39_Gp	-0.381734	0	0
Lachnospiraceae_Unc_Gp	Prevotellaceae_UCG.001_Gn	-0.381808	0	0
Serpinb9	Clostridia_UCG.014_Gp	-0.400835	0	0
Il20rb	Parabacteroides_Gn	-0.403896	0	0
Adora1	Mucispirillum_Gn	-0.414965	0	0
Il20rb	Plscr1	-0.425479	0	0
Adora2b	Reg3b	-0.426557	0	0
Colidextribacter_Gn	C2cd4a	-0.433151	0	0
Ptges	RF39_Gp	-0.433593	0	0
Gastranaerophilales_Gn	Candidatus_Saccharimonas_Gp	-0.442868	0	0
Lbp	Mucispirillum_Gn	-0.447217	0	0
Serpinb9	Plscr1	-0.46634	0	0
Lbp	Lactobacillus_Gp	-0.473674	0	0
Ghr	Rikenella_Gn	-0.478469	0	0
Oscillibacter_Gn	Rikenella_Gn	-0.481872	0	0
Colidextribacter_Gn	Turicibacter_Gp	-0.485931	0	0
C3	Ido1	-0.487519	0	0
Adora2b	Plscr1	-0.489334	0	0
Adora1	Clostridia_UCG.014_Gp	-0.50138	0	0
Lbp	Reg3b	-0.510713	0	0
Adora1	RF39_Gp	-0.512232	0	0
Ptges	Reg3b	-0.518212	0	0
Il20rb	Muribaculaceae_Gn	-0.521562	0	0
C2cd4a	Muribaculum_Gn	-0.533074	0	0
Serpinb9	Reg3b	-0.53937	0	0
Tgfb1	Monoglobus_Gp	-0.54244	0	0
Adora1	Candidatus_Saccharimonas_Gp	-0.542923	0	0
Tgfb1	Candidatus_Saccharimonas_Gp	-0.543668	0	0
Ptges	Mucispirillum_Gn	-0.551827	0	0
Adora1	Muribaculum_Gn	-0.553117	0	0
Tgfb1	Ahcy	-0.555	0	0
Ptges	Plscr1	-0.555889	0	0
C2cd4a	Plscr1	-0.560455	0	0
Il20rb	Lactobacillus_Gp	-0.560956	0	0
Ptges	Muribaculum_Gn	-0.562022	0	0
Lbp	Plscr1	-0.56305	0	0
Dubosiella_Gp	Monoglobus_Gp	-0.564483	0	0
Ghr	Clostridia_UCG.014_Gp	-0.564673	0	0
Ghr	Plscr1	-0.567956	0	0
Oscillibacter_Gn	Ahcy	-0.571309	0	0
Tnfrsf11a	Muribaculaceae_Gn	-0.575944	0	0
Ghr	Ido1	-0.576282	0	0
Ptges	Candidatus_Saccharimonas_Gp	-0.578443	0	0
Adora1	Muribaculaceae_Gn	-0.57893	0	0
Ghr	Ahcy	-0.584329	0	0
Adora1	Plscr1	-0.585349	0	0
Lachnospiraceae_NK4A136_group_Gp	Turicibacter_Gp	-0.585805	0	0
C2cd4a	Reg3b	-0.590141	0	0
C3	Reg3b	-0.592307	0	0
Tgfb1	Clostridia_UCG.014_Gp	-0.596934	0	0
Lbp	Monoglobus_Gp	-0.600646	0	0
Tgfb1	Reg3b	-0.600846	0	0
Ghr	Mucispirillum_Gn	-0.600957	0	0
C3	Monoglobus_Gp	-0.602566	0	0
Ghr	Muribaculaceae_Gn	-0.606549	0	0
Lachnospiraceae_NK4A136_group_Gp	Dubosiella_Gp	-0.613214	0	0
C2cd4a	Saa1	-0.613956	0	0
Colidextribacter_Gn	Nupr1	-0.61474	0	0
Bifidobacterium_Gp	Prevotellaceae_NK3B31_group_Gn	-0.616446	0	0
Oscillibacter_Gn	Ido1	-0.617919	0	0
Dubosiella_Gp	Mucispirillum_Gn	-0.622953	0	0
Oscillibacter_Gn	Candidatus_Saccharimonas_Gp	-0.636319	0	0
Ptges	Clostridia_UCG.014_Gp	-0.638185	0	0
Ghr	Monoglobus_Gp	-0.642281	0	0
C2cd4a	Mucispirillum_Gn	-0.642517	0	0
Dubosiella_Gp	Helicobacter_Gn	-0.653338	0	0
C2cd4a	Clostridia_UCG.014_Gp	-0.656431	0	0
Oscillibacter_Gn	Monoglobus_Gp	-0.657591	0	0
Ptges	Muribaculaceae_Gn	-0.667726	0	0
C3	Saa1	-0.67054	0	0
Ghr	Reg3b	-0.671141	0	0
Tgfb1	Rikenella_Gn	-0.676423	0	0
Tgfb1	Saa1	-0.676911	0	0
Oscillibacter_Gn	Clostridia_UCG.014_Gp	-0.677741	0	0
C3	Rikenella_Gn	-0.682172	0	0
Ghr	Candidatus_Saccharimonas_Gp	-0.684156	0	0
Tgfb1	Plscr1	-0.688263	0	0
Il20rb	Candidatus_Saccharimonas_Gp	-0.696713	0	0
C3	Mucispirillum_Gn	-0.702287	0	0
Tgfb1	Mucispirillum_Gn	-0.706483	0	0
C3	Muribaculaceae_Gn	-0.707381	0	0
Lbp	Candidatus_Saccharimonas_Gp	-0.71866	0	0
C2cd4a	Alistipes_Gn	-0.734166	0	0
C2cd4a	Muribaculaceae_Gn	-0.741531	0	0
Dubosiella_Gp	Rikenella_Gn	-0.770762	0	0
C3	Clostridia_UCG.014_Gp	-0.803997	0	0
Tgfb1	Muribaculaceae_Gn	-0.820064	0	0
Tnfrsf11a	Parasutterella_Gn	-0.951998	0	0
Tnfrsf11a	Parabacteroides_Gn	-0.973591	0	0
Tnfrsf11a	Muribaculum_Gn	-0.979868	0	0
Tnfrsf11a	Alistipes_Gn	-1	0	0
Tnfrsf11a	Clostridia_UCG.014_Gp	-1	0	0
Muribaculum_Gn	Rikenellaceae_RC9_gut_group_Gn	0.765238	0.02	0.0890909
Monoglobus_Gp	Clostridia_UCG.014_Gp	0.722986	0.02	0.0890909
Alistipes_Gn	Rikenellaceae_RC9_gut_group_Gn	0.722693	0.02	0.0890909
Reg3b	Candidatus_Saccharimonas_Gp	0.710178	0.02	0.0890909
Nlrp6	Reg3b	0.703835	0.02	0.0890909
Plscr1	Rikenella_Gn	0.688536	0.02	0.0890909
Akkermansia_Gn	Dubosiella_Gp	0.681009	0.02	0.0890909
Muribaculum_Gn	Alistipes_Gn	0.680036	0.02	0.0890909
Clostridia_UCG.014_Gp	Muribaculaceae_Gn	0.664919	0.02	0.0890909
Saa1	Muribaculaceae_Gn	0.653964	0.02	0.0890909
Parabacteroides_Gn	Muribaculaceae_Gn	0.646443	0.02	0.0890909
Lachnospiraceae_NK4A136_group_Gp	Colidextribacter_Gn	0.615175	0.02	0.0890909
Il20rb	Lbp	0.611725	0.02	0.0890909
Gastranaerophilales_Gn	Oscillibacter_Gn	0.60234	0.02	0.0890909
Colidextribacter_Gn	Alistipes_Gn	0.597043	0.02	0.0890909
Oscillibacter_Gn	C3	0.57756	0.02	0.0890909
Ghr	C3	0.575851	0.02	0.0890909
Ghr	Tgfb1	0.556051	0.02	0.0890909
Clostridia_UCG.014_Gp	Saa1	0.542553	0.02	0.0890909
Candidatus_Saccharimonas_Gp	Lactobacillus_Gp	0.541732	0.02	0.0890909
Il20rb	Ptges	0.525176	0.02	0.0890909
Candidatus_Saccharimonas_Gp	Saa1	0.515581	0.02	0.0890909
Ghr	Dubosiella_Gp	0.513545	0.02	0.0890909
Oscillibacter_Gn	Tgfb1	0.512305	0.02	0.0890909
Il20rb	Adora1	0.509075	0.02	0.0890909
Lachnospiraceae_Unc_Gp	Fcer1g	0.499404	0.02	0.0890909
Alistipes_Gn	Muribaculaceae_Gn	0.493766	0.02	0.0890909
Rikenella_Gn	Enterobacteriaceae_Unc_Gn	0.488176	0.02	0.0890909
C2cd4a	Adora2b	0.455117	0.02	0.0890909
Monoglobus_Gp	Saa1	0.446407	0.02	0.0890909
Tgfb1	Serpinb9	0.433212	0.02	0.0890909
RF39_Gp	Saa1	0.394997	0.02	0.0890909
Plscr1	Clostridia_UCG.014_Gp	0.359091	0.02	0.0890909
Oscillibacter_Gn	Dubosiella_Gp	0.333995	0.02	0.0890909
Desulfovibrionaceae_Uncultured_Gn	Plscr1	0.329695	0.02	0.0890909
RF39_Gp	Monoglobus_Gp	0.327986	0.02	0.0890909
Desulfovibrionaceae_Uncultured_Gn	Reg3b	0.320841	0.02	0.0890909
Ahcy	Clostridia_UCG.014_Gp	0.313975	0.02	0.0890909
Desulfovibrionaceae_Uncultured_Gn	Monoglobus_Gp	0.244706	0.02	0.0890909
Oscillibacter_Gn	Desulfovibrionaceae_Uncultured_Gn	-0.273693	0.02	0.0890909
Tgfb1	RF39_Gp	-0.301821	0.02	0.0890909
Fcer1g	Candidatus_Saccharimonas_Gp	-0.326023	0.02	0.0890909
C2cd4a	RF39_Gp	-0.35005	0.02	0.0890909
Serpinb9	Ahcy	-0.35384	0.02	0.0890909
Ghr	RF39_Gp	-0.356139	0.02	0.0890909
Ptges	Parabacteroides_Gn	-0.357929	0.02	0.0890909
Oscillibacter_Gn	Enterobacteriaceae_Unc_Gn	-0.365035	0.02	0.0890909
Adora1	Rikenellaceae_RC9_gut_group_Gn	-0.373734	0.02	0.0890909
Serpinb9	Mucispirillum_Gn	-0.383716	0.02	0.0890909
Adora2b	Rikenellaceae_RC9_gut_group_Gn	-0.391795	0.02	0.0890909
Fcer1g	Clostridia_UCG.014_Gp	-0.405694	0.02	0.0890909
Adora1	Reg3b	-0.413989	0.02	0.0890909
Serpinb9	Muribaculaceae_Gn	-0.447349	0.02	0.0890909
C3	Ahcy	-0.44977	0.02	0.0890909
Dubosiella_Gp	Muribaculaceae_Gn	-0.452197	0.02	0.0890909
C2cd4a	Parabacteroides_Gn	-0.458753	0.02	0.0890909
Oscillibacter_Gn	Mucispirillum_Gn	-0.467505	0.02	0.0890909
Il20rb	Reg3b	-0.468321	0.02	0.0890909
Il20rb	Clostridia_UCG.014_Gp	-0.476229	0.02	0.0890909
Colidextribacter_Gn	C3	-0.494269	0.02	0.0890909
Dubosiella_Gp	Saa1	-0.502321	0.02	0.0890909
Il20rb	Parasutterella_Gn	-0.512776	0.02	0.0890909
C3	Plscr1	-0.518127	0.02	0.0890909
C2cd4a	Rikenella_Gn	-0.548028	0.02	0.0890909
Adora2b	Alistipes_Gn	-0.549278	0.02	0.0890909
C3	Candidatus_Saccharimonas_Gp	-0.549776	0.02	0.0890909
Oscillibacter_Gn	Reg3b	-0.56817	0.02	0.0890909
Lbp	Ahcy	-0.646363	0.02	0.0890909
Akkermansia_Gn	Helicobacter_Gn	-0.663532	0.02	0.0890909
Gastranaerophilales_Gn	Nupr1	-0.778497	0.02	0.0890909
Muribaculum_Gn	Nupr1	-0.883758	0.02	0.0890909
Lachnospiraceae_Unc_Gp	Colidextribacter_Gn	0.747064	0.04	0.150769
Mucispirillum_Gn	Helicobacter_Gn	0.562114	0.04	0.150769
RF39_Gp	Clostridia_UCG.014_Gp	0.560455	0.04	0.150769
Nupr1	Ido1	0.53385	0.04	0.150769
Gastranaerophilales_Gn	Fcer1g	0.529899	0.04	0.150769
Parasutterella_Gn	Lactobacillus_Gp	0.503029	0.04	0.150769
C3	Serpinb9	0.462256	0.04	0.150769
Lactobacillus_Gp	Enterobacteriaceae_Unc_Gn	0.460749	0.04	0.150769
Colidextribacter_Gn	Mucispirillum_Gn	0.402049	0.04	0.150769
C3	Adora1	0.395944	0.04	0.150769
Fcer1g	Tnfrsf11a	0.383629	0.04	0.150769
Il20rb	C2cd4a	0.374519	0.04	0.150769
Fcer1g	C3	0.349541	0.04	0.150769
Ido1	Desulfovibrionaceae_Uncultured_Gn	0.349493	0.04	0.150769
Monoglobus_Gp	Enterobacteriaceae_Unc_Gn	0.338857	0.04	0.150769
Il20rb	Tgfb1	0.333662	0.04	0.150769
Desulfovibrionaceae_Uncultured_Gn	Clostridia_UCG.014_Gp	0.155915	0.04	0.150769
Il20rb	Desulfovibrionaceae_Uncultured_Gn	-0.111289	0.04	0.150769
Ghr	Desulfovibrionaceae_Uncultured_Gn	-0.215747	0.04	0.150769
Il20rb	Bacteroides_Gn	-0.263993	0.04	0.150769
Gastranaerophilales_Gn	Mucispirillum_Gn	-0.277291	0.04	0.150769
Bifidobacterium_Gp	Lactobacillus_Gp	-0.293387	0.04	0.150769
Gastranaerophilales_Gn	Plscr1	-0.391103	0.04	0.150769
C2cd4a	Rikenellaceae_RC9_gut_group_Gn	-0.391667	0.04	0.150769
Adora2b	Muribaculaceae_Gn	-0.400407	0.04	0.150769
Il20rb	Nlrp6	-0.410608	0.04	0.150769
Gastranaerophilales_Gn	Reg3b	-0.415547	0.04	0.150769
Ptges	Rikenellaceae_RC9_gut_group_Gn	-0.421421	0.04	0.150769
Lachnospiraceae_Unc_Gp	Nupr1	-0.424221	0.04	0.150769
Ptges	Parasutterella_Gn	-0.442105	0.04	0.150769
Tgfb1	Ido1	-0.46261	0.04	0.150769
Lbp	Muribaculaceae_Gn	-0.462859	0.04	0.150769
Tnfrsf11a	Candidatus_Saccharimonas_Gp	-0.464277	0.04	0.150769
Adora1	Ahcy	-0.470031	0.04	0.150769
Ptges	Ahcy	-0.484194	0.04	0.150769
C2cd4a	Candidatus_Saccharimonas_Gp	-0.48742	0.04	0.150769
Serpinb9	Alistipes_Gn	-0.48942	0.04	0.150769
Fcer1g	Enterobacteriaceae_Unc_Gn	-0.48997	0.04	0.150769
Bifidobacterium_Gp	Nupr1	-0.500576	0.04	0.150769
Adora1	Alistipes_Gn	-0.50202	0.04	0.150769
Tnfrsf11a	Helicobacter_Gn	-0.516863	0.04	0.150769
Adora1	Saa1	-0.537518	0.04	0.150769
Lachnospiraceae_NK4A136_group_Gp	Nlrp6	-0.554906	0.04	0.150769
Ptges	Saa1	-0.605502	0.04	0.150769
Alistipes_Gn	Nupr1	-0.673378	0.04	0.150769
Tnfrsf11a	Prevotellaceae_UCG.001_Gn	-0.807023	0.04	0.150769
Gastranaerophilales_Gn	RF39_Gp	-0.164999	0.06	0.207423
C3	RF39_Gp	-0.320646	0.06	0.207423
Turicibacter_Gp	Prevotellaceae_NK3B31_group_Gn	-0.337476	0.06	0.207423
Turicibacter_Gp	Ido1	-0.351199	0.06	0.207423
Il20rb	Mucispirillum_Gn	-0.358211	0.06	0.207423
C3	Helicobacter_Gn	-0.366244	0.06	0.207423
Serpinb9	Rikenellaceae_RC9_gut_group_Gn	-0.386493	0.06	0.207423
Gastranaerophilales_Gn	Muribaculaceae_Gn	-0.396079	0.06	0.207423
Turicibacter_Gp	Rikenella_Gn	-0.435391	0.06	0.207423
Oscillibacter_Gn	Muribaculaceae_Gn	-0.452346	0.06	0.207423
Dubosiella_Gp	Reg3b	-0.453024	0.06	0.207423
Fcer1g	Monoglobus_Gp	-0.497504	0.06	0.207423
Akkermansia_Gn	Rikenella_Gn	-0.533846	0.06	0.207423
C3	Alistipes_Gn	-0.541915	0.06	0.207423
Tnfrsf11a	Rikenellaceae_RC9_gut_group_Gn	-0.717901	0.06	0.207423
Nlrp6	Ahcy	0.755635	0.06	0.207423
Nupr1	Reg3b	0.491651	0.06	0.207423
Ido1	Mucispirillum_Gn	0.467044	0.06	0.207423
Ido1	Plscr1	0.466552	0.06	0.207423
Alistipes_Gn	Clostridia_UCG.014_Gp	0.460315	0.06	0.207423
Saa1	Helicobacter_Gn	0.440792	0.06	0.207423
RF39_Gp	Reg3b	0.409964	0.06	0.207423
Oscillibacter_Gn	Il20rb	0.398307	0.06	0.207423
Gastranaerophilales_Gn	Tgfb1	0.374854	0.06	0.207423
Prevotellaceae_UCG.001_Gn	Enterobacteriaceae_Unc_Gn	0.345007	0.06	0.207423
Tgfb1	Adora2b	0.310713	0.06	0.207423
Parabacteroides_Gn	Clostridia_UCG.014_Gp	0.306678	0.06	0.207423
Serpinb9	Desulfovibrionaceae_Uncultured_Gn	-0.0752341	0.08	0.256866
Bifidobacterium_Gp	Reg3b	-0.277597	0.08	0.256866
Adora2b	Clostridia_UCG.014_Gp	-0.29652	0.08	0.256866
Oscillibacter_Gn	Saa1	-0.319981	0.08	0.256866
Il20rb	Ahcy	-0.355109	0.08	0.256866
Dubosiella_Gp	Ido1	-0.387853	0.08	0.256866
Il20rb	RF39_Gp	-0.389364	0.08	0.256866
Fcer1g	Rikenella_Gn	-0.404682	0.08	0.256866
Lachnospiraceae_Unc_Gp	Ghr	-0.42072	0.08	0.256866
Lbp	Nlrp6	-0.433382	0.08	0.256866
Dubosiella_Gp	Clostridia_UCG.014_Gp	-0.475892	0.08	0.256866
Ptges	Alistipes_Gn	-0.488415	0.08	0.256866
Gastranaerophilales_Gn	Monoglobus_Gp	-0.625998	0.08	0.256866
Lachnospiraceae_NK4A136_group_Gp	Lachnospiraceae_Unc_Gp	0.58802	0.08	0.256866
Prevotellaceae_NK3B31_group_Gn	Monoglobus_Gp	0.582016	0.08	0.256866
Prevotellaceae_UCG.001_Gn	Alistipes_Gn	0.570739	0.08	0.256866
Reg3b	Saa1	0.542345	0.08	0.256866
C2cd4a	Dubosiella_Gp	0.48753	0.08	0.256866
Bifidobacterium_Gp	Lbp	0.465749	0.08	0.256866
RF39_Gp	Ahcy	0.41538	0.08	0.256866
Colidextribacter_Gn	Rikenella_Gn	0.406185	0.08	0.256866
Colidextribacter_Gn	Helicobacter_Gn	0.404649	0.08	0.256866
Lachnospiraceae_Unc_Gp	Mucispirillum_Gn	0.383249	0.08	0.256866
Colidextribacter_Gn	Gastranaerophilales_Gn	0.370679	0.08	0.256866
Alistipes_Gn	RF39_Gp	0.264465	0.08	0.256866
Nlrp6	Plscr1	0.668102	0.1	0.30542
Turicibacter_Gp	C3	0.582313	0.1	0.30542
Rikenellaceae_RC9_gut_group_Gn	Muribaculaceae_Gn	0.496601	0.1	0.30542
Ido1	Clostridia_UCG.014_Gp	0.462277	0.1	0.30542
Muribaculum_Gn	Muribaculaceae_Gn	0.434833	0.1	0.30542
Oscillibacter_Gn	Turicibacter_Gp	0.41964	0.1	0.30542
Lachnospiraceae_NK4A136_group_Gp	Rikenella_Gn	0.365882	0.1	0.30542
Lachnospiraceae_NK4A136_group_Gp	Monoglobus_Gp	0.357143	0.1	0.30542
Fcer1g	Tgfb1	0.333183	0.1	0.30542
Monoglobus_Gp	Helicobacter_Gn	0.328629	0.1	0.30542
Tgfb1	Akkermansia_Gn	0.281965	0.1	0.30542
Gastranaerophilales_Gn	C3	0.260807	0.1	0.30542
Fcer1g	Mucispirillum_Gn	-0.239896	0.1	0.30542
Adora1	Parasutterella_Gn	-0.404898	0.1	0.30542
Bifidobacterium_Gp	Monoglobus_Gp	-0.410958	0.1	0.30542
Gastranaerophilales_Gn	Ahcy	-0.413774	0.1	0.30542
Colidextribacter_Gn	Nlrp6	-0.475837	0.1	0.30542
Colidextribacter_Gn	Dubosiella_Gp	-0.479549	0.1	0.30542
Ido1	Nlrp6	0.571544	0.12	0.343249
Parasutterella_Gn	Parabacteroides_Gn	0.560613	0.12	0.343249
Prevotellaceae_NK3B31_group_Gn	Nupr1	0.512003	0.12	0.343249
RF39_Gp	Plscr1	0.481853	0.12	0.343249
Alistipes_Gn	Rikenella_Gn	0.452007	0.12	0.343249
Ghr	C2cd4a	0.407039	0.12	0.343249
Akkermansia_Gn	Prevotellaceae_NK3B31_group_Gn	0.399712	0.12	0.343249
Turicibacter_Gp	Nlrp6	0.385105	0.12	0.343249
Ido1	Candidatus_Saccharimonas_Gp	0.36135	0.12	0.343249
Prevotellaceae_UCG.001_Gn	Muribaculaceae_Gn	0.334491	0.12	0.343249
Colidextribacter_Gn	Clostridia_UCG.014_Gp	0.325171	0.12	0.343249
Parabacteroides_Gn	Candidatus_Saccharimonas_Gp	0.261921	0.12	0.343249
Adora2b	Parabacteroides_Gn	-0.254892	0.12	0.343249
Adora2b	Mucispirillum_Gn	-0.27416	0.12	0.343249
Bifidobacterium_Gp	Plscr1	-0.298658	0.12	0.343249
Il20rb	Muribaculum_Gn	-0.305846	0.12	0.343249
C3	Parabacteroides_Gn	-0.331714	0.12	0.343249
Lachnospiraceae_Unc_Gp	C2cd4a	-0.33943	0.12	0.343249
Ptges	Monoglobus_Gp	-0.344598	0.12	0.343249
Nupr1	Clostridia_UCG.014_Gp	-0.382078	0.12	0.343249
Lachnospiraceae_NK4A136_group_Gp	Akkermansia_Gn	-0.395001	0.12	0.343249
Ptges	Prevotellaceae_UCG.001_Gn	-0.397228	0.12	0.343249
C2cd4a	Ahcy	-0.408379	0.12	0.343249
Ptges	Rikenella_Gn	-0.413404	0.12	0.343249
Lbp	Clostridia_UCG.014_Gp	-0.429958	0.12	0.343249
Parasutterella_Gn	Clostridia_UCG.014_Gp	0.510815	0.14	0.378369
Ido1	Muribaculaceae_Gn	0.505919	0.14	0.378369
Alistipes_Gn	Mucispirillum_Gn	0.479614	0.14	0.378369
Bacteroides_Gn	Rikenellaceae_RC9_gut_group_Gn	0.464515	0.14	0.378369
Parasutterella_Gn	Rikenellaceae_RC9_gut_group_Gn	0.457523	0.14	0.378369
Lachnospiraceae_NK4A136_group_Gp	Helicobacter_Gn	0.44984	0.14	0.378369
Lachnospiraceae_Unc_Gp	Alistipes_Gn	0.370346	0.14	0.378369
Oscillibacter_Gn	Ptges	0.360749	0.14	0.378369
Desulfovibrionaceae_Uncultured_Gn	Nlrp6	0.269271	0.14	0.378369
C3	Akkermansia_Gn	0.248306	0.14	0.378369
Dubosiella_Gp	Desulfovibrionaceae_Uncultured_Gn	-0.174055	0.14	0.378369
Oscillibacter_Gn	RF39_Gp	-0.254276	0.14	0.378369
Adora1	Prevotellaceae_UCG.001_Gn	-0.299193	0.14	0.378369
Lachnospiraceae_NK4A136_group_Gp	Nupr1	-0.316293	0.14	0.378369
Serpinb9	Monoglobus_Gp	-0.318892	0.14	0.378369
Il20rb	Alistipes_Gn	-0.3235	0.14	0.378369
C3	Muribaculum_Gn	-0.327621	0.14	0.378369
Tgfb1	Alistipes_Gn	-0.360655	0.14	0.378369
Adora1	Nlrp6	-0.373388	0.14	0.378369
Tgfb1	Parabacteroides_Gn	-0.412478	0.14	0.378369
Gastranaerophilales_Gn	Ido1	-0.434654	0.14	0.378369
Turicibacter_Gp	Monoglobus_Gp	-0.437793	0.14	0.378369
Tnfrsf11a	Lactobacillus_Gp	-0.667212	0.14	0.378369
Bacteroides_Gn	Parabacteroides_Gn	0.586412	0.16	0.411689
Nlrp6	Mucispirillum_Gn	0.498265	0.16	0.411689
Monoglobus_Gp	Lactobacillus_Gp	0.455082	0.16	0.411689
Bifidobacterium_Gp	Muribaculum_Gn	0.428555	0.16	0.411689
Lachnospiraceae_NK4A136_group_Gp	Clostridia_UCG.014_Gp	0.402253	0.16	0.411689
Nupr1	Nlrp6	0.379951	0.16	0.411689
Parasutterella_Gn	Candidatus_Saccharimonas_Gp	0.374319	0.16	0.411689
Lbp	Tgfb1	0.361217	0.16	0.411689
C3	Adora2b	0.303316	0.16	0.411689
Lachnospiraceae_Unc_Gp	Saa1	0.285402	0.16	0.411689
RF39_Gp	Prevotellaceae_NK3B31_group_Gn	0.214804	0.16	0.411689
Colidextribacter_Gn	RF39_Gp	0.137818	0.16	0.411689
Adora1	Bacteroides_Gn	-0.232837	0.16	0.411689
Gastranaerophilales_Gn	Clostridia_UCG.014_Gp	-0.246453	0.16	0.411689
Lbp	Rikenella_Gn	-0.261014	0.16	0.411689
Serpinb9	Nlrp6	-0.323372	0.16	0.411689
Adora2b	Bacteroides_Gn	-0.327833	0.16	0.411689
Il20rb	Monoglobus_Gp	-0.348943	0.16	0.411689
Parasutterella_Gn	Nupr1	-0.401539	0.16	0.411689
Lachnospiraceae_Unc_Gp	Turicibacter_Gp	-0.47549	0.16	0.411689
Muribaculum_Gn	Nlrp6	-0.513245	0.16	0.411689
Bacteroides_Gn	Prevotellaceae_UCG.001_Gn	0.508602	0.18	0.439091
Parasutterella_Gn	Alistipes_Gn	0.500092	0.18	0.439091
Reg3b	Lactobacillus_Gp	0.382854	0.18	0.439091
Lachnospiraceae_Unc_Gp	RF39_Gp	0.376539	0.18	0.439091
Fcer1g	Lbp	0.355864	0.18	0.439091
Nlrp6	Monoglobus_Gp	0.320857	0.18	0.439091
Alistipes_Gn	Saa1	0.302887	0.18	0.439091
Il20rb	Serpinb9	0.297567	0.18	0.439091
C2cd4a	Akkermansia_Gn	0.2491	0.18	0.439091
Desulfovibrionaceae_Uncultured_Gn	Enterobacteriaceae_Unc_Gn	0.216822	0.18	0.439091
Gastranaerophilales_Gn	Rikenella_Gn	-0.197899	0.18	0.439091
Serpinb9	Bacteroides_Gn	-0.202071	0.18	0.439091
Adora1	Monoglobus_Gp	-0.239384	0.18	0.439091
Fcer1g	Muribaculaceae_Gn	-0.240691	0.18	0.439091
Serpinb9	Candidatus_Saccharimonas_Gp	-0.258908	0.18	0.439091
C2cd4a	Prevotellaceae_UCG.001_Gn	-0.262306	0.18	0.439091
Tgfb1	Nlrp6	-0.273782	0.18	0.439091
Fcer1g	Lactobacillus_Gp	-0.275951	0.18	0.439091
Lbp	Ido1	-0.293775	0.18	0.439091
Dubosiella_Gp	Ahcy	-0.368419	0.18	0.439091
Gastranaerophilales_Gn	Prevotellaceae_NK3B31_group_Gn	-0.387883	0.18	0.439091
Colidextribacter_Gn	Tnfrsf11a	-0.441253	0.18	0.439091
Lachnospiraceae_Unc_Gp	Tnfrsf11a	-0.555685	0.18	0.439091
Lbp	Nupr1	-0.58299	0.18	0.439091
Turicibacter_Gp	Tnfrsf11a	0.514648	0.2	0.459063
Nupr1	Monoglobus_Gp	0.462165	0.2	0.459063
Parabacteroides_Gn	Rikenella_Gn	0.40059	0.2	0.459063
Bifidobacterium_Gp	Ghr	0.376609	0.2	0.459063
Parabacteroides_Gn	Mucispirillum_Gn	0.372913	0.2	0.459063
Bifidobacterium_Gp	Prevotellaceae_UCG.001_Gn	0.349931	0.2	0.459063
Oscillibacter_Gn	C2cd4a	0.31566	0.2	0.459063
Gastranaerophilales_Gn	Bifidobacterium_Gp	0.307728	0.2	0.459063
Ahcy	Enterobacteriaceae_Unc_Gn	0.302518	0.2	0.459063
Prevotellaceae_NK3B31_group_Gn	Ido1	0.301822	0.2	0.459063
Bifidobacterium_Gp	Rikenellaceae_RC9_gut_group_Gn	0.273879	0.2	0.459063
Lachnospiraceae_Unc_Gp	Ido1	0.251937	0.2	0.459063
Rikenellaceae_RC9_gut_group_Gn	Akkermansia_Gn	0.190526	0.2	0.459063
RF39_Gp	Ido1	0.156505	0.2	0.459063
Lbp	Desulfovibrionaceae_Uncultured_Gn	-0.152026	0.2	0.459063
Ptges	Lactobacillus_Gp	-0.287102	0.2	0.459063
Ghr	Nlrp6	-0.304421	0.2	0.459063
Serpinb9	RF39_Gp	-0.310316	0.2	0.459063
Gastranaerophilales_Gn	Nlrp6	-0.311332	0.2	0.459063
Turicibacter_Gp	Enterobacteriaceae_Unc_Gn	-0.311886	0.2	0.459063
Serpinb9	Saa1	-0.327919	0.2	0.459063
Dubosiella_Gp	Candidatus_Saccharimonas_Gp	-0.333441	0.2	0.459063
Adora2b	RF39_Gp	-0.33915	0.2	0.459063
Ptges	Nlrp6	-0.358511	0.2	0.459063
Dubosiella_Gp	Plscr1	-0.379441	0.2	0.459063
Lachnospiraceae_Unc_Gp	Nlrp6	-0.412067	0.2	0.459063
Ghr	Nupr1	-0.483625	0.2	0.459063
Turicibacter_Gp	Clostridia_UCG.014_Gp	-0.605226	0.2	0.459063
Alistipes_Gn	Nlrp6	-0.620207	0.2	0.459063
RF39_Gp	Akkermansia_Gn	0.611643	0.22	0.486157
Tnfrsf11a	Adora2b	0.343538	0.22	0.486157
Muribaculum_Gn	Clostridia_UCG.014_Gp	0.34291	0.22	0.486157
Lachnospiraceae_NK4A136_group_Gp	Alistipes_Gn	0.335961	0.22	0.486157
Parabacteroides_Gn	Helicobacter_Gn	0.325807	0.22	0.486157
Lbp	C3	0.249778	0.22	0.486157
Nupr1	Lactobacillus_Gp	0.240567	0.22	0.486157
Turicibacter_Gp	Bacteroides_Gn	0.188177	0.22	0.486157
Ido1	Enterobacteriaceae_Unc_Gn	0.171166	0.22	0.486157
Parasutterella_Gn	Helicobacter_Gn	-0.135447	0.22	0.486157
Bifidobacterium_Gp	Candidatus_Saccharimonas_Gp	-0.222921	0.22	0.486157
Adora2b	Monoglobus_Gp	-0.229284	0.22	0.486157
Lbp	Prevotellaceae_NK3B31_group_Gn	-0.2443	0.22	0.486157
Rikenellaceae_RC9_gut_group_Gn	Prevotellaceae_NK3B31_group_Gn	-0.298984	0.22	0.486157
Adora2b	Nlrp6	-0.315182	0.22	0.486157
Bifidobacterium_Gp	Ahcy	-0.342354	0.22	0.486157
Colidextribacter_Gn	Lactobacillus_Gp	-0.441027	0.22	0.486157
Prevotellaceae_UCG.001_Gn	Nupr1	-0.450126	0.22	0.486157
Lachnospiraceae_NK4A136_group_Gp	Tnfrsf11a	-0.48877	0.22	0.486157
Tnfrsf11a	C2cd4a	0.458764	0.24	0.508421
Muribaculum_Gn	Rikenella_Gn	0.377375	0.24	0.508421
Fcer1g	Dubosiella_Gp	0.362438	0.24	0.508421
Nlrp6	Rikenella_Gn	0.360698	0.24	0.508421
Lachnospiraceae_NK4A136_group_Gp	Mucispirillum_Gn	0.355146	0.24	0.508421
Colidextribacter_Gn	Lbp	0.289989	0.24	0.508421
Bacteroides_Gn	Prevotellaceae_NK3B31_group_Gn	0.278634	0.24	0.508421
Prevotellaceae_UCG.001_Gn	Clostridia_UCG.014_Gp	0.27622	0.24	0.508421
Bacteroides_Gn	Lactobacillus_Gp	0.269752	0.24	0.508421
Lachnospiraceae_NK4A136_group_Gp	Saa1	0.187513	0.24	0.508421
Colidextribacter_Gn	Muribaculum_Gn	0.165941	0.24	0.508421
Rikenellaceae_RC9_gut_group_Gn	RF39_Gp	0.154261	0.24	0.508421
RF39_Gp	Desulfovibrionaceae_Uncultured_Gn	0.0770106	0.24	0.508421
Gastranaerophilales_Gn	Lactobacillus_Gp	-0.235133	0.24	0.508421
Fcer1g	Ido1	-0.282781	0.24	0.508421
Tnfrsf11a	Monoglobus_Gp	-0.289854	0.24	0.508421
Tgfb1	Helicobacter_Gn	-0.292578	0.24	0.508421
Ghr	Saa1	-0.298234	0.24	0.508421
C2cd4a	Ido1	-0.34267	0.24	0.508421
Bifidobacterium_Gp	Nlrp6	-0.363856	0.24	0.508421
Dubosiella_Gp	Enterobacteriaceae_Unc_Gn	-0.381311	0.24	0.508421
C2cd4a	Monoglobus_Gp	-0.395721	0.24	0.508421
Bifidobacterium_Gp	Adora2b	0.373458	0.26	0.528917
Fcer1g	Turicibacter_Gp	0.309397	0.26	0.528917
Muribaculum_Gn	Mucispirillum_Gn	0.301602	0.26	0.528917
Lbp	Dubosiella_Gp	0.288612	0.26	0.528917
Nlrp6	Muribaculaceae_Gn	0.275999	0.26	0.528917
Lbp	Adora1	0.264153	0.26	0.528917
Clostridia_UCG.014_Gp	Enterobacteriaceae_Unc_Gn	0.258467	0.26	0.528917
Parabacteroides_Gn	Lactobacillus_Gp	0.250184	0.26	0.528917
Fcer1g	Ghr	0.214736	0.26	0.528917
Turicibacter_Gp	Rikenellaceae_RC9_gut_group_Gn	0.140696	0.26	0.528917
Akkermansia_Gn	Desulfovibrionaceae_Uncultured_Gn	-0.177181	0.26	0.528917
Adora2b	Desulfovibrionaceae_Uncultured_Gn	-0.196528	0.26	0.528917
C2cd4a	Parasutterella_Gn	-0.224624	0.26	0.528917
Serpinb9	Parasutterella_Gn	-0.226283	0.26	0.528917
Bacteroides_Gn	Clostridia_UCG.014_Gp	-0.230178	0.26	0.528917
Lachnospiraceae_NK4A136_group_Gp	Bifidobacterium_Gp	-0.233874	0.26	0.528917
Serpinb9	Muribaculum_Gn	-0.245787	0.26	0.528917
Akkermansia_Gn	Mucispirillum_Gn	-0.254837	0.26	0.528917
Lachnospiraceae_NK4A136_group_Gp	C3	-0.278594	0.26	0.528917
Bifidobacterium_Gp	Bacteroides_Gn	-0.300719	0.26	0.528917
Turicibacter_Gp	Parasutterella_Gn	-0.321925	0.26	0.528917
Tnfrsf11a	Nupr1	-0.359442	0.26	0.528917
Tnfrsf11a	C3	0.623714	0.28	0.544069
Nupr1	Ahcy	0.359088	0.28	0.544069
Mucispirillum_Gn	Lactobacillus_Gp	0.341102	0.28	0.544069
Oscillibacter_Gn	Tnfrsf11a	0.300797	0.28	0.544069
Prevotellaceae_NK3B31_group_Gn	Reg3b	0.275231	0.28	0.544069
Reg3b	Helicobacter_Gn	0.27497	0.28	0.544069
Colidextribacter_Gn	Fcer1g	0.270879	0.28	0.544069
Lachnospiraceae_NK4A136_group_Gp	Parasutterella_Gn	0.264106	0.28	0.544069
Nupr1	Plscr1	0.261584	0.28	0.544069
Lbp	Ptges	0.259502	0.28	0.544069
Ghr	Prevotellaceae_UCG.001_Gn	0.250263	0.28	0.544069
Alistipes_Gn	Helicobacter_Gn	0.240955	0.28	0.544069
Reg3b	Enterobacteriaceae_Unc_Gn	0.221243	0.28	0.544069
Bifidobacterium_Gp	Turicibacter_Gp	0.212557	0.28	0.544069
Bacteroides_Gn	Dubosiella_Gp	0.192301	0.28	0.544069
Colidextribacter_Gn	Plscr1	0.173545	0.28	0.544069
Bifidobacterium_Gp	RF39_Gp	-0.119899	0.28	0.544069
Fcer1g	Reg3b	-0.198887	0.28	0.544069
Oscillibacter_Gn	Prevotellaceae_NK3B31_group_Gn	-0.209741	0.28	0.544069
Lachnospiraceae_Unc_Gp	Rikenellaceae_RC9_gut_group_Gn	-0.257732	0.28	0.544069
Adora2b	Saa1	-0.292615	0.28	0.544069
Colidextribacter_Gn	Tgfb1	-0.31138	0.28	0.544069
Tgfb1	Muribaculum_Gn	-0.320619	0.28	0.544069
Turicibacter_Gp	Alistipes_Gn	-0.336039	0.28	0.544069
Lachnospiraceae_Unc_Gp	Enterobacteriaceae_Unc_Gn	-0.339971	0.28	0.544069
Oscillibacter_Gn	Nupr1	-0.428086	0.28	0.544069
Parabacteroides_Gn	Plscr1	0.333771	0.3	0.571115
Ido1	Saa1	0.297959	0.3	0.571115
C2cd4a	Nupr1	0.26941	0.3	0.571115
Prevotellaceae_UCG.001_Gn	Lactobacillus_Gp	0.206841	0.3	0.571115
Colidextribacter_Gn	Muribaculaceae_Gn	0.193546	0.3	0.571115
Gastranaerophilales_Gn	Dubosiella_Gp	0.188574	0.3	0.571115
Gastranaerophilales_Gn	Tnfrsf11a	0.184304	0.3	0.571115
Adora2b	Prevotellaceae_NK3B31_group_Gn	-0.174385	0.3	0.571115
Lachnospiraceae_Unc_Gp	Parabacteroides_Gn	-0.201101	0.3	0.571115
Lachnospiraceae_Unc_Gp	Bacteroides_Gn	-0.211601	0.3	0.571115
Il20rb	Rikenellaceae_RC9_gut_group_Gn	-0.213581	0.3	0.571115
Serpinb9	Lactobacillus_Gp	-0.219932	0.3	0.571115
Plscr1	Helicobacter_Gn	0.374546	0.32	0.592184
Muribaculaceae_Gn	Helicobacter_Gn	0.369573	0.32	0.592184
Ghr	Turicibacter_Gp	0.312876	0.32	0.592184
Il20rb	C3	0.280528	0.32	0.592184
Nlrp6	Candidatus_Saccharimonas_Gp	0.26017	0.32	0.592184
Bacteroides_Gn	Akkermansia_Gn	0.253713	0.32	0.592184
Ahcy	Helicobacter_Gn	0.209598	0.32	0.592184
Il20rb	Adora2b	0.194174	0.32	0.592184
Bifidobacterium_Gp	Serpinb9	0.189283	0.32	0.592184
Oscillibacter_Gn	Serpinb9	0.12016	0.32	0.592184
Oscillibacter_Gn	Akkermansia_Gn	-0.054673	0.32	0.592184
Lbp	Enterobacteriaceae_Unc_Gn	-0.137895	0.32	0.592184
Fcer1g	Ahcy	-0.195429	0.32	0.592184
Fcer1g	Prevotellaceae_UCG.001_Gn	-0.282507	0.32	0.592184
Adora1	Lactobacillus_Gp	-0.29037	0.32	0.592184
Lachnospiraceae_Unc_Gp	C3	-0.32152	0.32	0.592184
Nlrp6	Clostridia_UCG.014_Gp	-0.3637	0.32	0.592184
Bacteroides_Gn	Parasutterella_Gn	0.471001	0.34	0.613088
Turicibacter_Gp	C2cd4a	0.299763	0.34	0.613088
Il20rb	Tnfrsf11a	0.257889	0.34	0.613088
Muribaculum_Gn	Enterobacteriaceae_Unc_Gn	0.231964	0.34	0.613088
Ghr	Tnfrsf11a	0.230626	0.34	0.613088
Candidatus_Saccharimonas_Gp	Enterobacteriaceae_Unc_Gn	0.23023	0.34	0.613088
Lachnospiraceae_Unc_Gp	Gastranaerophilales_Gn	0.210427	0.34	0.613088
Rikenella_Gn	Lactobacillus_Gp	0.184469	0.34	0.613088
Muribaculaceae_Gn	Enterobacteriaceae_Unc_Gn	0.177512	0.34	0.613088
Prevotellaceae_NK3B31_group_Gn	Nlrp6	0.174599	0.34	0.613088
Bacteroides_Gn	Muribaculaceae_Gn	0.135032	0.34	0.613088
Oscillibacter_Gn	Parasutterella_Gn	-0.182759	0.34	0.613088
Adora2b	Muribaculum_Gn	-0.226471	0.34	0.613088
Muribaculum_Gn	Prevotellaceae_NK3B31_group_Gn	-0.346517	0.34	0.613088
Lachnospiraceae_Unc_Gp	Dubosiella_Gp	-0.361502	0.34	0.613088
Parasutterella_Gn	Nlrp6	-0.388362	0.34	0.613088
Adora1	Nupr1	0.341542	0.36	0.625146
Parasutterella_Gn	Muribaculaceae_Gn	0.304291	0.36	0.625146
Prevotellaceae_NK3B31_group_Gn	Lactobacillus_Gp	0.276114	0.36	0.625146
Mucispirillum_Gn	Enterobacteriaceae_Unc_Gn	0.262167	0.36	0.625146
Lachnospiraceae_Unc_Gp	Reg3b	0.253726	0.36	0.625146
Lachnospiraceae_Unc_Gp	Clostridia_UCG.014_Gp	0.218171	0.36	0.625146
Tnfrsf11a	Ptges	0.21719	0.36	0.625146
Lachnospiraceae_NK4A136_group_Gp	Candidatus_Saccharimonas_Gp	0.177909	0.36	0.625146
Rikenellaceae_RC9_gut_group_Gn	Dubosiella_Gp	0.138384	0.36	0.625146
Muribaculum_Gn	RF39_Gp	0.088764	0.36	0.625146
Prevotellaceae_NK3B31_group_Gn	Saa1	-0.156822	0.36	0.625146
Akkermansia_Gn	Muribaculaceae_Gn	-0.165521	0.36	0.625146
Fcer1g	Parabacteroides_Gn	-0.18803	0.36	0.625146
Gastranaerophilales_Gn	Helicobacter_Gn	-0.19222	0.36	0.625146
Colidextribacter_Gn	Akkermansia_Gn	-0.195975	0.36	0.625146
Adora2b	Candidatus_Saccharimonas_Gp	-0.218287	0.36	0.625146
Ptges	Enterobacteriaceae_Unc_Gn	-0.234048	0.36	0.625146
Adora1	Rikenella_Gn	-0.235309	0.36	0.625146
Akkermansia_Gn	Saa1	-0.239171	0.36	0.625146
Ghr	Parabacteroides_Gn	-0.255221	0.36	0.625146
Oscillibacter_Gn	Nlrp6	-0.259363	0.36	0.625146
Alistipes_Gn	Dubosiella_Gp	-0.296861	0.36	0.625146
Bacteroides_Gn	Ido1	-0.398601	0.36	0.625146
Tnfrsf11a	Bacteroides_Gn	-0.980598	0.36	0.625146
Bacteroides_Gn	Muribaculum_Gn	0.375543	0.38	0.64497
Tnfrsf11a	Serpinb9	0.349099	0.38	0.64497
Bifidobacterium_Gp	Dubosiella_Gp	0.266604	0.38	0.64497
Nlrp6	Saa1	0.254384	0.38	0.64497
Muribaculum_Gn	Candidatus_Saccharimonas_Gp	0.212252	0.38	0.64497
Ghr	Ptges	0.209317	0.38	0.64497
Turicibacter_Gp	Nupr1	0.179363	0.38	0.64497
Lachnospiraceae_Unc_Gp	Monoglobus_Gp	0.173132	0.38	0.64497
Ptges	Bacteroides_Gn	-0.114406	0.38	0.64497
Lbp	Parasutterella_Gn	-0.125013	0.38	0.64497
Parabacteroides_Gn	Dubosiella_Gp	-0.165437	0.38	0.64497
Muribaculum_Gn	Ahcy	-0.229596	0.38	0.64497
Fcer1g	Parasutterella_Gn	-0.290741	0.38	0.64497
Bacteroides_Gn	Saa1	-0.31276	0.38	0.64497
Prevotellaceae_UCG.001_Gn	Nlrp6	-0.385448	0.38	0.64497
Alistipes_Gn	Reg3b	0.274163	0.4	0.667852
Rikenellaceae_RC9_gut_group_Gn	Clostridia_UCG.014_Gp	0.24747	0.4	0.667852
Gastranaerophilales_Gn	Il20rb	0.243749	0.4	0.667852
C3	Bacteroides_Gn	0.189553	0.4	0.667852
Gastranaerophilales_Gn	Desulfovibrionaceae_Uncultured_Gn	-0.0457242	0.4	0.667852
Lachnospiraceae_NK4A136_group_Gp	C2cd4a	-0.123114	0.4	0.667852
Fcer1g	Desulfovibrionaceae_Uncultured_Gn	-0.131278	0.4	0.667852
Serpinb9	Prevotellaceae_NK3B31_group_Gn	-0.202085	0.4	0.667852
Colidextribacter_Gn	Enterobacteriaceae_Unc_Gn	-0.232609	0.4	0.667852
C2cd4a	Helicobacter_Gn	-0.302403	0.4	0.667852
Nupr1	Saa1	-0.306951	0.4	0.667852
Colidextribacter_Gn	Il20rb	0.269753	0.42	0.693031
Muribaculaceae_Gn	Lactobacillus_Gp	0.236949	0.42	0.693031
Ahcy	Lactobacillus_Gp	0.181194	0.42	0.693031
Lachnospiraceae_NK4A136_group_Gp	Enterobacteriaceae_Unc_Gn	0.160416	0.42	0.693031
Oscillibacter_Gn	Bifidobacterium_Gp	0.107543	0.42	0.693031
Tnfrsf11a	RF39_Gp	-0.26709	0.42	0.693031
Oscillibacter_Gn	Lactobacillus_Gp	-0.303378	0.42	0.693031
Lachnospiraceae_NK4A136_group_Gp	Rikenellaceae_RC9_gut_group_Gn	-0.305927	0.42	0.693031
Bacteroides_Gn	Alistipes_Gn	0.373364	0.44	0.706382
Gastranaerophilales_Gn	Muribaculum_Gn	0.35852	0.44	0.706382
Ptges	Nupr1	0.323804	0.44	0.706382
Lachnospiraceae_Unc_Gp	Rikenella_Gn	0.278417	0.44	0.706382
Rikenellaceae_RC9_gut_group_Gn	Plscr1	0.268504	0.44	0.706382
Tnfrsf11a	Dubosiella_Gp	0.249987	0.44	0.706382
Ghr	Adora1	0.154799	0.44	0.706382
Ghr	Akkermansia_Gn	0.136568	0.44	0.706382
Ghr	Serpinb9	0.130725	0.44	0.706382
Tnfrsf11a	Adora1	0.121522	0.44	0.706382
Prevotellaceae_NK3B31_group_Gn	Enterobacteriaceae_Unc_Gn	0.103832	0.44	0.706382
Il20rb	Rikenella_Gn	-0.143618	0.44	0.706382
Rikenellaceae_RC9_gut_group_Gn	Monoglobus_Gp	-0.163404	0.44	0.706382
Adora2b	Parasutterella_Gn	-0.230494	0.44	0.706382
Ghr	Lactobacillus_Gp	-0.237923	0.44	0.706382
C3	Rikenellaceae_RC9_gut_group_Gn	-0.239905	0.44	0.706382
Adora2b	Lactobacillus_Gp	-0.241791	0.44	0.706382
Fcer1g	Nupr1	-0.268965	0.44	0.706382
Tgfb1	Rikenellaceae_RC9_gut_group_Gn	-0.317994	0.44	0.706382
Oscillibacter_Gn	Bacteroides_Gn	0.287095	0.46	0.727097
Gastranaerophilales_Gn	Alistipes_Gn	0.255424	0.46	0.727097
Fcer1g	Bacteroides_Gn	0.171388	0.46	0.727097
Tgfb1	Lactobacillus_Gp	0.134341	0.46	0.727097
Clostridia_UCG.014_Gp	Helicobacter_Gn	0.060585	0.46	0.727097
Lbp	Tnfrsf11a	0.056269	0.46	0.727097
Lbp	Akkermansia_Gn	-0.115869	0.46	0.727097
Oscillibacter_Gn	Parabacteroides_Gn	-0.152397	0.46	0.727097
Serpinb9	Rikenella_Gn	-0.201398	0.46	0.727097
Muribaculum_Gn	Ido1	-0.215693	0.46	0.727097
RF39_Gp	Helicobacter_Gn	-0.34949	0.46	0.727097
Lachnospiraceae_NK4A136_group_Gp	Prevotellaceae_NK3B31_group_Gn	0.245855	0.48	0.733008
Colidextribacter_Gn	Oscillibacter_Gn	0.219344	0.48	0.733008
Prevotellaceae_NK3B31_group_Gn	Candidatus_Saccharimonas_Gp	0.212005	0.48	0.733008
Prevotellaceae_NK3B31_group_Gn	Clostridia_UCG.014_Gp	0.206038	0.48	0.733008
Oscillibacter_Gn	Adora1	0.202084	0.48	0.733008
Nupr1	Rikenella_Gn	0.180124	0.48	0.733008
Il20rb	Helicobacter_Gn	0.152267	0.48	0.733008
Bifidobacterium_Gp	Il20rb	0.13793	0.48	0.733008
Lachnospiraceae_Unc_Gp	Plscr1	0.125938	0.48	0.733008
Lachnospiraceae_Unc_Gp	Candidatus_Saccharimonas_Gp	0.120711	0.48	0.733008
Parasutterella_Gn	Plscr1	-0.0961014	0.48	0.733008
Lachnospiraceae_Unc_Gp	Tgfb1	-0.0988048	0.48	0.733008
C3	Enterobacteriaceae_Unc_Gn	-0.128104	0.48	0.733008
Colidextribacter_Gn	Serpinb9	-0.155206	0.48	0.733008
Akkermansia_Gn	Reg3b	-0.158817	0.48	0.733008
Parabacteroides_Gn	Prevotellaceae_NK3B31_group_Gn	-0.179695	0.48	0.733008
Fcer1g	Helicobacter_Gn	-0.192329	0.48	0.733008
Il20rb	Prevotellaceae_UCG.001_Gn	-0.194921	0.48	0.733008
Bacteroides_Gn	Rikenella_Gn	-0.198611	0.48	0.733008
Tnfrsf11a	Prevotellaceae_NK3B31_group_Gn	-0.212515	0.48	0.733008
Gastranaerophilales_Gn	Parabacteroides_Gn	-0.23511	0.48	0.733008
Turicibacter_Gp	Mucispirillum_Gn	-0.266269	0.48	0.733008
Prevotellaceae_UCG.001_Gn	Ahcy	-0.281902	0.48	0.733008
Bacteroides_Gn	Ahcy	-0.325059	0.48	0.733008
Bacteroides_Gn	Desulfovibrionaceae_Uncultured_Gn	-0.337722	0.48	0.733008
Muribaculum_Gn	Saa1	0.24691	0.5	0.753342
Parabacteroides_Gn	Reg3b	0.244456	0.5	0.753342
Bifidobacterium_Gp	Adora1	0.142623	0.5	0.753342
Desulfovibrionaceae_Uncultured_Gn	Helicobacter_Gn	0.0162237	0.5	0.753342
Ghr	Prevotellaceae_NK3B31_group_Gn	-0.125344	0.5	0.753342
Lbp	Parabacteroides_Gn	-0.189692	0.5	0.753342
Parasutterella_Gn	Ahcy	-0.208548	0.5	0.753342
Lbp	Saa1	-0.210045	0.5	0.753342
Ghr	Alistipes_Gn	-0.216802	0.5	0.753342
Turicibacter_Gp	Reg3b	-0.233087	0.5	0.753342
Ptges	Dubosiella_Gp	0.267116	0.52	0.767068
Alistipes_Gn	Candidatus_Saccharimonas_Gp	0.203399	0.52	0.767068
Prevotellaceae_NK3B31_group_Gn	Ahcy	0.202962	0.52	0.767068
Parasutterella_Gn	Prevotellaceae_NK3B31_group_Gn	0.161102	0.52	0.767068
Lbp	Turicibacter_Gp	0.154423	0.52	0.767068
Lbp	Serpinb9	0.0838542	0.52	0.767068
Candidatus_Saccharimonas_Gp	Helicobacter_Gn	0.0695041	0.52	0.767068
Turicibacter_Gp	Parabacteroides_Gn	0.0385926	0.52	0.767068
Dubosiella_Gp	Nlrp6	0.0371534	0.52	0.767068
Bifidobacterium_Gp	Helicobacter_Gn	-0.119377	0.52	0.767068
Fcer1g	Saa1	-0.127881	0.52	0.767068
Serpinb9	Prevotellaceae_UCG.001_Gn	-0.156527	0.52	0.767068
Rikenellaceae_RC9_gut_group_Gn	Nupr1	-0.203195	0.52	0.767068
Ghr	Helicobacter_Gn	-0.211803	0.52	0.767068
Turicibacter_Gp	Saa1	-0.24697	0.52	0.767068
Adora2b	Ahcy	-0.305136	0.52	0.767068
Tnfrsf11a	Nlrp6	0.449345	0.54	0.784253
Turicibacter_Gp	Tgfb1	0.282894	0.54	0.784253
Alistipes_Gn	Plscr1	0.245244	0.54	0.784253
Prevotellaceae_UCG.001_Gn	Rikenella_Gn	0.216027	0.54	0.784253
Rikenellaceae_RC9_gut_group_Gn	Mucispirillum_Gn	0.213884	0.54	0.784253
Turicibacter_Gp	Adora1	0.0989152	0.54	0.784253
Parabacteroides_Gn	Enterobacteriaceae_Unc_Gn	0.0692854	0.54	0.784253
RF39_Gp	Nupr1	-0.105865	0.54	0.784253
Lachnospiraceae_Unc_Gp	Lactobacillus_Gp	-0.18184	0.54	0.784253
Prevotellaceae_UCG.001_Gn	Ido1	-0.210365	0.54	0.784253
Colidextribacter_Gn	Adora2b	-0.21874	0.54	0.784253
Akkermansia_Gn	Enterobacteriaceae_Unc_Gn	-0.287149	0.54	0.784253
Fcer1g	Ptges	0.188399	0.56	0.802952
Parasutterella_Gn	Mucispirillum_Gn	0.172367	0.56	0.802952
Lachnospiraceae_Unc_Gp	Helicobacter_Gn	0.139283	0.56	0.802952
Serpinb9	Dubosiella_Gp	0.137844	0.56	0.802952
Colidextribacter_Gn	Rikenellaceae_RC9_gut_group_Gn	0.0638785	0.56	0.802952
Bifidobacterium_Gp	Muribaculaceae_Gn	-0.0909844	0.56	0.802952
Adora2b	Akkermansia_Gn	-0.175129	0.56	0.802952
Il20rb	Enterobacteriaceae_Unc_Gn	-0.177156	0.56	0.802952
C3	Parasutterella_Gn	-0.178342	0.56	0.802952
Tnfrsf11a	Akkermansia_Gn	-0.2589	0.56	0.802952
Clostridia_UCG.014_Gp	Lactobacillus_Gp	0.250522	0.58	0.814022
Parasutterella_Gn	Rikenella_Gn	0.208934	0.58	0.814022
Helicobacter_Gn	Enterobacteriaceae_Unc_Gn	0.196753	0.58	0.814022
Saa1	Enterobacteriaceae_Unc_Gn	0.184213	0.58	0.814022
Nlrp6	Enterobacteriaceae_Unc_Gn	0.168065	0.58	0.814022
Bifidobacterium_Gp	Parabacteroides_Gn	0.119946	0.58	0.814022
Lachnospiraceae_NK4A136_group_Gp	Reg3b	0.119625	0.58	0.814022
Ghr	Bacteroides_Gn	0.115578	0.58	0.814022
Saa1	Lactobacillus_Gp	-0.0911524	0.58	0.814022
Parasutterella_Gn	Ido1	-0.100901	0.58	0.814022
Parasutterella_Gn	Saa1	-0.131733	0.58	0.814022
Bifidobacterium_Gp	Mucispirillum_Gn	-0.133017	0.58	0.814022
Tgfb1	Prevotellaceae_UCG.001_Gn	-0.194851	0.58	0.814022
Lachnospiraceae_Unc_Gp	Parasutterella_Gn	-0.203779	0.58	0.814022
Lachnospiraceae_Unc_Gp	Muribaculum_Gn	-0.22369	0.58	0.814022
Turicibacter_Gp	Candidatus_Saccharimonas_Gp	-0.228046	0.58	0.814022
Lachnospiraceae_Unc_Gp	Bifidobacterium_Gp	-0.228953	0.58	0.814022
Lachnospiraceae_NK4A136_group_Gp	Lactobacillus_Gp	0.233212	0.6	0.828676
Rikenellaceae_RC9_gut_group_Gn	Rikenella_Gn	0.165177	0.6	0.828676
Helicobacter_Gn	Lactobacillus_Gp	0.15467	0.6	0.828676
Tnfrsf11a	Tgfb1	0.15071	0.6	0.828676
C2cd4a	Prevotellaceae_NK3B31_group_Gn	0.140497	0.6	0.828676
Parasutterella_Gn	Akkermansia_Gn	0.120916	0.6	0.828676
Parabacteroides_Gn	Monoglobus_Gp	0.109255	0.6	0.828676
Lachnospiraceae_NK4A136_group_Gp	Il20rb	0.0797989	0.6	0.828676
Bacteroides_Gn	Mucispirillum_Gn	-0.103898	0.6	0.828676
Colidextribacter_Gn	Bacteroides_Gn	-0.137505	0.6	0.828676
Il20rb	Ido1	-0.156031	0.6	0.828676
Adora1	Enterobacteriaceae_Unc_Gn	-0.160168	0.6	0.828676
Lachnospiraceae_NK4A136_group_Gp	Ghr	-0.166514	0.6	0.828676
Parasutterella_Gn	Monoglobus_Gp	0.192793	0.62	0.843889
Lbp	C2cd4a	0.162906	0.62	0.843889
Gastranaerophilales_Gn	Prevotellaceae_UCG.001_Gn	0.151718	0.62	0.843889
Plscr1	Lactobacillus_Gp	0.143349	0.62	0.843889
Prevotellaceae_NK3B31_group_Gn	Plscr1	0.132044	0.62	0.843889
Akkermansia_Gn	Nupr1	0.0848631	0.62	0.843889
Lachnospiraceae_NK4A136_group_Gp	Muribaculum_Gn	0.0762368	0.62	0.843889
Ido1	Helicobacter_Gn	0.0705795	0.62	0.843889
Akkermansia_Gn	Ido1	-0.108678	0.62	0.843889
Adora2b	Prevotellaceae_UCG.001_Gn	-0.114572	0.62	0.843889
C2cd4a	Nlrp6	-0.128384	0.62	0.843889
Alistipes_Gn	Prevotellaceae_NK3B31_group_Gn	-0.144323	0.62	0.843889
Adora1	Dubosiella_Gp	0.167593	0.64	0.855611
Lbp	Adora2b	0.166258	0.64	0.855611
Lbp	Muribaculum_Gn	0.148823	0.64	0.855611
Turicibacter_Gp	Serpinb9	0.0960957	0.64	0.855611
Parabacteroides_Gn	Saa1	0.090114	0.64	0.855611
Nupr1	Candidatus_Saccharimonas_Gp	0.0699336	0.64	0.855611
Fcer1g	Plscr1	-0.0336238	0.64	0.855611
Colidextribacter_Gn	Prevotellaceae_NK3B31_group_Gn	-0.039852	0.64	0.855611
Akkermansia_Gn	Ahcy	-0.0688095	0.64	0.855611
Prevotellaceae_NK3B31_group_Gn	Helicobacter_Gn	-0.105962	0.64	0.855611
Fcer1g	Prevotellaceae_NK3B31_group_Gn	-0.116784	0.64	0.855611
Colidextribacter_Gn	Adora1	-0.155931	0.64	0.855611
Parabacteroides_Gn	Nlrp6	-0.169938	0.64	0.855611
Bacteroides_Gn	Reg3b	-0.171897	0.64	0.855611
Bacteroides_Gn	Enterobacteriaceae_Unc_Gn	-0.185249	0.64	0.855611
Tnfrsf11a	Desulfovibrionaceae_Uncultured_Gn	0.211347	0.66	0.872005
Gastranaerophilales_Gn	Parasutterella_Gn	0.0835363	0.66	0.872005
Ghr	Adora2b	0.0471189	0.66	0.872005
Bacteroides_Gn	RF39_Gp	0.0269193	0.66	0.872005
Lachnospiraceae_NK4A136_group_Gp	Ptges	0.0263309	0.66	0.872005
Oscillibacter_Gn	Prevotellaceae_UCG.001_Gn	-0.02982	0.66	0.872005
Lachnospiraceae_Unc_Gp	Adora2b	-0.0470599	0.66	0.872005
Akkermansia_Gn	Monoglobus_Gp	-0.0987848	0.66	0.872005
Il20rb	Nupr1	-0.115481	0.66	0.872005
C3	Prevotellaceae_UCG.001_Gn	-0.164088	0.66	0.872005
Nupr1	Mucispirillum_Gn	0.189731	0.68	0.885965
Colidextribacter_Gn	Reg3b	0.119035	0.68	0.885965
Colidextribacter_Gn	Ido1	0.0562682	0.68	0.885965
Colidextribacter_Gn	Desulfovibrionaceae_Uncultured_Gn	0.0212944	0.68	0.885965
Bifidobacterium_Gp	Enterobacteriaceae_Unc_Gn	0.00846973	0.68	0.885965
Gastranaerophilales_Gn	Turicibacter_Gp	-0.0107145	0.68	0.885965
Prevotellaceae_NK3B31_group_Gn	Desulfovibrionaceae_Uncultured_Gn	-0.0499149	0.68	0.885965
Bifidobacterium_Gp	Ido1	-0.0853336	0.68	0.885965
Prevotellaceae_UCG.001_Gn	Reg3b	-0.118032	0.68	0.885965
Colidextribacter_Gn	Ptges	-0.14679	0.68	0.885965
Prevotellaceae_UCG.001_Gn	RF39_Gp	-0.171516	0.68	0.885965
Nlrp6	Helicobacter_Gn	-0.202612	0.68	0.885965
Tnfrsf11a	Ido1	0.268342	0.7	0.892421
Lachnospiraceae_NK4A136_group_Gp	Gastranaerophilales_Gn	0.194646	0.7	0.892421
Tnfrsf11a	Ahcy	0.162366	0.7	0.892421
Ghr	Muribaculum_Gn	0.124428	0.7	0.892421
Rikenellaceae_RC9_gut_group_Gn	Candidatus_Saccharimonas_Gp	0.0897265	0.7	0.892421
Tgfb1	Bacteroides_Gn	0.0839369	0.7	0.892421
Lachnospiraceae_NK4A136_group_Gp	Muribaculaceae_Gn	0.081417	0.7	0.892421
Prevotellaceae_UCG.001_Gn	Candidatus_Saccharimonas_Gp	0.0806459	0.7	0.892421
Adora2b	Ido1	0.0760724	0.7	0.892421
Tgfb1	Prevotellaceae_NK3B31_group_Gn	0.0743633	0.7	0.892421
Nupr1	Enterobacteriaceae_Unc_Gn	0.0735727	0.7	0.892421
RF39_Gp	Lactobacillus_Gp	0.0512889	0.7	0.892421
Serpinb9	Ido1	-0.01995	0.7	0.892421
Muribaculum_Gn	Akkermansia_Gn	-0.0369241	0.7	0.892421
Gastranaerophilales_Gn	Akkermansia_Gn	-0.0416632	0.7	0.892421
Gastranaerophilales_Gn	Bacteroides_Gn	-0.105128	0.7	0.892421
Alistipes_Gn	Ahcy	-0.134638	0.7	0.892421
Prevotellaceae_UCG.001_Gn	Prevotellaceae_NK3B31_group_Gn	-0.198192	0.7	0.892421
RF39_Gp	Enterobacteriaceae_Unc_Gn	-0.311532	0.7	0.892421
RF39_Gp	Nlrp6	0.215275	0.72	0.903608
Lachnospiraceae_Unc_Gp	Prevotellaceae_NK3B31_group_Gn	0.138487	0.72	0.903608
Bacteroides_Gn	Plscr1	0.063645	0.72	0.903608
Nupr1	Helicobacter_Gn	0.0634673	0.72	0.903608
Parasutterella_Gn	RF39_Gp	0.0429749	0.72	0.903608
Lbp	Rikenellaceae_RC9_gut_group_Gn	0.0359136	0.72	0.903608
Oscillibacter_Gn	Helicobacter_Gn	-0.0095804	0.72	0.903608
Lachnospiraceae_Unc_Gp	Akkermansia_Gn	-0.0320387	0.72	0.903608
Rikenellaceae_RC9_gut_group_Gn	Lactobacillus_Gp	-0.0325859	0.72	0.903608
Tnfrsf11a	Enterobacteriaceae_Unc_Gn	-0.0346666	0.72	0.903608
Tnfrsf11a	Mucispirillum_Gn	-0.0508979	0.72	0.903608
Rikenellaceae_RC9_gut_group_Gn	Ido1	-0.0744182	0.72	0.903608
Akkermansia_Gn	Plscr1	-0.090337	0.72	0.903608
Turicibacter_Gp	Helicobacter_Gn	-0.114154	0.72	0.903608
RF39_Gp	Dubosiella_Gp	0.206646	0.74	0.915456
Turicibacter_Gp	Ptges	0.157998	0.74	0.915456
Il20rb	Dubosiella_Gp	0.152798	0.74	0.915456
Turicibacter_Gp	Akkermansia_Gn	0.114524	0.74	0.915456
Parasutterella_Gn	Reg3b	0.111409	0.74	0.915456
Parabacteroides_Gn	RF39_Gp	0.0107151	0.74	0.915456
C3	Lactobacillus_Gp	-0.0267959	0.74	0.915456
Serpinb9	Helicobacter_Gn	-0.0461187	0.74	0.915456
Prevotellaceae_UCG.001_Gn	Monoglobus_Gp	-0.0924198	0.74	0.915456
Parabacteroides_Gn	Akkermansia_Gn	-0.0972246	0.74	0.915456
Lbp	Bacteroides_Gn	-0.11302	0.74	0.915456
Bifidobacterium_Gp	Akkermansia_Gn	-0.114372	0.74	0.915456
Muribaculum_Gn	Monoglobus_Gp	-0.115531	0.74	0.915456
Lbp	Prevotellaceae_UCG.001_Gn	0.165347	0.76	0.925968
Rikenellaceae_RC9_gut_group_Gn	Saa1	0.141859	0.76	0.925968
Lachnospiraceae_NK4A136_group_Gp	Oscillibacter_Gn	0.0841078	0.76	0.925968
Lachnospiraceae_Unc_Gp	Muribaculaceae_Gn	0.075933	0.76	0.925968
Nlrp6	Lactobacillus_Gp	0.049262	0.76	0.925968
Bifidobacterium_Gp	Ptges	0.0289155	0.76	0.925968
Oscillibacter_Gn	Adora2b	0.000921363	0.76	0.925968
Serpinb9	Enterobacteriaceae_Unc_Gn	-0.0141033	0.76	0.925968
Oscillibacter_Gn	Rikenellaceae_RC9_gut_group_Gn	-0.0233344	0.76	0.925968
Colidextribacter_Gn	Ghr	-0.0740482	0.76	0.925968
Bacteroides_Gn	Monoglobus_Gp	-0.0967615	0.76	0.925968
Alistipes_Gn	Enterobacteriaceae_Unc_Gn	-0.0982959	0.76	0.925968
Lachnospiraceae_NK4A136_group_Gp	Ahcy	-0.116575	0.76	0.925968
Parasutterella_Gn	Desulfovibrionaceae_Uncultured_Gn	-0.246759	0.76	0.925968
Turicibacter_Gp	Lactobacillus_Gp	0.0137389	0.78	0.943197
Fcer1g	Il20rb	0.00529434	0.78	0.943197
Lachnospiraceae_NK4A136_group_Gp	Plscr1	-0.0425016	0.78	0.943197
Lachnospiraceae_NK4A136_group_Gp	Desulfovibrionaceae_Uncultured_Gn	-0.0721291	0.78	0.943197
Ido1	Lactobacillus_Gp	-0.0754384	0.78	0.943197
Lachnospiraceae_Unc_Gp	Il20rb	-0.142839	0.78	0.943197
Prevotellaceae_UCG.001_Gn	Desulfovibrionaceae_Uncultured_Gn	-0.149686	0.78	0.943197
Fcer1g	Alistipes_Gn	0.17027	0.8	0.95813
C3	Nupr1	0.117345	0.8	0.95813
Adora1	Ido1	0.0730704	0.8	0.95813
Lachnospiraceae_NK4A136_group_Gp	Adora1	0.0700168	0.8	0.95813
Gastranaerophilales_Gn	Rikenellaceae_RC9_gut_group_Gn	0.0585643	0.8	0.95813
Lachnospiraceae_NK4A136_group_Gp	Tgfb1	-0.0408968	0.8	0.95813
Tgfb1	Enterobacteriaceae_Unc_Gn	-0.0921429	0.8	0.95813
Fcer1g	Adora2b	-0.092505	0.8	0.95813
Il20rb	Saa1	-0.121124	0.8	0.95813
Alistipes_Gn	Monoglobus_Gp	0.0694979	0.82	0.969717
Adora2b	Dubosiella_Gp	0.0537877	0.82	0.969717
Muribaculum_Gn	Plscr1	0.0148152	0.82	0.969717
Gastranaerophilales_Gn	Ptges	0.00914659	0.82	0.969717
Bifidobacterium_Gp	Clostridia_UCG.014_Gp	-0.00135263	0.82	0.969717
Ghr	Parasutterella_Gn	-0.00154521	0.82	0.969717
Fcer1g	Adora1	-0.0161383	0.82	0.969717
Tnfrsf11a	Reg3b	-0.0229685	0.82	0.969717
Rikenellaceae_RC9_gut_group_Gn	Enterobacteriaceae_Unc_Gn	-0.032999	0.82	0.969717
Turicibacter_Gp	Prevotellaceae_UCG.001_Gn	-0.0679301	0.82	0.969717
Fcer1g	Bifidobacterium_Gp	-0.0719523	0.82	0.969717
Tgfb1	Parasutterella_Gn	-0.0881855	0.82	0.969717
Fcer1g	RF39_Gp	0.123264	0.84	0.97295
Muribaculum_Gn	Lactobacillus_Gp	0.0885701	0.84	0.97295
Akkermansia_Gn	Clostridia_UCG.014_Gp	0.0681643	0.84	0.97295
Plscr1	Enterobacteriaceae_Unc_Gn	0.0300224	0.84	0.97295
Bifidobacterium_Gp	Alistipes_Gn	0.0298395	0.84	0.97295
Prevotellaceae_UCG.001_Gn	Saa1	-0.000331335	0.84	0.97295
Alistipes_Gn	Akkermansia_Gn	-0.0109164	0.84	0.97295
Il20rb	Prevotellaceae_NK3B31_group_Gn	-0.0148147	0.84	0.97295
Ptges	Helicobacter_Gn	-0.0197412	0.84	0.97295
Parabacteroides_Gn	Nupr1	-0.0219452	0.84	0.97295
Colidextribacter_Gn	Prevotellaceae_UCG.001_Gn	-0.0291195	0.84	0.97295
Colidextribacter_Gn	Bifidobacterium_Gp	-0.0328661	0.84	0.97295
Lachnospiraceae_Unc_Gp	Adora1	-0.0385968	0.84	0.97295
Colidextribacter_Gn	Candidatus_Saccharimonas_Gp	-0.0532001	0.84	0.97295
Muribaculum_Gn	Dubosiella_Gp	-0.0542339	0.84	0.97295
Adora2b	Rikenella_Gn	-0.0862766	0.84	0.97295
Prevotellaceae_UCG.001_Gn	Plscr1	-0.0912495	0.84	0.97295
Colidextribacter_Gn	Parasutterella_Gn	-0.101425	0.84	0.97295
Adora1	Akkermansia_Gn	-0.114286	0.84	0.97295
Bacteroides_Gn	Nlrp6	-0.240681	0.84	0.97295
Rikenellaceae_RC9_gut_group_Gn	Reg3b	0.121238	0.86	0.980992
Bifidobacterium_Gp	Desulfovibrionaceae_Uncultured_Gn	0.0895465	0.86	0.980992
Colidextribacter_Gn	Monoglobus_Gp	0.0830449	0.86	0.980992
Lachnospiraceae_Unc_Gp	Oscillibacter_Gn	0.0761264	0.86	0.980992
Lachnospiraceae_NK4A136_group_Gp	Adora2b	0.0572224	0.86	0.980992
Ghr	Rikenellaceae_RC9_gut_group_Gn	0.0346148	0.86	0.980992
Parabacteroides_Gn	Ido1	0.0203628	0.86	0.980992
Turicibacter_Gp	Desulfovibrionaceae_Uncultured_Gn	0.0140366	0.86	0.980992
Oscillibacter_Gn	Alistipes_Gn	0.0127861	0.86	0.980992
Gastranaerophilales_Gn	Enterobacteriaceae_Unc_Gn	0.00233492	0.86	0.980992
Lachnospiraceae_Unc_Gp	Ahcy	-0.000924486	0.86	0.980992
C3	Nlrp6	-0.0127491	0.86	0.980992
Parasutterella_Gn	Dubosiella_Gp	-0.0816616	0.86	0.980992
Turicibacter_Gp	Muribaculum_Gn	-0.0825047	0.86	0.980992
Turicibacter_Gp	Muribaculaceae_Gn	-0.125015	0.86	0.980992
Fcer1g	C2cd4a	0.101568	0.88	0.988794
Fcer1g	Nlrp6	0.0762995	0.88	0.988794
Bifidobacterium_Gp	Parasutterella_Gn	0.055924	0.88	0.988794
Bifidobacterium_Gp	C3	0.0486857	0.88	0.988794
Prevotellaceae_NK3B31_group_Gn	Muribaculaceae_Gn	0.0445759	0.88	0.988794
Tgfb1	Nupr1	0.0436284	0.88	0.988794
Adora1	Helicobacter_Gn	0.0194137	0.88	0.988794
Bifidobacterium_Gp	C2cd4a	0.0173144	0.88	0.988794
Gastranaerophilales_Gn	Saa1	0.00617109	0.88	0.988794
Colidextribacter_Gn	Parabacteroides_Gn	0.000893047	0.88	0.988794
Dubosiella_Gp	Nupr1	-0.0182515	0.88	0.988794
Bifidobacterium_Gp	Saa1	-0.0315751	0.88	0.988794
Serpinb9	Akkermansia_Gn	-0.0634647	0.88	0.988794
Ptges	Ido1	-0.100977	0.88	0.988794
Adora2b	Helicobacter_Gn	-0.181993	0.88	0.988794
Akkermansia_Gn	Candidatus_Saccharimonas_Gp	0.0842653	0.9	0.99931
Bacteroides_Gn	Helicobacter_Gn	0.0431687	0.9	0.99931
Ptges	Prevotellaceae_NK3B31_group_Gn	0.0233919	0.9	0.99931
Lbp	Alistipes_Gn	0.00972952	0.9	0.99931
Lachnospiraceae_NK4A136_group_Gp	Bacteroides_Gn	-0.0190481	0.9	0.99931
Bacteroides_Gn	Candidatus_Saccharimonas_Gp	-0.0210828	0.9	0.99931
Ghr	Enterobacteriaceae_Unc_Gn	-0.0228076	0.9	0.99931
Dubosiella_Gp	Prevotellaceae_NK3B31_group_Gn	-0.0477084	0.9	0.99931
Fcer1g	Serpinb9	-0.0493734	0.9	0.99931
Tnfrsf11a	Plscr1	-0.0742154	0.9	0.99931
Lachnospiraceae_NK4A136_group_Gp	RF39_Gp	-0.132	0.9	0.99931
Alistipes_Gn	Desulfovibrionaceae_Uncultured_Gn	-0.207544	0.9	0.99931
Prevotellaceae_UCG.001_Gn	Helicobacter_Gn	0.083978	0.92	1
Alistipes_Gn	Lactobacillus_Gp	0.0544772	0.92	1
Gastranaerophilales_Gn	Serpinb9	0.0474999	0.92	1
Nupr1	Muribaculaceae_Gn	0.00386364	0.92	1
RF39_Gp	Rikenella_Gn	-0.00479095	0.92	1
Akkermansia_Gn	Nlrp6	-0.010044	0.92	1
C2cd4a	Enterobacteriaceae_Unc_Gn	-0.0290131	0.92	1
Lachnospiraceae_Unc_Gp	Ptges	-0.034221	0.92	1
Lachnospiraceae_NK4A136_group_Gp	Parabacteroides_Gn	-0.0720351	0.92	1
Prevotellaceae_UCG.001_Gn	Mucispirillum_Gn	0.0862264	0.94	1
Turicibacter_Gp	RF39_Gp	0.015202	0.94	1
Parabacteroides_Gn	Ahcy	0.0121984	0.94	1
Ptges	Akkermansia_Gn	0.00851422	0.94	1
Tnfrsf11a	Saa1	-0.00355782	0.94	1
Bifidobacterium_Gp	Tnfrsf11a	-0.00723137	0.94	1
Rikenellaceae_RC9_gut_group_Gn	Ahcy	-0.0234079	0.94	1
Prevotellaceae_NK3B31_group_Gn	Rikenella_Gn	-0.0237898	0.94	1
Rikenellaceae_RC9_gut_group_Gn	Desulfovibrionaceae_Uncultured_Gn	-0.0294326	0.94	1
Prevotellaceae_UCG.001_Gn	Akkermansia_Gn	-0.0394691	0.94	1
Gastranaerophilales_Gn	Adora1	-0.0767507	0.94	1
Il20rb	Turicibacter_Gp	0.0461031	0.96	1
Lachnospiraceae_NK4A136_group_Gp	Serpinb9	0.0140371	0.96	1
Gastranaerophilales_Gn	Adora2b	0.00860256	0.96	1
Muribaculum_Gn	Reg3b	-0.00106537	0.96	1
Oscillibacter_Gn	Muribaculum_Gn	-0.00423844	0.96	1
C2cd4a	Bacteroides_Gn	-0.00459697	0.96	1
Prevotellaceae_UCG.001_Gn	Dubosiella_Gp	-0.0104663	0.96	1
Fcer1g	Rikenellaceae_RC9_gut_group_Gn	-0.04079	0.96	1
Parabacteroides_Gn	Desulfovibrionaceae_Uncultured_Gn	-0.0450575	0.96	1
Lachnospiraceae_Unc_Gp	Lbp	-0.0460417	0.96	1
Lachnospiraceae_Unc_Gp	Serpinb9	-0.060945	0.96	1
Rikenellaceae_RC9_gut_group_Gn	Nlrp6	-0.0657033	0.96	1
Lachnospiraceae_NK4A136_group_Gp	Ido1	-0.0817626	0.96	1
Lbp	Helicobacter_Gn	-0.0908135	0.96	1
Il20rb	Akkermansia_Gn	-0.0923006	0.96	1
Serpinb9	Nupr1	0.0702062	0.98	1
Adora2b	Enterobacteriaceae_Unc_Gn	0.0698751	0.98	1
Gastranaerophilales_Gn	C2cd4a	0.0616296	0.98	1
Adora1	Prevotellaceae_NK3B31_group_Gn	0.0395199	0.98	1
Rikenellaceae_RC9_gut_group_Gn	Helicobacter_Gn	0.0363093	0.98	1
Prevotellaceae_NK3B31_group_Gn	Mucispirillum_Gn	0.035447	0.98	1
Turicibacter_Gp	Adora2b	0.032297	0.98	1
Bifidobacterium_Gp	Tgfb1	0.0281762	0.98	1
Lachnospiraceae_NK4A136_group_Gp	Fcer1g	0.0262776	0.98	1
Muribaculum_Gn	Helicobacter_Gn	0.0179602	0.98	1
Turicibacter_Gp	Plscr1	0.004713	0.98	1
Colidextribacter_Gn	Ahcy	-0.0101261	0.98	1
Adora2b	Nupr1	-0.0113838	0.98	1
Nupr1	Desulfovibrionaceae_Uncultured_Gn	-0.0224132	0.98	1
Akkermansia_Gn	Lactobacillus_Gp	-0.0287054	0.98	1
C2cd4a	Lactobacillus_Gp	-0.0374829	0.98	1
Fcer1g	Muribaculum_Gn	-0.0719554	0.98	1
Dubosiella_Gp	Lactobacillus_Gp	-0.120132	0.98	1
Desulfovibrionaceae_Uncultured_Gn	Lactobacillus_Gp	-0.179459	0.98	1
Lachnospiraceae_NK4A136_group_Gp	Lachnospiraceae_NK4A136_group_Gp	1	1	1
Lachnospiraceae_Unc_Gp	Lachnospiraceae_Unc_Gp	1	1	1
Colidextribacter_Gn	Colidextribacter_Gn	1	1	1
Gastranaerophilales_Gn	Gastranaerophilales_Gn	1	1	1
Oscillibacter_Gn	Oscillibacter_Gn	1	1	1
Fcer1g	Fcer1g	1	1	1
Bifidobacterium_Gp	Bifidobacterium_Gp	1	1	1
Il20rb	Il20rb	1	1	1
Ghr	Ghr	1	1	1
Lbp	Lbp	1	1	1
Turicibacter_Gp	Turicibacter_Gp	1	1	1
Tnfrsf11a	Tnfrsf11a	1	1	1
C2cd4a	C2cd4a	1	1	1
C3	C3	1	1	1
Tgfb1	Tgfb1	1	1	1
Ptges	Ptges	1	1	1
Adora1	Adora1	1	1	1
Serpinb9	Serpinb9	1	1	1
Adora2b	Adora2b	1	1	1
Bacteroides_Gn	Bacteroides_Gn	1	1	1
Parasutterella_Gn	Parasutterella_Gn	1	1	1
Prevotellaceae_UCG.001_Gn	Prevotellaceae_UCG.001_Gn	1	1	1
Muribaculum_Gn	Muribaculum_Gn	1	1	1
Alistipes_Gn	Alistipes_Gn	1	1	1
Parabacteroides_Gn	Parabacteroides_Gn	1	1	1
Rikenellaceae_RC9_gut_group_Gn	Rikenellaceae_RC9_gut_group_Gn	1	1	1
RF39_Gp	RF39_Gp	1	1	1
Akkermansia_Gn	Akkermansia_Gn	1	1	1
Dubosiella_Gp	Dubosiella_Gp	1	1	1
Prevotellaceae_NK3B31_group_Gn	Prevotellaceae_NK3B31_group_Gn	1	1	1
Nupr1	Nupr1	1	1	1
Ido1	Ido1	1	1	1
Desulfovibrionaceae_Uncultured_Gn	Desulfovibrionaceae_Uncultured_Gn	1	1	1
Nlrp6	Nlrp6	1	1	1
Reg3b	Reg3b	1	1	1
Ahcy	Ahcy	1	1	1
Plscr1	Plscr1	1	1	1
Monoglobus_Gp	Monoglobus_Gp	1	1	1
Candidatus_Saccharimonas_Gp	Candidatus_Saccharimonas_Gp	1	1	1
Clostridia_UCG.014_Gp	Clostridia_UCG.014_Gp	1	1	1
Saa1	Saa1	1	1	1
Rikenella_Gn	Rikenella_Gn	1	1	1
Mucispirillum_Gn	Mucispirillum_Gn	1	1	1
Muribaculaceae_Gn	Muribaculaceae_Gn	1	1	1
Helicobacter_Gn	Helicobacter_Gn	1	1	1
Lactobacillus_Gp	Lactobacillus_Gp	1	1	1
Enterobacteriaceae_Unc_Gn	Enterobacteriaceae_Unc_Gn	1	1	1
Fcer1g	Akkermansia_Gn	0.100713	1	1
Tnfrsf11a	Rikenella_Gn	0.0533187	1	1
Lachnospiraceae_NK4A136_group_Gp	Lbp	0.0426181	1	1
Lachnospiraceae_NK4A136_group_Gp	Prevotellaceae_UCG.001_Gn	0.0193441	1	1
C3	Prevotellaceae_NK3B31_group_Gn	-0.00123111	1	1
Alistipes_Gn	Ido1	-0.0269812	1	1
Bifidobacterium_Gp	Rikenella_Gn	-0.0326487	1	1
Bacteroides_Gn	Nupr1	-0.0670061	1	1
Turicibacter_Gp	Ahcy	-0.0814072	1	1
Muribaculum_Gn	Desulfovibrionaceae_Uncultured_Gn	-0.141328	1	1
Lachnospiraceae_Unc_Gp	Desulfovibrionaceae_Uncultured_Gn	-0.200206	1	1
Adora1	Desulfovibrionaceae_Uncultured_Gn	-0.0647683	NA	NA

## Sheet: Inflam_SparCC_2-25_Mths
Supplementary Data Sheet 10. Inflammation Genes and Bacterial Genera Correlation Outcomes between 2 Month- and 25-Month Old Mice Groups
Var1	Var2	cor	p	fdr
Ahcy	Pparg	0.968039	0	0
Akt1	Nlrp6	0.941132	0	0
Saa1	Ahcy	0.935974	0	0
Akt1	Ahcy	0.934201	0	0
Plscr1	Ahcy	0.928788	0	0
RF39_Gp	Reg3g	0.920857	0	0
Nlrp6	Ahcy	0.913877	0	0
Akt1	Pparg	0.91293	0	0
Muribaculaceae_Gn	Plscr1	0.912424	0	0
Lachnospiraceae_Unc_Gp	Colidextribacter_Gn	0.911181	0	0
Saa1	Pparg	0.902611	0	0
Candidatus_Saccharimonas_Gp	Clostridia_UCG.014_Gp	0.896735	0	0
Plscr1	Pparg	0.890372	0	0
Plscr1	Saa1	0.882602	0	0
Nlrp6	Pparg	0.88008	0	0
Selenos	Park7	0.863245	0	0
Plscr1	Akt1	0.856586	0	0
Monoglobus_Gp	Candidatus_Saccharimonas_Gp	0.855713	0	0
Candidatus_Saccharimonas_Gp	RF39_Gp	0.846112	0	0
Reg3b	Reg3g	0.843757	0	0
Plscr1	Nlrp6	0.843511	0	0
C3	Ptges	0.841215	0	0
Desulfovibrionaceae_Uncultured_Gn	C3	0.837747	0	0
Clostridia_UCG.014_Gp	RF39_Gp	0.836623	0	0
Dnase1	C3	0.833497	0	0
Muribaculaceae_Gn	Ahcy	0.832988	0	0
Akt1	Saa1	0.829612	0	0
Ghr	Tgfb1	0.829593	0	0
Park7	Nlrp6	0.826661	0	0
C2cd4a	Dnase1	0.826595	0	0
Ghr	C3	0.822478	0	0
Desulfovibrionaceae_Uncultured_Gn	Ptges	0.820074	0	0
Ghr	Desulfovibrionaceae_Uncultured_Gn	0.813217	0	0
C2cd4a	C3	0.812788	0	0
Adora1	Tgfb2	0.807866	0	0
Pparg	Reg3b	0.805766	0	0
Tgfb1	Desulfovibrionaceae_Uncultured_Gn	0.803951	0	0
C2cd4a	Tgfb1	0.802136	0	0
Plscr1	Reg3b	0.799744	0	0
Tgfb1	C3	0.793359	0	0
Dnase1	Desulfovibrionaceae_Uncultured_Gn	0.793168	0	0
Ahcy	Reg3b	0.792539	0	0
Reg3b	RF39_Gp	0.792111	0	0
Nlrp6	Saa1	0.79098	0	0
Muribaculaceae_Gn	Saa1	0.789201	0	0
Dnase1	Tgfb1	0.787329	0	0
Muribaculaceae_Gn	Pparg	0.785821	0	0
Nlrp6	Reg3b	0.779903	0	0
Monoglobus_Gp	RF39_Gp	0.771958	0	0
Adora2b	Ghr	0.771408	0	0
Tgfb1	Ptges	0.770672	0	0
Candidatus_Saccharimonas_Gp	Reg3g	0.769112	0	0
Dnase1	Ptges	0.76812	0	0
Akkermansia_Gn	Prevotellaceae_NK3B31_group_Gn	0.765908	0	0
Desulfovibrionaceae_Uncultured_Gn	Il20rb	0.764242	0	0
Park7	Akt1	0.761491	0	0
Oscillibacter_Gn	Adora2b	0.759589	0	0
Monoglobus_Gp	Clostridia_UCG.014_Gp	0.758432	0	0
C2cd4a	Ptges	0.756539	0	0
Ghr	Csf1	0.755687	0	0
Lactobacillus_Gp	Clostridia_UCG.014_Gp	0.753173	0	0
Lactobacillus_Gp	Reg3b	0.747809	0	0
Dnase1	Ghr	0.74542	0	0
Desulfovibrionaceae_Uncultured_Gn	Csf1	0.744165	0	0
Akt1	Reg3b	0.742058	0	0
Oscillospiraceae_Unc_Gp	Prevotellaceae_NK3B31_group_Gn	0.741854	0	0
Ghr	Ptges	0.728634	0	0
Park7	Ahcy	0.725586	0	0
C2cd4a	Ghr	0.725292	0	0
Mucispirillum_Gn	Clostridia_UCG.014_Gp	0.72304	0	0
Mucispirillum_Gn	Lactobacillus_Gp	0.722004	0	0
Muribaculaceae_Gn	Reg3b	0.719775	0	0
Ido1	Reg3g	0.718368	0	0
Saa1	Lactobacillus_Gp	0.718165	0	0
Gastranaerophilales_Gn	Oscillibacter_Gn	0.717238	0	0
Serpinb9	Ighg2b	0.71682	0	0
Muribaculaceae_Gn	Candidatus_Saccharimonas_Gp	0.715281	0	0
Clostridia_UCG.014_Gp	Reg3b	0.711951	0	0
Il20rb	Csf1	0.709862	0	0
Helicobacter_Gn	Oscillibacter_Gn	0.708002	0	0
Dnase1	Il20rb	0.707629	0	0
Serpinb9	Csf1	0.705923	0	0
Candidatus_Saccharimonas_Gp	Reg3b	0.701282	0	0
Ido1	RF39_Gp	0.697012	0	0
Park7	Saa1	0.695195	0	0
Clostridia_UCG.014_Gp	Reg3g	0.694472	0	0
C2cd4a	Desulfovibrionaceae_Uncultured_Gn	0.685944	0	0
Ighg2b	Csf1	0.675061	0	0
Ghr	Il20rb	0.671239	0	0
Lactobacillus_Gp	Parasutterella_Gn	0.67106	0	0
Plscr1	Lactobacillus_Gp	0.66308	0	0
Oscillibacter_Gn	Ghr	0.659134	0	0
Park7	Plscr1	0.658642	0	0
Lactobacillus_Gp	Candidatus_Saccharimonas_Gp	0.652711	0	0
Muribaculaceae_Gn	Nlrp6	0.651029	0	0
Enterobacteriaceae_Unc_Gn	Tgfb2	0.650797	0	0
Ahcy	Lactobacillus_Gp	0.632832	0	0
Tgfb1	Csf1	0.631967	0	0
Gastranaerophilales_Gn	Adora2b	0.628761	0	0
Pparg	Lactobacillus_Gp	0.626911	0	0
Muribaculaceae_Gn	Lactobacillus_Gp	0.625784	0	0
Tnfrsf11a	Ighg2b	0.62289	0	0
Adora2b	C3	0.622387	0	0
Muribaculum_Gn	Alistipes_Gn	0.62013	0	0
Saa1	Reg3b	0.616766	0	0
Pparg	Candidatus_Saccharimonas_Gp	0.613677	0	0
C3	Il20rb	0.610491	0	0
C3	Csf1	0.609864	0	0
Park7	Pparg	0.609382	0	0
Selenos	Saa1	0.605399	0	0
Ido1	Candidatus_Saccharimonas_Gp	0.60507	0	0
Alistipes_Gn	Lachnospiraceae_NK4A136_group_Gp	0.58679	0	0
Parasutterella_Gn	Alistipes_Gn	0.5796	0	0
Ahcy	Candidatus_Saccharimonas_Gp	0.578198	0	0
Adora2b	Desulfovibrionaceae_Uncultured_Gn	0.577037	0	0
Lactobacillus_Gp	Reg3g	0.57459	0	0
Tnfrsf11a	Serpinb9	0.571678	0	0
Tgfb1	Il20rb	0.570375	0	0
Plscr1	Candidatus_Saccharimonas_Gp	0.566774	0	0
Mucispirillum_Gn	Reg3b	0.564776	0	0
Dnase1	Csf1	0.55396	0	0
Lactobacillus_Gp	RF39_Gp	0.550221	0	0
Turicibacter_Gp	Dubosiella_Gp	0.5501	0	0
Ido1	Dubosiella_Gp	0.548503	0	0
Muribaculaceae_Gn	Alistipes_Gn	0.541319	0	0
Pparg	Reg3g	0.538569	0	0
Gastranaerophilales_Gn	Csf1	0.535785	0	0
Adora2b	Tgfb1	0.535609	0	0
Pparg	Clostridia_UCG.014_Gp	0.534111	0	0
Rikenella_Gn	Candidatus_Saccharimonas_Gp	0.516837	0	0
Monoglobus_Gp	Reg3b	0.510043	0	0
Muribaculaceae_Gn	Parasutterella_Gn	0.507119	0	0
Lactobacillus_Gp	Alistipes_Gn	0.497729	0	0
Ptges	Il20rb	0.497658	0	0
Oscillibacter_Gn	Csf1	0.494564	0	0
Dubosiella_Gp	Reg3b	0.484225	0	0
Ptges	Csf1	0.482311	0	0
Adora2b	Csf1	0.469825	0	0
Monoglobus_Gp	Lactobacillus_Gp	0.462464	0	0
Sigirr	Tgfb1	0.437012	0	0
Akt1	Candidatus_Saccharimonas_Gp	0.427753	0	0
Pparg	RF39_Gp	0.423777	0	0
Turicibacter_Gp	Adora1	0.422458	0	0
Sigirr	Ghr	0.404078	0	0
Ahcy	Monoglobus_Gp	0.250949	0	0
Sigirr	Candidatus_Saccharimonas_Gp	-0.333318	0	0
Monoglobus_Gp	Ptges	-0.376515	0	0
Nlrp6	Lachnospiraceae_Unc_Gp	-0.406413	0	0
Ffar2	Colidextribacter_Gn	-0.422531	0	0
Monoglobus_Gp	C2cd4a	-0.428973	0	0
Ffar2	Lachnospiraceae_Unc_Gp	-0.429743	0	0
Akt1	Dnase1	-0.448108	0	0
Bacteroides_Gn	Lbp	-0.449395	0	0
Ffar2	Prevotellaceae_NK3B31_group_Gn	-0.454322	0	0
Dubosiella_Gp	Tgfb1	-0.458338	0	0
RF39_Gp	Helicobacter_Gn	-0.461588	0	0
Muribaculum_Gn	Ptges	-0.464331	0	0
Saa1	Dnase1	-0.468328	0	0
Monoglobus_Gp	Dnase1	-0.472389	0	0
Turicibacter_Gp	Serpinb9	-0.472646	0	0
Saa1	C2cd4a	-0.475136	0	0
Monoglobus_Gp	Desulfovibrionaceae_Uncultured_Gn	-0.48255	0	0
Turicibacter_Gp	Prevotellaceae_NK3B31_group_Gn	-0.484245	0	0
Selenos	Lbp	-0.492574	0	0
Ahcy	C2cd4a	-0.49448	0	0
Sigirr	Reg3g	-0.494639	0	0
Reg3g	Adora2b	-0.49549	0	0
Monoglobus_Gp	C3	-0.504288	0	0
Ahcy	Dnase1	-0.522851	0	0
Turicibacter_Gp	Gastranaerophilales_Gn	-0.531872	0	0
Dubosiella_Gp	Serpinb9	-0.533489	0	0
Tgfb2	Ighg2b	-0.538313	0	0
Muribaculaceae_Gn	Fcer1g	-0.541433	0	0
Selenos	Fcer1g	-0.543144	0	0
Ido1	Adora2b	-0.546999	0	0
Nlrp6	C3	-0.54839	0	0
Alistipes_Gn	Serpinf2	-0.549653	0	0
Ahcy	Ghr	-0.551539	0	0
Reg3g	Ptges	-0.554059	0	0
Saa1	Desulfovibrionaceae_Uncultured_Gn	-0.554484	0	0
Mucispirillum_Gn	Tgfb1	-0.556377	0	0
Monoglobus_Gp	Adora2b	-0.556467	0	0
RF39_Gp	Ptges	-0.558041	0	0
Pparg	Dnase1	-0.564877	0	0
Candidatus_Saccharimonas_Gp	Csf1	-0.565195	0	0
Lactobacillus_Gp	Tgfb1	-0.565453	0	0
RF39_Gp	Adora2b	-0.568299	0	0
RF39_Gp	Oscillibacter_Gn	-0.568943	0	0
Saa1	Tgfb1	-0.571041	0	0
Muribaculaceae_Gn	Dnase1	-0.573179	0	0
Selenos	Oscillospiraceae_Unc_Gp	-0.57352	0	0
Ido1	Csf1	-0.574183	0	0
Rikenella_Gn	Oscillospiraceae_Unc_Gp	-0.574813	0	0
Mucispirillum_Gn	Ptges	-0.578219	0	0
Pparg	C2cd4a	-0.579227	0	0
Candidatus_Saccharimonas_Gp	C2cd4a	-0.580047	0	0
Plscr1	C2cd4a	-0.581737	0	0
Candidatus_Saccharimonas_Gp	Ptges	-0.588504	0	0
RF39_Gp	C2cd4a	-0.588735	0	0
Clostridia_UCG.014_Gp	Adora2b	-0.589319	0	0
Nlrp6	Desulfovibrionaceae_Uncultured_Gn	-0.589617	0	0
Parasutterella_Gn	Ptges	-0.590207	0	0
Clostridia_UCG.014_Gp	Tgfb1	-0.59092	0	0
Plscr1	Ghr	-0.591126	0	0
Rikenella_Gn	Adora2b	-0.594187	0	0
Lactobacillus_Gp	Ghr	-0.594548	0	0
Turicibacter_Gp	Csf1	-0.595136	0	0
Mucispirillum_Gn	Desulfovibrionaceae_Uncultured_Gn	-0.598266	0	0
Ffar2	Oscillospiraceae_Unc_Gp	-0.599978	0	0
Clostridia_UCG.014_Gp	C2cd4a	-0.604364	0	0
Mucispirillum_Gn	C3	-0.604415	0	0
Plscr1	Dnase1	-0.607039	0	0
Ido1	Helicobacter_Gn	-0.608742	0	0
Pparg	Adora2b	-0.610901	0	0
Akt1	Desulfovibrionaceae_Uncultured_Gn	-0.616355	0	0
Candidatus_Saccharimonas_Gp	Tgfb1	-0.620953	0	0
Parasutterella_Gn	Dnase1	-0.623275	0	0
Rikenella_Gn	Prevotellaceae_NK3B31_group_Gn	-0.625792	0	0
Monoglobus_Gp	Ghr	-0.626503	0	0
Parasutterella_Gn	Fcer1g	-0.626925	0	0
Akt1	C3	-0.62724	0	0
Pparg	Ghr	-0.631184	0	0
Selenos	Serpinf2	-0.632955	0	0
Candidatus_Saccharimonas_Gp	Oscillibacter_Gn	-0.636984	0	0
Candidatus_Saccharimonas_Gp	Dnase1	-0.637171	0	0
Alistipes_Gn	Fcer1g	-0.644215	0	0
Saa1	Ptges	-0.64654	0	0
Muribaculaceae_Gn	Ghr	-0.647329	0	0
Mucispirillum_Gn	C2cd4a	-0.654396	0	0
Saa1	C3	-0.657823	0	0
RF39_Gp	C3	-0.661509	0	0
Clostridia_UCG.014_Gp	Ptges	-0.661705	0	0
Mucispirillum_Gn	Dnase1	-0.661963	0	0
Reg3b	C2cd4a	-0.66227	0	0
Reg3g	C3	-0.663536	0	0
Ido1	Oscillibacter_Gn	-0.663582	0	0
Reg3g	C2cd4a	-0.666964	0	0
Akt1	Tgfb1	-0.668941	0	0
Pparg	Desulfovibrionaceae_Uncultured_Gn	-0.670339	0	0
Nlrp6	Tgfb1	-0.67281	0	0
Ahcy	Ptges	-0.673764	0	0
Ido1	Ghr	-0.682387	0	0
Pparg	Ptges	-0.68436	0	0
Lactobacillus_Gp	Desulfovibrionaceae_Uncultured_Gn	-0.687707	0	0
Ahcy	Desulfovibrionaceae_Uncultured_Gn	-0.688021	0	0
Candidatus_Saccharimonas_Gp	C3	-0.689328	0	0
Ahcy	Tgfb1	-0.69072	0	0
Park7	Colidextribacter_Gn	-0.69349	0	0
Clostridia_UCG.014_Gp	Ghr	-0.695456	0	0
Pik3r1	Colidextribacter_Gn	-0.695588	0	0
RF39_Gp	Dnase1	-0.697143	0	0
Muribaculaceae_Gn	Desulfovibrionaceae_Uncultured_Gn	-0.701399	0	0
Muribaculaceae_Gn	C3	-0.702919	0	0
Muribaculaceae_Gn	Gastranaerophilales_Gn	-0.703189	0	0
Reg3g	Tgfb1	-0.704932	0	0
Muribaculaceae_Gn	Adora2b	-0.704996	0	0
Reg3b	Il20rb	-0.705237	0	0
Candidatus_Saccharimonas_Gp	Desulfovibrionaceae_Uncultured_Gn	-0.707587	0	0
Ahcy	C3	-0.708191	0	0
Plscr1	Desulfovibrionaceae_Uncultured_Gn	-0.709256	0	0
Muribaculaceae_Gn	Tgfb1	-0.710447	0	0
Reg3g	Dnase1	-0.712573	0	0
Reg3b	Ptges	-0.717224	0	0
Rikenella_Gn	Gastranaerophilales_Gn	-0.718142	0	0
Reg3g	Csf1	-0.720587	0	0
Selenos	Colidextribacter_Gn	-0.723374	0	0
Park7	Oscillospiraceae_Unc_Gp	-0.724529	0	0
Clostridia_UCG.014_Gp	Desulfovibrionaceae_Uncultured_Gn	-0.726126	0	0
Reg3g	Desulfovibrionaceae_Uncultured_Gn	-0.729719	0	0
Clostridia_UCG.014_Gp	C3	-0.734667	0	0
Reg3b	Csf1	-0.735079	0	0
Plscr1	C3	-0.740725	0	0
RF39_Gp	Csf1	-0.744153	0	0
Reg3b	Dnase1	-0.745588	0	0
Pparg	Tgfb1	-0.74801	0	0
Muribaculaceae_Gn	Ptges	-0.748476	0	0
Clostridia_UCG.014_Gp	Dnase1	-0.751479	0	0
Lactobacillus_Gp	C2cd4a	-0.753207	0	0
Reg3g	Il20rb	-0.753566	0	0
Lactobacillus_Gp	Dnase1	-0.754768	0	0
RF39_Gp	Il20rb	-0.757565	0	0
RF39_Gp	Desulfovibrionaceae_Uncultured_Gn	-0.761584	0	0
Plscr1	Ptges	-0.764428	0	0
Lactobacillus_Gp	Ptges	-0.766531	0	0
Pparg	C3	-0.772375	0	0
Reg3b	Ghr	-0.780338	0	0
Plscr1	Tgfb1	-0.783001	0	0
Candidatus_Saccharimonas_Gp	Adora2b	-0.785384	0	0
Reg3b	Tgfb1	-0.79198	0	0
Lactobacillus_Gp	C3	-0.795563	0	0
Park7	Lachnospiraceae_Unc_Gp	-0.798124	0	0
Muribaculum_Gn	Serpinf2	-0.805292	0	0
Reg3b	C3	-0.80805	0	0
Candidatus_Saccharimonas_Gp	Ghr	-0.825858	0	0
RF39_Gp	Ghr	-0.827683	0	0
Reg3g	Ghr	-0.840401	0	0
Reg3b	Desulfovibrionaceae_Uncultured_Gn	-0.863774	0	0
Selenos	Lachnospiraceae_Unc_Gp	-0.898773	0	0
Nupr1	Lachnospiraceae_Unc_Gp	-1	0	0
Nupr1	Colidextribacter_Gn	-1	0	0
Nupr1	Oscillospiraceae_Unc_Gp	-1	0	0
Pik3r1	Oscillospiraceae_Unc_Gp	-1	0	0
Nupr1	Serpinf2	-1	0	0
Nupr1	Ffar2	1	0.02	0.0938462
Nupr1	Park7	1	0.02	0.0938462
Bacteroides_Gn	Sigirr	0.814309	0.02	0.0938462
Monoglobus_Gp	Colidextribacter_Gn	0.797415	0.02	0.0938462
Enterobacteriaceae_Unc_Gn	Adora1	0.723403	0.02	0.0938462
Ido1	Reg3b	0.68811	0.02	0.0938462
Muribaculaceae_Gn	Clostridia_UCG.014_Gp	0.660978	0.02	0.0938462
Muribaculaceae_Gn	Akt1	0.652684	0.02	0.0938462
Oscillospiraceae_Unc_Gp	Akkermansia_Gn	0.641948	0.02	0.0938462
Turicibacter_Gp	Reg3g	0.634345	0.02	0.0938462
Mucispirillum_Gn	Reg3g	0.619275	0.02	0.0938462
Monoglobus_Gp	Reg3g	0.614411	0.02	0.0938462
Rikenellaceae_RC9_gut_group_Gn	Parasutterella_Gn	0.605618	0.02	0.0938462
Tnfrsf11a	Il20rb	0.593899	0.02	0.0938462
Gastranaerophilales_Gn	Ghr	0.575305	0.02	0.0938462
Adora2b	Ptges	0.537324	0.02	0.0938462
Ahcy	Clostridia_UCG.014_Gp	0.536487	0.02	0.0938462
Colidextribacter_Gn	Clostridia_UCG.014_Gp	0.521029	0.02	0.0938462
Turicibacter_Gp	Tgfb2	0.519599	0.02	0.0938462
Pparg	Mucispirillum_Gn	0.511562	0.02	0.0938462
Lachnospiraceae_Unc_Gp	Lachnospiraceae_NK4A136_group_Gp	0.510468	0.02	0.0938462
Plscr1	Clostridia_UCG.014_Gp	0.507105	0.02	0.0938462
Colidextribacter_Gn	Lachnospiraceae_NK4A136_group_Gp	0.506915	0.02	0.0938462
Saa1	Clostridia_UCG.014_Gp	0.490406	0.02	0.0938462
Muribaculaceae_Gn	Muribaculum_Gn	0.489413	0.02	0.0938462
Ido1	Monoglobus_Gp	0.488652	0.02	0.0938462
Selenos	Akt1	0.487414	0.02	0.0938462
Saa1	Candidatus_Saccharimonas_Gp	0.477556	0.02	0.0938462
Akt1	Lactobacillus_Gp	0.476726	0.02	0.0938462
Ido1	Clostridia_UCG.014_Gp	0.473321	0.02	0.0938462
Tgfb1	Serpinb9	0.473012	0.02	0.0938462
Gastranaerophilales_Gn	Lbp	0.472754	0.02	0.0938462
Plscr1	Reg3g	0.468962	0.02	0.0938462
Akt1	Reg3g	0.451086	0.02	0.0938462
Dubosiella_Gp	Reg3g	0.448871	0.02	0.0938462
Fcer1g	Tgfb2	0.446714	0.02	0.0938462
Nlrp6	Reg3g	0.440845	0.02	0.0938462
Ido1	Tgfb2	0.428324	0.02	0.0938462
Sigirr	Desulfovibrionaceae_Uncultured_Gn	0.405861	0.02	0.0938462
Pparg	Dubosiella_Gp	0.403774	0.02	0.0938462
C3	Serpinb9	0.383721	0.02	0.0938462
Nlrp6	Lactobacillus_Gp	0.376134	0.02	0.0938462
Nlrp6	Candidatus_Saccharimonas_Gp	0.372668	0.02	0.0938462
Ido1	Enterobacteriaceae_Unc_Gn	0.343171	0.02	0.0938462
Ffar2	Selenos	0.294944	0.02	0.0938462
Ffar2	Akkermansia_Gn	-0.28992	0.02	0.0938462
Sigirr	Clostridia_UCG.014_Gp	-0.295065	0.02	0.0938462
Dubosiella_Gp	Ghr	-0.381512	0.02	0.0938462
Dubosiella_Gp	C2cd4a	-0.385575	0.02	0.0938462
Monoglobus_Gp	Tgfb1	-0.386482	0.02	0.0938462
Adora1	Csf1	-0.387893	0.02	0.0938462
Rikenella_Gn	Csf1	-0.392885	0.02	0.0938462
Reg3g	Oscillibacter_Gn	-0.39383	0.02	0.0938462
Nlrp6	Dnase1	-0.417042	0.02	0.0938462
Nlrp6	Ghr	-0.419607	0.02	0.0938462
Rikenellaceae_RC9_gut_group_Gn	Enterobacteriaceae_Unc_Gn	-0.431376	0.02	0.0938462
Dubosiella_Gp	Ighg2b	-0.43724	0.02	0.0938462
Dubosiella_Gp	Csf1	-0.439632	0.02	0.0938462
Akt1	C2cd4a	-0.440901	0.02	0.0938462
Park7	Serpinf2	-0.451189	0.02	0.0938462
Turicibacter_Gp	Il20rb	-0.458311	0.02	0.0938462
Ffar2	Monoglobus_Gp	-0.46957	0.02	0.0938462
Enterobacteriaceae_Unc_Gn	Csf1	-0.476811	0.02	0.0938462
Sigirr	Reg3b	-0.483929	0.02	0.0938462
Akt1	Ghr	-0.492081	0.02	0.0938462
Rikenellaceae_RC9_gut_group_Gn	Adora1	-0.494179	0.02	0.0938462
Plscr1	Fcer1g	-0.501243	0.02	0.0938462
Turicibacter_Gp	Ghr	-0.505503	0.02	0.0938462
Mucispirillum_Gn	Ghr	-0.507656	0.02	0.0938462
Muribaculaceae_Gn	C2cd4a	-0.52431	0.02	0.0938462
Enterobacteriaceae_Unc_Gn	Ighg2b	-0.525024	0.02	0.0938462
Rikenellaceae_RC9_gut_group_Gn	Tgfb2	-0.527854	0.02	0.0938462
Reg3b	Serpinb9	-0.534525	0.02	0.0938462
Parasutterella_Gn	C2cd4a	-0.535441	0.02	0.0938462
Nlrp6	Ptges	-0.545967	0.02	0.0938462
Parasutterella_Gn	C3	-0.550881	0.02	0.0938462
Reg3g	Serpinb9	-0.554225	0.02	0.0938462
Ahcy	Adora2b	-0.58142	0.02	0.0938462
Adora1	Ighg2b	-0.584866	0.02	0.0938462
Saa1	Fcer1g	-0.595109	0.02	0.0938462
Rikenella_Gn	Oscillibacter_Gn	-0.600861	0.02	0.0938462
Akt1	Ptges	-0.606419	0.02	0.0938462
Rikenella_Gn	Lbp	-0.609316	0.02	0.0938462
RF39_Gp	Tgfb1	-0.610427	0.02	0.0938462
Tnfrsf11a	Lachnospiraceae_Unc_Gp	-0.676724	0.02	0.0938462
Tnfrsf11a	Oscillospiraceae_Unc_Gp	-0.765326	0.02	0.0938462
Nupr1	Monoglobus_Gp	-1	0.02	0.0938462
Rikenellaceae_RC9_gut_group_Gn	Prevotellaceae_UCG.001_Gn	0.787593	0.04	0.162306
Monoglobus_Gp	Lachnospiraceae_Unc_Gp	0.760838	0.04	0.162306
Rikenella_Gn	Muribaculaceae_Gn	0.703326	0.04	0.162306
Pparg	Ido1	0.693861	0.04	0.162306
Tnfrsf11a	Park7	0.684441	0.04	0.162306
Lachnospiraceae_Unc_Gp	Clostridia_UCG.014_Gp	0.631278	0.04	0.162306
Rikenella_Gn	Plscr1	0.620024	0.04	0.162306
Mucispirillum_Gn	Candidatus_Saccharimonas_Gp	0.609118	0.04	0.162306
Oscillibacter_Gn	Desulfovibrionaceae_Uncultured_Gn	0.602161	0.04	0.162306
Serpinb9	Il20rb	0.580662	0.04	0.162306
Fcer1g	Enterobacteriaceae_Unc_Gn	0.579115	0.04	0.162306
Mucispirillum_Gn	RF39_Gp	0.563331	0.04	0.162306
Ghr	Ighg2b	0.553444	0.04	0.162306
Selenos	Plscr1	0.551896	0.04	0.162306
Gastranaerophilales_Gn	Tgfb1	0.547714	0.04	0.162306
Oscillibacter_Gn	C3	0.531517	0.04	0.162306
Selenos	Ahcy	0.530185	0.04	0.162306
Fcer1g	Adora1	0.513489	0.04	0.162306
Plscr1	Muribaculum_Gn	0.512027	0.04	0.162306
Rikenella_Gn	Saa1	0.507594	0.04	0.162306
Park7	Ighg2b	0.505348	0.04	0.162306
Selenos	Nlrp6	0.500301	0.04	0.162306
Rikenella_Gn	Turicibacter_Gp	0.496942	0.04	0.162306
Serpinf2	Lbp	0.48803	0.04	0.162306
Ghr	Serpinb9	0.483275	0.04	0.162306
Rikenella_Gn	Reg3b	0.472106	0.04	0.162306
Muribaculaceae_Gn	Reg3g	0.46847	0.04	0.162306
Adora2b	C2cd4a	0.464237	0.04	0.162306
Ahcy	Reg3g	0.45255	0.04	0.162306
Lachnospiraceae_Unc_Gp	Mucispirillum_Gn	0.440711	0.04	0.162306
Adora2b	Dnase1	0.432683	0.04	0.162306
RF39_Gp	Enterobacteriaceae_Unc_Gn	0.416934	0.04	0.162306
Muribaculaceae_Gn	Monoglobus_Gp	0.384331	0.04	0.162306
Ahcy	RF39_Gp	0.381913	0.04	0.162306
Selenos	Pparg	0.362357	0.04	0.162306
Sigirr	C3	0.34822	0.04	0.162306
Akt1	Clostridia_UCG.014_Gp	0.310059	0.04	0.162306
Gastranaerophilales_Gn	Ighg2b	0.292759	0.04	0.162306
Akt1	RF39_Gp	0.288393	0.04	0.162306
Ffar2	Turicibacter_Gp	0.240175	0.04	0.162306
Sigirr	RF39_Gp	-0.318165	0.04	0.162306
Sigirr	Mucispirillum_Gn	-0.359759	0.04	0.162306
Nlrp6	Csf1	-0.360317	0.04	0.162306
Muribaculum_Gn	Desulfovibrionaceae_Uncultured_Gn	-0.371227	0.04	0.162306
Enterobacteriaceae_Unc_Gn	Helicobacter_Gn	-0.373057	0.04	0.162306
Akt1	Csf1	-0.374923	0.04	0.162306
Parabacteroides_Gn	Lbp	-0.381489	0.04	0.162306
Tgfb2	Csf1	-0.413596	0.04	0.162306
Monoglobus_Gp	Oscillibacter_Gn	-0.431823	0.04	0.162306
Muribaculum_Gn	Csf1	-0.436379	0.04	0.162306
Turicibacter_Gp	Ighg2b	-0.445853	0.04	0.162306
Plscr1	Csf1	-0.474054	0.04	0.162306
Reg3b	Adora2b	-0.480364	0.04	0.162306
Clostridia_UCG.014_Gp	Csf1	-0.481726	0.04	0.162306
Ido1	Gastranaerophilales_Gn	-0.499709	0.04	0.162306
Clostridia_UCG.014_Gp	Oscillibacter_Gn	-0.520012	0.04	0.162306
Clostridia_UCG.014_Gp	Il20rb	-0.544206	0.04	0.162306
Tnfrsf11a	RF39_Gp	-0.549735	0.04	0.162306
Plscr1	Adora2b	-0.567135	0.04	0.162306
Plscr1	Gastranaerophilales_Gn	-0.62263	0.04	0.162306
Nupr1	Lbp	-1	0.04	0.162306
Alistipes_Gn	Enterobacteriaceae_Unc_Gn	-0.282255	0.06	0.213204
Ahcy	Serpinf2	-0.285232	0.06	0.213204
Reg3g	Gastranaerophilales_Gn	-0.316985	0.06	0.213204
Alistipes_Gn	Tgfb2	-0.367452	0.06	0.213204
Alistipes_Gn	Adora1	-0.367608	0.06	0.213204
Nlrp6	Colidextribacter_Gn	-0.375171	0.06	0.213204
Rikenella_Gn	Ghr	-0.378492	0.06	0.213204
Lachnospiraceae_NK4A136_group_Gp	Lbp	-0.383201	0.06	0.213204
Rikenella_Gn	Serpinf2	-0.398801	0.06	0.213204
Nlrp6	C2cd4a	-0.40398	0.06	0.213204
Saa1	Ghr	-0.407061	0.06	0.213204
Candidatus_Saccharimonas_Gp	Gastranaerophilales_Gn	-0.410294	0.06	0.213204
Rikenella_Gn	Desulfovibrionaceae_Uncultured_Gn	-0.413127	0.06	0.213204
Lactobacillus_Gp	Il20rb	-0.438384	0.06	0.213204
Lachnospiraceae_Unc_Gp	C2cd4a	-0.448848	0.06	0.213204
Akt1	Gastranaerophilales_Gn	-0.455305	0.06	0.213204
Ffar2	RF39_Gp	-0.456462	0.06	0.213204
Monoglobus_Gp	Csf1	-0.473548	0.06	0.213204
Ahcy	Gastranaerophilales_Gn	-0.480357	0.06	0.213204
Parabacteroides_Gn	Gastranaerophilales_Gn	-0.484825	0.06	0.213204
Ido1	C3	-0.49531	0.06	0.213204
Ahcy	Oscillibacter_Gn	-0.538292	0.06	0.213204
Tnfrsf11a	Colidextribacter_Gn	-0.545137	0.06	0.213204
Alistipes_Gn	Lbp	-0.548187	0.06	0.213204
Pparg	Oscillibacter_Gn	-0.549669	0.06	0.213204
Ido1	Desulfovibrionaceae_Uncultured_Gn	-0.569439	0.06	0.213204
Muribaculaceae_Gn	Oscillibacter_Gn	-0.688166	0.06	0.213204
Pik3r1	Lachnospiraceae_Unc_Gp	-0.710862	0.06	0.213204
Nupr1	Turicibacter_Gp	1	0.06	0.213204
Parabacteroides_Gn	Sigirr	0.862253	0.06	0.213204
Lachnospiraceae_Unc_Gp	RF39_Gp	0.639274	0.06	0.213204
Tnfrsf11a	Selenos	0.617039	0.06	0.213204
Turicibacter_Gp	Reg3b	0.614604	0.06	0.213204
Rikenella_Gn	Ahcy	0.603145	0.06	0.213204
Lachnospiraceae_Unc_Gp	Reg3g	0.597396	0.06	0.213204
Ahcy	Ido1	0.594683	0.06	0.213204
Lachnospiraceae_Unc_Gp	Candidatus_Saccharimonas_Gp	0.585553	0.06	0.213204
Nlrp6	Turicibacter_Gp	0.565041	0.06	0.213204
Prevotellaceae_UCG.001_Gn	Prevotellaceae_NK3B31_group_Gn	0.556679	0.06	0.213204
Tnfrsf11a	Csf1	0.547833	0.06	0.213204
Selenos	Rikenella_Gn	0.54319	0.06	0.213204
Saa1	Mucispirillum_Gn	0.538628	0.06	0.213204
Rikenella_Gn	Akt1	0.514555	0.06	0.213204
Ahcy	Mucispirillum_Gn	0.512838	0.06	0.213204
Oscillibacter_Gn	Ptges	0.499881	0.06	0.213204
Muribaculaceae_Gn	RF39_Gp	0.499437	0.06	0.213204
Rikenella_Gn	Pparg	0.489609	0.06	0.213204
Rikenella_Gn	Nlrp6	0.4885	0.06	0.213204
Plscr1	Parasutterella_Gn	0.463408	0.06	0.213204
C2cd4a	Serpinb9	0.423298	0.06	0.213204
Oscillibacter_Gn	Dnase1	0.405738	0.06	0.213204
Tnfrsf11a	Dnase1	0.389804	0.06	0.213204
Adora2b	Prevotellaceae_NK3B31_group_Gn	0.384269	0.06	0.213204
Monoglobus_Gp	Mucispirillum_Gn	0.382166	0.06	0.213204
Plscr1	RF39_Gp	0.378434	0.06	0.213204
Oscillibacter_Gn	Lbp	0.367829	0.06	0.213204
Ptges	Serpinb9	0.366374	0.06	0.213204
Colidextribacter_Gn	Lactobacillus_Gp	0.349887	0.06	0.213204
Gastranaerophilales_Gn	Prevotellaceae_NK3B31_group_Gn	0.34722	0.06	0.213204
Sigirr	C2cd4a	0.34251	0.06	0.213204
Sigirr	Dnase1	0.317695	0.06	0.213204
Pparg	Monoglobus_Gp	0.316433	0.06	0.213204
Parabacteroides_Gn	Muribaculaceae_Gn	0.312288	0.06	0.213204
Plscr1	Monoglobus_Gp	0.248843	0.06	0.213204
Sigirr	Monoglobus_Gp	-0.194667	0.08	0.26426
Alistipes_Gn	Adora2b	-0.255045	0.08	0.26426
Sigirr	Lactobacillus_Gp	-0.256574	0.08	0.26426
Sigirr	Lbp	-0.32551	0.08	0.26426
RF39_Gp	Gastranaerophilales_Gn	-0.35449	0.08	0.26426
Dubosiella_Gp	C3	-0.366516	0.08	0.26426
Ido1	Dnase1	-0.394088	0.08	0.26426
Plscr1	Serpinf2	-0.417539	0.08	0.26426
Akt1	Adora2b	-0.428341	0.08	0.26426
Ido1	Il20rb	-0.430952	0.08	0.26426
Muribaculum_Gn	Lbp	-0.439046	0.08	0.26426
Prevotellaceae_UCG.001_Gn	Serpinf2	-0.441644	0.08	0.26426
Turicibacter_Gp	Desulfovibrionaceae_Uncultured_Gn	-0.444336	0.08	0.26426
Lactobacillus_Gp	Fcer1g	-0.455917	0.08	0.26426
Fcer1g	Ighg2b	-0.461108	0.08	0.26426
RF39_Gp	Serpinb9	-0.470249	0.08	0.26426
Turicibacter_Gp	Tgfb1	-0.552988	0.08	0.26426
Ffar2	Parasutterella_Gn	-0.623717	0.08	0.26426
Nlrp6	Oscillospiraceae_Unc_Gp	-0.713922	0.08	0.26426
Akt1	Oscillospiraceae_Unc_Gp	-0.737147	0.08	0.26426
Bacteroides_Gn	Parabacteroides_Gn	0.784904	0.08	0.26426
Bacteroides_Gn	Alistipes_Gn	0.741562	0.08	0.26426
Selenos	Ighg2b	0.615423	0.08	0.26426
C2cd4a	Il20rb	0.585155	0.08	0.26426
Colidextribacter_Gn	Candidatus_Saccharimonas_Gp	0.552855	0.08	0.26426
Reg3b	Muribaculum_Gn	0.51871	0.08	0.26426
Parasutterella_Gn	Prevotellaceae_NK3B31_group_Gn	0.503376	0.08	0.26426
Saa1	Parasutterella_Gn	0.485968	0.08	0.26426
Ighg2b	Il20rb	0.482473	0.08	0.26426
Helicobacter_Gn	Adora2b	0.478227	0.08	0.26426
Park7	Rikenella_Gn	0.468689	0.08	0.26426
Oscillibacter_Gn	Tgfb1	0.461494	0.08	0.26426
Bacteroides_Gn	Muribaculum_Gn	0.448055	0.08	0.26426
Akt1	Mucispirillum_Gn	0.437162	0.08	0.26426
Dnase1	Serpinb9	0.436037	0.08	0.26426
Tnfrsf11a	C2cd4a	0.435594	0.08	0.26426
Helicobacter_Gn	Ghr	0.380341	0.08	0.26426
Lachnospiraceae_Unc_Gp	Gastranaerophilales_Gn	0.308506	0.08	0.26426
Ffar2	Tnfrsf11a	0.21826	0.08	0.26426
Nupr1	Sigirr	1	0.1	0.305
Pik3r1	Park7	0.651832	0.1	0.305
Parasutterella_Gn	Muribaculum_Gn	0.639961	0.1	0.305
Akt1	Turicibacter_Gp	0.574262	0.1	0.305
Plscr1	Turicibacter_Gp	0.54098	0.1	0.305
Pik3r1	Selenos	0.51966	0.1	0.305
Rikenellaceae_RC9_gut_group_Gn	Prevotellaceae_NK3B31_group_Gn	0.493408	0.1	0.305
Gastranaerophilales_Gn	Desulfovibrionaceae_Uncultured_Gn	0.486508	0.1	0.305
Muribaculaceae_Gn	Ido1	0.466968	0.1	0.305
Pik3r1	Saa1	0.465041	0.1	0.305
Park7	Muribaculaceae_Gn	0.46291	0.1	0.305
Clostridia_UCG.014_Gp	Alistipes_Gn	0.458208	0.1	0.305
Desulfovibrionaceae_Uncultured_Gn	Serpinb9	0.450876	0.1	0.305
Mucispirillum_Gn	Parasutterella_Gn	0.433298	0.1	0.305
Akt1	Dubosiella_Gp	0.409706	0.1	0.305
Ido1	Adora1	0.391085	0.1	0.305
Pik3r1	Ighg2b	0.366659	0.1	0.305
Pik3r1	Rikenella_Gn	0.365713	0.1	0.305
Monoglobus_Gp	Lachnospiraceae_NK4A136_group_Gp	0.352656	0.1	0.305
Clostridia_UCG.014_Gp	Lachnospiraceae_NK4A136_group_Gp	0.35105	0.1	0.305
Helicobacter_Gn	Csf1	0.318408	0.1	0.305
Nlrp6	Clostridia_UCG.014_Gp	0.316959	0.1	0.305
Reg3g	Enterobacteriaceae_Unc_Gn	0.296675	0.1	0.305
Turicibacter_Gp	Adora2b	-0.292445	0.1	0.305
Colidextribacter_Gn	Dnase1	-0.305477	0.1	0.305
Candidatus_Saccharimonas_Gp	Prevotellaceae_NK3B31_group_Gn	-0.322078	0.1	0.305
Ido1	Serpinb9	-0.335027	0.1	0.305
Parasutterella_Gn	Adora1	-0.368319	0.1	0.305
Tgfb2	Serpinb9	-0.373556	0.1	0.305
Alistipes_Gn	Ptges	-0.375441	0.1	0.305
Ido1	C2cd4a	-0.376456	0.1	0.305
Akt1	Prevotellaceae_NK3B31_group_Gn	-0.379219	0.1	0.305
Selenos	Enterobacteriaceae_Unc_Gn	-0.380163	0.1	0.305
Ido1	Ptges	-0.38668	0.1	0.305
Rikenellaceae_RC9_gut_group_Gn	Fcer1g	-0.391823	0.1	0.305
Bacteroides_Gn	Serpinf2	-0.392404	0.1	0.305
Ido1	Ighg2b	-0.437258	0.1	0.305
Nlrp6	Gastranaerophilales_Gn	-0.448552	0.1	0.305
Muribaculum_Gn	Serpinb9	-0.454503	0.1	0.305
Adora1	Serpinb9	-0.454548	0.1	0.305
Akt1	Oscillibacter_Gn	-0.454652	0.1	0.305
Pparg	Gastranaerophilales_Gn	-0.464839	0.1	0.305
Muribaculaceae_Gn	Csf1	-0.47107	0.1	0.305
Saa1	Adora2b	-0.475297	0.1	0.305
Sigirr	Pparg	-0.547468	0.1	0.305
Ido1	Tgfb1	-0.548771	0.1	0.305
Nupr1	Selenos	1	0.12	0.342056
Akt1	Ido1	0.635981	0.12	0.342056
Parasutterella_Gn	Oscillospiraceae_Unc_Gp	0.57726	0.12	0.342056
Lachnospiraceae_Unc_Gp	Lactobacillus_Gp	0.544237	0.12	0.342056
Plscr1	Mucispirillum_Gn	0.491946	0.12	0.342056
Plscr1	Ido1	0.489734	0.12	0.342056
Muribaculaceae_Gn	Mucispirillum_Gn	0.487713	0.12	0.342056
Selenos	Muribaculaceae_Gn	0.471553	0.12	0.342056
Lactobacillus_Gp	Muribaculum_Gn	0.453626	0.12	0.342056
Tnfrsf11a	Ghr	0.434415	0.12	0.342056
C2cd4a	Csf1	0.399486	0.12	0.342056
Lachnospiraceae_Unc_Gp	Reg3b	0.387239	0.12	0.342056
Turicibacter_Gp	Candidatus_Saccharimonas_Gp	0.36465	0.12	0.342056
Rikenellaceae_RC9_gut_group_Gn	Akkermansia_Gn	0.353545	0.12	0.342056
Ffar2	C2cd4a	0.340643	0.12	0.342056
Rikenellaceae_RC9_gut_group_Gn	Mucispirillum_Gn	0.32896	0.12	0.342056
Oscillibacter_Gn	Il20rb	0.321441	0.12	0.342056
Ffar2	Serpinb9	0.315511	0.12	0.342056
Colidextribacter_Gn	Mucispirillum_Gn	0.307497	0.12	0.342056
Parasutterella_Gn	Akkermansia_Gn	0.295994	0.12	0.342056
Sigirr	Il20rb	0.281548	0.12	0.342056
Ffar2	Il20rb	0.250367	0.12	0.342056
Sigirr	Lachnospiraceae_Unc_Gp	-0.269208	0.12	0.342056
Ffar2	Lachnospiraceae_NK4A136_group_Gp	-0.302764	0.12	0.342056
Rikenella_Gn	C3	-0.305193	0.12	0.342056
Colidextribacter_Gn	C2cd4a	-0.327369	0.12	0.342056
Lactobacillus_Gp	Csf1	-0.360689	0.12	0.342056
Parabacteroides_Gn	Serpinf2	-0.362314	0.12	0.342056
Park7	Fcer1g	-0.368413	0.12	0.342056
Muribaculum_Gn	C3	-0.370657	0.12	0.342056
Colidextribacter_Gn	Ighg2b	-0.378073	0.12	0.342056
Lactobacillus_Gp	Adora2b	-0.419081	0.12	0.342056
Rikenella_Gn	Akkermansia_Gn	-0.422239	0.12	0.342056
Turicibacter_Gp	Oscillospiraceae_Unc_Gp	-0.435547	0.12	0.342056
Parasutterella_Gn	Tgfb2	-0.443884	0.12	0.342056
Mucispirillum_Gn	Adora1	-0.449137	0.12	0.342056
Ahcy	Fcer1g	-0.451176	0.12	0.342056
Muribaculum_Gn	Fcer1g	-0.469702	0.12	0.342056
Candidatus_Saccharimonas_Gp	Il20rb	-0.477354	0.12	0.342056
Plscr1	Oscillibacter_Gn	-0.529751	0.12	0.342056
Reg3g	Ighg2b	-0.60165	0.12	0.342056
Nupr1	Lachnospiraceae_NK4A136_group_Gp	-1	0.12	0.342056
Pik3r1	Ffar2	0.660258	0.14	0.376211
Colidextribacter_Gn	RF39_Gp	0.553222	0.14	0.376211
Fcer1g	Ptges	0.422268	0.14	0.376211
Muribaculaceae_Gn	Turicibacter_Gp	0.401001	0.14	0.376211
Rikenellaceae_RC9_gut_group_Gn	Muribaculaceae_Gn	0.399024	0.14	0.376211
Helicobacter_Gn	Gastranaerophilales_Gn	0.386434	0.14	0.376211
Fcer1g	Serpinf2	0.358376	0.14	0.376211
Reg3g	Tgfb2	0.337793	0.14	0.376211
Gastranaerophilales_Gn	Il20rb	0.294443	0.14	0.376211
Monoglobus_Gp	Enterobacteriaceae_Unc_Gn	0.251369	0.14	0.376211
Sigirr	Adora2b	0.239436	0.14	0.376211
Sigirr	Ptges	0.21973	0.14	0.376211
Bacteroides_Gn	Monoglobus_Gp	0.214665	0.14	0.376211
Ffar2	Ighg2b	0.183426	0.14	0.376211
Dubosiella_Gp	Lactobacillus_Gp	0.133362	0.14	0.376211
Akt1	Monoglobus_Gp	0.102855	0.14	0.376211
Nlrp6	Il20rb	-0.248788	0.14	0.376211
Tnfrsf11a	Enterobacteriaceae_Unc_Gn	-0.272941	0.14	0.376211
Monoglobus_Gp	Serpinb9	-0.273732	0.14	0.376211
Rikenella_Gn	Lachnospiraceae_Unc_Gp	-0.273884	0.14	0.376211
Rikenella_Gn	Tgfb1	-0.279047	0.14	0.376211
Park7	Enterobacteriaceae_Unc_Gn	-0.280452	0.14	0.376211
Muribaculum_Gn	Dnase1	-0.330445	0.14	0.376211
Turicibacter_Gp	C3	-0.336598	0.14	0.376211
Akt1	Colidextribacter_Gn	-0.337789	0.14	0.376211
Dubosiella_Gp	Gastranaerophilales_Gn	-0.352423	0.14	0.376211
Selenos	Gastranaerophilales_Gn	-0.368041	0.14	0.376211
Reg3b	Ighg2b	-0.375037	0.14	0.376211
Tnfrsf11a	Monoglobus_Gp	-0.395587	0.14	0.376211
Prevotellaceae_UCG.001_Gn	Adora1	-0.411643	0.14	0.376211
Lachnospiraceae_Unc_Gp	Dnase1	-0.438959	0.14	0.376211
Reg3b	Oscillibacter_Gn	-0.448614	0.14	0.376211
Mucispirillum_Gn	Il20rb	-0.451505	0.14	0.376211
Pparg	Fcer1g	-0.453805	0.14	0.376211
Prevotellaceae_UCG.001_Gn	Tgfb2	-0.492669	0.14	0.376211
Sigirr	Ido1	-0.505233	0.14	0.376211
RF39_Gp	Ighg2b	-0.547108	0.14	0.376211
Ffar2	Clostridia_UCG.014_Gp	-0.575225	0.14	0.376211
Nupr1	Clostridia_UCG.014_Gp	-1	0.14	0.376211
Pik3r1	Akt1	0.669822	0.16	0.40442
Nlrp6	Ido1	0.658003	0.16	0.40442
Prevotellaceae_UCG.001_Gn	Alistipes_Gn	0.616346	0.16	0.40442
Prevotellaceae_UCG.001_Gn	Muribaculum_Gn	0.580366	0.16	0.40442
Clostridia_UCG.014_Gp	Parasutterella_Gn	0.5409	0.16	0.40442
Pik3r1	Tnfrsf11a	0.520736	0.16	0.40442
Colidextribacter_Gn	Reg3g	0.48592	0.16	0.40442
Rikenellaceae_RC9_gut_group_Gn	Alistipes_Gn	0.485269	0.16	0.40442
Reg3b	Parasutterella_Gn	0.455163	0.16	0.40442
Nlrp6	Mucispirillum_Gn	0.418878	0.16	0.40442
Turicibacter_Gp	RF39_Gp	0.390962	0.16	0.40442
Nlrp6	Dubosiella_Gp	0.38876	0.16	0.40442
Pparg	Parasutterella_Gn	0.386751	0.16	0.40442
Mucispirillum_Gn	Lbp	0.38656	0.16	0.40442
Rikenella_Gn	Muribaculum_Gn	0.37573	0.16	0.40442
Rikenella_Gn	Ido1	0.362657	0.16	0.40442
Lachnospiraceae_Unc_Gp	Oscillospiraceae_Unc_Gp	0.340508	0.16	0.40442
Dubosiella_Gp	Tgfb2	0.314857	0.16	0.40442
Tgfb1	Ighg2b	0.292829	0.16	0.40442
Ahcy	Dubosiella_Gp	0.287148	0.16	0.40442
Rikenella_Gn	Reg3g	0.231419	0.16	0.40442
Adora1	Prevotellaceae_NK3B31_group_Gn	-0.231006	0.16	0.40442
Rikenellaceae_RC9_gut_group_Gn	Lachnospiraceae_Unc_Gp	-0.278193	0.16	0.40442
Dubosiella_Gp	Dnase1	-0.279618	0.16	0.40442
Rikenella_Gn	Ptges	-0.282734	0.16	0.40442
Ffar2	Reg3g	-0.292207	0.16	0.40442
Tnfrsf11a	Clostridia_UCG.014_Gp	-0.298431	0.16	0.40442
Lactobacillus_Gp	Serpinb9	-0.306157	0.16	0.40442
Lachnospiraceae_Unc_Gp	Ighg2b	-0.308651	0.16	0.40442
Parabacteroides_Gn	Lachnospiraceae_Unc_Gp	-0.311433	0.16	0.40442
Dubosiella_Gp	Ptges	-0.313364	0.16	0.40442
Plscr1	Il20rb	-0.314953	0.16	0.40442
Saa1	Akkermansia_Gn	-0.327989	0.16	0.40442
Bacteroides_Gn	Fcer1g	-0.334328	0.16	0.40442
Enterobacteriaceae_Unc_Gn	Serpinb9	-0.33681	0.16	0.40442
Mucispirillum_Gn	Tgfb2	-0.341992	0.16	0.40442
Monoglobus_Gp	Ighg2b	-0.374102	0.16	0.40442
Tgfb2	Gastranaerophilales_Gn	-0.374231	0.16	0.40442
Pparg	Csf1	-0.403436	0.16	0.40442
Parasutterella_Gn	Desulfovibrionaceae_Uncultured_Gn	-0.405995	0.16	0.40442
Monoglobus_Gp	Il20rb	-0.411886	0.16	0.40442
Sigirr	Ahcy	-0.468939	0.16	0.40442
Dubosiella_Gp	Lachnospiraceae_NK4A136_group_Gp	-0.491145	0.16	0.40442
Rikenellaceae_RC9_gut_group_Gn	Parabacteroides_Gn	0.717091	0.18	0.438032
Ido1	Turicibacter_Gp	0.455122	0.18	0.438032
Ahcy	Turicibacter_Gp	0.439447	0.18	0.438032
Ffar2	Ghr	0.396799	0.18	0.438032
Pik3r1	Serpinb9	0.393234	0.18	0.438032
Plscr1	Alistipes_Gn	0.372208	0.18	0.438032
Gastranaerophilales_Gn	C3	0.365415	0.18	0.438032
Plscr1	Dubosiella_Gp	0.33565	0.18	0.438032
Rikenella_Gn	Monoglobus_Gp	0.251816	0.18	0.438032
Reg3g	Adora1	0.232772	0.18	0.438032
Parabacteroides_Gn	Adora2b	-0.123432	0.18	0.438032
Ffar2	Lactobacillus_Gp	-0.221389	0.18	0.438032
Ffar2	Alistipes_Gn	-0.277614	0.18	0.438032
Muribaculaceae_Gn	Lbp	-0.280324	0.18	0.438032
Muribaculaceae_Gn	Il20rb	-0.296024	0.18	0.438032
Dubosiella_Gp	Il20rb	-0.307522	0.18	0.438032
Adora1	Gastranaerophilales_Gn	-0.340463	0.18	0.438032
Plscr1	Oscillospiraceae_Unc_Gp	-0.357166	0.18	0.438032
Lachnospiraceae_Unc_Gp	Ghr	-0.361879	0.18	0.438032
Saa1	Oscillibacter_Gn	-0.365346	0.18	0.438032
Muribaculaceae_Gn	Serpinf2	-0.367049	0.18	0.438032
Lachnospiraceae_Unc_Gp	Il20rb	-0.384759	0.18	0.438032
Candidatus_Saccharimonas_Gp	Helicobacter_Gn	-0.387055	0.18	0.438032
Clostridia_UCG.014_Gp	Helicobacter_Gn	-0.424839	0.18	0.438032
Rikenellaceae_RC9_gut_group_Gn	Ptges	-0.441696	0.18	0.438032
Pik3r1	Prevotellaceae_NK3B31_group_Gn	-0.475701	0.18	0.438032
Ahcy	Oscillospiraceae_Unc_Gp	-0.525195	0.18	0.438032
Nupr1	RF39_Gp	-1	0.18	0.438032
Nupr1	Bacteroides_Gn	1	0.2	0.47348
Prevotellaceae_UCG.001_Gn	Parasutterella_Gn	0.584615	0.2	0.47348
Parabacteroides_Gn	Muribaculum_Gn	0.396662	0.2	0.47348
Ahcy	Parasutterella_Gn	0.366346	0.2	0.47348
Rikenella_Gn	Alistipes_Gn	0.362255	0.2	0.47348
Dubosiella_Gp	Adora1	0.310556	0.2	0.47348
Tnfrsf11a	Desulfovibrionaceae_Uncultured_Gn	0.300379	0.2	0.47348
Gastranaerophilales_Gn	Serpinb9	0.277639	0.2	0.47348
Ffar2	Park7	0.20403	0.2	0.47348
Sigirr	Csf1	0.190272	0.2	0.47348
Parabacteroides_Gn	Rikenella_Gn	0.186974	0.2	0.47348
Bacteroides_Gn	Tgfb2	-0.151355	0.2	0.47348
Pik3r1	Lbp	-0.163883	0.2	0.47348
Park7	Lbp	-0.181889	0.2	0.47348
Ffar2	Mucispirillum_Gn	-0.183088	0.2	0.47348
Akt1	Akkermansia_Gn	-0.286301	0.2	0.47348
Park7	Gastranaerophilales_Gn	-0.336065	0.2	0.47348
Ffar2	Candidatus_Saccharimonas_Gp	-0.35899	0.2	0.47348
Reg3b	Gastranaerophilales_Gn	-0.395972	0.2	0.47348
Tnfrsf11a	Akkermansia_Gn	-0.408065	0.2	0.47348
Nlrp6	Oscillibacter_Gn	-0.428663	0.2	0.47348
Prevotellaceae_UCG.001_Gn	Sigirr	0.636981	0.22	0.493382
Rikenellaceae_RC9_gut_group_Gn	Sigirr	0.585643	0.22	0.493382
Pik3r1	Ahcy	0.50792	0.22	0.493382
Ffar2	Dnase1	0.501059	0.22	0.493382
Pparg	Turicibacter_Gp	0.463212	0.22	0.493382
Helicobacter_Gn	Desulfovibrionaceae_Uncultured_Gn	0.386469	0.22	0.493382
Colidextribacter_Gn	Oscillospiraceae_Unc_Gp	0.378352	0.22	0.493382
Candidatus_Saccharimonas_Gp	Alistipes_Gn	0.304249	0.22	0.493382
Desulfovibrionaceae_Uncultured_Gn	Ighg2b	0.296563	0.22	0.493382
Bacteroides_Gn	Muribaculaceae_Gn	0.284295	0.22	0.493382
Prevotellaceae_NK3B31_group_Gn	Lbp	0.27721	0.22	0.493382
Rikenella_Gn	RF39_Gp	0.264003	0.22	0.493382
Ido1	Lactobacillus_Gp	0.222821	0.22	0.493382
C2cd4a	Ighg2b	0.210632	0.22	0.493382
C3	Ighg2b	0.205756	0.22	0.493382
Colidextribacter_Gn	Serpinf2	0.204408	0.22	0.493382
Lachnospiraceae_Unc_Gp	Enterobacteriaceae_Unc_Gn	0.162774	0.22	0.493382
Reg3b	Enterobacteriaceae_Unc_Gn	0.15147	0.22	0.493382
Enterobacteriaceae_Unc_Gn	Ghr	-0.133823	0.22	0.493382
Park7	RF39_Gp	-0.220887	0.22	0.493382
Ahcy	Il20rb	-0.246328	0.22	0.493382
Muribaculum_Gn	Il20rb	-0.250451	0.22	0.493382
Tnfrsf11a	Muribaculum_Gn	-0.255236	0.22	0.493382
Serpinb9	Oscillospiraceae_Unc_Gp	-0.255783	0.22	0.493382
Bacteroides_Gn	Gastranaerophilales_Gn	-0.256805	0.22	0.493382
Pik3r1	Oscillibacter_Gn	-0.286116	0.22	0.493382
Enterobacteriaceae_Unc_Gn	Il20rb	-0.288395	0.22	0.493382
Park7	Monoglobus_Gp	-0.294811	0.22	0.493382
Candidatus_Saccharimonas_Gp	Ighg2b	-0.295914	0.22	0.493382
Nlrp6	Akkermansia_Gn	-0.296538	0.22	0.493382
Muribaculum_Gn	Tgfb1	-0.299507	0.22	0.493382
Lachnospiraceae_Unc_Gp	Serpinb9	-0.313278	0.22	0.493382
Tnfrsf11a	Lactobacillus_Gp	-0.314848	0.22	0.493382
Nlrp6	Adora2b	-0.328622	0.22	0.493382
Colidextribacter_Gn	Ghr	-0.328951	0.22	0.493382
C2cd4a	Lbp	-0.339095	0.22	0.493382
Parasutterella_Gn	Serpinf2	-0.369078	0.22	0.493382
Park7	Akkermansia_Gn	-0.393106	0.22	0.493382
Parasutterella_Gn	Tgfb1	-0.407059	0.22	0.493382
Tnfrsf11a	Reg3g	-0.422188	0.22	0.493382
Selenos	RF39_Gp	-0.439697	0.22	0.493382
Prevotellaceae_UCG.001_Gn	Pik3r1	-0.596172	0.22	0.493382
Nupr1	Candidatus_Saccharimonas_Gp	-1	0.22	0.493382
Prevotellaceae_UCG.001_Gn	Bacteroides_Gn	0.644667	0.24	0.519149
Gastranaerophilales_Gn	Ptges	0.422646	0.24	0.519149
Selenos	Muribaculum_Gn	0.329371	0.24	0.519149
Oscillibacter_Gn	C2cd4a	0.299961	0.24	0.519149
Rikenella_Gn	Clostridia_UCG.014_Gp	0.289531	0.24	0.519149
Clostridia_UCG.014_Gp	Muribaculum_Gn	0.280012	0.24	0.519149
RF39_Gp	Tgfb2	0.258201	0.24	0.519149
Adora2b	Ighg2b	0.250386	0.24	0.519149
Dubosiella_Gp	RF39_Gp	0.217596	0.24	0.519149
Lachnospiraceae_Unc_Gp	Lbp	0.213625	0.24	0.519149
Tnfrsf11a	Rikenella_Gn	0.210626	0.24	0.519149
Adora1	Ghr	-0.129553	0.24	0.519149
Ighg2b	Oscillospiraceae_Unc_Gp	-0.139202	0.24	0.519149
Colidextribacter_Gn	C3	-0.184051	0.24	0.519149
Akt1	Il20rb	-0.248717	0.24	0.519149
Enterobacteriaceae_Unc_Gn	Oscillibacter_Gn	-0.249391	0.24	0.519149
Tgfb2	Ghr	-0.253263	0.24	0.519149
Ahcy	Akkermansia_Gn	-0.266074	0.24	0.519149
Nlrp6	Serpinf2	-0.269279	0.24	0.519149
Reg3b	Helicobacter_Gn	-0.278101	0.24	0.519149
Ahcy	Prevotellaceae_NK3B31_group_Gn	-0.287794	0.24	0.519149
Pik3r1	Monoglobus_Gp	-0.295214	0.24	0.519149
Selenos	Tgfb2	-0.299002	0.24	0.519149
Turicibacter_Gp	Dnase1	-0.303795	0.24	0.519149
Turicibacter_Gp	Ptges	-0.312591	0.24	0.519149
Rikenellaceae_RC9_gut_group_Gn	C2cd4a	-0.329673	0.24	0.519149
Ahcy	Helicobacter_Gn	-0.33421	0.24	0.519149
Ahcy	Csf1	-0.372702	0.24	0.519149
Pik3r1	Lachnospiraceae_NK4A136_group_Gp	-0.443065	0.24	0.519149
Nupr1	Gastranaerophilales_Gn	-1	0.24	0.519149
Pik3r1	Pparg	0.425651	0.26	0.541913
Selenos	Serpinb9	0.425262	0.26	0.541913
Alistipes_Gn	Ighg2b	0.415562	0.26	0.541913
Lachnospiraceae_NK4A136_group_Gp	Oscillospiraceae_Unc_Gp	0.413829	0.26	0.541913
Saa1	Alistipes_Gn	0.388865	0.26	0.541913
Fcer1g	C3	0.381843	0.26	0.541913
Turicibacter_Gp	Fcer1g	0.317319	0.26	0.541913
Saa1	Ido1	0.30977	0.26	0.541913
Tnfrsf11a	C3	0.287899	0.26	0.541913
Nlrp6	RF39_Gp	0.264553	0.26	0.541913
Park7	Turicibacter_Gp	0.258296	0.26	0.541913
Dnase1	Ighg2b	0.247143	0.26	0.541913
Rikenellaceae_RC9_gut_group_Gn	Selenos	0.239793	0.26	0.541913
RF39_Gp	Muribaculum_Gn	0.203161	0.26	0.541913
Colidextribacter_Gn	Lbp	0.190474	0.26	0.541913
Sigirr	Serpinb9	0.175916	0.26	0.541913
Candidatus_Saccharimonas_Gp	Muribaculum_Gn	0.165607	0.26	0.541913
Bacteroides_Gn	Lachnospiraceae_Unc_Gp	-0.127282	0.26	0.541913
Bacteroides_Gn	Adora1	-0.211461	0.26	0.541913
Monoglobus_Gp	Prevotellaceae_NK3B31_group_Gn	-0.242413	0.26	0.541913
Pparg	Prevotellaceae_NK3B31_group_Gn	-0.248648	0.26	0.541913
Alistipes_Gn	Oscillibacter_Gn	-0.256353	0.26	0.541913
Tnfrsf11a	Candidatus_Saccharimonas_Gp	-0.257939	0.26	0.541913
Dubosiella_Gp	Desulfovibrionaceae_Uncultured_Gn	-0.269614	0.26	0.541913
Colidextribacter_Gn	Csf1	-0.274005	0.26	0.541913
Lachnospiraceae_Unc_Gp	Csf1	-0.284111	0.26	0.541913
Sigirr	Serpinf2	-0.291126	0.26	0.541913
Akt1	Fcer1g	-0.300786	0.26	0.541913
Sigirr	Saa1	-0.370186	0.26	0.541913
Rikenellaceae_RC9_gut_group_Gn	Dnase1	-0.378825	0.26	0.541913
Rikenella_Gn	Helicobacter_Gn	-0.39426	0.26	0.541913
Selenos	Reg3g	-0.403381	0.26	0.541913
Prevotellaceae_UCG.001_Gn	Nupr1	1	0.28	0.566188
Prevotellaceae_UCG.001_Gn	Parabacteroides_Gn	0.587685	0.28	0.566188
Selenos	Alistipes_Gn	0.420927	0.28	0.566188
Selenos	Il20rb	0.406208	0.28	0.566188
Sigirr	Helicobacter_Gn	0.384619	0.28	0.566188
Ffar2	C3	0.348349	0.28	0.566188
Saa1	Muribaculum_Gn	0.340545	0.28	0.566188
Turicibacter_Gp	Enterobacteriaceae_Unc_Gn	0.307208	0.28	0.566188
Helicobacter_Gn	Lbp	0.294874	0.28	0.566188
Rikenella_Gn	Lachnospiraceae_NK4A136_group_Gp	0.287154	0.28	0.566188
Monoglobus_Gp	Alistipes_Gn	0.257779	0.28	0.566188
Saa1	Reg3g	0.251898	0.28	0.566188
Sigirr	Selenos	0.244309	0.28	0.566188
Csf1	Lbp	0.209015	0.28	0.566188
Mucispirillum_Gn	Serpinf2	0.194978	0.28	0.566188
Sigirr	Enterobacteriaceae_Unc_Gn	-0.0911208	0.28	0.566188
Parabacteroides_Gn	Fcer1g	-0.159593	0.28	0.566188
Saa1	Serpinf2	-0.264743	0.28	0.566188
Lactobacillus_Gp	Adora1	-0.295616	0.28	0.566188
Akt1	Lachnospiraceae_Unc_Gp	-0.309691	0.28	0.566188
Dubosiella_Gp	Alistipes_Gn	-0.323608	0.28	0.566188
Pparg	Helicobacter_Gn	-0.324209	0.28	0.566188
Ffar2	Muribaculum_Gn	-0.360953	0.28	0.566188
Selenos	Monoglobus_Gp	-0.366627	0.28	0.566188
Saa1	Oscillospiraceae_Unc_Gp	-0.372751	0.28	0.566188
Pparg	Oscillospiraceae_Unc_Gp	-0.494294	0.28	0.566188
Nupr1	Fcer1g	-1	0.28	0.566188
Rikenellaceae_RC9_gut_group_Gn	Bacteroides_Gn	0.558858	0.3	0.592873
Pik3r1	Nlrp6	0.502291	0.3	0.592873
Ffar2	Desulfovibrionaceae_Uncultured_Gn	0.315933	0.3	0.592873
Saa1	Ighg2b	0.29951	0.3	0.592873
Parabacteroides_Gn	Akkermansia_Gn	0.285088	0.3	0.592873
Adora1	Dnase1	0.229144	0.3	0.592873
RF39_Gp	Adora1	0.228233	0.3	0.592873
Gastranaerophilales_Gn	Oscillospiraceae_Unc_Gp	0.223165	0.3	0.592873
Reg3g	Lbp	0.191167	0.3	0.592873
Saa1	RF39_Gp	0.19089	0.3	0.592873
Bacteroides_Gn	Enterobacteriaceae_Unc_Gn	-0.15734	0.3	0.592873
Pik3r1	RF39_Gp	-0.242116	0.3	0.592873
Plscr1	Enterobacteriaceae_Unc_Gn	-0.245116	0.3	0.592873
Parasutterella_Gn	Ghr	-0.261792	0.3	0.592873
Saa1	Gastranaerophilales_Gn	-0.280767	0.3	0.592873
Selenos	Adora1	-0.296266	0.3	0.592873
Turicibacter_Gp	C2cd4a	-0.343617	0.3	0.592873
Muribaculaceae_Gn	Helicobacter_Gn	-0.355827	0.3	0.592873
Nlrp6	Helicobacter_Gn	-0.377159	0.3	0.592873
Tgfb2	Prevotellaceae_NK3B31_group_Gn	-0.389048	0.3	0.592873
Pik3r1	Parasutterella_Gn	-0.440019	0.3	0.592873
Nupr1	Ighg2b	1	0.32	0.606211
Pik3r1	Ido1	0.368019	0.32	0.606211
Rikenellaceae_RC9_gut_group_Gn	Muribaculum_Gn	0.36638	0.32	0.606211
Ffar2	Ptges	0.352909	0.32	0.606211
Muribaculum_Gn	Lachnospiraceae_NK4A136_group_Gp	0.312722	0.32	0.606211
RF39_Gp	Parasutterella_Gn	0.288594	0.32	0.606211
Rikenellaceae_RC9_gut_group_Gn	Lactobacillus_Gp	0.262759	0.32	0.606211
Saa1	Turicibacter_Gp	0.245295	0.32	0.606211
Adora2b	Il20rb	0.240851	0.32	0.606211
Helicobacter_Gn	Il20rb	0.240122	0.32	0.606211
Lactobacillus_Gp	Lachnospiraceae_NK4A136_group_Gp	0.236203	0.32	0.606211
Colidextribacter_Gn	Reg3b	0.229232	0.32	0.606211
Pik3r1	Il20rb	0.223428	0.32	0.606211
Ffar2	Adora2b	0.208085	0.32	0.606211
Bacteroides_Gn	Rikenella_Gn	0.204996	0.32	0.606211
Ffar2	Csf1	0.200603	0.32	0.606211
Parabacteroides_Gn	Selenos	0.198594	0.32	0.606211
Saa1	Dubosiella_Gp	0.182404	0.32	0.606211
Sigirr	Oscillibacter_Gn	0.181599	0.32	0.606211
Colidextribacter_Gn	Enterobacteriaceae_Unc_Gn	0.179229	0.32	0.606211
Adora2b	Lbp	0.147674	0.32	0.606211
Ffar2	Akt1	0.14156	0.32	0.606211
Adora2b	Serpinb9	0.0949826	0.32	0.606211
Ido1	Fcer1g	0.0857033	0.32	0.606211
Plscr1	Lbp	-0.150495	0.32	0.606211
Fcer1g	Serpinb9	-0.176751	0.32	0.606211
Colidextribacter_Gn	Adora2b	-0.186023	0.32	0.606211
Monoglobus_Gp	Gastranaerophilales_Gn	-0.197003	0.32	0.606211
Rikenellaceae_RC9_gut_group_Gn	Colidextribacter_Gn	-0.214639	0.32	0.606211
Sigirr	Dubosiella_Gp	-0.215908	0.32	0.606211
Plscr1	Akkermansia_Gn	-0.23424	0.32	0.606211
Parasutterella_Gn	Serpinb9	-0.251759	0.32	0.606211
Tnfrsf11a	Parasutterella_Gn	-0.252984	0.32	0.606211
Prevotellaceae_UCG.001_Gn	Turicibacter_Gp	-0.266929	0.32	0.606211
Nlrp6	Fcer1g	-0.278072	0.32	0.606211
Reg3g	Helicobacter_Gn	-0.297919	0.32	0.606211
Colidextribacter_Gn	Serpinb9	-0.314603	0.32	0.606211
Prevotellaceae_UCG.001_Gn	Ffar2	-0.324976	0.32	0.606211
Colidextribacter_Gn	Il20rb	-0.329093	0.32	0.606211
Sigirr	Nlrp6	-0.540571	0.32	0.606211
Tnfrsf11a	Saa1	0.383663	0.34	0.626586
Bacteroides_Gn	Selenos	0.374637	0.34	0.626586
Ahcy	Muribaculum_Gn	0.326598	0.34	0.626586
Lachnospiraceae_Unc_Gp	Parasutterella_Gn	0.315145	0.34	0.626586
Adora1	Ptges	0.283234	0.34	0.626586
Rikenella_Gn	Enterobacteriaceae_Unc_Gn	0.272692	0.34	0.626586
Candidatus_Saccharimonas_Gp	Parasutterella_Gn	0.266312	0.34	0.626586
Helicobacter_Gn	Tgfb1	0.256328	0.34	0.626586
Ido1	Lachnospiraceae_Unc_Gp	0.242696	0.34	0.626586
Parabacteroides_Gn	Colidextribacter_Gn	-0.0975187	0.34	0.626586
Sigirr	Fcer1g	-0.123139	0.34	0.626586
Colidextribacter_Gn	Desulfovibrionaceae_Uncultured_Gn	-0.153821	0.34	0.626586
Dnase1	Lbp	-0.161726	0.34	0.626586
Rikenella_Gn	Colidextribacter_Gn	-0.170426	0.34	0.626586
Sigirr	Tgfb2	-0.200295	0.34	0.626586
Monoglobus_Gp	Helicobacter_Gn	-0.233538	0.34	0.626586
Pik3r1	Gastranaerophilales_Gn	-0.240619	0.34	0.626586
Tgfb2	Oscillospiraceae_Unc_Gp	-0.262252	0.34	0.626586
Saa1	Prevotellaceae_NK3B31_group_Gn	-0.26575	0.34	0.626586
Prevotellaceae_UCG.001_Gn	Fcer1g	-0.284885	0.34	0.626586
Park7	Lachnospiraceae_NK4A136_group_Gp	-0.307369	0.34	0.626586
Saa1	Adora1	-0.313895	0.34	0.626586
Mucispirillum_Gn	Adora2b	-0.318018	0.34	0.626586
Pik3r1	Akkermansia_Gn	-0.322327	0.34	0.626586
Pik3r1	Muribaculum_Gn	-0.331331	0.34	0.626586
Saa1	Enterobacteriaceae_Unc_Gn	-0.433518	0.34	0.626586
Parabacteroides_Gn	Tnfrsf11a	-0.4917	0.34	0.626586
Prevotellaceae_UCG.001_Gn	Oscillospiraceae_Unc_Gp	0.69973	0.36	0.652924
Nlrp6	Muribaculum_Gn	0.229835	0.36	0.652924
Colidextribacter_Gn	Gastranaerophilales_Gn	0.209774	0.36	0.652924
Helicobacter_Gn	Ptges	0.11544	0.36	0.652924
RF39_Gp	Fcer1g	0.0622899	0.36	0.652924
Sigirr	Colidextribacter_Gn	-0.105183	0.36	0.652924
Selenos	Clostridia_UCG.014_Gp	-0.152641	0.36	0.652924
Plscr1	Helicobacter_Gn	-0.169963	0.36	0.652924
Candidatus_Saccharimonas_Gp	Serpinb9	-0.186236	0.36	0.652924
Lachnospiraceae_Unc_Gp	Ptges	-0.196192	0.36	0.652924
Parasutterella_Gn	Il20rb	-0.231611	0.36	0.652924
Plscr1	Prevotellaceae_NK3B31_group_Gn	-0.282688	0.36	0.652924
Ffar2	Reg3b	-0.294014	0.36	0.652924
Nlrp6	Lachnospiraceae_NK4A136_group_Gp	-0.367609	0.36	0.652924
Selenos	Akkermansia_Gn	-0.376208	0.36	0.652924
Sigirr	Akt1	-0.510545	0.36	0.652924
Nupr1	Parabacteroides_Gn	1	0.38	0.672534
Nupr1	Plscr1	1	0.38	0.672534
Nupr1	Muribaculum_Gn	1	0.38	0.672534
Rikenellaceae_RC9_gut_group_Gn	Plscr1	0.347288	0.38	0.672534
Gastranaerophilales_Gn	Serpinf2	0.274609	0.38	0.672534
Ffar2	Oscillibacter_Gn	0.264545	0.38	0.672534
Selenos	Ghr	0.231477	0.38	0.672534
Reg3g	Parasutterella_Gn	0.218937	0.38	0.672534
Tnfrsf11a	Tgfb1	0.202161	0.38	0.672534
Reg3g	Muribaculum_Gn	0.146873	0.38	0.672534
Pik3r1	Fcer1g	-0.0825316	0.38	0.672534
Il20rb	Oscillospiraceae_Unc_Gp	-0.110052	0.38	0.672534
Rikenella_Gn	Fcer1g	-0.155124	0.38	0.672534
Akt1	Enterobacteriaceae_Unc_Gn	-0.175971	0.38	0.672534
Dubosiella_Gp	Adora2b	-0.176219	0.38	0.672534
Bacteroides_Gn	Reg3b	-0.181887	0.38	0.672534
Muribaculum_Gn	C2cd4a	-0.211424	0.38	0.672534
Rikenellaceae_RC9_gut_group_Gn	Ffar2	-0.211482	0.38	0.672534
Rikenellaceae_RC9_gut_group_Gn	Lachnospiraceae_NK4A136_group_Gp	-0.213816	0.38	0.672534
Park7	Ptges	-0.25123	0.38	0.672534
Rikenellaceae_RC9_gut_group_Gn	Tgfb1	-0.265736	0.38	0.672534
Alistipes_Gn	Dnase1	-0.268691	0.38	0.672534
Rikenellaceae_RC9_gut_group_Gn	C3	-0.269133	0.38	0.672534
Muribaculum_Gn	Gastranaerophilales_Gn	-0.328298	0.38	0.672534
Prevotellaceae_UCG.001_Gn	Ido1	-0.33403	0.38	0.672534
Park7	Reg3b	0.354881	0.4	0.689915
Candidatus_Saccharimonas_Gp	Lachnospiraceae_NK4A136_group_Gp	0.263892	0.4	0.689915
Ahcy	Alistipes_Gn	0.2477	0.4	0.689915
Rikenella_Gn	Lactobacillus_Gp	0.24689	0.4	0.689915
Selenos	C2cd4a	0.234041	0.4	0.689915
Serpinb9	Serpinf2	0.216023	0.4	0.689915
Parasutterella_Gn	Lachnospiraceae_NK4A136_group_Gp	0.203617	0.4	0.689915
Dubosiella_Gp	Akkermansia_Gn	0.196637	0.4	0.689915
Oscillibacter_Gn	Ighg2b	0.194346	0.4	0.689915
Prevotellaceae_UCG.001_Gn	Lactobacillus_Gp	0.181005	0.4	0.689915
Ido1	Colidextribacter_Gn	0.178034	0.4	0.689915
Tnfrsf11a	Adora2b	0.168111	0.4	0.689915
Reg3g	Fcer1g	0.165584	0.4	0.689915
Sigirr	Ighg2b	0.138545	0.4	0.689915
Tnfrsf11a	Fcer1g	-0.159718	0.4	0.689915
Dubosiella_Gp	Oscillibacter_Gn	-0.160204	0.4	0.689915
Pik3r1	Adora2b	-0.169033	0.4	0.689915
Fcer1g	Il20rb	-0.172864	0.4	0.689915
Tnfrsf11a	Dubosiella_Gp	-0.179518	0.4	0.689915
Clostridia_UCG.014_Gp	Gastranaerophilales_Gn	-0.200916	0.4	0.689915
Ighg2b	Akkermansia_Gn	-0.241831	0.4	0.689915
Akt1	Helicobacter_Gn	-0.250093	0.4	0.689915
Tgfb2	Adora2b	-0.252099	0.4	0.689915
Selenos	Prevotellaceae_NK3B31_group_Gn	-0.266294	0.4	0.689915
Nlrp6	Prevotellaceae_NK3B31_group_Gn	-0.267999	0.4	0.689915
Park7	Tgfb1	-0.27237	0.4	0.689915
Prevotellaceae_UCG.001_Gn	Tnfrsf11a	-0.373979	0.4	0.689915
Tnfrsf11a	Ptges	0.315281	0.42	0.698727
Tnfrsf11a	Ahcy	0.304074	0.42	0.698727
Desulfovibrionaceae_Uncultured_Gn	Serpinf2	0.287536	0.42	0.698727
Pik3r1	Plscr1	0.276906	0.42	0.698727
Monoglobus_Gp	Tgfb2	0.273104	0.42	0.698727
Rikenella_Gn	Adora1	0.268077	0.42	0.698727
Gastranaerophilales_Gn	Dnase1	0.25224	0.42	0.698727
Dubosiella_Gp	Muribaculum_Gn	0.248415	0.42	0.698727
Sigirr	Akkermansia_Gn	0.238851	0.42	0.698727
Helicobacter_Gn	C3	0.238629	0.42	0.698727
Csf1	Serpinf2	0.228562	0.42	0.698727
Selenos	Csf1	0.221465	0.42	0.698727
Lachnospiraceae_Unc_Gp	Serpinf2	0.19752	0.42	0.698727
Muribaculaceae_Gn	Dubosiella_Gp	0.182023	0.42	0.698727
Turicibacter_Gp	Monoglobus_Gp	0.178968	0.42	0.698727
Csf1	Prevotellaceae_NK3B31_group_Gn	0.177463	0.42	0.698727
Prevotellaceae_UCG.001_Gn	Ghr	0.168415	0.42	0.698727
Saa1	Monoglobus_Gp	0.155935	0.42	0.698727
Dubosiella_Gp	Oscillospiraceae_Unc_Gp	-0.0631312	0.42	0.698727
Enterobacteriaceae_Unc_Gn	Desulfovibrionaceae_Uncultured_Gn	-0.0737656	0.42	0.698727
Sigirr	Adora1	-0.126624	0.42	0.698727
Saa1	Colidextribacter_Gn	-0.190506	0.42	0.698727
Plscr1	Lachnospiraceae_Unc_Gp	-0.197386	0.42	0.698727
Mucispirillum_Gn	Csf1	-0.204799	0.42	0.698727
Sigirr	Plscr1	-0.209268	0.42	0.698727
Serpinb9	Akkermansia_Gn	-0.212452	0.42	0.698727
Lachnospiraceae_Unc_Gp	Adora2b	-0.227081	0.42	0.698727
Tgfb2	Helicobacter_Gn	-0.231619	0.42	0.698727
Park7	Prevotellaceae_NK3B31_group_Gn	-0.25702	0.42	0.698727
Reg3b	Serpinf2	-0.2638	0.42	0.698727
Pik3r1	Clostridia_UCG.014_Gp	-0.267301	0.42	0.698727
Rikenellaceae_RC9_gut_group_Gn	Serpinf2	-0.268021	0.42	0.698727
Turicibacter_Gp	Alistipes_Gn	-0.272877	0.42	0.698727
Alistipes_Gn	C3	-0.289691	0.42	0.698727
Turicibacter_Gp	Lachnospiraceae_NK4A136_group_Gp	-0.29481	0.42	0.698727
Sigirr	Turicibacter_Gp	-0.306064	0.42	0.698727
Parasutterella_Gn	Enterobacteriaceae_Unc_Gn	-0.337062	0.42	0.698727
Rikenellaceae_RC9_gut_group_Gn	Tnfrsf11a	-0.371532	0.42	0.698727
Lachnospiraceae_Unc_Gp	C3	-0.388034	0.42	0.698727
Nupr1	Akt1	1	0.44	0.718287
Nupr1	Ghr	1	0.44	0.718287
Sigirr	Alistipes_Gn	0.516836	0.44	0.718287
Rikenella_Gn	Tgfb2	0.350388	0.44	0.718287
Pik3r1	Turicibacter_Gp	0.253011	0.44	0.718287
Gastranaerophilales_Gn	C2cd4a	0.241931	0.44	0.718287
Bacteroides_Gn	Serpinb9	0.189078	0.44	0.718287
Prevotellaceae_UCG.001_Gn	Selenos	0.156747	0.44	0.718287
Lactobacillus_Gp	Oscillospiraceae_Unc_Gp	0.145718	0.44	0.718287
Colidextribacter_Gn	Fcer1g	0.0948154	0.44	0.718287
Ffar2	Lbp	-0.00102321	0.44	0.718287
Fcer1g	Csf1	-0.0717041	0.44	0.718287
Pparg	Akkermansia_Gn	-0.156519	0.44	0.718287
Turicibacter_Gp	Oscillibacter_Gn	-0.179263	0.44	0.718287
Tnfrsf11a	Helicobacter_Gn	-0.180121	0.44	0.718287
Clostridia_UCG.014_Gp	Adora1	-0.189184	0.44	0.718287
Monoglobus_Gp	Akkermansia_Gn	-0.20474	0.44	0.718287
Park7	Adora1	-0.232979	0.44	0.718287
Plscr1	Serpinb9	-0.261482	0.44	0.718287
Ffar2	Ido1	-0.296238	0.44	0.718287
Akt1	Lachnospiraceae_NK4A136_group_Gp	-0.395348	0.44	0.718287
Parabacteroides_Gn	Alistipes_Gn	0.535415	0.46	0.736483
Sigirr	Prevotellaceae_NK3B31_group_Gn	0.266069	0.46	0.736483
Turicibacter_Gp	Lactobacillus_Gp	0.251444	0.46	0.736483
Park7	Muribaculum_Gn	0.235347	0.46	0.736483
Adora1	C2cd4a	0.215294	0.46	0.736483
Ptges	Ighg2b	0.203525	0.46	0.736483
Bacteroides_Gn	Helicobacter_Gn	0.198683	0.46	0.736483
Prevotellaceae_UCG.001_Gn	Akkermansia_Gn	0.18936	0.46	0.736483
Enterobacteriaceae_Unc_Gn	Akkermansia_Gn	0.174223	0.46	0.736483
Candidatus_Saccharimonas_Gp	Enterobacteriaceae_Unc_Gn	0.163257	0.46	0.736483
Tnfrsf11a	Mucispirillum_Gn	-0.126784	0.46	0.736483
Prevotellaceae_UCG.001_Gn	Dubosiella_Gp	-0.169841	0.46	0.736483
Prevotellaceae_UCG.001_Gn	Il20rb	-0.171184	0.46	0.736483
Alistipes_Gn	Desulfovibrionaceae_Uncultured_Gn	-0.207298	0.46	0.736483
Ahcy	Enterobacteriaceae_Unc_Gn	-0.209654	0.46	0.736483
Tnfrsf11a	Prevotellaceae_NK3B31_group_Gn	-0.232657	0.46	0.736483
Bacteroides_Gn	Dubosiella_Gp	-0.251119	0.46	0.736483
Ido1	Lachnospiraceae_NK4A136_group_Gp	-0.258312	0.46	0.736483
Turicibacter_Gp	Akkermansia_Gn	-0.261203	0.46	0.736483
Bacteroides_Gn	Reg3g	-0.283573	0.46	0.736483
Bacteroides_Gn	Ido1	-0.293863	0.46	0.736483
Rikenellaceae_RC9_gut_group_Gn	Pik3r1	-0.384812	0.46	0.736483
Nupr1	Rikenella_Gn	1	0.48	0.752699
Ffar2	Tgfb1	0.373611	0.48	0.752699
Prevotellaceae_UCG.001_Gn	Adora2b	0.316336	0.48	0.752699
Ptges	Serpinf2	0.276387	0.48	0.752699
Park7	Serpinb9	0.255053	0.48	0.752699
Monoglobus_Gp	Parasutterella_Gn	0.246215	0.48	0.752699
Colidextribacter_Gn	Tgfb2	0.211968	0.48	0.752699
Desulfovibrionaceae_Uncultured_Gn	Prevotellaceae_NK3B31_group_Gn	0.210593	0.48	0.752699
Monoglobus_Gp	Adora1	0.175974	0.48	0.752699
Nlrp6	Parasutterella_Gn	0.174944	0.48	0.752699
Prevotellaceae_UCG.001_Gn	Muribaculaceae_Gn	0.150922	0.48	0.752699
Pik3r1	Dubosiella_Gp	0.103779	0.48	0.752699
Nlrp6	Monoglobus_Gp	0.0829086	0.48	0.752699
Ffar2	Enterobacteriaceae_Unc_Gn	-0.0103679	0.48	0.752699
Adora1	Oscillospiraceae_Unc_Gp	-0.0857765	0.48	0.752699
Tgfb2	Il20rb	-0.11313	0.48	0.752699
Parabacteroides_Gn	Csf1	-0.162402	0.48	0.752699
Rikenellaceae_RC9_gut_group_Gn	Gastranaerophilales_Gn	-0.17736	0.48	0.752699
Turicibacter_Gp	Parasutterella_Gn	-0.177424	0.48	0.752699
Prevotellaceae_UCG.001_Gn	Lbp	-0.192075	0.48	0.752699
Lactobacillus_Gp	Serpinf2	-0.197832	0.48	0.752699
Park7	Helicobacter_Gn	-0.206901	0.48	0.752699
Lactobacillus_Gp	Oscillibacter_Gn	-0.249816	0.48	0.752699
Nupr1	Lactobacillus_Gp	-1	0.48	0.752699
Rikenellaceae_RC9_gut_group_Gn	Nupr1	1	0.5	0.767617
Tnfrsf11a	Nlrp6	0.426364	0.5	0.767617
Bacteroides_Gn	Lachnospiraceae_NK4A136_group_Gp	0.293658	0.5	0.767617
Fcer1g	Dnase1	0.277896	0.5	0.767617
Fcer1g	Oscillibacter_Gn	0.23844	0.5	0.767617
Prevotellaceae_UCG.001_Gn	Ighg2b	0.194	0.5	0.767617
Reg3g	Serpinf2	0.14208	0.5	0.767617
Bacteroides_Gn	Ghr	0.137678	0.5	0.767617
Colidextribacter_Gn	Adora1	0.130388	0.5	0.767617
Sigirr	Ffar2	0.10563	0.5	0.767617
Nlrp6	Lbp	0.0151285	0.5	0.767617
Pik3r1	Serpinf2	-0.0504581	0.5	0.767617
Pik3r1	Reg3g	-0.0817125	0.5	0.767617
Colidextribacter_Gn	Tgfb1	-0.102194	0.5	0.767617
Ffar2	Ahcy	-0.104072	0.5	0.767617
Parasutterella_Gn	Csf1	-0.157552	0.5	0.767617
Tnfrsf11a	Reg3b	-0.165023	0.5	0.767617
Ighg2b	Serpinf2	-0.167414	0.5	0.767617
Akt1	Serpinf2	-0.183978	0.5	0.767617
Lachnospiraceae_Unc_Gp	Desulfovibrionaceae_Uncultured_Gn	-0.210422	0.5	0.767617
Saa1	Tgfb2	-0.231413	0.5	0.767617
Prevotellaceae_UCG.001_Gn	Enterobacteriaceae_Unc_Gn	-0.231665	0.5	0.767617
Prevotellaceae_UCG.001_Gn	Pparg	-0.235242	0.5	0.767617
Alistipes_Gn	Gastranaerophilales_Gn	-0.238691	0.5	0.767617
Clostridia_UCG.014_Gp	Fcer1g	-0.299735	0.5	0.767617
Nupr1	Nlrp6	1	0.52	0.779361
Nupr1	Pik3r1	0.599897	0.52	0.779361
Muribaculum_Gn	Oscillospiraceae_Unc_Gp	0.314725	0.52	0.779361
Pparg	Muribaculum_Gn	0.25184	0.52	0.779361
Ido1	Mucispirillum_Gn	0.178795	0.52	0.779361
Pik3r1	Csf1	0.175115	0.52	0.779361
Rikenellaceae_RC9_gut_group_Gn	Clostridia_UCG.014_Gp	0.158876	0.52	0.779361
Selenos	Dnase1	0.154747	0.52	0.779361
Desulfovibrionaceae_Uncultured_Gn	Lbp	0.132616	0.52	0.779361
Tgfb1	Oscillospiraceae_Unc_Gp	0.130583	0.52	0.779361
Reg3b	Adora1	0.130547	0.52	0.779361
Parabacteroides_Gn	Plscr1	0.127898	0.52	0.779361
Lachnospiraceae_NK4A136_group_Gp	Serpinb9	0.122067	0.52	0.779361
RF39_Gp	Oscillospiraceae_Unc_Gp	0.113482	0.52	0.779361
Pparg	Alistipes_Gn	0.113174	0.52	0.779361
Oscillibacter_Gn	Serpinf2	0.098007	0.52	0.779361
Monoglobus_Gp	Serpinf2	0.0583019	0.52	0.779361
Saa1	Lbp	-0.0365203	0.52	0.779361
Fcer1g	Helicobacter_Gn	-0.104348	0.52	0.779361
Park7	C3	-0.161156	0.52	0.779361
Adora1	Il20rb	-0.161477	0.52	0.779361
Lachnospiraceae_NK4A136_group_Gp	Akkermansia_Gn	-0.198244	0.52	0.779361
Tgfb2	Oscillibacter_Gn	-0.208226	0.52	0.779361
Lactobacillus_Gp	Tgfb2	-0.23073	0.52	0.779361
Park7	Oscillibacter_Gn	-0.237496	0.52	0.779361
Dnase1	Oscillospiraceae_Unc_Gp	-0.237985	0.52	0.779361
Prevotellaceae_UCG.001_Gn	Dnase1	-0.240403	0.52	0.779361
Enterobacteriaceae_Unc_Gn	Lbp	-0.355077	0.52	0.779361
Nupr1	Mucispirillum_Gn	-1	0.52	0.779361
Nupr1	Saa1	1	0.54	0.792462
Nupr1	C2cd4a	1	0.54	0.792462
Rikenellaceae_RC9_gut_group_Gn	Oscillospiraceae_Unc_Gp	0.442138	0.54	0.792462
Park7	Ido1	0.257668	0.54	0.792462
Enterobacteriaceae_Unc_Gn	Ptges	0.253631	0.54	0.792462
Fcer1g	Tgfb1	0.244249	0.54	0.792462
Tnfrsf11a	Pparg	0.231765	0.54	0.792462
C3	Serpinf2	0.225911	0.54	0.792462
Parabacteroides_Gn	Parasutterella_Gn	0.224625	0.54	0.792462
Mucispirillum_Gn	Alistipes_Gn	0.186315	0.54	0.792462
Lachnospiraceae_NK4A136_group_Gp	Il20rb	0.171397	0.54	0.792462
Adora1	Akkermansia_Gn	0.166186	0.54	0.792462
Ido1	Akkermansia_Gn	0.158594	0.54	0.792462
Rikenellaceae_RC9_gut_group_Gn	Ighg2b	0.152831	0.54	0.792462
Dubosiella_Gp	Candidatus_Saccharimonas_Gp	0.129606	0.54	0.792462
Lactobacillus_Gp	Ighg2b	-0.0264105	0.54	0.792462
Park7	Clostridia_UCG.014_Gp	-0.0462589	0.54	0.792462
Rikenellaceae_RC9_gut_group_Gn	Monoglobus_Gp	-0.114091	0.54	0.792462
Parasutterella_Gn	Adora2b	-0.114643	0.54	0.792462
Helicobacter_Gn	Akkermansia_Gn	-0.146866	0.54	0.792462
Adora1	Oscillibacter_Gn	-0.177181	0.54	0.792462
Plscr1	Colidextribacter_Gn	-0.180658	0.54	0.792462
Enterobacteriaceae_Unc_Gn	Gastranaerophilales_Gn	-0.195414	0.54	0.792462
Candidatus_Saccharimonas_Gp	Akkermansia_Gn	-0.222109	0.54	0.792462
Bacteroides_Gn	Pparg	-0.222871	0.54	0.792462
Nupr1	Prevotellaceae_NK3B31_group_Gn	-1	0.54	0.792462
Nupr1	Reg3b	1	0.56	0.804396
Fcer1g	C2cd4a	0.330241	0.56	0.804396
Monoglobus_Gp	Muribaculum_Gn	0.208193	0.56	0.804396
Candidatus_Saccharimonas_Gp	Tgfb2	0.203638	0.56	0.804396
Park7	Il20rb	0.179804	0.56	0.804396
Reg3b	Tgfb2	0.158513	0.56	0.804396
Bacteroides_Gn	C2cd4a	0.13594	0.56	0.804396
Pik3r1	Dnase1	0.132565	0.56	0.804396
Ffar2	Rikenella_Gn	0.0948132	0.56	0.804396
Ffar2	Tgfb2	0.0934936	0.56	0.804396
Tnfrsf11a	Lbp	-0.0216508	0.56	0.804396
Muribaculaceae_Gn	Adora1	-0.0610409	0.56	0.804396
Rikenella_Gn	Dnase1	-0.0720622	0.56	0.804396
Sigirr	Rikenella_Gn	-0.0782426	0.56	0.804396
Sigirr	Muribaculaceae_Gn	-0.0796612	0.56	0.804396
Park7	Reg3g	-0.108737	0.56	0.804396
Selenos	Candidatus_Saccharimonas_Gp	-0.111081	0.56	0.804396
Lactobacillus_Gp	Prevotellaceae_NK3B31_group_Gn	-0.111932	0.56	0.804396
Alistipes_Gn	C2cd4a	-0.123319	0.56	0.804396
C2cd4a	Oscillospiraceae_Unc_Gp	-0.131508	0.56	0.804396
Akt1	Serpinb9	-0.141722	0.56	0.804396
Muribaculum_Gn	Ghr	-0.164895	0.56	0.804396
Prevotellaceae_UCG.001_Gn	Rikenella_Gn	-0.183589	0.56	0.804396
Pparg	Serpinf2	-0.185671	0.56	0.804396
Adora1	Helicobacter_Gn	-0.238129	0.56	0.804396
Mucispirillum_Gn	Enterobacteriaceae_Unc_Gn	-0.267983	0.56	0.804396
Ffar2	Muribaculaceae_Gn	-0.315112	0.56	0.804396
Sigirr	Muribaculum_Gn	0.310565	0.58	0.81709
Ffar2	Fcer1g	0.2421	0.58	0.81709
Rikenellaceae_RC9_gut_group_Gn	Helicobacter_Gn	0.232658	0.58	0.81709
Tgfb2	Ptges	0.169757	0.58	0.81709
Rikenellaceae_RC9_gut_group_Gn	Saa1	0.168454	0.58	0.81709
Akkermansia_Gn	Lbp	0.161666	0.58	0.81709
Nlrp6	Ighg2b	0.159664	0.58	0.81709
Clostridia_UCG.014_Gp	Oscillospiraceae_Unc_Gp	0.151306	0.58	0.81709
Turicibacter_Gp	Mucispirillum_Gn	0.137158	0.58	0.81709
Colidextribacter_Gn	Parasutterella_Gn	0.133309	0.58	0.81709
Bacteroides_Gn	Colidextribacter_Gn	0.12385	0.58	0.81709
Bacteroides_Gn	Il20rb	0.118184	0.58	0.81709
Candidatus_Saccharimonas_Gp	Serpinf2	0.0737609	0.58	0.81709
Oscillibacter_Gn	Serpinb9	0.059198	0.58	0.81709
Parabacteroides_Gn	Monoglobus_Gp	0.00988394	0.58	0.81709
Prevotellaceae_UCG.001_Gn	Lachnospiraceae_Unc_Gp	-0.0570046	0.58	0.81709
Rikenella_Gn	Il20rb	-0.0993516	0.58	0.81709
Clostridia_UCG.014_Gp	Ighg2b	-0.124275	0.58	0.81709
Clostridia_UCG.014_Gp	Serpinb9	-0.125452	0.58	0.81709
Colidextribacter_Gn	Akkermansia_Gn	-0.127097	0.58	0.81709
Mucispirillum_Gn	Akkermansia_Gn	-0.13079	0.58	0.81709
Muribaculaceae_Gn	Enterobacteriaceae_Unc_Gn	-0.130956	0.58	0.81709
Prevotellaceae_UCG.001_Gn	Candidatus_Saccharimonas_Gp	-0.131575	0.58	0.81709
Tnfrsf11a	Adora1	-0.214355	0.58	0.81709
Lactobacillus_Gp	Enterobacteriaceae_Unc_Gn	-0.243824	0.58	0.81709
Alistipes_Gn	Serpinb9	0.18892	0.6	0.83056
Pik3r1	C2cd4a	0.174686	0.6	0.83056
Turicibacter_Gp	Muribaculum_Gn	0.155853	0.6	0.83056
Prevotellaceae_UCG.001_Gn	Mucispirillum_Gn	0.15064	0.6	0.83056
Lachnospiraceae_NK4A136_group_Gp	C2cd4a	0.140179	0.6	0.83056
Lachnospiraceae_NK4A136_group_Gp	Ighg2b	0.127913	0.6	0.83056
Parasutterella_Gn	Ighg2b	0.116143	0.6	0.83056
Ahcy	Ighg2b	0.10802	0.6	0.83056
Park7	Dubosiella_Gp	0.0850135	0.6	0.83056
Selenos	Parasutterella_Gn	0.0710978	0.6	0.83056
RF39_Gp	Serpinf2	0.0653879	0.6	0.83056
Fcer1g	Gastranaerophilales_Gn	-0.00112793	0.6	0.83056
Parabacteroides_Gn	Ighg2b	-0.0557223	0.6	0.83056
Lachnospiraceae_Unc_Gp	Tgfb1	-0.0911496	0.6	0.83056
Lactobacillus_Gp	Gastranaerophilales_Gn	-0.0920782	0.6	0.83056
Lachnospiraceae_NK4A136_group_Gp	Adora2b	-0.191078	0.6	0.83056
Selenos	Oscillibacter_Gn	-0.194911	0.6	0.83056
Ffar2	Pparg	-0.196106	0.6	0.83056
Park7	Tgfb2	-0.19845	0.6	0.83056
Muribaculaceae_Gn	Oscillospiraceae_Unc_Gp	-0.228711	0.6	0.83056
Pik3r1	Helicobacter_Gn	-0.240483	0.6	0.83056
Prevotellaceae_UCG.001_Gn	Akt1	-0.267818	0.6	0.83056
Nupr1	Akkermansia_Gn	-1	0.6	0.83056
Ffar2	Helicobacter_Gn	0.434105	0.62	0.838581
Oscillibacter_Gn	Oscillospiraceae_Unc_Gp	0.283875	0.62	0.838581
Bacteroides_Gn	Ighg2b	0.22845	0.62	0.838581
Parabacteroides_Gn	Helicobacter_Gn	0.214353	0.62	0.838581
Akkermansia_Gn	Serpinf2	0.209908	0.62	0.838581
Ghr	Prevotellaceae_NK3B31_group_Gn	0.204442	0.62	0.838581
Tgfb1	Prevotellaceae_NK3B31_group_Gn	0.176357	0.62	0.838581
Reg3b	Alistipes_Gn	0.161142	0.62	0.838581
Helicobacter_Gn	Dnase1	0.137851	0.62	0.838581
Akt1	Parasutterella_Gn	0.129218	0.62	0.838581
Bacteroides_Gn	Plscr1	0.11357	0.62	0.838581
Pik3r1	Ghr	0.0936801	0.62	0.838581
Ido1	Muribaculum_Gn	0.0512822	0.62	0.838581
Reg3g	Oscillospiraceae_Unc_Gp	0.0433657	0.62	0.838581
Dubosiella_Gp	Monoglobus_Gp	0.0386611	0.62	0.838581
Parabacteroides_Gn	Candidatus_Saccharimonas_Gp	0.0357728	0.62	0.838581
Reg3b	Lbp	0.010378	0.62	0.838581
Prevotellaceae_UCG.001_Gn	Csf1	-0.0434191	0.62	0.838581
Colidextribacter_Gn	Ptges	-0.0639785	0.62	0.838581
Prevotellaceae_UCG.001_Gn	Desulfovibrionaceae_Uncultured_Gn	-0.0971403	0.62	0.838581
Lachnospiraceae_NK4A136_group_Gp	Prevotellaceae_NK3B31_group_Gn	-0.113329	0.62	0.838581
Bacteroides_Gn	Ahcy	-0.121263	0.62	0.838581
Clostridia_UCG.014_Gp	Tgfb2	-0.127925	0.62	0.838581
Tnfrsf11a	Tgfb2	-0.136894	0.62	0.838581
Bacteroides_Gn	Akkermansia_Gn	-0.144929	0.62	0.838581
Rikenellaceae_RC9_gut_group_Gn	Rikenella_Gn	-0.147644	0.62	0.838581
Rikenellaceae_RC9_gut_group_Gn	Desulfovibrionaceae_Uncultured_Gn	-0.198829	0.62	0.838581
Muribaculaceae_Gn	Prevotellaceae_NK3B31_group_Gn	-0.212867	0.62	0.838581
Park7	Desulfovibrionaceae_Uncultured_Gn	-0.219798	0.62	0.838581
Pik3r1	Alistipes_Gn	-0.280018	0.62	0.838581
Parabacteroides_Gn	Pik3r1	-0.446229	0.62	0.838581
Alistipes_Gn	Oscillospiraceae_Unc_Gp	0.371513	0.64	0.851163
Tnfrsf11a	Akt1	0.307317	0.64	0.851163
Lachnospiraceae_NK4A136_group_Gp	Tgfb1	0.265228	0.64	0.851163
Bacteroides_Gn	Parasutterella_Gn	0.192597	0.64	0.851163
Prevotellaceae_UCG.001_Gn	Oscillibacter_Gn	0.188326	0.64	0.851163
Oscillibacter_Gn	Prevotellaceae_NK3B31_group_Gn	0.182244	0.64	0.851163
Prevotellaceae_UCG.001_Gn	Clostridia_UCG.014_Gp	0.171488	0.64	0.851163
Adora1	C3	0.133418	0.64	0.851163
Dubosiella_Gp	Enterobacteriaceae_Unc_Gn	0.117293	0.64	0.851163
Pik3r1	Muribaculaceae_Gn	0.0936961	0.64	0.851163
Oscillospiraceae_Unc_Gp	Lbp	0.0206785	0.64	0.851163
Ffar2	Adora1	0.00595858	0.64	0.851163
Colidextribacter_Gn	Prevotellaceae_NK3B31_group_Gn	-0.0874168	0.64	0.851163
Dubosiella_Gp	Serpinf2	-0.119159	0.64	0.851163
Mucispirillum_Gn	Oscillibacter_Gn	-0.121279	0.64	0.851163
Muribaculum_Gn	Oscillibacter_Gn	-0.134401	0.64	0.851163
Lachnospiraceae_NK4A136_group_Gp	Serpinf2	-0.146922	0.64	0.851163
Adora1	Lbp	-0.163608	0.64	0.851163
Parabacteroides_Gn	Oscillibacter_Gn	-0.177019	0.64	0.851163
Prevotellaceae_UCG.001_Gn	Ptges	-0.266297	0.64	0.851163
Pparg	Il20rb	-0.267697	0.64	0.851163
Nupr1	Reg3g	-1	0.64	0.851163
Nupr1	Tgfb2	-1	0.64	0.851163
Nupr1	Dubosiella_Gp	1	0.66	0.866428
Enterobacteriaceae_Unc_Gn	C2cd4a	0.302645	0.66	0.866428
Prevotellaceae_UCG.001_Gn	Helicobacter_Gn	0.182716	0.66	0.866428
Desulfovibrionaceae_Uncultured_Gn	Akkermansia_Gn	0.179215	0.66	0.866428
Parabacteroides_Gn	Prevotellaceae_NK3B31_group_Gn	0.147808	0.66	0.866428
Lachnospiraceae_Unc_Gp	Alistipes_Gn	0.0693904	0.66	0.866428
Lachnospiraceae_Unc_Gp	Akkermansia_Gn	0.0691026	0.66	0.866428
Parabacteroides_Gn	Enterobacteriaceae_Unc_Gn	-0.0409339	0.66	0.866428
Muribaculum_Gn	Adora2b	-0.0592281	0.66	0.866428
Turicibacter_Gp	Lachnospiraceae_Unc_Gp	-0.0612888	0.66	0.866428
Dubosiella_Gp	Prevotellaceae_NK3B31_group_Gn	-0.0751011	0.66	0.866428
Ahcy	Serpinb9	-0.0824164	0.66	0.866428
Pik3r1	Lactobacillus_Gp	-0.089343	0.66	0.866428
Selenos	Mucispirillum_Gn	-0.0942486	0.66	0.866428
Prevotellaceae_UCG.001_Gn	Ahcy	-0.127418	0.66	0.866428
Fcer1g	Oscillospiraceae_Unc_Gp	-0.139652	0.66	0.866428
Ido1	Alistipes_Gn	-0.187705	0.66	0.866428
Nupr1	Enterobacteriaceae_Unc_Gn	-1	0.66	0.866428
Nupr1	Ahcy	1	0.68	0.876956
Dubosiella_Gp	Lbp	0.20284	0.68	0.876956
Desulfovibrionaceae_Uncultured_Gn	Oscillospiraceae_Unc_Gp	0.183215	0.68	0.876956
Akt1	Muribaculum_Gn	0.169027	0.68	0.876956
Pik3r1	Reg3b	0.155521	0.68	0.876956
Tgfb2	C2cd4a	0.140114	0.68	0.876956
Park7	Ghr	0.0711338	0.68	0.876956
Pik3r1	Enterobacteriaceae_Unc_Gn	-0.0149249	0.68	0.876956
Tnfrsf11a	Ido1	-0.0268588	0.68	0.876956
Park7	Candidatus_Saccharimonas_Gp	-0.0279211	0.68	0.876956
Csf1	Oscillospiraceae_Unc_Gp	-0.0437655	0.68	0.876956
Prevotellaceae_UCG.001_Gn	Saa1	-0.0595338	0.68	0.876956
Prevotellaceae_UCG.001_Gn	Monoglobus_Gp	-0.0665706	0.68	0.876956
Bacteroides_Gn	Mucispirillum_Gn	-0.0888666	0.68	0.876956
Bacteroides_Gn	Ffar2	-0.0939858	0.68	0.876956
Sigirr	Gastranaerophilales_Gn	-0.103283	0.68	0.876956
Parabacteroides_Gn	Serpinb9	-0.104537	0.68	0.876956
Reg3g	Alistipes_Gn	-0.1111	0.68	0.876956
Selenos	Ptges	-0.124219	0.68	0.876956
Ffar2	Plscr1	-0.13434	0.68	0.876956
Saa1	Csf1	-0.134925	0.68	0.876956
Muribaculaceae_Gn	Serpinb9	-0.13694	0.68	0.876956
Pparg	Lachnospiraceae_NK4A136_group_Gp	-0.183102	0.68	0.876956
Rikenellaceae_RC9_gut_group_Gn	Ido1	-0.185613	0.68	0.876956
Pparg	Enterobacteriaceae_Unc_Gn	-0.215532	0.68	0.876956
Fcer1g	Adora2b	0.229511	0.7	0.890202
Adora2b	Oscillospiraceae_Unc_Gp	0.218288	0.7	0.890202
Fcer1g	Akkermansia_Gn	0.119379	0.7	0.890202
Fcer1g	Lbp	0.108336	0.7	0.890202
Turicibacter_Gp	Clostridia_UCG.014_Gp	0.100475	0.7	0.890202
Rikenella_Gn	Dubosiella_Gp	0.0930177	0.7	0.890202
Park7	Alistipes_Gn	0.0924498	0.7	0.890202
Bacteroides_Gn	C3	0.068293	0.7	0.890202
Park7	C2cd4a	0.0488725	0.7	0.890202
Saa1	Helicobacter_Gn	-0.0838185	0.7	0.890202
Prevotellaceae_UCG.001_Gn	Reg3g	-0.0978908	0.7	0.890202
Plscr1	Adora1	-0.0980408	0.7	0.890202
Clostridia_UCG.014_Gp	Akkermansia_Gn	-0.106473	0.7	0.890202
Ido1	Prevotellaceae_NK3B31_group_Gn	-0.125522	0.7	0.890202
Lactobacillus_Gp	Akkermansia_Gn	-0.157521	0.7	0.890202
Nlrp6	Enterobacteriaceae_Unc_Gn	-0.170479	0.7	0.890202
Enterobacteriaceae_Unc_Gn	Adora2b	-0.174681	0.7	0.890202
Tgfb2	Lbp	-0.187196	0.7	0.890202
Ido1	Oscillospiraceae_Unc_Gp	-0.241726	0.7	0.890202
Bacteroides_Gn	Pik3r1	-0.310875	0.7	0.890202
Colidextribacter_Gn	Alistipes_Gn	0.113624	0.72	0.903084
C3	Prevotellaceae_NK3B31_group_Gn	0.0895045	0.72	0.903084
Rikenellaceae_RC9_gut_group_Gn	Ahcy	0.088931	0.72	0.903084
Tnfrsf11a	Gastranaerophilales_Gn	0.0739724	0.72	0.903084
Mucispirillum_Gn	Oscillospiraceae_Unc_Gp	0.0659288	0.72	0.903084
Ighg2b	Prevotellaceae_NK3B31_group_Gn	0.0630726	0.72	0.903084
Rikenellaceae_RC9_gut_group_Gn	RF39_Gp	0.03932	0.72	0.903084
Prevotellaceae_UCG.001_Gn	Colidextribacter_Gn	-0.0161615	0.72	0.903084
Muribaculaceae_Gn	Tgfb2	-0.0258332	0.72	0.903084
Helicobacter_Gn	C2cd4a	-0.0373553	0.72	0.903084
Bacteroides_Gn	RF39_Gp	-0.0712392	0.72	0.903084
Alistipes_Gn	Akkermansia_Gn	-0.0975301	0.72	0.903084
Reg3g	Prevotellaceae_NK3B31_group_Gn	-0.0982933	0.72	0.903084
Ahcy	Lachnospiraceae_NK4A136_group_Gp	-0.123583	0.72	0.903084
Oscillospiraceae_Unc_Gp	Serpinf2	-0.134367	0.72	0.903084
Prevotellaceae_UCG.001_Gn	Nlrp6	-0.146414	0.72	0.903084
Pparg	Serpinb9	-0.189107	0.72	0.903084
Bacteroides_Gn	Turicibacter_Gp	-0.200087	0.72	0.903084
Parabacteroides_Gn	Nlrp6	-0.333838	0.72	0.903084
Nupr1	Parasutterella_Gn	-1	0.72	0.903084
Nupr1	Ido1	1	0.74	0.912534
Prevotellaceae_UCG.001_Gn	Lachnospiraceae_NK4A136_group_Gp	0.1151	0.74	0.912534
Bacteroides_Gn	Tgfb1	0.100593	0.74	0.912534
Lactobacillus_Gp	Lbp	0.0445082	0.74	0.912534
Candidatus_Saccharimonas_Gp	Adora1	0.0381293	0.74	0.912534
Akt1	Lbp	0.0198558	0.74	0.912534
Bacteroides_Gn	Prevotellaceae_NK3B31_group_Gn	-0.00468857	0.74	0.912534
Tgfb2	Tgfb1	-0.00480003	0.74	0.912534
Bacteroides_Gn	Adora2b	-0.0117804	0.74	0.912534
Parabacteroides_Gn	Il20rb	-0.0159381	0.74	0.912534
Selenos	Ido1	-0.0610118	0.74	0.912534
Selenos	Adora2b	-0.0621868	0.74	0.912534
Prevotellaceae_UCG.001_Gn	C2cd4a	-0.0722608	0.74	0.912534
Tgfb1	Lbp	-0.0832479	0.74	0.912534
Rikenellaceae_RC9_gut_group_Gn	Il20rb	-0.0876828	0.74	0.912534
Ahcy	Lbp	-0.092417	0.74	0.912534
Parasutterella_Gn	Oscillibacter_Gn	-0.136971	0.74	0.912534
Parabacteroides_Gn	Saa1	-0.14197	0.74	0.912534
Parabacteroides_Gn	Ptges	-0.152049	0.74	0.912534
Adora1	Adora2b	-0.157321	0.74	0.912534
Sigirr	Park7	-0.184081	0.74	0.912534
Mucispirillum_Gn	Fcer1g	-0.215937	0.74	0.912534
Bacteroides_Gn	Tnfrsf11a	-0.225773	0.74	0.912534
Parabacteroides_Gn	Ido1	-0.232873	0.74	0.912534
Bacteroides_Gn	Akt1	-0.237824	0.74	0.912534
Nupr1	Adora2b	1	0.76	0.922893
Sigirr	Oscillospiraceae_Unc_Gp	0.525603	0.76	0.922893
Parabacteroides_Gn	Oscillospiraceae_Unc_Gp	0.343488	0.76	0.922893
Bacteroides_Gn	Oscillospiraceae_Unc_Gp	0.314892	0.76	0.922893
Fcer1g	Desulfovibrionaceae_Uncultured_Gn	0.268974	0.76	0.922893
Tgfb2	Dnase1	0.150255	0.76	0.922893
Dubosiella_Gp	Parasutterella_Gn	0.136211	0.76	0.922893
Fcer1g	Ghr	0.114505	0.76	0.922893
Tnfrsf11a	Oscillibacter_Gn	0.085212	0.76	0.922893
Ido1	Serpinf2	0.0837386	0.76	0.922893
Lachnospiraceae_NK4A136_group_Gp	Csf1	0.0660808	0.76	0.922893
Rikenellaceae_RC9_gut_group_Gn	Park7	0.0656334	0.76	0.922893
Ffar2	Serpinf2	0.0590633	0.76	0.922893
Lachnospiraceae_Unc_Gp	Adora1	0.0587994	0.76	0.922893
Tgfb2	Akkermansia_Gn	0.0249517	0.76	0.922893
Lachnospiraceae_Unc_Gp	Fcer1g	0.00798881	0.76	0.922893
Lachnospiraceae_Unc_Gp	Helicobacter_Gn	-0.0325579	0.76	0.922893
Csf1	Akkermansia_Gn	-0.0401408	0.76	0.922893
Selenos	Lachnospiraceae_NK4A136_group_Gp	-0.0506711	0.76	0.922893
Parabacteroides_Gn	Ffar2	-0.0524007	0.76	0.922893
Plscr1	Tgfb2	-0.0583962	0.76	0.922893
Tnfrsf11a	Turicibacter_Gp	-0.0760862	0.76	0.922893
Sigirr	Pik3r1	-0.325419	0.76	0.922893
Nupr1	Muribaculaceae_Gn	0.896405	0.78	0.937229
Lachnospiraceae_NK4A136_group_Gp	Gastranaerophilales_Gn	0.132487	0.78	0.937229
Bacteroides_Gn	Clostridia_UCG.014_Gp	0.117856	0.78	0.937229
Nupr1	Dnase1	0.108966	0.78	0.937229
Bacteroides_Gn	Candidatus_Saccharimonas_Gp	0.0968831	0.78	0.937229
Ptges	Prevotellaceae_NK3B31_group_Gn	0.0527488	0.78	0.937229
Parabacteroides_Gn	Turicibacter_Gp	0.044073	0.78	0.937229
Rikenellaceae_RC9_gut_group_Gn	Nlrp6	-0.00103785	0.78	0.937229
Ighg2b	Lbp	-0.00468423	0.78	0.937229
C2cd4a	Serpinf2	-0.0064025	0.78	0.937229
Tnfrsf11a	Serpinf2	-0.0272684	0.78	0.937229
Mucispirillum_Gn	Muribaculum_Gn	-0.0334476	0.78	0.937229
Pik3r1	Mucispirillum_Gn	-0.0346254	0.78	0.937229
Selenos	Dubosiella_Gp	-0.123463	0.78	0.937229
Lachnospiraceae_NK4A136_group_Gp	Fcer1g	-0.181879	0.78	0.937229
Bacteroides_Gn	Nlrp6	-0.23161	0.78	0.937229
RF39_Gp	Akkermansia_Gn	0.10119	0.8	0.950032
Enterobacteriaceae_Unc_Gn	Serpinf2	0.0587247	0.8	0.950032
Lachnospiraceae_NK4A136_group_Gp	Adora1	0.0540311	0.8	0.950032
Lachnospiraceae_NK4A136_group_Gp	Ghr	0.0479895	0.8	0.950032
Park7	Csf1	0.0365277	0.8	0.950032
Turicibacter_Gp	Colidextribacter_Gn	0.0277656	0.8	0.950032
Alistipes_Gn	Il20rb	0.0199546	0.8	0.950032
Ghr	Lbp	0.00557473	0.8	0.950032
Rikenella_Gn	Serpinb9	-0.00358746	0.8	0.950032
Fcer1g	Prevotellaceae_NK3B31_group_Gn	-0.0179479	0.8	0.950032
Ptges	Oscillospiraceae_Unc_Gp	-0.0191295	0.8	0.950032
Adora1	Serpinf2	-0.0361285	0.8	0.950032
Dubosiella_Gp	Lachnospiraceae_Unc_Gp	-0.0466234	0.8	0.950032
Parabacteroides_Gn	Tgfb2	-0.0489994	0.8	0.950032
Oscillibacter_Gn	Akkermansia_Gn	-0.0573247	0.8	0.950032
Reg3g	Lachnospiraceae_NK4A136_group_Gp	-0.0823619	0.8	0.950032
Reg3b	Prevotellaceae_NK3B31_group_Gn	-0.135695	0.8	0.950032
Nupr1	Csf1	-1	0.8	0.950032
Prevotellaceae_NK3B31_group_Gn	Serpinf2	0.126266	0.82	0.960077
Ghr	Oscillospiraceae_Unc_Gp	0.120681	0.82	0.960077
Lachnospiraceae_NK4A136_group_Gp	Enterobacteriaceae_Unc_Gn	0.119067	0.82	0.960077
Muribaculaceae_Gn	Lachnospiraceae_NK4A136_group_Gp	0.108259	0.82	0.960077
Rikenellaceae_RC9_gut_group_Gn	Reg3b	0.102432	0.82	0.960077
Bacteroides_Gn	Dnase1	0.0577185	0.82	0.960077
Prevotellaceae_UCG.001_Gn	Reg3b	0.0516499	0.82	0.960077
Bacteroides_Gn	Desulfovibrionaceae_Uncultured_Gn	0.0474149	0.82	0.960077
Pik3r1	Tgfb2	0.0414689	0.82	0.960077
Clostridia_UCG.014_Gp	Enterobacteriaceae_Unc_Gn	0.0279657	0.82	0.960077
Rikenella_Gn	C2cd4a	0.022308	0.82	0.960077
Ido1	Lbp	0.01898	0.82	0.960077
Muribaculum_Gn	Tgfb2	-0.0211142	0.82	0.960077
Pparg	Ighg2b	-0.0241556	0.82	0.960077
Clostridia_UCG.014_Gp	Serpinf2	-0.0284043	0.82	0.960077
Ahcy	Tgfb2	-0.0448577	0.82	0.960077
Turicibacter_Gp	Serpinf2	-0.0524935	0.82	0.960077
Muribaculaceae_Gn	Lachnospiraceae_Unc_Gp	-0.100279	0.82	0.960077
Enterobacteriaceae_Unc_Gn	Oscillospiraceae_Unc_Gp	-0.10337	0.82	0.960077
Tnfrsf11a	Alistipes_Gn	-0.178117	0.82	0.960077
Parabacteroides_Gn	Akt1	-0.275049	0.82	0.960077
Sigirr	Tnfrsf11a	-0.307702	0.82	0.960077
Nupr1	C3	0.597665	0.84	0.96862
Lachnospiraceae_NK4A136_group_Gp	Dnase1	0.123648	0.84	0.96862
RF39_Gp	Alistipes_Gn	0.104076	0.84	0.96862
Il20rb	Serpinf2	0.0978204	0.84	0.96862
Lachnospiraceae_NK4A136_group_Gp	Desulfovibrionaceae_Uncultured_Gn	0.0939693	0.84	0.96862
Tgfb1	Akkermansia_Gn	0.070777	0.84	0.96862
Il20rb	Prevotellaceae_NK3B31_group_Gn	0.0184131	0.84	0.96862
Pik3r1	Tgfb1	0.0141128	0.84	0.96862
Mucispirillum_Gn	Lachnospiraceae_NK4A136_group_Gp	-0.0176983	0.84	0.96862
Parabacteroides_Gn	Ghr	-0.0261583	0.84	0.96862
Helicobacter_Gn	Prevotellaceae_NK3B31_group_Gn	-0.0398724	0.84	0.96862
Pik3r1	Candidatus_Saccharimonas_Gp	-0.0419114	0.84	0.96862
Park7	Adora2b	-0.0427798	0.84	0.96862
Reg3b	Lachnospiraceae_NK4A136_group_Gp	-0.0564382	0.84	0.96862
Parabacteroides_Gn	Dnase1	-0.0581818	0.84	0.96862
Bacteroides_Gn	Oscillibacter_Gn	-0.0843294	0.84	0.96862
Dubosiella_Gp	Colidextribacter_Gn	-0.088175	0.84	0.96862
Helicobacter_Gn	Serpinf2	-0.0969626	0.84	0.96862
Enterobacteriaceae_Unc_Gn	Prevotellaceae_NK3B31_group_Gn	-0.100246	0.84	0.96862
Candidatus_Saccharimonas_Gp	Lbp	-0.102711	0.84	0.96862
Nlrp6	Serpinb9	-0.105457	0.84	0.96862
Parabacteroides_Gn	Mucispirillum_Gn	-0.107904	0.84	0.96862
Muribaculaceae_Gn	Akkermansia_Gn	-0.142858	0.84	0.96862
Nupr1	Alistipes_Gn	-1	0.84	0.96862
Enterobacteriaceae_Unc_Gn	Dnase1	0.156171	0.86	0.975697
Tgfb1	Serpinf2	0.134807	0.86	0.975697
Nupr1	Il20rb	0.119892	0.86	0.975697
Tnfrsf11a	Plscr1	0.119611	0.86	0.975697
Lachnospiraceae_Unc_Gp	Tgfb2	0.111737	0.86	0.975697
Helicobacter_Gn	Ighg2b	0.108957	0.86	0.975697
Reg3g	Akkermansia_Gn	0.0805283	0.86	0.975697
Lachnospiraceae_Unc_Gp	Prevotellaceae_NK3B31_group_Gn	0.0775642	0.86	0.975697
Selenos	Turicibacter_Gp	0.0735384	0.86	0.975697
Mucispirillum_Gn	Ighg2b	0.0459982	0.86	0.975697
Rikenellaceae_RC9_gut_group_Gn	Pparg	0.0371033	0.86	0.975697
Turicibacter_Gp	Lbp	0.0358709	0.86	0.975697
Akt1	Tgfb2	0.0243667	0.86	0.975697
Gastranaerophilales_Gn	Akkermansia_Gn	0.0212119	0.86	0.975697
Parabacteroides_Gn	RF39_Gp	0.0167687	0.86	0.975697
Parabacteroides_Gn	Desulfovibrionaceae_Uncultured_Gn	0.0128203	0.86	0.975697
Rikenellaceae_RC9_gut_group_Gn	Akt1	-0.00526932	0.86	0.975697
Lachnospiraceae_Unc_Gp	Muribaculum_Gn	-0.013221	0.86	0.975697
Pik3r1	Desulfovibrionaceae_Uncultured_Gn	-0.0307674	0.86	0.975697
Alistipes_Gn	Ghr	-0.0415139	0.86	0.975697
Muribaculum_Gn	Ighg2b	-0.0563748	0.86	0.975697
Il20rb	Akkermansia_Gn	-0.0567579	0.86	0.975697
Prevotellaceae_UCG.001_Gn	C3	-0.0664737	0.86	0.975697
Pparg	Colidextribacter_Gn	-0.120963	0.86	0.975697
Reg3b	Fcer1g	-0.166922	0.86	0.975697
Parabacteroides_Gn	Pparg	-0.24865	0.86	0.975697
Prevotellaceae_UCG.001_Gn	Plscr1	0.0989635	0.88	0.985557
Lachnospiraceae_NK4A136_group_Gp	C3	0.0696189	0.88	0.985557
C3	Oscillospiraceae_Unc_Gp	0.0573454	0.88	0.985557
Ptges	Akkermansia_Gn	0.055351	0.88	0.985557
Tgfb2	C3	0.054181	0.88	0.985557
Mucispirillum_Gn	Prevotellaceae_NK3B31_group_Gn	0.0355839	0.88	0.985557
Rikenellaceae_RC9_gut_group_Gn	Dubosiella_Gp	0.0348986	0.88	0.985557
Rikenellaceae_RC9_gut_group_Gn	Reg3g	0.0109715	0.88	0.985557
Clostridia_UCG.014_Gp	Prevotellaceae_NK3B31_group_Gn	-0.00321465	0.88	0.985557
Muribaculum_Gn	Akkermansia_Gn	-0.0231445	0.88	0.985557
Nupr1	Tnfrsf11a	-0.0414807	0.88	0.985557
Dubosiella_Gp	Mucispirillum_Gn	-0.050619	0.88	0.985557
Akt1	Adora1	-0.0549522	0.88	0.985557
Rikenella_Gn	Parasutterella_Gn	-0.0668333	0.88	0.985557
Pparg	Adora1	-0.0681536	0.88	0.985557
Rikenellaceae_RC9_gut_group_Gn	Ghr	-0.0681951	0.88	0.985557
Muribaculaceae_Gn	Colidextribacter_Gn	-0.090239	0.88	0.985557
Plscr1	Lachnospiraceae_NK4A136_group_Gp	-0.13214	0.88	0.985557
Parabacteroides_Gn	Ahcy	-0.186142	0.88	0.985557
Nupr1	Helicobacter_Gn	-0.494101	0.88	0.985557
Nupr1	Adora1	-1	0.88	0.985557
Enterobacteriaceae_Unc_Gn	C3	0.175003	0.9	0.990379
Lachnospiraceae_NK4A136_group_Gp	Ptges	0.174824	0.9	0.990379
Lactobacillus_Gp	Helicobacter_Gn	0.108979	0.9	0.990379
Dnase1	Serpinf2	0.100485	0.9	0.990379
Rikenellaceae_RC9_gut_group_Gn	Adora2b	0.0910244	0.9	0.990379
Sigirr	Parasutterella_Gn	0.0817819	0.9	0.990379
Adora1	Desulfovibrionaceae_Uncultured_Gn	0.0684918	0.9	0.990379
Colidextribacter_Gn	Oscillibacter_Gn	0.0464082	0.9	0.990379
Ido1	Parasutterella_Gn	0.0404143	0.9	0.990379
Pparg	Tgfb2	0.0190811	0.9	0.990379
Rikenellaceae_RC9_gut_group_Gn	Candidatus_Saccharimonas_Gp	-0.00045259	0.9	0.990379
Parabacteroides_Gn	Tgfb1	-0.00213284	0.9	0.990379
Alistipes_Gn	Helicobacter_Gn	-0.00557251	0.9	0.990379
Dnase1	Akkermansia_Gn	-0.0104741	0.9	0.990379
Rikenellaceae_RC9_gut_group_Gn	Lbp	-0.015108	0.9	0.990379
RF39_Gp	Prevotellaceae_NK3B31_group_Gn	-0.0199368	0.9	0.990379
Tgfb2	Desulfovibrionaceae_Uncultured_Gn	-0.0273271	0.9	0.990379
Serpinb9	Lbp	-0.0319987	0.9	0.990379
Rikenellaceae_RC9_gut_group_Gn	Serpinb9	-0.0373213	0.9	0.990379
C2cd4a	Prevotellaceae_NK3B31_group_Gn	-0.0404315	0.9	0.990379
Monoglobus_Gp	Fcer1g	-0.0481618	0.9	0.990379
Parabacteroides_Gn	Adora1	-0.0486961	0.9	0.990379
RF39_Gp	Lbp	-0.0591121	0.9	0.990379
Alistipes_Gn	Tgfb1	-0.0594798	0.9	0.990379
Pik3r1	C3	-0.0700118	0.9	0.990379
Parabacteroides_Gn	Reg3g	-0.09228	0.9	0.990379
Parabacteroides_Gn	Reg3b	-0.0935486	0.9	0.990379
Candidatus_Saccharimonas_Gp	Oscillospiraceae_Unc_Gp	-0.10173	0.9	0.990379
Nupr1	Serpinb9	-0.171548	0.9	0.990379
Helicobacter_Gn	Oscillospiraceae_Unc_Gp	0.160175	0.92	0.995624
Parabacteroides_Gn	Lachnospiraceae_NK4A136_group_Gp	0.0848542	0.92	0.995624
RF39_Gp	Lachnospiraceae_NK4A136_group_Gp	0.0846275	0.92	0.995624
Park7	Lactobacillus_Gp	0.0837292	0.92	0.995624
Parasutterella_Gn	Lbp	0.0620213	0.92	0.995624
Plscr1	Ighg2b	0.0610319	0.92	0.995624
Lachnospiraceae_NK4A136_group_Gp	Tgfb2	0.059712	0.92	0.995624
Parabacteroides_Gn	C2cd4a	0.0228182	0.92	0.995624
Bacteroides_Gn	Park7	0.0156058	0.92	0.995624
Il20rb	Lbp	0.0140689	0.92	0.995624
Tnfrsf11a	Muribaculaceae_Gn	0.00320667	0.92	0.995624
Rikenella_Gn	Mucispirillum_Gn	0.00298107	0.92	0.995624
Rikenella_Gn	Ighg2b	-0.00526115	0.92	0.995624
Prevotellaceae_UCG.001_Gn	Park7	-0.00590447	0.92	0.995624
Selenos	Tgfb1	-0.0222724	0.92	0.995624
Adora2b	Serpinf2	-0.0391813	0.92	0.995624
Serpinb9	Prevotellaceae_NK3B31_group_Gn	-0.0456366	0.92	0.995624
Rikenellaceae_RC9_gut_group_Gn	Oscillibacter_Gn	-0.0472764	0.92	0.995624
Ffar2	Nlrp6	-0.0485803	0.92	0.995624
Park7	Dnase1	-0.0519213	0.92	0.995624
Helicobacter_Gn	Serpinb9	-0.0552757	0.92	0.995624
Bacteroides_Gn	Ptges	-0.0890023	0.92	0.995624
Candidatus_Saccharimonas_Gp	Fcer1g	-0.167056	0.92	0.995624
Parabacteroides_Gn	Park7	-0.173712	0.92	0.995624
Ahcy	Colidextribacter_Gn	-0.213084	0.92	0.995624
Nupr1	Pparg	-0.286048	0.92	0.995624
Nupr1	Oscillibacter_Gn	-0.616284	0.92	0.995624
Nupr1	Ptges	-1	0.92	0.995624
Enterobacteriaceae_Unc_Gn	Tgfb1	0.170784	0.94	1
Muribaculum_Gn	Helicobacter_Gn	0.0914053	0.94	1
Park7	Mucispirillum_Gn	0.0870063	0.94	1
Parasutterella_Gn	Helicobacter_Gn	0.0743866	0.94	1
Ptges	Lbp	0.0449731	0.94	1
Prevotellaceae_UCG.001_Gn	RF39_Gp	0.026244	0.94	1
Nlrp6	Tgfb2	0.0238111	0.94	1
Saa1	Serpinb9	0.013592	0.94	1
Bacteroides_Gn	Lactobacillus_Gp	-0.0053185	0.94	1
Pik3r1	Ptges	-0.0140505	0.94	1
Ghr	Serpinf2	-0.0225893	0.94	1
Reg3b	Oscillospiraceae_Unc_Gp	-0.0277955	0.94	1
Nlrp6	Adora1	-0.0370357	0.94	1
Dnase1	Prevotellaceae_NK3B31_group_Gn	-0.0375207	0.94	1
Mucispirillum_Gn	Helicobacter_Gn	-0.0381619	0.94	1
Akt1	Alistipes_Gn	-0.0415762	0.94	1
Pparg	Lachnospiraceae_Unc_Gp	-0.050962	0.94	1
Bacteroides_Gn	Saa1	-0.0538958	0.94	1
C2cd4a	Akkermansia_Gn	-0.0604327	0.94	1
Monoglobus_Gp	Lbp	-0.0614646	0.94	1
Reg3b	Akkermansia_Gn	-0.0804467	0.94	1
Saa1	Il20rb	-0.0944244	0.94	1
Ahcy	Lachnospiraceae_Unc_Gp	-0.146984	0.94	1
Nupr1	Desulfovibrionaceae_Uncultured_Gn	-0.921893	0.94	1
Nupr1	Tgfb1	-1	0.94	1
Mucispirillum_Gn	Gastranaerophilales_Gn	0.0933216	0.96	1
Ffar2	Gastranaerophilales_Gn	0.0894958	0.96	1
Colidextribacter_Gn	Helicobacter_Gn	0.0754839	0.96	1
Tgfb2	Serpinf2	0.0704438	0.96	1
Monoglobus_Gp	Oscillospiraceae_Unc_Gp	0.0684206	0.96	1
Adora1	Tgfb1	0.0587805	0.96	1
Park7	Parasutterella_Gn	0.0537085	0.96	1
Bacteroides_Gn	Csf1	0.0458293	0.96	1
Dubosiella_Gp	Helicobacter_Gn	0.044332	0.96	1
C3	Akkermansia_Gn	0.0441468	0.96	1
Muribaculaceae_Gn	Ighg2b	0.0348974	0.96	1
Colidextribacter_Gn	Muribaculum_Gn	0.0303837	0.96	1
Muribaculum_Gn	Prevotellaceae_NK3B31_group_Gn	0.025126	0.96	1
Selenos	Lactobacillus_Gp	0.0150317	0.96	1
Pik3r1	Adora1	0.00230058	0.96	1
Selenos	Desulfovibrionaceae_Uncultured_Gn	0.00145899	0.96	1
Saa1	Lachnospiraceae_NK4A136_group_Gp	0.000717193	0.96	1
Parabacteroides_Gn	Lactobacillus_Gp	-0.00133083	0.96	1
Lachnospiraceae_NK4A136_group_Gp	Oscillibacter_Gn	-0.00833195	0.96	1
Prevotellaceae_UCG.001_Gn	Tgfb1	-0.0259285	0.96	1
Selenos	Helicobacter_Gn	-0.0383374	0.96	1
C3	Lbp	-0.0487206	0.96	1
Nlrp6	Alistipes_Gn	-0.0635234	0.96	1
Rikenellaceae_RC9_gut_group_Gn	Turicibacter_Gp	-0.0669241	0.96	1
Dubosiella_Gp	Clostridia_UCG.014_Gp	-0.0705544	0.96	1
Alistipes_Gn	Csf1	-0.0758057	0.96	1
Ahcy	Adora1	-0.122916	0.96	1
Prevotellaceae_UCG.001_Gn	Gastranaerophilales_Gn	0.0743199	0.98	1
Selenos	Reg3b	0.0686541	0.98	1
Adora2b	Akkermansia_Gn	0.0685394	0.98	1
Turicibacter_Gp	Helicobacter_Gn	0.0474388	0.98	1
Akt1	Ighg2b	0.04347	0.98	1
Pparg	Lbp	0.0398841	0.98	1
Alistipes_Gn	Prevotellaceae_NK3B31_group_Gn	0.0373342	0.98	1
Muribaculum_Gn	Adora1	0.0328242	0.98	1
Dubosiella_Gp	Fcer1g	0.0310913	0.98	1
Selenos	C3	0.00386583	0.98	1
Parabacteroides_Gn	C3	0.000939309	0.98	1
Muribaculum_Gn	Enterobacteriaceae_Unc_Gn	-0.0220138	0.98	1
Parabacteroides_Gn	Clostridia_UCG.014_Gp	-0.0259506	0.98	1
Lachnospiraceae_Unc_Gp	Oscillibacter_Gn	-0.0315373	0.98	1
Prevotellaceae_UCG.001_Gn	Serpinb9	-0.0388336	0.98	1
Ghr	Akkermansia_Gn	-0.0431116	0.98	1
Ffar2	Saa1	-0.050116	0.98	1
Lachnospiraceae_NK4A136_group_Gp	Helicobacter_Gn	-0.0506241	0.98	1
Clostridia_UCG.014_Gp	Lbp	-0.0624606	0.98	1
Rikenellaceae_RC9_gut_group_Gn	Rikenellaceae_RC9_gut_group_Gn	1	1	1
Prevotellaceae_UCG.001_Gn	Prevotellaceae_UCG.001_Gn	1	1	1
Nupr1	Nupr1	1	1	1
Bacteroides_Gn	Bacteroides_Gn	1	1	1
Parabacteroides_Gn	Parabacteroides_Gn	1	1	1
Sigirr	Sigirr	1	1	1
Pik3r1	Pik3r1	1	1	1
Ffar2	Ffar2	1	1	1
Tnfrsf11a	Tnfrsf11a	1	1	1
Selenos	Selenos	1	1	1
Park7	Park7	1	1	1
Rikenella_Gn	Rikenella_Gn	1	1	1
Muribaculaceae_Gn	Muribaculaceae_Gn	1	1	1
Plscr1	Plscr1	1	1	1
Akt1	Akt1	1	1	1
Nlrp6	Nlrp6	1	1	1
Saa1	Saa1	1	1	1
Ahcy	Ahcy	1	1	1
Pparg	Pparg	1	1	1
Ido1	Ido1	1	1	1
Turicibacter_Gp	Turicibacter_Gp	1	1	1
Dubosiella_Gp	Dubosiella_Gp	1	1	1
Monoglobus_Gp	Monoglobus_Gp	1	1	1
Lachnospiraceae_Unc_Gp	Lachnospiraceae_Unc_Gp	1	1	1
Colidextribacter_Gn	Colidextribacter_Gn	1	1	1
Mucispirillum_Gn	Mucispirillum_Gn	1	1	1
Lactobacillus_Gp	Lactobacillus_Gp	1	1	1
Candidatus_Saccharimonas_Gp	Candidatus_Saccharimonas_Gp	1	1	1
Clostridia_UCG.014_Gp	Clostridia_UCG.014_Gp	1	1	1
Reg3b	Reg3b	1	1	1
RF39_Gp	RF39_Gp	1	1	1
Reg3g	Reg3g	1	1	1
Parasutterella_Gn	Parasutterella_Gn	1	1	1
Muribaculum_Gn	Muribaculum_Gn	1	1	1
Alistipes_Gn	Alistipes_Gn	1	1	1
Lachnospiraceae_NK4A136_group_Gp	Lachnospiraceae_NK4A136_group_Gp	1	1	1
Fcer1g	Fcer1g	1	1	1
Enterobacteriaceae_Unc_Gn	Enterobacteriaceae_Unc_Gn	1	1	1
Adora1	Adora1	1	1	1
Tgfb2	Tgfb2	1	1	1
Helicobacter_Gn	Helicobacter_Gn	1	1	1
Gastranaerophilales_Gn	Gastranaerophilales_Gn	1	1	1
Oscillibacter_Gn	Oscillibacter_Gn	1	1	1
Adora2b	Adora2b	1	1	1
C2cd4a	C2cd4a	1	1	1
Dnase1	Dnase1	1	1	1
Ghr	Ghr	1	1	1
Tgfb1	Tgfb1	1	1	1
Desulfovibrionaceae_Uncultured_Gn	Desulfovibrionaceae_Uncultured_Gn	1	1	1
C3	C3	1	1	1
Ptges	Ptges	1	1	1
Serpinb9	Serpinb9	1	1	1
Ighg2b	Ighg2b	1	1	1
Il20rb	Il20rb	1	1	1
Csf1	Csf1	1	1	1
Oscillospiraceae_Unc_Gp	Oscillospiraceae_Unc_Gp	1	1	1
Akkermansia_Gn	Akkermansia_Gn	1	1	1
Prevotellaceae_NK3B31_group_Gn	Prevotellaceae_NK3B31_group_Gn	1	1	1
Serpinf2	Serpinf2	1	1	1
Lbp	Lbp	1	1	1
Sigirr	Lachnospiraceae_NK4A136_group_Gp	0.17957	1	1
Parasutterella_Gn	Gastranaerophilales_Gn	0.0446343	1	1
Mucispirillum_Gn	Serpinb9	0.0296542	1	1
Parabacteroides_Gn	Dubosiella_Gp	0.000680255	1	1
Rikenellaceae_RC9_gut_group_Gn	Csf1	-0.0201726	1	1
Tnfrsf11a	Lachnospiraceae_NK4A136_group_Gp	-0.0312347	1	1
Ffar2	Dubosiella_Gp	-0.0506669	1	1
Saa1	Lachnospiraceae_Unc_Gp	-0.0745439	1	1

## Sheet: Inflam_SparCC_15-25_Mths
Supplementary Data Sheet 10. Inflammation Genes and Bacterial Genera Correlation Outcomes between 15 Month- and 25-Month Old Mice Groups
Var1	Var2	cor	p	fdr
Ext1	Pdgfa	0.970058	0	0
Selenos	Pdgfa	0.92772	0	0
Tgfb1	Pdgfa	0.912948	0	0
Tgfb1	Ext1	0.901517	0	0
Selenos	Tgfb1	0.891	0	0
Alox5	Reg3g	0.879615	0	0
Nlrp6	Sod2	0.877847	0	0
Turicibacter_Gp	Dubosiella_Gp	0.860448	0	0
Saa1	Ghr	0.836575	0	0
Parabacteroides_Gn	Rikenella_Gn	0.808014	0	0
Tnfrsf11a	Tgfb1	0.796818	0	0
Desulfovibrionaceae_Uncultured_Gn	Rikenella_Gn	0.796109	0	0
C2cd4b	Nupr1	0.787518	0	0
Ahcy	Tgfb1	0.772111	0	0
Oscillibacter_Gn	Gastranaerophilales_Gn	0.7693	0	0
Ahcy	Pdgfa	0.763096	0	0
Pparg	Nlrp6	0.748949	0	0
Tgfb1	C2cd4a	0.738748	0	0
Reg3g	Reg3b	0.734637	0	0
Desulfovibrionaceae_Uncultured_Gn	Parabacteroides_Gn	0.731299	0	0
Reg3b	Turicibacter_Gp	0.730745	0	0
C3	Pdgfa	0.727003	0	0
Desulfovibrionaceae_Uncultured_Gn	Helicobacter_Gn	0.722677	0	0
Parasutterella_Gn	Lactobacillus_Gp	0.722554	0	0
Pdgfa	Nupr1	0.721417	0	0
Prevotellaceae_UCG.001_Gn	Muribaculum_Gn	0.71888	0	0
C3	Ext1	0.708532	0	0
Rikenella_Gn	Helicobacter_Gn	0.705501	0	0
Pparg	Sod2	0.701583	0	0
Alistipes_Gn	Saa1	0.696617	0	0
Pparg	Lactobacillus_Gp	0.694372	0	0
Turicibacter_Gp	Clostridium_sensu_stricto_1_Gp	0.694243	0	0
C3	Tgfb1	0.689223	0	0
Il20rb	Saa1	0.685486	0	0
Adora1	Ido1	0.679345	0	0
Reg3g	Turicibacter_Gp	0.678932	0	0
Alox5	Turicibacter_Gp	0.665754	0	0
Saa3	Turicibacter_Gp	0.663871	0	0
Saa3	Reg3b	0.647508	0	0
Rikenellaceae_RC9_gut_group_Gn	Prevotellaceae_UCG.001_Gn	0.640152	0	0
Dubosiella_Gp	Faecalibaculum_Gp	0.64011	0	0
Faecalibaculum_Gp	Clostridium_sensu_stricto_1_Gp	0.634758	0	0
Prevotellaceae_UCG.001_Gn	Ghr	0.631949	0	0
Dubosiella_Gp	Clostridium_sensu_stricto_1_Gp	0.625444	0	0
Pdgfa	C2cd4a	0.624166	0	0
Selenos	C2cd4a	0.610468	0	0
Alox5	Dubosiella_Gp	0.600604	0	0
Oscillibacter_Gn	Lachnospiraceae_Unc_Gp	0.595993	0	0
Selenos	Nupr1	0.595942	0	0
Pdgfa	C2cd4b	0.591978	0	0
C3	Selenos	0.587575	0	0
Alox5	Reg3b	0.583109	0	0
Ghr	Gastranaerophilales_Gn	0.57903	0	0
Tgfb1	Serpinb9	0.578812	0	0
Rikenella_Gn	C2cd4b	0.576745	0	0
Alistipes_Gn	Ghr	0.574749	0	0
Desulfovibrionaceae_Uncultured_Gn	Ext1	0.56819	0	0
Ptges	Adora1	0.56784	0	0
Bifidobacterium_Gp	Faecalibaculum_Gp	0.566822	0	0
Ahcy	C2cd4a	0.565051	0	0
Helicobacter_Gn	Adora2b	0.559977	0	0
Lactobacillus_Gp	Dubosiella_Gp	0.559489	0	0
Lactobacillus_Gp	Alox5	0.556559	0	0
Lbp	Gastranaerophilales_Gn	0.556257	0	0
Ptges	Serpinb9	0.550866	0	0
Saa3	Dubosiella_Gp	0.546915	0	0
Lbp	Oscillibacter_Gn	0.540809	0	0
Alox5	Saa3	0.536298	0	0
C3	C2cd4a	0.535367	0	0
Gastranaerophilales_Gn	Colidextribacter_Gn	0.533192	0	0
Saa1	Gastranaerophilales_Gn	0.533068	0	0
Alistipes_Gn	Gastranaerophilales_Gn	0.530932	0	0
Dubosiella_Gp	Akkermansia_Gn	0.5307	0	0
Rikenella_Gn	Monoglobus_Gp	0.529074	0	0
Desulfovibrionaceae_Uncultured_Gn	C3	0.528787	0	0
Selenos	Serpinb9	0.528398	0	0
Il20rb	Lachnospiraceae_NK4A136_group_Gp	0.523149	0	0
Candidatus_Saccharimonas_Gp	Faecalibaculum_Gp	0.522778	0	0
Il20rb	Helicobacter_Gn	0.520474	0	0
Helicobacter_Gn	Colidextribacter_Gn	0.509266	0	0
C3	C2cd4b	0.507164	0	0
Alox5	Faecalibaculum_Gp	0.505206	0	0
Rikenella_Gn	Tgfb2	0.501997	0	0
Desulfovibrionaceae_Uncultured_Gn	Pdgfa	0.498329	0	0
Pparg	Parasutterella_Gn	0.497765	0	0
Desulfovibrionaceae_Uncultured_Gn	C2cd4b	0.482094	0	0
Reg3g	Dubosiella_Gp	0.480242	0	0
Candidatus_Saccharimonas_Gp	RF39_Gp	0.479026	0	0
Reg3b	Clostridium_sensu_stricto_1_Gp	0.469741	0	0
Bifidobacterium_Gp	Muribaculum_Gn	0.467901	0	0
Pparg	Muribaculaceae_Gn	0.46519	0	0
Rikenellaceae_RC9_gut_group_Gn	Alistipes_Gn	0.463652	0	0
Reg3g	Clostridium_sensu_stricto_1_Gp	0.443563	0	0
Helicobacter_Gn	C2cd4b	0.421485	0	0
Parasutterella_Gn	Faecalibaculum_Gp	0.404138	0	0
Prevotellaceae_UCG.001_Gn	Alistipes_Gn	0.399097	0	0
Dnase1l3	Lbp	0.397145	0	0
Saa3	Clostridium_sensu_stricto_1_Gp	0.396205	0	0
Serpinb9	Lachnospiraceae_NK4A136_group_Gp	0.376272	0	0
Bifidobacterium_Gp	Desulfovibrionaceae_Uncultured_Gn	-0.324661	0	0
Lactobacillus_Gp	C2cd4b	-0.371645	0	0
Alox5	C3	-0.374055	0	0
Alox5	C2cd4b	-0.397174	0	0
Bacteroides_Gn	Adora1	-0.401282	0	0
Faecalibaculum_Gp	Monoglobus_Gp	-0.402934	0	0
Clostridium_sensu_stricto_1_Gp	Desulfovibrionaceae_Uncultured_Gn	-0.410314	0	0
Rikenellaceae_RC9_gut_group_Gn	Lachnospiraceae_NK4A136_group_Gp	-0.418688	0	0
Turicibacter_Gp	Parabacteroides_Gn	-0.424509	0	0
Saa3	Pdgfa	-0.42454	0	0
Saa3	Selenos	-0.427877	0	0
Reg3b	Lachnospiraceae_NK4A136_group_Gp	-0.436303	0	0
Alox5	Helicobacter_Gn	-0.440318	0	0
Turicibacter_Gp	C2cd4b	-0.457765	0	0
Dnase1l3	Parabacteroides_Gn	-0.459925	0	0
Saa3	Tnfrsf11a	-0.461566	0	0
Clostridium_sensu_stricto_1_Gp	Il20rb	-0.466134	0	0
Reg3g	Helicobacter_Gn	-0.475597	0	0
Saa3	Desulfovibrionaceae_Uncultured_Gn	-0.478399	0	0
Clostridia_UCG.014_Gp	Ext1	-0.480584	0	0
Bifidobacterium_Gp	C2cd4b	-0.481131	0	0
Helicobacter_Gn	RF39_Gp	-0.482596	0	0
Dnase1l3	Desulfovibrionaceae_Uncultured_Gn	-0.492885	0	0
Alox5	Parabacteroides_Gn	-0.493878	0	0
Reg3b	Helicobacter_Gn	-0.494868	0	0
Dubosiella_Gp	Parabacteroides_Gn	-0.497919	0	0
Faecalibaculum_Gp	Colidextribacter_Gn	-0.500536	0	0
Prevotellaceae_UCG.001_Gn	Ptges	-0.510448	0	0
Clostridium_sensu_stricto_1_Gp	Lachnospiraceae_NK4A136_group_Gp	-0.511052	0	0
Alistipes_Gn	Adora1	-0.511652	0	0
Lactobacillus_Gp	Parabacteroides_Gn	-0.512111	0	0
Dubosiella_Gp	C2cd4b	-0.513081	0	0
Bifidobacterium_Gp	Monoglobus_Gp	-0.518006	0	0
Parasutterella_Gn	Colidextribacter_Gn	-0.519184	0	0
Lbp	Selenos	-0.522642	0	0
Bifidobacterium_Gp	Nupr1	-0.530859	0	0
Turicibacter_Gp	Il20rb	-0.531564	0	0
Turicibacter_Gp	Lachnospiraceae_NK4A136_group_Gp	-0.541333	0	0
Alox5	Rikenella_Gn	-0.551124	0	0
Ghr	Adora1	-0.554656	0	0
Saa1	Adora1	-0.559696	0	0
Reg3g	Ghr	-0.56592	0	0
Candidatus_Saccharimonas_Gp	Helicobacter_Gn	-0.571029	0	0
Lactobacillus_Gp	Desulfovibrionaceae_Uncultured_Gn	-0.571419	0	0
Saa3	Tgfb1	-0.573296	0	0
Akkermansia_Gn	Lachnospiraceae_NK4A136_group_Gp	-0.579759	0	0
Reg3b	Tnfrsf11a	-0.580982	0	0
Rikenellaceae_RC9_gut_group_Gn	Adora1	-0.583395	0	0
Dnase1l3	C3	-0.585369	0	0
Gastranaerophilales_Gn	Ido1	-0.590975	0	0
Lbp	Nupr1	-0.598208	0	0
Bifidobacterium_Gp	Prevotellaceae_NK3B31_group_Gn	-0.600464	0	0
Lbp	Pdgfa	-0.615953	0	0
Alox5	Desulfovibrionaceae_Uncultured_Gn	-0.618185	0	0
Saa3	C3	-0.621573	0	0
Reg3b	Desulfovibrionaceae_Uncultured_Gn	-0.627458	0	0
Lbp	Ext1	-0.629626	0	0
Saa3	Serpinb9	-0.632604	0	0
Lbp	C2cd4a	-0.633175	0	0
Reg3g	Il20rb	-0.641382	0	0
Alox5	Pdgfa	-0.647571	0	0
Reg3b	Saa1	-0.651834	0	0
Alox5	Ext1	-0.652824	0	0
Ghr	Ido1	-0.654585	0	0
Reg3b	Il20rb	-0.659327	0	0
Dubosiella_Gp	Helicobacter_Gn	-0.659852	0	0
Dubosiella_Gp	Desulfovibrionaceae_Uncultured_Gn	-0.664908	0	0
Saa1	Ido1	-0.674641	0	0
Faecalibaculum_Gp	Helicobacter_Gn	-0.679556	0	0
Dubosiella_Gp	Lachnospiraceae_NK4A136_group_Gp	-0.680158	0	0
Clostridium_sensu_stricto_1_Gp	Helicobacter_Gn	-0.694523	0	0
Turicibacter_Gp	Rikenella_Gn	-0.712591	0	0
Turicibacter_Gp	Helicobacter_Gn	-0.715343	0	0
Lbp	C3	-0.725086	0	0
Turicibacter_Gp	Desulfovibrionaceae_Uncultured_Gn	-0.730849	0	0
Alox5	Selenos	-0.746102	0	0
Reg3g	Saa1	-0.749811	0	0
Reg3g	Tnfrsf11a	-0.79221	0	0
Dubosiella_Gp	Rikenella_Gn	-0.831055	0	0
Ahcy	Sod2	0.915114	0.02	0.137209
Nlrp6	Ahcy	0.801315	0.02	0.137209
Nlrp6	Plscr1	0.792762	0.02	0.137209
Monoglobus_Gp	C2cd4b	0.633229	0.02	0.137209
Rikenellaceae_RC9_gut_group_Gn	Gastranaerophilales_Gn	0.624668	0.02	0.137209
Rikenella_Gn	Lachnospiraceae_NK4A136_group_Gp	0.623315	0.02	0.137209
Tnfrsf11a	Serpinb9	0.611858	0.02	0.137209
Enterobacteriaceae_Unc_Gn	Tgfb2	0.602914	0.02	0.137209
Muribaculum_Gn	Ghr	0.584314	0.02	0.137209
Pparg	Ahcy	0.58057	0.02	0.137209
C2cd4a	Serpinb9	0.575533	0.02	0.137209
Rikenella_Gn	Enterobacteriaceae_Unc_Gn	0.575268	0.02	0.137209
Lactobacillus_Gp	Reg3b	0.573544	0.02	0.137209
Oscillibacter_Gn	Colidextribacter_Gn	0.566387	0.02	0.137209
Lachnospiraceae_NK4A136_group_Gp	Colidextribacter_Gn	0.563103	0.02	0.137209
Turicibacter_Gp	Faecalibaculum_Gp	0.546295	0.02	0.137209
Rikenella_Gn	Ext1	0.540906	0.02	0.137209
Reg3b	Dubosiella_Gp	0.539325	0.02	0.137209
Helicobacter_Gn	Oscillibacter_Gn	0.517449	0.02	0.137209
Rikenellaceae_RC9_gut_group_Gn	Ghr	0.514104	0.02	0.137209
Lactobacillus_Gp	Turicibacter_Gp	0.508994	0.02	0.137209
Rikenella_Gn	Selenos	0.498541	0.02	0.137209
Dubosiella_Gp	RF39_Gp	0.482483	0.02	0.137209
Pparg	Plscr1	0.479543	0.02	0.137209
C3	Tnfrsf11a	0.4737	0.02	0.137209
Reg3g	Saa3	0.471087	0.02	0.137209
Selenos	Lachnospiraceae_NK4A136_group_Gp	0.467069	0.02	0.137209
Ptges	Ido1	0.463416	0.02	0.137209
Ahcy	C3	0.449886	0.02	0.137209
Alistipes_Gn	Parabacteroides_Gn	0.449592	0.02	0.137209
Helicobacter_Gn	Monoglobus_Gp	0.442579	0.02	0.137209
Desulfovibrionaceae_Uncultured_Gn	Lachnospiraceae_NK4A136_group_Gp	0.436173	0.02	0.137209
Adora2b	C2cd4b	0.433682	0.02	0.137209
Turicibacter_Gp	RF39_Gp	0.399666	0.02	0.137209
Parabacteroides_Gn	Tgfb2	0.399111	0.02	0.137209
Prevotellaceae_NK3B31_group_Gn	Tgfb1	0.396597	0.02	0.137209
Parasutterella_Gn	Bifidobacterium_Gp	0.387196	0.02	0.137209
Reg3g	Ido1	0.385887	0.02	0.137209
Alox5	Clostridium_sensu_stricto_1_Gp	0.376206	0.02	0.137209
C2cd4b	Ido1	0.369554	0.02	0.137209
Bifidobacterium_Gp	Rikenellaceae_RC9_gut_group_Gn	0.322405	0.02	0.137209
Lactobacillus_Gp	Bacteroides_Gn	0.23526	0.02	0.137209
Dnase1l3	Ptges	0.230818	0.02	0.137209
Dnase1l3	Alox5	0.220571	0.02	0.137209
Dnase1l3	Ext1	-0.236652	0.02	0.137209
Lactobacillus_Gp	Ext1	-0.241736	0.02	0.137209
Dnase1l3	Tgfb2	-0.259356	0.02	0.137209
Ghr	RF39_Gp	-0.262786	0.02	0.137209
Dnase1l3	Pdgfa	-0.294822	0.02	0.137209
Alox5	Adora2b	-0.299642	0.02	0.137209
Alistipes_Gn	Ido1	-0.335601	0.02	0.137209
Alox5	Nupr1	-0.346749	0.02	0.137209
Clostridium_sensu_stricto_1_Gp	Tnfrsf11a	-0.355711	0.02	0.137209
Dnase1l3	Monoglobus_Gp	-0.372201	0.02	0.137209
Il20rb	RF39_Gp	-0.387011	0.02	0.137209
Reg3g	Lachnospiraceae_NK4A136_group_Gp	-0.392651	0.02	0.137209
Faecalibaculum_Gp	C2cd4b	-0.3994	0.02	0.137209
Clostridia_UCG.014_Gp	Nupr1	-0.419273	0.02	0.137209
Faecalibaculum_Gp	Prevotellaceae_NK3B31_group_Gn	-0.420892	0.02	0.137209
Clostridia_UCG.014_Gp	Pdgfa	-0.423348	0.02	0.137209
Rikenella_Gn	Akkermansia_Gn	-0.427115	0.02	0.137209
Turicibacter_Gp	Adora2b	-0.438898	0.02	0.137209
Faecalibaculum_Gp	Desulfovibrionaceae_Uncultured_Gn	-0.441988	0.02	0.137209
Faecalibaculum_Gp	Rikenella_Gn	-0.446956	0.02	0.137209
Saa3	Ext1	-0.447003	0.02	0.137209
Clostridium_sensu_stricto_1_Gp	Rikenella_Gn	-0.460792	0.02	0.137209
Clostridium_sensu_stricto_1_Gp	Adora2b	-0.4748	0.02	0.137209
Prevotellaceae_UCG.001_Gn	Adora1	-0.48576	0.02	0.137209
Lactobacillus_Gp	Rikenella_Gn	-0.497616	0.02	0.137209
Tnfrsf11a	Adora1	-0.499781	0.02	0.137209
Turicibacter_Gp	Tnfrsf11a	-0.502252	0.02	0.137209
Oscillibacter_Gn	C2cd4a	-0.507955	0.02	0.137209
Rikenellaceae_RC9_gut_group_Gn	Ptges	-0.51389	0.02	0.137209
Muribaculum_Gn	Ptges	-0.520837	0.02	0.137209
Reg3g	Desulfovibrionaceae_Uncultured_Gn	-0.556464	0.02	0.137209
Lbp	C2cd4b	-0.560837	0.02	0.137209
Sod2	Colidextribacter_Gn	-0.586108	0.02	0.137209
Alox5	Il20rb	-0.595881	0.02	0.137209
Faecalibaculum_Gp	Lachnospiraceae_NK4A136_group_Gp	-0.662474	0.02	0.137209
Pparg	Colidextribacter_Gn	-0.706652	0.02	0.137209
Selenos	Ext1	0.892121	0.04	0.213897
Plscr1	Sod2	0.862994	0.04	0.213897
Plscr1	Ahcy	0.848641	0.04	0.213897
Lachnospiraceae_Unc_Gp	Colidextribacter_Gn	0.821498	0.04	0.213897
Saa1	Tnfrsf11a	0.816648	0.04	0.213897
Sod2	Muribaculaceae_Gn	0.715341	0.04	0.213897
Lactobacillus_Gp	Nlrp6	0.692844	0.04	0.213897
Ahcy	Ext1	0.670467	0.04	0.213897
Ext1	C2cd4a	0.670089	0.04	0.213897
Sod2	Bacteroides_Gn	0.666659	0.04	0.213897
Fcer1g	Lachnospiraceae_Unc_Gp	0.661921	0.04	0.213897
Tgfb1	Nupr1	0.654256	0.04	0.213897
Ext1	Nupr1	0.645132	0.04	0.213897
Candidatus_Saccharimonas_Gp	Clostridia_UCG.014_Gp	0.640999	0.04	0.213897
Prevotellaceae_NK3B31_group_Gn	Nupr1	0.596562	0.04	0.213897
Muribaculaceae_Gn	Bacteroides_Gn	0.581402	0.04	0.213897
Parasutterella_Gn	Prevotellaceae_UCG.001_Gn	0.550811	0.04	0.213897
Helicobacter_Gn	Lachnospiraceae_NK4A136_group_Gp	0.533935	0.04	0.213897
Prevotellaceae_UCG.001_Gn	Gastranaerophilales_Gn	0.521203	0.04	0.213897
RF39_Gp	Fcer1g	0.501418	0.04	0.213897
Desulfovibrionaceae_Uncultured_Gn	Monoglobus_Gp	0.495118	0.04	0.213897
Bifidobacterium_Gp	Dubosiella_Gp	0.486642	0.04	0.213897
Il20rb	Desulfovibrionaceae_Uncultured_Gn	0.455185	0.04	0.213897
Prevotellaceae_UCG.001_Gn	Parabacteroides_Gn	0.45298	0.04	0.213897
Reg3g	Fcer1g	0.448095	0.04	0.213897
Rikenella_Gn	Adora2b	0.441684	0.04	0.213897
Alox5	Lbp	0.432872	0.04	0.213897
Ghr	Helicobacter_Gn	0.429663	0.04	0.213897
Parasutterella_Gn	Rikenellaceae_RC9_gut_group_Gn	0.426554	0.04	0.213897
Tgfb1	Lachnospiraceae_NK4A136_group_Gp	0.421387	0.04	0.213897
Reg3g	Adora1	0.41275	0.04	0.213897
Tnfrsf11a	C2cd4a	0.398892	0.04	0.213897
Bifidobacterium_Gp	Prevotellaceae_UCG.001_Gn	0.393636	0.04	0.213897
Lactobacillus_Gp	Reg3g	0.392444	0.04	0.213897
Dnase1l3	Adora1	0.390127	0.04	0.213897
Parasutterella_Gn	Sod2	0.389402	0.04	0.213897
Gastranaerophilales_Gn	Lachnospiraceae_Unc_Gp	0.372794	0.04	0.213897
C2cd4b	Lachnospiraceae_NK4A136_group_Gp	0.355771	0.04	0.213897
Desulfovibrionaceae_Uncultured_Gn	Lachnospiraceae_Unc_Gp	0.33945	0.04	0.213897
Turicibacter_Gp	Akkermansia_Gn	0.339263	0.04	0.213897
Dnase1l3	Turicibacter_Gp	0.321647	0.04	0.213897
Dnase1l3	Il20rb	0.288262	0.04	0.213897
Pparg	RF39_Gp	-0.223033	0.04	0.213897
C2cd4a	Colidextribacter_Gn	-0.337926	0.04	0.213897
Bifidobacterium_Gp	Helicobacter_Gn	-0.341668	0.04	0.213897
Tnfrsf11a	Ido1	-0.352389	0.04	0.213897
Faecalibaculum_Gp	Pdgfa	-0.365781	0.04	0.213897
Reg3g	C3	-0.367102	0.04	0.213897
Faecalibaculum_Gp	Ext1	-0.390728	0.04	0.213897
Plscr1	Ido1	-0.395072	0.04	0.213897
Reg3g	Adora2b	-0.408608	0.04	0.213897
Reg3g	Serpinb9	-0.414289	0.04	0.213897
Clostridium_sensu_stricto_1_Gp	Monoglobus_Gp	-0.426859	0.04	0.213897
Turicibacter_Gp	Saa1	-0.435748	0.04	0.213897
Muribaculaceae_Gn	Lachnospiraceae_Unc_Gp	-0.438165	0.04	0.213897
Reg3b	Alistipes_Gn	-0.439961	0.04	0.213897
Saa3	Lachnospiraceae_NK4A136_group_Gp	-0.440703	0.04	0.213897
Muribaculaceae_Gn	Colidextribacter_Gn	-0.457557	0.04	0.213897
Plscr1	Adora1	-0.461878	0.04	0.213897
Turicibacter_Gp	Selenos	-0.468112	0.04	0.213897
Dubosiella_Gp	Monoglobus_Gp	-0.471664	0.04	0.213897
Alox5	Lachnospiraceae_NK4A136_group_Gp	-0.476307	0.04	0.213897
Saa3	Lachnospiraceae_Unc_Gp	-0.494584	0.04	0.213897
Reg3b	Serpinb9	-0.49608	0.04	0.213897
Saa3	C2cd4b	-0.49934	0.04	0.213897
Gastranaerophilales_Gn	Adora1	-0.500908	0.04	0.213897
Faecalibaculum_Gp	Lachnospiraceae_Unc_Gp	-0.508388	0.04	0.213897
Parasutterella_Gn	C2cd4b	-0.542387	0.04	0.213897
Gastranaerophilales_Gn	C2cd4a	-0.545052	0.04	0.213897
Alox5	Tgfb1	-0.546029	0.04	0.213897
Reg3g	Ext1	-0.56707	0.04	0.213897
Bifidobacterium_Gp	C3	-0.573699	0.04	0.213897
Lactobacillus_Gp	Colidextribacter_Gn	-0.576694	0.04	0.213897
Alox5	Tgfb2	-0.119113	0.06	0.27874
C2cd4a	Lachnospiraceae_Unc_Gp	-0.262244	0.06	0.27874
Bacteroides_Gn	Ptges	-0.269373	0.06	0.27874
Dnase1l3	Rikenella_Gn	-0.349042	0.06	0.27874
Turicibacter_Gp	Serpinb9	-0.363848	0.06	0.27874
Clostridium_sensu_stricto_1_Gp	Selenos	-0.373822	0.06	0.27874
Dubosiella_Gp	Selenos	-0.375589	0.06	0.27874
Turicibacter_Gp	Ghr	-0.389109	0.06	0.27874
Candidatus_Saccharimonas_Gp	Adora2b	-0.395736	0.06	0.27874
Turicibacter_Gp	Monoglobus_Gp	-0.398652	0.06	0.27874
Clostridium_sensu_stricto_1_Gp	Prevotellaceae_NK3B31_group_Gn	-0.445651	0.06	0.27874
Muribaculum_Gn	Ido1	-0.450301	0.06	0.27874
Parasutterella_Gn	Monoglobus_Gp	-0.467931	0.06	0.27874
Reg3g	Rikenella_Gn	-0.477315	0.06	0.27874
Rikenellaceae_RC9_gut_group_Gn	Monoglobus_Gp	-0.487527	0.06	0.27874
Parasutterella_Gn	Lachnospiraceae_Unc_Gp	-0.498739	0.06	0.27874
Sod2	Lbp	-0.531786	0.06	0.27874
Bifidobacterium_Gp	Pdgfa	-0.536402	0.06	0.27874
Lbp	Tgfb1	-0.54714	0.06	0.27874
Reg3g	Alistipes_Gn	-0.558751	0.06	0.27874
Bifidobacterium_Gp	Ext1	-0.569601	0.06	0.27874
Nlrp6	Colidextribacter_Gn	-0.678447	0.06	0.27874
Ahcy	Selenos	0.779569	0.06	0.27874
Sod2	Pdgfa	0.697049	0.06	0.27874
Ext1	C2cd4b	0.662594	0.06	0.27874
Plscr1	Tgfb1	0.65147	0.06	0.27874
Il20rb	Tnfrsf11a	0.643964	0.06	0.27874
Sod2	Tgfb1	0.590429	0.06	0.27874
Il20rb	Ghr	0.532985	0.06	0.27874
Fcer1g	Colidextribacter_Gn	0.507457	0.06	0.27874
Selenos	C2cd4b	0.498996	0.06	0.27874
Desulfovibrionaceae_Uncultured_Gn	Selenos	0.493948	0.06	0.27874
Tnfrsf11a	Lachnospiraceae_NK4A136_group_Gp	0.486825	0.06	0.27874
Lactobacillus_Gp	Saa3	0.473756	0.06	0.27874
Desulfovibrionaceae_Uncultured_Gn	Tgfb2	0.4329	0.06	0.27874
Parabacteroides_Gn	Enterobacteriaceae_Unc_Gn	0.430684	0.06	0.27874
Clostridium_sensu_stricto_1_Gp	RF39_Gp	0.424541	0.06	0.27874
Muribaculum_Gn	Saa1	0.415582	0.06	0.27874
Monoglobus_Gp	Lachnospiraceae_NK4A136_group_Gp	0.413802	0.06	0.27874
Rikenellaceae_RC9_gut_group_Gn	Muribaculum_Gn	0.403812	0.06	0.27874
Lbp	Colidextribacter_Gn	0.400573	0.06	0.27874
Bifidobacterium_Gp	Lbp	0.384822	0.06	0.27874
Monoglobus_Gp	Enterobacteriaceae_Unc_Gn	0.380867	0.06	0.27874
Bifidobacterium_Gp	Turicibacter_Gp	0.376333	0.06	0.27874
Faecalibaculum_Gp	Rikenellaceae_RC9_gut_group_Gn	0.341136	0.06	0.27874
Bacteroides_Gn	Candidatus_Saccharimonas_Gp	0.326629	0.06	0.27874
Saa1	Oscillibacter_Gn	0.321609	0.06	0.27874
Parabacteroides_Gn	Helicobacter_Gn	0.301383	0.06	0.27874
Dnase1l3	Bifidobacterium_Gp	0.298107	0.06	0.27874
Alox5	Bifidobacterium_Gp	0.191307	0.06	0.27874
Muribaculum_Gn	RF39_Gp	-0.252442	0.08	0.330841
Clostridium_sensu_stricto_1_Gp	Ghr	-0.279447	0.08	0.330841
Ghr	Fcer1g	-0.281242	0.08	0.330841
Bifidobacterium_Gp	Rikenella_Gn	-0.289044	0.08	0.330841
Tnfrsf11a	Enterobacteriaceae_Unc_Gn	-0.296021	0.08	0.330841
Alox5	C2cd4a	-0.306078	0.08	0.330841
Reg3g	C2cd4a	-0.308831	0.08	0.330841
Dubosiella_Gp	Tgfb2	-0.310315	0.08	0.330841
Turicibacter_Gp	C3	-0.320963	0.08	0.330841
Dubosiella_Gp	Enterobacteriaceae_Unc_Gn	-0.339008	0.08	0.330841
Turicibacter_Gp	Colidextribacter_Gn	-0.355655	0.08	0.330841
Prevotellaceae_UCG.001_Gn	Lachnospiraceae_Unc_Gp	-0.364316	0.08	0.330841
Clostridia_UCG.014_Gp	Muribaculum_Gn	-0.365553	0.08	0.330841
Turicibacter_Gp	Alistipes_Gn	-0.412687	0.08	0.330841
Reg3b	Colidextribacter_Gn	-0.415751	0.08	0.330841
Turicibacter_Gp	Ext1	-0.424312	0.08	0.330841
Muribaculum_Gn	Monoglobus_Gp	-0.443422	0.08	0.330841
Lactobacillus_Gp	Tgfb2	-0.480481	0.08	0.330841
Gastranaerophilales_Gn	C2cd4b	-0.489235	0.08	0.330841
Candidatus_Saccharimonas_Gp	Ghr	-0.491674	0.08	0.330841
Reg3b	Rikenella_Gn	-0.500321	0.08	0.330841
Ahcy	Lbp	-0.505088	0.08	0.330841
Reg3g	Tgfb1	-0.513937	0.08	0.330841
Ahcy	Colidextribacter_Gn	-0.548119	0.08	0.330841
Gastranaerophilales_Gn	Nupr1	-0.555412	0.08	0.330841
Alox5	Alistipes_Gn	-0.59416	0.08	0.330841
Alox5	Tnfrsf11a	-0.728215	0.08	0.330841
Plscr1	Pdgfa	0.765989	0.08	0.330841
Tnfrsf11a	Pdgfa	0.76334	0.08	0.330841
Alistipes_Gn	Tnfrsf11a	0.6714	0.08	0.330841
Il20rb	Selenos	0.555445	0.08	0.330841
Bifidobacterium_Gp	Clostridium_sensu_stricto_1_Gp	0.51216	0.08	0.330841
Il20rb	Tgfb1	0.506279	0.08	0.330841
Desulfovibrionaceae_Uncultured_Gn	Tnfrsf11a	0.500372	0.08	0.330841
Alistipes_Gn	Lachnospiraceae_NK4A136_group_Gp	0.479798	0.08	0.330841
Rikenella_Gn	Pdgfa	0.450979	0.08	0.330841
Rikenella_Gn	C3	0.440752	0.08	0.330841
Il20rb	Colidextribacter_Gn	0.428143	0.08	0.330841
Alistipes_Gn	Rikenella_Gn	0.425291	0.08	0.330841
Ahcy	Nupr1	0.420879	0.08	0.330841
Monoglobus_Gp	C3	0.406013	0.08	0.330841
C2cd4b	Enterobacteriaceae_Unc_Gn	0.34909	0.08	0.330841
Fcer1g	Oscillibacter_Gn	0.339653	0.08	0.330841
Candidatus_Saccharimonas_Gp	Clostridium_sensu_stricto_1_Gp	0.322503	0.08	0.330841
Desulfovibrionaceae_Uncultured_Gn	Nupr1	0.309065	0.08	0.330841
Faecalibaculum_Gp	RF39_Gp	0.30678	0.08	0.330841
Faecalibaculum_Gp	Akkermansia_Gn	0.282712	0.08	0.330841
Plscr1	Selenos	0.722037	0.1	0.374207
Plscr1	Tnfrsf11a	0.698231	0.1	0.374207
Nlrp6	Reg3b	0.52926	0.1	0.374207
Il20rb	Ext1	0.498267	0.1	0.374207
Clostridia_UCG.014_Gp	Faecalibaculum_Gp	0.486831	0.1	0.374207
Sod2	C3	0.450848	0.1	0.374207
Il20rb	Alistipes_Gn	0.449019	0.1	0.374207
Ext1	Lachnospiraceae_NK4A136_group_Gp	0.438889	0.1	0.374207
Desulfovibrionaceae_Uncultured_Gn	Adora2b	0.420407	0.1	0.374207
Prevotellaceae_NK3B31_group_Gn	Pdgfa	0.413757	0.1	0.374207
Adora2b	Serpinb9	0.411115	0.1	0.374207
Parasutterella_Gn	Saa3	0.407722	0.1	0.374207
Sod2	Nupr1	0.378717	0.1	0.374207
Helicobacter_Gn	Gastranaerophilales_Gn	0.344824	0.1	0.374207
Reg3g	RF39_Gp	0.330513	0.1	0.374207
Dnase1l3	Dubosiella_Gp	0.323647	0.1	0.374207
Pparg	Bacteroides_Gn	0.310863	0.1	0.374207
Parasutterella_Gn	Ghr	0.299949	0.1	0.374207
C2cd4b	Tgfb2	0.298316	0.1	0.374207
Reg3g	Faecalibaculum_Gp	0.283081	0.1	0.374207
Muribaculaceae_Gn	Bifidobacterium_Gp	0.245449	0.1	0.374207
Nlrp6	C2cd4b	-0.208799	0.1	0.374207
Clostridium_sensu_stricto_1_Gp	Colidextribacter_Gn	-0.23005	0.1	0.374207
Bacteroides_Gn	Ido1	-0.258563	0.1	0.374207
Bifidobacterium_Gp	Tgfb2	-0.272659	0.1	0.374207
Reg3g	C2cd4b	-0.27825	0.1	0.374207
Adora2b	Fcer1g	-0.291108	0.1	0.374207
Faecalibaculum_Gp	Selenos	-0.293124	0.1	0.374207
Helicobacter_Gn	Akkermansia_Gn	-0.33634	0.1	0.374207
Faecalibaculum_Gp	Nupr1	-0.338127	0.1	0.374207
Dubosiella_Gp	Colidextribacter_Gn	-0.35171	0.1	0.374207
Prevotellaceae_UCG.001_Gn	RF39_Gp	-0.352801	0.1	0.374207
Reg3b	Selenos	-0.35363	0.1	0.374207
Oscillibacter_Gn	Enterobacteriaceae_Unc_Gn	-0.376761	0.1	0.374207
Nupr1	Colidextribacter_Gn	-0.378915	0.1	0.374207
Dubosiella_Gp	Adora2b	-0.398403	0.1	0.374207
Turicibacter_Gp	Pdgfa	-0.401891	0.1	0.374207
Rikenella_Gn	RF39_Gp	-0.405814	0.1	0.374207
Plscr1	Lbp	-0.422855	0.1	0.374207
Rikenellaceae_RC9_gut_group_Gn	Ido1	-0.438659	0.1	0.374207
Muribaculum_Gn	Prevotellaceae_NK3B31_group_Gn	-0.457764	0.1	0.374207
Prevotellaceae_UCG.001_Gn	Ido1	-0.458789	0.1	0.374207
Pparg	Lachnospiraceae_Unc_Gp	-0.511428	0.1	0.374207
Muribaculum_Gn	Nupr1	-0.526631	0.1	0.374207
Reg3g	Selenos	-0.713353	0.1	0.374207
Sod2	Selenos	0.730497	0.12	0.405344
Ahcy	Tnfrsf11a	0.70738	0.12	0.405344
Sod2	Tnfrsf11a	0.685497	0.12	0.405344
Plscr1	Bacteroides_Gn	0.656058	0.12	0.405344
Plscr1	Ext1	0.640186	0.12	0.405344
Ahcy	Bacteroides_Gn	0.60772	0.12	0.405344
Sod2	Ext1	0.555643	0.12	0.405344
Lachnospiraceae_NK4A136_group_Gp	Lachnospiraceae_Unc_Gp	0.528469	0.12	0.405344
Ghr	Tnfrsf11a	0.492447	0.12	0.405344
Plscr1	Muribaculaceae_Gn	0.471553	0.12	0.405344
Alistipes_Gn	Desulfovibrionaceae_Uncultured_Gn	0.446558	0.12	0.405344
Helicobacter_Gn	Lachnospiraceae_Unc_Gp	0.42307	0.12	0.405344
Turicibacter_Gp	Adora1	0.418625	0.12	0.405344
Candidatus_Saccharimonas_Gp	Turicibacter_Gp	0.406034	0.12	0.405344
Prevotellaceae_NK3B31_group_Gn	Ext1	0.404202	0.12	0.405344
Saa1	Lachnospiraceae_NK4A136_group_Gp	0.370825	0.12	0.405344
Rikenella_Gn	Nupr1	0.362316	0.12	0.405344
Saa1	Helicobacter_Gn	0.344043	0.12	0.405344
Desulfovibrionaceae_Uncultured_Gn	Colidextribacter_Gn	0.343102	0.12	0.405344
Desulfovibrionaceae_Uncultured_Gn	Tgfb1	0.338718	0.12	0.405344
Dnase1l3	Saa3	0.307095	0.12	0.405344
Saa3	Faecalibaculum_Gp	0.291853	0.12	0.405344
Parasutterella_Gn	Turicibacter_Gp	0.287323	0.12	0.405344
Adora1	Tgfb2	0.279578	0.12	0.405344
C3	Tgfb2	0.223816	0.12	0.405344
Plscr1	Ptges	-0.233299	0.12	0.405344
Adora2b	RF39_Gp	-0.243896	0.12	0.405344
Clostridia_UCG.014_Gp	C2cd4b	-0.263953	0.12	0.405344
Saa1	Enterobacteriaceae_Unc_Gn	-0.268907	0.12	0.405344
Parabacteroides_Gn	RF39_Gp	-0.308002	0.12	0.405344
Lactobacillus_Gp	Alistipes_Gn	-0.313766	0.12	0.405344
Reg3b	Lachnospiraceae_Unc_Gp	-0.32133	0.12	0.405344
Bifidobacterium_Gp	Lachnospiraceae_NK4A136_group_Gp	-0.338614	0.12	0.405344
Candidatus_Saccharimonas_Gp	Gastranaerophilales_Gn	-0.339405	0.12	0.405344
Dubosiella_Gp	C3	-0.339497	0.12	0.405344
Lactobacillus_Gp	Helicobacter_Gn	-0.343697	0.12	0.405344
Saa3	Rikenella_Gn	-0.355097	0.12	0.405344
Faecalibaculum_Gp	Oscillibacter_Gn	-0.364327	0.12	0.405344
RF39_Gp	Lachnospiraceae_NK4A136_group_Gp	-0.372099	0.12	0.405344
Dubosiella_Gp	Ext1	-0.390314	0.12	0.405344
Turicibacter_Gp	Tgfb1	-0.394251	0.12	0.405344
Candidatus_Saccharimonas_Gp	Rikenellaceae_RC9_gut_group_Gn	-0.408828	0.12	0.405344
Saa3	Adora2b	-0.421069	0.12	0.405344
Parasutterella_Gn	Lachnospiraceae_NK4A136_group_Gp	-0.431865	0.12	0.405344
Clostridium_sensu_stricto_1_Gp	Tgfb1	-0.432687	0.12	0.405344
Reg3b	Ghr	-0.437146	0.12	0.405344
Alistipes_Gn	Akkermansia_Gn	-0.444263	0.12	0.405344
Rikenellaceae_RC9_gut_group_Gn	C2cd4a	-0.455601	0.12	0.405344
Parasutterella_Gn	Tgfb2	-0.518972	0.12	0.405344
Candidatus_Saccharimonas_Gp	Oscillibacter_Gn	-0.522294	0.12	0.405344
Reg3g	Pdgfa	-0.554656	0.12	0.405344
Selenos	Tnfrsf11a	0.91172	0.14	0.437809
Tnfrsf11a	Ext1	0.705623	0.14	0.437809
Nlrp6	Bacteroides_Gn	0.541321	0.14	0.437809
Muribaculaceae_Gn	Alistipes_Gn	0.528044	0.14	0.437809
Ahcy	Muribaculaceae_Gn	0.521731	0.14	0.437809
Rikenellaceae_RC9_gut_group_Gn	Parabacteroides_Gn	0.487953	0.14	0.437809
Parasutterella_Gn	Muribaculum_Gn	0.484676	0.14	0.437809
Muribaculaceae_Gn	Saa1	0.450412	0.14	0.437809
Muribaculum_Gn	Gastranaerophilales_Gn	0.439042	0.14	0.437809
Ghr	Oscillibacter_Gn	0.425579	0.14	0.437809
Il20rb	Rikenella_Gn	0.39516	0.14	0.437809
Pdgfa	Lachnospiraceae_NK4A136_group_Gp	0.386639	0.14	0.437809
Ahcy	Serpinb9	0.385875	0.14	0.437809
Monoglobus_Gp	Ido1	0.35055	0.14	0.437809
Saa3	Bifidobacterium_Gp	0.346956	0.14	0.437809
Akkermansia_Gn	Prevotellaceae_NK3B31_group_Gn	0.340526	0.14	0.437809
Saa1	Serpinb9	0.322905	0.14	0.437809
Rikenella_Gn	Colidextribacter_Gn	0.292023	0.14	0.437809
Adora2b	Selenos	0.279876	0.14	0.437809
Parasutterella_Gn	Alox5	0.259356	0.14	0.437809
Colidextribacter_Gn	Tgfb2	0.128729	0.14	0.437809
Alistipes_Gn	Enterobacteriaceae_Unc_Gn	-0.217924	0.14	0.437809
Sod2	Dnase1l3	-0.27199	0.14	0.437809
Akkermansia_Gn	Colidextribacter_Gn	-0.28751	0.14	0.437809
Reg3b	Tgfb1	-0.298578	0.14	0.437809
Clostridium_sensu_stricto_1_Gp	C3	-0.305815	0.14	0.437809
Muribaculum_Gn	Lachnospiraceae_Unc_Gp	-0.306831	0.14	0.437809
Pparg	Tgfb2	-0.309523	0.14	0.437809
Faecalibaculum_Gp	Adora2b	-0.311416	0.14	0.437809
Parasutterella_Gn	Desulfovibrionaceae_Uncultured_Gn	-0.313103	0.14	0.437809
Clostridia_UCG.014_Gp	C3	-0.315217	0.14	0.437809
Dubosiella_Gp	Pdgfa	-0.340783	0.14	0.437809
Clostridia_UCG.014_Gp	Tgfb2	-0.349424	0.14	0.437809
Ahcy	Tgfb2	-0.359593	0.14	0.437809
Reg3g	Parabacteroides_Gn	-0.376144	0.14	0.437809
Reg3b	Parabacteroides_Gn	-0.39471	0.14	0.437809
Candidatus_Saccharimonas_Gp	Muribaculum_Gn	-0.411039	0.14	0.437809
Sod2	Adora1	-0.442937	0.14	0.437809
Clostridium_sensu_stricto_1_Gp	Ext1	-0.445416	0.14	0.437809
Muribaculaceae_Gn	Oscillibacter_Gn	-0.478831	0.14	0.437809
Parasutterella_Gn	Ido1	-0.506037	0.14	0.437809
Clostridium_sensu_stricto_1_Gp	C2cd4b	-0.544709	0.14	0.437809
Muribaculaceae_Gn	Tnfrsf11a	0.597679	0.16	0.469652
Bacteroides_Gn	Tnfrsf11a	0.588823	0.16	0.469652
Plscr1	Saa1	0.508412	0.16	0.469652
Parasutterella_Gn	Nlrp6	0.471097	0.16	0.469652
Saa1	Tgfb1	0.452269	0.16	0.469652
Parasutterella_Gn	Dubosiella_Gp	0.430529	0.16	0.469652
Ptges	Lachnospiraceae_NK4A136_group_Gp	0.414615	0.16	0.469652
Lactobacillus_Gp	Sod2	0.409769	0.16	0.469652
Saa3	Lbp	0.394569	0.16	0.469652
Il20rb	Pdgfa	0.382976	0.16	0.469652
Saa1	Desulfovibrionaceae_Uncultured_Gn	0.376819	0.16	0.469652
Ido1	Tgfb2	0.370349	0.16	0.469652
Rikenellaceae_RC9_gut_group_Gn	Saa1	0.358244	0.16	0.469652
Alistipes_Gn	Colidextribacter_Gn	0.351076	0.16	0.469652
Helicobacter_Gn	Prevotellaceae_NK3B31_group_Gn	0.349412	0.16	0.469652
Ido1	Enterobacteriaceae_Unc_Gn	0.304792	0.16	0.469652
Nupr1	Ido1	0.300822	0.16	0.469652
C2cd4a	Lachnospiraceae_NK4A136_group_Gp	0.262031	0.16	0.469652
Muribaculaceae_Gn	Rikenellaceae_RC9_gut_group_Gn	0.179553	0.16	0.469652
Ext1	Tgfb2	0.145721	0.16	0.469652
Tnfrsf11a	Tgfb2	-0.215055	0.16	0.469652
Sod2	Tgfb2	-0.237417	0.16	0.469652
Rikenella_Gn	Lbp	-0.25692	0.16	0.469652
Saa3	Helicobacter_Gn	-0.282053	0.16	0.469652
Bifidobacterium_Gp	Selenos	-0.289943	0.16	0.469652
Bifidobacterium_Gp	Lachnospiraceae_Unc_Gp	-0.292311	0.16	0.469652
Turicibacter_Gp	Lachnospiraceae_Unc_Gp	-0.294676	0.16	0.469652
Plscr1	Enterobacteriaceae_Unc_Gn	-0.306485	0.16	0.469652
Selenos	Adora1	-0.313674	0.16	0.469652
Clostridium_sensu_stricto_1_Gp	Saa1	-0.323703	0.16	0.469652
Ghr	Ptges	-0.339107	0.16	0.469652
Ahcy	Ido1	-0.377219	0.16	0.469652
Dubosiella_Gp	Il20rb	-0.392766	0.16	0.469652
Saa3	C2cd4a	-0.39278	0.16	0.469652
Plscr1	Alox5	-0.420689	0.16	0.469652
Oscillibacter_Gn	Ido1	-0.439709	0.16	0.469652
Parasutterella_Gn	Ptges	-0.48096	0.16	0.469652
Bacteroides_Gn	Saa1	0.449202	0.18	0.497812
Muribaculaceae_Gn	Serpinb9	0.436429	0.18	0.497812
Plscr1	Alistipes_Gn	0.435574	0.18	0.497812
Lactobacillus_Gp	Ahcy	0.420621	0.18	0.497812
Rikenella_Gn	Tnfrsf11a	0.419212	0.18	0.497812
Alox5	Clostridia_UCG.014_Gp	0.418145	0.18	0.497812
Monoglobus_Gp	Tgfb2	0.401658	0.18	0.497812
Sod2	C2cd4a	0.372446	0.18	0.497812
Il20rb	Serpinb9	0.371887	0.18	0.497812
Clostridia_UCG.014_Gp	Bifidobacterium_Gp	0.363687	0.18	0.497812
Clostridium_sensu_stricto_1_Gp	Fcer1g	0.359803	0.18	0.497812
Prevotellaceae_UCG.001_Gn	Rikenella_Gn	0.352923	0.18	0.497812
Candidatus_Saccharimonas_Gp	Dubosiella_Gp	0.346388	0.18	0.497812
Adora2b	Oscillibacter_Gn	0.336466	0.18	0.497812
Muribaculaceae_Gn	Faecalibaculum_Gp	0.318884	0.18	0.497812
Reg3b	Adora1	0.316629	0.18	0.497812
Plscr1	Nupr1	0.275039	0.18	0.497812
Alistipes_Gn	Oscillibacter_Gn	0.268172	0.18	0.497812
Alox5	Adora1	0.257845	0.18	0.497812
Pparg	Clostridium_sensu_stricto_1_Gp	0.234598	0.18	0.497812
RF39_Gp	Nupr1	-0.253573	0.18	0.497812
Turicibacter_Gp	Prevotellaceae_NK3B31_group_Gn	-0.268998	0.18	0.497812
Pparg	Helicobacter_Gn	-0.275103	0.18	0.497812
Alox5	Serpinb9	-0.280408	0.18	0.497812
Muribaculum_Gn	Akkermansia_Gn	-0.283586	0.18	0.497812
Reg3g	Muribaculum_Gn	-0.301637	0.18	0.497812
Muribaculaceae_Gn	Adora2b	-0.313955	0.18	0.497812
Dubosiella_Gp	Alistipes_Gn	-0.328669	0.18	0.497812
Nlrp6	Tgfb2	-0.373283	0.18	0.497812
Nlrp6	Adora1	-0.374952	0.18	0.497812
Alox5	Ghr	-0.375094	0.18	0.497812
Faecalibaculum_Gp	Il20rb	-0.381294	0.18	0.497812
Lactobacillus_Gp	Il20rb	-0.423317	0.18	0.497812
Plscr1	Clostridia_UCG.014_Gp	-0.463104	0.18	0.497812
Bifidobacterium_Gp	Tgfb1	-0.463469	0.18	0.497812
Saa3	Ptges	-0.521055	0.18	0.497812
Alox5	Saa1	-0.556337	0.18	0.497812
C2cd4b	Ptges	0.625473	0.2	0.524444
Monoglobus_Gp	Nupr1	0.488947	0.2	0.524444
Nlrp6	Pdgfa	0.48876	0.2	0.524444
Alox5	Candidatus_Saccharimonas_Gp	0.465858	0.2	0.524444
Clostridia_UCG.014_Gp	Serpinb9	0.45316	0.2	0.524444
Muribaculum_Gn	Alistipes_Gn	0.445732	0.2	0.524444
Saa1	Ext1	0.441956	0.2	0.524444
Bacteroides_Gn	Lachnospiraceae_NK4A136_group_Gp	0.439685	0.2	0.524444
Ahcy	Saa1	0.438816	0.2	0.524444
C3	Nupr1	0.419488	0.2	0.524444
Lactobacillus_Gp	Faecalibaculum_Gp	0.401231	0.2	0.524444
Reg3g	Candidatus_Saccharimonas_Gp	0.398304	0.2	0.524444
Pparg	Reg3b	0.383864	0.2	0.524444
Muribaculaceae_Gn	Parabacteroides_Gn	0.317432	0.2	0.524444
Pparg	Turicibacter_Gp	0.296793	0.2	0.524444
Nlrp6	Prevotellaceae_NK3B31_group_Gn	0.292885	0.2	0.524444
Prevotellaceae_NK3B31_group_Gn	Selenos	0.269555	0.2	0.524444
Saa1	Colidextribacter_Gn	0.236821	0.2	0.524444
Reg3b	Fcer1g	0.228444	0.2	0.524444
Monoglobus_Gp	Lachnospiraceae_Unc_Gp	0.188774	0.2	0.524444
Reg3b	C2cd4b	-0.210592	0.2	0.524444
Saa3	Colidextribacter_Gn	-0.212244	0.2	0.524444
Parabacteroides_Gn	Akkermansia_Gn	-0.249663	0.2	0.524444
Fcer1g	Serpinb9	-0.260476	0.2	0.524444
Rikenellaceae_RC9_gut_group_Gn	Lachnospiraceae_Unc_Gp	-0.261427	0.2	0.524444
Turicibacter_Gp	Nupr1	-0.261803	0.2	0.524444
Lachnospiraceae_Unc_Gp	Enterobacteriaceae_Unc_Gn	-0.286046	0.2	0.524444
Reg3b	Ext1	-0.294534	0.2	0.524444
Parasutterella_Gn	Fcer1g	-0.301278	0.2	0.524444
Parasutterella_Gn	Ext1	-0.308986	0.2	0.524444
Prevotellaceae_UCG.001_Gn	Akkermansia_Gn	-0.323658	0.2	0.524444
Candidatus_Saccharimonas_Gp	Alistipes_Gn	-0.324431	0.2	0.524444
Prevotellaceae_UCG.001_Gn	Tgfb1	-0.324562	0.2	0.524444
Plscr1	Reg3g	-0.368665	0.2	0.524444
Ahcy	Adora1	-0.391462	0.2	0.524444
C2cd4a	Nupr1	0.600675	0.22	0.543855
Saa1	Selenos	0.597954	0.22	0.543855
Bacteroides_Gn	Alistipes_Gn	0.541641	0.22	0.543855
C2cd4a	Ptges	0.534525	0.22	0.543855
Alistipes_Gn	Selenos	0.51686	0.22	0.543855
Monoglobus_Gp	Ext1	0.418511	0.22	0.543855
Tgfb1	Ptges	0.414878	0.22	0.543855
Prevotellaceae_NK3B31_group_Gn	Monoglobus_Gp	0.406198	0.22	0.543855
Il20rb	Ptges	0.398485	0.22	0.543855
Prevotellaceae_NK3B31_group_Gn	C2cd4b	0.396029	0.22	0.543855
Adora2b	Ptges	0.382266	0.22	0.543855
Ghr	Selenos	0.37232	0.22	0.543855
Pparg	Dubosiella_Gp	0.358886	0.22	0.543855
Nlrp6	Muribaculaceae_Gn	0.358816	0.22	0.543855
Nlrp6	Turicibacter_Gp	0.338288	0.22	0.543855
Helicobacter_Gn	Ext1	0.336301	0.22	0.543855
Pparg	Nupr1	0.327848	0.22	0.543855
Ghr	Desulfovibrionaceae_Uncultured_Gn	0.325365	0.22	0.543855
Pparg	Faecalibaculum_Gp	0.314757	0.22	0.543855
Parasutterella_Gn	Ahcy	0.284828	0.22	0.543855
Ahcy	Prevotellaceae_NK3B31_group_Gn	0.271924	0.22	0.543855
Reg3b	Ido1	0.268057	0.22	0.543855
Adora2b	C3	0.262684	0.22	0.543855
Desulfovibrionaceae_Uncultured_Gn	Enterobacteriaceae_Unc_Gn	0.211838	0.22	0.543855
Parabacteroides_Gn	Adora1	-0.226069	0.22	0.543855
Il20rb	Fcer1g	-0.24713	0.22	0.543855
Plscr1	Tgfb2	-0.256696	0.22	0.543855
Dubosiella_Gp	Tgfb1	-0.272251	0.22	0.543855
Saa3	Monoglobus_Gp	-0.283193	0.22	0.543855
Lbp	Tgfb2	-0.298347	0.22	0.543855
Fcer1g	Selenos	-0.31283	0.22	0.543855
Rikenellaceae_RC9_gut_group_Gn	Tgfb2	-0.317358	0.22	0.543855
Lbp	Enterobacteriaceae_Unc_Gn	-0.320744	0.22	0.543855
Parasutterella_Gn	RF39_Gp	-0.343318	0.22	0.543855
Oscillibacter_Gn	Adora1	-0.346915	0.22	0.543855
Ahcy	Reg3g	-0.350803	0.22	0.543855
Sod2	Reg3g	-0.35748	0.22	0.543855
Parasutterella_Gn	Adora1	-0.361259	0.22	0.543855
Lbp	Monoglobus_Gp	-0.371223	0.22	0.543855
Nlrp6	Lbp	-0.380078	0.22	0.543855
Bacteroides_Gn	Akkermansia_Gn	-0.459626	0.22	0.543855
C3	Serpinb9	0.354181	0.24	0.570968
Reg3g	Lbp	0.309051	0.24	0.570968
Helicobacter_Gn	Tnfrsf11a	0.296292	0.24	0.570968
Fcer1g	Gastranaerophilales_Gn	0.2897	0.24	0.570968
Muribaculum_Gn	Parabacteroides_Gn	0.276013	0.24	0.570968
Lactobacillus_Gp	Clostridium_sensu_stricto_1_Gp	0.17013	0.24	0.570968
Reg3g	Enterobacteriaceae_Unc_Gn	0.167578	0.24	0.570968
Muribaculaceae_Gn	Muribaculum_Gn	0.136128	0.24	0.570968
Dnase1l3	Selenos	-0.145046	0.24	0.570968
RF39_Gp	C2cd4b	-0.165001	0.24	0.570968
Dnase1l3	Enterobacteriaceae_Unc_Gn	-0.184059	0.24	0.570968
Selenos	Ido1	-0.19171	0.24	0.570968
Saa1	RF39_Gp	-0.201111	0.24	0.570968
Ghr	Tgfb2	-0.202446	0.24	0.570968
Clostridium_sensu_stricto_1_Gp	Oscillibacter_Gn	-0.20766	0.24	0.570968
Akkermansia_Gn	Monoglobus_Gp	-0.243661	0.24	0.570968
RF39_Gp	Selenos	-0.260272	0.24	0.570968
Dubosiella_Gp	Nupr1	-0.260933	0.24	0.570968
Nlrp6	Adora2b	-0.267491	0.24	0.570968
Clostridia_UCG.014_Gp	Selenos	-0.271469	0.24	0.570968
RF39_Gp	Tnfrsf11a	-0.278717	0.24	0.570968
Clostridium_sensu_stricto_1_Gp	Serpinb9	-0.303082	0.24	0.570968
Saa3	Il20rb	-0.30869	0.24	0.570968
Reg3b	C3	-0.31166	0.24	0.570968
Dubosiella_Gp	Tnfrsf11a	-0.317064	0.24	0.570968
Faecalibaculum_Gp	Ptges	-0.354409	0.24	0.570968
Clostridium_sensu_stricto_1_Gp	Pdgfa	-0.368126	0.24	0.570968
Nlrp6	Ptges	-0.41483	0.24	0.570968
Akkermansia_Gn	RF39_Gp	0.579202	0.26	0.593806
Muribaculaceae_Gn	Selenos	0.521405	0.26	0.593806
Bacteroides_Gn	Pdgfa	0.454726	0.26	0.593806
Prevotellaceae_UCG.001_Gn	Adora2b	0.387616	0.26	0.593806
Bacteroides_Gn	C3	0.37416	0.26	0.593806
Lactobacillus_Gp	Candidatus_Saccharimonas_Gp	0.342505	0.26	0.593806
Rikenella_Gn	Tgfb1	0.310032	0.26	0.593806
Clostridia_UCG.014_Gp	RF39_Gp	0.300104	0.26	0.593806
Alox5	Fcer1g	0.280198	0.26	0.593806
C2cd4a	Adora1	0.277364	0.26	0.593806
Clostridia_UCG.014_Gp	Lbp	0.211328	0.26	0.593806
Sod2	Muribaculum_Gn	0.205967	0.26	0.593806
Parasutterella_Gn	Saa1	0.20272	0.26	0.593806
Bifidobacterium_Gp	Ghr	0.155652	0.26	0.593806
Lactobacillus_Gp	Selenos	-0.127616	0.26	0.593806
Dnase1l3	C2cd4b	-0.129196	0.26	0.593806
Saa3	Parabacteroides_Gn	-0.206488	0.26	0.593806
Saa1	Tgfb2	-0.225144	0.26	0.593806
Oscillibacter_Gn	Nupr1	-0.227699	0.26	0.593806
Serpinb9	Tgfb2	-0.233544	0.26	0.593806
Ahcy	Bifidobacterium_Gp	-0.253334	0.26	0.593806
Dubosiella_Gp	Lachnospiraceae_Unc_Gp	-0.281775	0.26	0.593806
Parasutterella_Gn	C3	-0.3046	0.26	0.593806
Clostridia_UCG.014_Gp	Parabacteroides_Gn	-0.311486	0.26	0.593806
Prevotellaceae_UCG.001_Gn	Fcer1g	-0.324962	0.26	0.593806
Desulfovibrionaceae_Uncultured_Gn	Adora1	-0.328183	0.26	0.593806
Lactobacillus_Gp	Lachnospiraceae_NK4A136_group_Gp	-0.337002	0.26	0.593806
Sod2	Alox5	-0.359676	0.26	0.593806
Reg3b	Adora2b	-0.373419	0.26	0.593806
Sod2	Lachnospiraceae_Unc_Gp	-0.411969	0.26	0.593806
Ahcy	Lachnospiraceae_Unc_Gp	-0.436068	0.26	0.593806
Tgfb1	C2cd4b	0.610815	0.28	0.617186
Bacteroides_Gn	Selenos	0.513387	0.28	0.617186
Nupr1	Ptges	0.468433	0.28	0.617186
Plscr1	C3	0.445844	0.28	0.617186
Saa3	Muribaculum_Gn	0.427108	0.28	0.617186
Sod2	Alistipes_Gn	0.380617	0.28	0.617186
Sod2	Saa1	0.372477	0.28	0.617186
Candidatus_Saccharimonas_Gp	Monoglobus_Gp	0.30298	0.28	0.617186
Sod2	Serpinb9	0.280849	0.28	0.617186
Bacteroides_Gn	Serpinb9	0.252555	0.28	0.617186
Turicibacter_Gp	Fcer1g	0.238608	0.28	0.617186
Pparg	Pdgfa	0.237701	0.28	0.617186
Candidatus_Saccharimonas_Gp	Serpinb9	0.230169	0.28	0.617186
Desulfovibrionaceae_Uncultured_Gn	Prevotellaceae_NK3B31_group_Gn	0.206313	0.28	0.617186
Gastranaerophilales_Gn	Tnfrsf11a	0.139353	0.28	0.617186
RF39_Gp	Serpinb9	-0.180785	0.28	0.617186
Rikenellaceae_RC9_gut_group_Gn	Prevotellaceae_NK3B31_group_Gn	-0.191038	0.28	0.617186
Faecalibaculum_Gp	Tgfb2	-0.202306	0.28	0.617186
Ahcy	Enterobacteriaceae_Unc_Gn	-0.219966	0.28	0.617186
Rikenella_Gn	Fcer1g	-0.229801	0.28	0.617186
Dnase1l3	Helicobacter_Gn	-0.239054	0.28	0.617186
Pparg	Lachnospiraceae_NK4A136_group_Gp	-0.245397	0.28	0.617186
Sod2	Ptges	-0.261151	0.28	0.617186
Nlrp6	Parabacteroides_Gn	-0.267375	0.28	0.617186
Ahcy	Fcer1g	-0.290188	0.28	0.617186
Candidatus_Saccharimonas_Gp	Saa1	-0.34445	0.28	0.617186
Gastranaerophilales_Gn	Monoglobus_Gp	-0.38275	0.28	0.617186
Nlrp6	Lachnospiraceae_Unc_Gp	-0.482086	0.28	0.617186
Saa1	Pdgfa	0.415605	0.3	0.633652
Bacteroides_Gn	Tgfb1	0.399183	0.3	0.633652
Nlrp6	Tgfb1	0.367423	0.3	0.633652
Monoglobus_Gp	Pdgfa	0.344552	0.3	0.633652
Prevotellaceae_UCG.001_Gn	Saa1	0.32294	0.3	0.633652
Helicobacter_Gn	Selenos	0.320119	0.3	0.633652
Muribaculaceae_Gn	Clostridium_sensu_stricto_1_Gp	0.318217	0.3	0.633652
Pdgfa	Serpinb9	0.315014	0.3	0.633652
Rikenellaceae_RC9_gut_group_Gn	Oscillibacter_Gn	0.296205	0.3	0.633652
Alox5	RF39_Gp	0.290616	0.3	0.633652
Alistipes_Gn	Serpinb9	0.270127	0.3	0.633652
Adora2b	Nupr1	0.266517	0.3	0.633652
Plscr1	C2cd4a	0.256889	0.3	0.633652
Plscr1	Ghr	0.255877	0.3	0.633652
Alistipes_Gn	Helicobacter_Gn	0.248827	0.3	0.633652
Prevotellaceae_NK3B31_group_Gn	C3	0.245688	0.3	0.633652
Oscillibacter_Gn	Prevotellaceae_NK3B31_group_Gn	0.243285	0.3	0.633652
Pparg	Selenos	0.238526	0.3	0.633652
Lachnospiraceae_NK4A136_group_Gp	Tgfb2	0.211608	0.3	0.633652
Clostridium_sensu_stricto_1_Gp	Akkermansia_Gn	0.187793	0.3	0.633652
Nlrp6	Clostridium_sensu_stricto_1_Gp	0.185481	0.3	0.633652
Lactobacillus_Gp	Dnase1l3	0.157891	0.3	0.633652
Ghr	C2cd4b	-0.114702	0.3	0.633652
Clostridia_UCG.014_Gp	Ptges	-0.117428	0.3	0.633652
Sod2	Enterobacteriaceae_Unc_Gn	-0.151549	0.3	0.633652
Bacteroides_Gn	Adora2b	-0.16261	0.3	0.633652
Parasutterella_Gn	Pdgfa	-0.177147	0.3	0.633652
Nupr1	Lachnospiraceae_Unc_Gp	-0.181388	0.3	0.633652
Clostridium_sensu_stricto_1_Gp	Lachnospiraceae_Unc_Gp	-0.201908	0.3	0.633652
Parasutterella_Gn	Nupr1	-0.202187	0.3	0.633652
Pparg	Fcer1g	-0.207219	0.3	0.633652
Reg3g	Prevotellaceae_UCG.001_Gn	-0.219245	0.3	0.633652
Faecalibaculum_Gp	Tgfb1	-0.273173	0.3	0.633652
Bacteroides_Gn	Lbp	-0.323112	0.3	0.633652
Nlrp6	Il20rb	-0.327862	0.3	0.633652
Parasutterella_Gn	Gastranaerophilales_Gn	0.334557	0.32	0.656315
Helicobacter_Gn	Nupr1	0.252716	0.32	0.656315
Lactobacillus_Gp	Plscr1	0.198866	0.32	0.656315
Monoglobus_Gp	Colidextribacter_Gn	0.166424	0.32	0.656315
Lactobacillus_Gp	Prevotellaceae_NK3B31_group_Gn	0.150296	0.32	0.656315
Lactobacillus_Gp	Pdgfa	-0.138472	0.32	0.656315
Adora2b	Akkermansia_Gn	-0.14688	0.32	0.656315
Bacteroides_Gn	C2cd4b	-0.15066	0.32	0.656315
Faecalibaculum_Gp	Ghr	-0.155822	0.32	0.656315
Saa1	Monoglobus_Gp	-0.168873	0.32	0.656315
RF39_Gp	Ptges	-0.173975	0.32	0.656315
Lbp	Ido1	-0.18342	0.32	0.656315
Pparg	C2cd4b	-0.19034	0.32	0.656315
Reg3b	Ptges	-0.20443	0.32	0.656315
Saa3	Saa1	-0.204926	0.32	0.656315
Bifidobacterium_Gp	Enterobacteriaceae_Unc_Gn	-0.208143	0.32	0.656315
Candidatus_Saccharimonas_Gp	Rikenella_Gn	-0.240391	0.32	0.656315
Gastranaerophilales_Gn	Ext1	-0.248035	0.32	0.656315
Candidatus_Saccharimonas_Gp	Parabacteroides_Gn	-0.284999	0.32	0.656315
Oscillibacter_Gn	C2cd4b	-0.292576	0.32	0.656315
Candidatus_Saccharimonas_Gp	Prevotellaceae_UCG.001_Gn	-0.311928	0.32	0.656315
Pparg	Adora2b	-0.319112	0.32	0.656315
Fcer1g	C2cd4b	-0.376443	0.32	0.656315
Nlrp6	Helicobacter_Gn	-0.383708	0.32	0.656315
Lactobacillus_Gp	Lachnospiraceae_Unc_Gp	-0.427696	0.32	0.656315
Nlrp6	Selenos	0.412387	0.34	0.670903
Nlrp6	Dubosiella_Gp	0.394652	0.34	0.670903
Bacteroides_Gn	Ext1	0.384088	0.34	0.670903
Parasutterella_Gn	Lbp	0.325583	0.34	0.670903
Ext1	Serpinb9	0.305808	0.34	0.670903
Ghr	Rikenella_Gn	0.30349	0.34	0.670903
Rikenellaceae_RC9_gut_group_Gn	Lbp	0.298994	0.34	0.670903
Nlrp6	Nupr1	0.295588	0.34	0.670903
Saa1	Rikenella_Gn	0.2841	0.34	0.670903
Clostridium_sensu_stricto_1_Gp	Rikenellaceae_RC9_gut_group_Gn	0.245125	0.34	0.670903
Alistipes_Gn	Lachnospiraceae_Unc_Gp	0.243654	0.34	0.670903
Clostridia_UCG.014_Gp	Clostridium_sensu_stricto_1_Gp	0.235383	0.34	0.670903
Rikenella_Gn	Lachnospiraceae_Unc_Gp	0.205251	0.34	0.670903
Adora1	Enterobacteriaceae_Unc_Gn	0.202227	0.34	0.670903
Reg3b	RF39_Gp	0.159773	0.34	0.670903
Muribaculaceae_Gn	Prevotellaceae_UCG.001_Gn	0.156761	0.34	0.670903
Parasutterella_Gn	Bacteroides_Gn	0.101574	0.34	0.670903
Candidatus_Saccharimonas_Gp	C2cd4b	-0.114798	0.34	0.670903
Reg3b	Pdgfa	-0.193237	0.34	0.670903
Dubosiella_Gp	Saa1	-0.195361	0.34	0.670903
Gastranaerophilales_Gn	Pdgfa	-0.195381	0.34	0.670903
Alox5	Ptges	-0.205822	0.34	0.670903
Parasutterella_Gn	Tgfb1	-0.217001	0.34	0.670903
Saa1	Nupr1	-0.224955	0.34	0.670903
Gastranaerophilales_Gn	Enterobacteriaceae_Unc_Gn	-0.231221	0.34	0.670903
Prevotellaceae_UCG.001_Gn	Ext1	-0.240637	0.34	0.670903
Muribaculaceae_Gn	Ptges	-0.277699	0.34	0.670903
Prevotellaceae_UCG.001_Gn	C2cd4a	-0.289287	0.34	0.670903
Reg3b	Gastranaerophilales_Gn	-0.298292	0.34	0.670903
Prevotellaceae_UCG.001_Gn	Nupr1	-0.303893	0.34	0.670903
Ahcy	Alox5	-0.320117	0.34	0.670903
Gastranaerophilales_Gn	Tgfb2	-0.352089	0.34	0.670903
Fcer1g	C2cd4a	-0.378079	0.34	0.670903
Candidatus_Saccharimonas_Gp	Il20rb	-0.382518	0.34	0.670903
Helicobacter_Gn	Pdgfa	0.318341	0.36	0.695633
Prevotellaceae_UCG.001_Gn	Helicobacter_Gn	0.201678	0.36	0.695633
Adora2b	Pdgfa	0.19769	0.36	0.695633
Lbp	Lachnospiraceae_Unc_Gp	0.18888	0.36	0.695633
Parasutterella_Gn	Plscr1	0.186958	0.36	0.695633
Nupr1	Lachnospiraceae_NK4A136_group_Gp	0.147038	0.36	0.695633
Clostridia_UCG.014_Gp	Enterobacteriaceae_Unc_Gn	-0.121264	0.36	0.695633
Turicibacter_Gp	Prevotellaceae_UCG.001_Gn	-0.18791	0.36	0.695633
Nlrp6	Monoglobus_Gp	-0.18832	0.36	0.695633
Akkermansia_Gn	Serpinb9	-0.204292	0.36	0.695633
Alistipes_Gn	RF39_Gp	-0.214839	0.36	0.695633
Parabacteroides_Gn	Lbp	-0.226438	0.36	0.695633
Dubosiella_Gp	Serpinb9	-0.227767	0.36	0.695633
Dubosiella_Gp	Ptges	-0.2628	0.36	0.695633
Alistipes_Gn	Prevotellaceae_NK3B31_group_Gn	-0.287873	0.36	0.695633
Gastranaerophilales_Gn	Ptges	-0.300019	0.36	0.695633
Muribaculum_Gn	Tgfb1	-0.328653	0.36	0.695633
Fcer1g	Nupr1	-0.335391	0.36	0.695633
Clostridia_UCG.014_Gp	Helicobacter_Gn	-0.435125	0.36	0.695633
C2cd4b	Serpinb9	0.338193	0.38	0.705771
Il20rb	C2cd4b	0.332468	0.38	0.705771
Pparg	Saa3	0.229703	0.38	0.705771
Selenos	Ptges	0.226332	0.38	0.705771
Ghr	Lachnospiraceae_NK4A136_group_Gp	0.198044	0.38	0.705771
Parasutterella_Gn	Muribaculaceae_Gn	0.194347	0.38	0.705771
Rikenella_Gn	Ptges	0.184067	0.38	0.705771
Pparg	Candidatus_Saccharimonas_Gp	0.174718	0.38	0.705771
C3	Enterobacteriaceae_Unc_Gn	0.166928	0.38	0.705771
Rikenella_Gn	C2cd4a	0.166407	0.38	0.705771
Rikenellaceae_RC9_gut_group_Gn	Akkermansia_Gn	0.148752	0.38	0.705771
Sod2	Rikenellaceae_RC9_gut_group_Gn	0.136781	0.38	0.705771
Helicobacter_Gn	Lbp	0.114023	0.38	0.705771
Ahcy	Adora2b	-0.132663	0.38	0.705771
Il20rb	Enterobacteriaceae_Unc_Gn	-0.163199	0.38	0.705771
Bifidobacterium_Gp	Tnfrsf11a	-0.170968	0.38	0.705771
Akkermansia_Gn	Ido1	-0.175235	0.38	0.705771
Desulfovibrionaceae_Uncultured_Gn	Lbp	-0.189044	0.38	0.705771
Serpinb9	Enterobacteriaceae_Unc_Gn	-0.193566	0.38	0.705771
Lactobacillus_Gp	C3	-0.194104	0.38	0.705771
Akkermansia_Gn	Lachnospiraceae_Unc_Gp	-0.197311	0.38	0.705771
Nlrp6	Enterobacteriaceae_Unc_Gn	-0.208848	0.38	0.705771
Turicibacter_Gp	Ptges	-0.216272	0.38	0.705771
Fcer1g	Tnfrsf11a	-0.220861	0.38	0.705771
Prevotellaceae_UCG.001_Gn	Monoglobus_Gp	-0.230963	0.38	0.705771
Pparg	Ptges	-0.261769	0.38	0.705771
Saa3	Alistipes_Gn	-0.26554	0.38	0.705771
Muribaculum_Gn	Adora1	-0.265769	0.38	0.705771
Pparg	Oscillibacter_Gn	-0.269119	0.38	0.705771
Sod2	Ido1	-0.283083	0.38	0.705771
Pparg	Gastranaerophilales_Gn	-0.293312	0.38	0.705771
Parasutterella_Gn	Rikenella_Gn	-0.297091	0.38	0.705771
Nlrp6	Ido1	-0.321548	0.38	0.705771
Lactobacillus_Gp	Ptges	-0.330389	0.38	0.705771
Saa3	Nupr1	-0.337342	0.38	0.705771
Muribaculaceae_Gn	Reg3g	-0.343892	0.38	0.705771
Muribaculum_Gn	C2cd4b	-0.465413	0.38	0.705771
Ptges	Lachnospiraceae_Unc_Gp	0.4299	0.4	0.721713
Ghr	Lbp	0.268882	0.4	0.721713
Pparg	Tnfrsf11a	0.212741	0.4	0.721713
Reg3b	Nupr1	0.199613	0.4	0.721713
Lactobacillus_Gp	Bifidobacterium_Gp	0.193581	0.4	0.721713
Plscr1	Il20rb	0.166857	0.4	0.721713
Sod2	Faecalibaculum_Gp	0.154038	0.4	0.721713
Sod2	Prevotellaceae_NK3B31_group_Gn	0.136565	0.4	0.721713
Parabacteroides_Gn	Gastranaerophilales_Gn	0.121824	0.4	0.721713
Plscr1	Rikenellaceae_RC9_gut_group_Gn	0.0739764	0.4	0.721713
Pdgfa	Tgfb2	0.0483492	0.4	0.721713
Selenos	Tgfb2	-0.073879	0.4	0.721713
Tgfb1	Tgfb2	-0.0985276	0.4	0.721713
Dnase1l3	Rikenellaceae_RC9_gut_group_Gn	-0.146405	0.4	0.721713
Saa1	Ptges	-0.162772	0.4	0.721713
Muribaculaceae_Gn	Prevotellaceae_NK3B31_group_Gn	-0.163737	0.4	0.721713
Alistipes_Gn	Monoglobus_Gp	-0.165313	0.4	0.721713
Candidatus_Saccharimonas_Gp	Colidextribacter_Gn	-0.182518	0.4	0.721713
Plscr1	Adora2b	-0.190138	0.4	0.721713
Helicobacter_Gn	Adora1	-0.194559	0.4	0.721713
Dnase1l3	Adora2b	-0.194988	0.4	0.721713
Candidatus_Saccharimonas_Gp	Prevotellaceae_NK3B31_group_Gn	-0.205308	0.4	0.721713
Sod2	Fcer1g	-0.243693	0.4	0.721713
Pdgfa	Adora1	-0.270341	0.4	0.721713
Plscr1	Colidextribacter_Gn	-0.287269	0.4	0.721713
Candidatus_Saccharimonas_Gp	Desulfovibrionaceae_Uncultured_Gn	-0.29451	0.4	0.721713
Muribaculaceae_Gn	Helicobacter_Gn	-0.389273	0.4	0.721713
Muribaculaceae_Gn	Alox5	-0.409673	0.4	0.721713
Nlrp6	Tnfrsf11a	0.288	0.42	0.739701
Plscr1	Prevotellaceae_NK3B31_group_Gn	0.266494	0.42	0.739701
C3	Lachnospiraceae_NK4A136_group_Gp	0.264497	0.42	0.739701
Adora2b	Lachnospiraceae_Unc_Gp	0.25867	0.42	0.739701
Muribaculaceae_Gn	Ghr	0.204871	0.42	0.739701
Fcer1g	Lbp	0.204474	0.42	0.739701
Adora2b	Prevotellaceae_NK3B31_group_Gn	0.173146	0.42	0.739701
Ghr	Adora2b	0.17003	0.42	0.739701
Dnase1l3	Reg3g	0.166995	0.42	0.739701
Parabacteroides_Gn	Lachnospiraceae_NK4A136_group_Gp	0.137274	0.42	0.739701
Alox5	Lachnospiraceae_Unc_Gp	-0.109961	0.42	0.739701
Saa1	C2cd4b	-0.114712	0.42	0.739701
Akkermansia_Gn	Gastranaerophilales_Gn	-0.118856	0.42	0.739701
Ghr	Monoglobus_Gp	-0.121903	0.42	0.739701
Bifidobacterium_Gp	Colidextribacter_Gn	-0.126651	0.42	0.739701
Tgfb1	Enterobacteriaceae_Unc_Gn	-0.131508	0.42	0.739701
Dubosiella_Gp	Prevotellaceae_UCG.001_Gn	-0.135622	0.42	0.739701
Fcer1g	Pdgfa	-0.157903	0.42	0.739701
Muribaculaceae_Gn	Monoglobus_Gp	-0.185338	0.42	0.739701
Bacteroides_Gn	Dnase1l3	-0.189268	0.42	0.739701
Oscillibacter_Gn	Serpinb9	-0.190289	0.42	0.739701
Prevotellaceae_NK3B31_group_Gn	Adora1	-0.196382	0.42	0.739701
Candidatus_Saccharimonas_Gp	Nupr1	-0.205046	0.42	0.739701
Lbp	Tnfrsf11a	-0.310768	0.42	0.739701
Muribaculaceae_Gn	Pdgfa	0.304166	0.44	0.754651
Muribaculaceae_Gn	Tgfb1	0.258189	0.44	0.754651
Helicobacter_Gn	Ptges	0.253706	0.44	0.754651
Bacteroides_Gn	Monoglobus_Gp	0.253061	0.44	0.754651
Muribaculum_Gn	Oscillibacter_Gn	0.247069	0.44	0.754651
Dubosiella_Gp	Lbp	0.241315	0.44	0.754651
C2cd4b	Adora1	0.205638	0.44	0.754651
Muribaculaceae_Gn	Lachnospiraceae_NK4A136_group_Gp	0.167417	0.44	0.754651
Muribaculaceae_Gn	Candidatus_Saccharimonas_Gp	0.150893	0.44	0.754651
Turicibacter_Gp	Ido1	0.138281	0.44	0.754651
Sod2	Prevotellaceae_UCG.001_Gn	0.132401	0.44	0.754651
Parabacteroides_Gn	Monoglobus_Gp	0.12575	0.44	0.754651
Plscr1	C2cd4b	-0.0609672	0.44	0.754651
RF39_Gp	C2cd4a	-0.115574	0.44	0.754651
Selenos	Colidextribacter_Gn	-0.144168	0.44	0.754651
Faecalibaculum_Gp	Alistipes_Gn	-0.15059	0.44	0.754651
Alox5	Monoglobus_Gp	-0.156123	0.44	0.754651
Pparg	Muribaculum_Gn	-0.156982	0.44	0.754651
Clostridia_UCG.014_Gp	Adora2b	-0.174543	0.44	0.754651
Reg3g	Rikenellaceae_RC9_gut_group_Gn	-0.175396	0.44	0.754651
Parabacteroides_Gn	Prevotellaceae_NK3B31_group_Gn	-0.199212	0.44	0.754651
Turicibacter_Gp	Oscillibacter_Gn	-0.201329	0.44	0.754651
Clostridia_UCG.014_Gp	Akkermansia_Gn	-0.217668	0.44	0.754651
Dnase1l3	Nupr1	-0.220338	0.44	0.754651
Turicibacter_Gp	Gastranaerophilales_Gn	-0.225282	0.44	0.754651
Prevotellaceae_UCG.001_Gn	C3	-0.238627	0.44	0.754651
Muribaculaceae_Gn	Adora1	-0.299193	0.44	0.754651
Nlrp6	Ext1	0.297446	0.46	0.768839
Reg3b	Faecalibaculum_Gp	0.229074	0.46	0.768839
Rikenellaceae_RC9_gut_group_Gn	Desulfovibrionaceae_Uncultured_Gn	0.225768	0.46	0.768839
Ghr	Parabacteroides_Gn	0.204513	0.46	0.768839
Saa3	Enterobacteriaceae_Unc_Gn	0.15757	0.46	0.768839
Rikenellaceae_RC9_gut_group_Gn	Tnfrsf11a	0.15554	0.46	0.768839
Bifidobacterium_Gp	Serpinb9	0.152585	0.46	0.768839
Bacteroides_Gn	Gastranaerophilales_Gn	0.123525	0.46	0.768839
Fcer1g	Tgfb2	0.105608	0.46	0.768839
Plscr1	Oscillibacter_Gn	0.101243	0.46	0.768839
Plscr1	Muribaculum_Gn	0.0810938	0.46	0.768839
Parasutterella_Gn	Dnase1l3	0.0669075	0.46	0.768839
Clostridia_UCG.014_Gp	Rikenellaceae_RC9_gut_group_Gn	0.0339947	0.46	0.768839
Bacteroides_Gn	Tgfb2	-0.0915017	0.46	0.768839
Sod2	Bifidobacterium_Gp	-0.120193	0.46	0.768839
Reg3g	Gastranaerophilales_Gn	-0.135486	0.46	0.768839
Faecalibaculum_Gp	Saa1	-0.164994	0.46	0.768839
Dubosiella_Gp	Ghr	-0.189127	0.46	0.768839
Alistipes_Gn	Tgfb2	-0.194807	0.46	0.768839
Clostridia_UCG.014_Gp	Prevotellaceae_NK3B31_group_Gn	-0.196395	0.46	0.768839
Faecalibaculum_Gp	Tnfrsf11a	-0.197473	0.46	0.768839
Lactobacillus_Gp	Adora2b	-0.205918	0.46	0.768839
Sod2	Oscillibacter_Gn	-0.209061	0.46	0.768839
Clostridia_UCG.014_Gp	Adora1	-0.225046	0.46	0.768839
Clostridia_UCG.014_Gp	Tgfb1	-0.227984	0.46	0.768839
C3	Adora1	-0.242859	0.46	0.768839
Plscr1	Bifidobacterium_Gp	-0.374196	0.46	0.768839
C2cd4a	C2cd4b	0.690686	0.48	0.787396
Reg3g	Clostridia_UCG.014_Gp	0.346355	0.48	0.787396
Monoglobus_Gp	Tgfb1	0.292157	0.48	0.787396
Lactobacillus_Gp	Clostridia_UCG.014_Gp	0.246913	0.48	0.787396
Muribaculaceae_Gn	Il20rb	0.240871	0.48	0.787396
Tnfrsf11a	Nupr1	0.225344	0.48	0.787396
Candidatus_Saccharimonas_Gp	Ido1	0.217302	0.48	0.787396
Faecalibaculum_Gp	Muribaculum_Gn	0.113414	0.48	0.787396
Tnfrsf11a	Ptges	0.109497	0.48	0.787396
Dnase1l3	Clostridium_sensu_stricto_1_Gp	0.0635957	0.48	0.787396
Oscillibacter_Gn	Tnfrsf11a	0.0408793	0.48	0.787396
RF39_Gp	Gastranaerophilales_Gn	-0.0920112	0.48	0.787396
Reg3g	Ptges	-0.111854	0.48	0.787396
Prevotellaceae_UCG.001_Gn	Pdgfa	-0.169414	0.48	0.787396
Lactobacillus_Gp	Saa1	-0.205712	0.48	0.787396
Nlrp6	Rikenella_Gn	-0.214271	0.48	0.787396
Akkermansia_Gn	Enterobacteriaceae_Unc_Gn	-0.21651	0.48	0.787396
Muribaculaceae_Gn	Akkermansia_Gn	-0.223102	0.48	0.787396
Fcer1g	Ext1	-0.228384	0.48	0.787396
Clostridium_sensu_stricto_1_Gp	Ptges	-0.364444	0.48	0.787396
Parabacteroides_Gn	Selenos	0.274794	0.5	0.79658
Parabacteroides_Gn	Adora2b	0.25255	0.5	0.79658
Parabacteroides_Gn	Tnfrsf11a	0.222914	0.5	0.79658
Nlrp6	Faecalibaculum_Gp	0.220477	0.5	0.79658
Il20rb	C2cd4a	0.210627	0.5	0.79658
Prevotellaceae_UCG.001_Gn	Enterobacteriaceae_Unc_Gn	0.208161	0.5	0.79658
Adora2b	C2cd4a	0.200188	0.5	0.79658
Serpinb9	Lachnospiraceae_Unc_Gp	0.192673	0.5	0.79658
Adora2b	Lachnospiraceae_NK4A136_group_Gp	0.191288	0.5	0.79658
Il20rb	Lachnospiraceae_Unc_Gp	0.188909	0.5	0.79658
Parabacteroides_Gn	C2cd4b	0.185195	0.5	0.79658
Faecalibaculum_Gp	Prevotellaceae_UCG.001_Gn	0.17549	0.5	0.79658
Ahcy	Il20rb	0.174913	0.5	0.79658
Rikenella_Gn	Ido1	0.171234	0.5	0.79658
Rikenella_Gn	Serpinb9	0.159578	0.5	0.79658
C2cd4a	Enterobacteriaceae_Unc_Gn	0.155474	0.5	0.79658
Candidatus_Saccharimonas_Gp	C2cd4a	0.138175	0.5	0.79658
Il20rb	Gastranaerophilales_Gn	0.136134	0.5	0.79658
Clostridium_sensu_stricto_1_Gp	Ido1	0.131076	0.5	0.79658
Il20rb	Lbp	0.114454	0.5	0.79658
Reg3g	Oscillibacter_Gn	-0.0410172	0.5	0.79658
Parasutterella_Gn	Helicobacter_Gn	-0.092234	0.5	0.79658
Sod2	RF39_Gp	-0.11544	0.5	0.79658
Bacteroides_Gn	Saa3	-0.134811	0.5	0.79658
Bacteroides_Gn	Rikenellaceae_RC9_gut_group_Gn	-0.138851	0.5	0.79658
Helicobacter_Gn	Fcer1g	-0.15206	0.5	0.79658
Dubosiella_Gp	Prevotellaceae_NK3B31_group_Gn	-0.161669	0.5	0.79658
Lactobacillus_Gp	Enterobacteriaceae_Unc_Gn	-0.175086	0.5	0.79658
Fcer1g	Monoglobus_Gp	-0.17758	0.5	0.79658
Nlrp6	Dnase1l3	-0.195254	0.5	0.79658
Candidatus_Saccharimonas_Gp	Lbp	-0.205246	0.5	0.79658
Candidatus_Saccharimonas_Gp	Pdgfa	-0.226067	0.5	0.79658
Bacteroides_Gn	Ghr	0.236646	0.52	0.801044
Prevotellaceae_UCG.001_Gn	Oscillibacter_Gn	0.224084	0.52	0.801044
Parasutterella_Gn	Reg3b	0.218666	0.52	0.801044
Ghr	Ext1	0.218267	0.52	0.801044
Helicobacter_Gn	Tgfb1	0.217768	0.52	0.801044
Ahcy	Alistipes_Gn	0.213532	0.52	0.801044
Adora2b	Gastranaerophilales_Gn	0.191648	0.52	0.801044
Turicibacter_Gp	Muribaculum_Gn	0.157072	0.52	0.801044
Prevotellaceae_UCG.001_Gn	Desulfovibrionaceae_Uncultured_Gn	0.149468	0.52	0.801044
Clostridia_UCG.014_Gp	Gastranaerophilales_Gn	0.109112	0.52	0.801044
Candidatus_Saccharimonas_Gp	Adora1	0.102467	0.52	0.801044
Fcer1g	Ido1	0.0909725	0.52	0.801044
Muribaculaceae_Gn	C3	0.0782753	0.52	0.801044
Rikenellaceae_RC9_gut_group_Gn	Adora2b	0.0677441	0.52	0.801044
Sod2	Clostridium_sensu_stricto_1_Gp	0.0484498	0.52	0.801044
Alox5	Prevotellaceae_UCG.001_Gn	-0.0519779	0.52	0.801044
Selenos	Enterobacteriaceae_Unc_Gn	-0.0653208	0.52	0.801044
Rikenellaceae_RC9_gut_group_Gn	RF39_Gp	-0.0904552	0.52	0.801044
Gastranaerophilales_Gn	Selenos	-0.104152	0.52	0.801044
Il20rb	Ido1	-0.115201	0.52	0.801044
Parabacteroides_Gn	C2cd4a	-0.140384	0.52	0.801044
Parabacteroides_Gn	Lachnospiraceae_Unc_Gp	-0.14365	0.52	0.801044
Ghr	C2cd4a	-0.147488	0.52	0.801044
Nlrp6	Bifidobacterium_Gp	-0.158117	0.52	0.801044
Reg3b	Monoglobus_Gp	-0.163999	0.52	0.801044
Ahcy	Helicobacter_Gn	-0.167441	0.52	0.801044
Alox5	Muribaculum_Gn	-0.188453	0.52	0.801044
Rikenellaceae_RC9_gut_group_Gn	C3	-0.192787	0.52	0.801044
Prevotellaceae_UCG.001_Gn	Tgfb2	-0.201258	0.52	0.801044
Plscr1	Candidatus_Saccharimonas_Gp	-0.201638	0.52	0.801044
Candidatus_Saccharimonas_Gp	Ext1	-0.202462	0.52	0.801044
Lactobacillus_Gp	Fcer1g	-0.209613	0.52	0.801044
Rikenellaceae_RC9_gut_group_Gn	Tgfb1	-0.209891	0.52	0.801044
Nlrp6	Lachnospiraceae_NK4A136_group_Gp	-0.22307	0.52	0.801044
Clostridia_UCG.014_Gp	Desulfovibrionaceae_Uncultured_Gn	-0.275437	0.52	0.801044
Muribaculaceae_Gn	C2cd4b	-0.277627	0.52	0.801044
Rikenellaceae_RC9_gut_group_Gn	C2cd4b	-0.365217	0.52	0.801044
Clostridium_sensu_stricto_1_Gp	Nupr1	-0.397822	0.52	0.801044
Alistipes_Gn	Pdgfa	0.324153	0.54	0.812755
Ptges	Colidextribacter_Gn	0.247952	0.54	0.812755
Ghr	Colidextribacter_Gn	0.240783	0.54	0.812755
Saa3	Prevotellaceae_UCG.001_Gn	0.236095	0.54	0.812755
Parabacteroides_Gn	C3	0.218082	0.54	0.812755
Nlrp6	C3	0.214244	0.54	0.812755
Muribaculaceae_Gn	Ext1	0.213217	0.54	0.812755
Ahcy	Ghr	0.181425	0.54	0.812755
Tnfrsf11a	C2cd4b	0.179532	0.54	0.812755
Saa1	C3	0.158208	0.54	0.812755
Helicobacter_Gn	Tgfb2	0.139829	0.54	0.812755
Dnase1l3	Clostridia_UCG.014_Gp	0.127042	0.54	0.812755
Il20rb	Oscillibacter_Gn	0.113301	0.54	0.812755
Desulfovibrionaceae_Uncultured_Gn	Serpinb9	0.106659	0.54	0.812755
Fcer1g	Lachnospiraceae_NK4A136_group_Gp	0.0854442	0.54	0.812755
Il20rb	Prevotellaceae_NK3B31_group_Gn	0.0702791	0.54	0.812755
Sod2	C2cd4b	-0.0101167	0.54	0.812755
Muribaculaceae_Gn	Ido1	-0.101623	0.54	0.812755
Plscr1	Monoglobus_Gp	-0.102673	0.54	0.812755
Dnase1l3	Tnfrsf11a	-0.112841	0.54	0.812755
Lactobacillus_Gp	Tnfrsf11a	-0.131251	0.54	0.812755
Pparg	Adora1	-0.142301	0.54	0.812755
Sod2	Helicobacter_Gn	-0.158829	0.54	0.812755
Ahcy	Gastranaerophilales_Gn	-0.167556	0.54	0.812755
Gastranaerophilales_Gn	Tgfb1	-0.205059	0.54	0.812755
Nlrp6	Clostridia_UCG.014_Gp	-0.237346	0.54	0.812755
Rikenellaceae_RC9_gut_group_Gn	Nupr1	-0.291158	0.54	0.812755
Nupr1	Serpinb9	0.256532	0.56	0.825312
RF39_Gp	Lachnospiraceae_Unc_Gp	0.201651	0.56	0.825312
Muribaculum_Gn	Rikenella_Gn	0.194722	0.56	0.825312
Parabacteroides_Gn	Ext1	0.169811	0.56	0.825312
Parabacteroides_Gn	Ido1	0.150743	0.56	0.825312
Adora2b	Monoglobus_Gp	0.140222	0.56	0.825312
Saa1	Adora2b	0.138505	0.56	0.825312
Lachnospiraceae_NK4A136_group_Gp	Enterobacteriaceae_Unc_Gn	0.131381	0.56	0.825312
Candidatus_Saccharimonas_Gp	Bifidobacterium_Gp	0.0770329	0.56	0.825312
Plscr1	Reg3b	0.0761255	0.56	0.825312
Saa1	Lbp	0.0749148	0.56	0.825312
Dnase1l3	Ghr	0.0701113	0.56	0.825312
Prevotellaceae_UCG.001_Gn	Il20rb	-0.0543786	0.56	0.825312
Tgfb1	Colidextribacter_Gn	-0.102294	0.56	0.825312
Ghr	Lachnospiraceae_Unc_Gp	-0.127161	0.56	0.825312
Dnase1l3	Alistipes_Gn	-0.131144	0.56	0.825312
Bacteroides_Gn	Bifidobacterium_Gp	-0.137044	0.56	0.825312
Pdgfa	Colidextribacter_Gn	-0.14181	0.56	0.825312
Alistipes_Gn	C2cd4a	-0.150867	0.56	0.825312
Saa1	Fcer1g	-0.155424	0.56	0.825312
Ahcy	Parabacteroides_Gn	-0.167119	0.56	0.825312
Ahcy	Oscillibacter_Gn	-0.204028	0.56	0.825312
Nlrp6	Desulfovibrionaceae_Uncultured_Gn	-0.237535	0.56	0.825312
Ghr	Nupr1	-0.251555	0.56	0.825312
Candidatus_Saccharimonas_Gp	Selenos	-0.26418	0.56	0.825312
Clostridia_UCG.014_Gp	Dubosiella_Gp	0.259187	0.58	0.833956
Monoglobus_Gp	Selenos	0.225275	0.58	0.833956
Alox5	Akkermansia_Gn	0.221009	0.58	0.833956
Bacteroides_Gn	Muribaculum_Gn	0.219033	0.58	0.833956
Candidatus_Saccharimonas_Gp	C3	0.16645	0.58	0.833956
Clostridia_UCG.014_Gp	Prevotellaceae_UCG.001_Gn	0.144674	0.58	0.833956
C2cd4a	Ido1	0.140846	0.58	0.833956
Ahcy	Dubosiella_Gp	0.135092	0.58	0.833956
Parasutterella_Gn	Clostridium_sensu_stricto_1_Gp	0.118354	0.58	0.833956
Ext1	Enterobacteriaceae_Unc_Gn	0.102315	0.58	0.833956
Ahcy	Faecalibaculum_Gp	0.0857686	0.58	0.833956
Sod2	Dubosiella_Gp	0.0852568	0.58	0.833956
Saa3	Akkermansia_Gn	0.0735037	0.58	0.833956
Faecalibaculum_Gp	Serpinb9	0.063066	0.58	0.833956
Plscr1	Saa3	-0.0553638	0.58	0.833956
Oscillibacter_Gn	Selenos	-0.0797951	0.58	0.833956
Prevotellaceae_NK3B31_group_Gn	Serpinb9	-0.0857296	0.58	0.833956
Faecalibaculum_Gp	Fcer1g	-0.105371	0.58	0.833956
Reg3b	Tgfb2	-0.123891	0.58	0.833956
Fcer1g	Enterobacteriaceae_Unc_Gn	-0.130769	0.58	0.833956
Lactobacillus_Gp	Monoglobus_Gp	-0.133916	0.58	0.833956
Ahcy	RF39_Gp	-0.138227	0.58	0.833956
Pparg	Rikenella_Gn	-0.143442	0.58	0.833956
Faecalibaculum_Gp	C3	-0.156072	0.58	0.833956
Gastranaerophilales_Gn	Prevotellaceae_NK3B31_group_Gn	-0.169002	0.58	0.833956
Prevotellaceae_UCG.001_Gn	Prevotellaceae_NK3B31_group_Gn	-0.169719	0.58	0.833956
Parasutterella_Gn	Il20rb	-0.1802	0.58	0.833956
Fcer1g	Tgfb1	-0.184415	0.58	0.833956
Oscillibacter_Gn	Monoglobus_Gp	-0.202448	0.58	0.833956
Clostridia_UCG.014_Gp	Tnfrsf11a	-0.237903	0.58	0.833956
Bacteroides_Gn	Clostridia_UCG.014_Gp	0.215021	0.6	0.848243
Bacteroides_Gn	C2cd4a	0.193055	0.6	0.848243
Ghr	Pdgfa	0.187779	0.6	0.848243
Pparg	Prevotellaceae_NK3B31_group_Gn	0.183607	0.6	0.848243
Pparg	Tgfb1	0.161327	0.6	0.848243
Dnase1l3	Reg3b	0.15636	0.6	0.848243
Saa3	Adora1	0.144488	0.6	0.848243
Saa3	Ghr	0.110612	0.6	0.848243
Candidatus_Saccharimonas_Gp	Fcer1g	0.103077	0.6	0.848243
Ptges	Tgfb2	0.055044	0.6	0.848243
Clostridium_sensu_stricto_1_Gp	Enterobacteriaceae_Unc_Gn	-0.0807166	0.6	0.848243
Ext1	Colidextribacter_Gn	-0.0869395	0.6	0.848243
RF39_Gp	Tgfb1	-0.0901641	0.6	0.848243
Akkermansia_Gn	Ptges	-0.0903776	0.6	0.848243
Reg3b	Rikenellaceae_RC9_gut_group_Gn	-0.162457	0.6	0.848243
Dnase1l3	Lachnospiraceae_Unc_Gp	-0.186034	0.6	0.848243
Pparg	Enterobacteriaceae_Unc_Gn	-0.190374	0.6	0.848243
Dnase1l3	RF39_Gp	-0.207683	0.6	0.848243
Pparg	Ghr	-0.219293	0.6	0.848243
Oscillibacter_Gn	Tgfb2	-0.328775	0.6	0.848243
Muribaculaceae_Gn	Lbp	-0.330452	0.6	0.848243
Pdgfa	Ptges	0.234387	0.62	0.859358
Clostridium_sensu_stricto_1_Gp	Muribaculum_Gn	0.186798	0.62	0.859358
Adora2b	Tnfrsf11a	0.183586	0.62	0.859358
Nlrp6	Saa3	0.181332	0.62	0.859358
Desulfovibrionaceae_Uncultured_Gn	Gastranaerophilales_Gn	0.145134	0.62	0.859358
Alox5	Ido1	0.101044	0.62	0.859358
Clostridia_UCG.014_Gp	Ido1	-0.0324994	0.62	0.859358
Helicobacter_Gn	Ido1	-0.0708223	0.62	0.859358
Ahcy	Ptges	-0.0974509	0.62	0.859358
Alox5	Colidextribacter_Gn	-0.0976421	0.62	0.859358
RF39_Gp	Ext1	-0.120867	0.62	0.859358
Plscr1	Prevotellaceae_UCG.001_Gn	-0.126358	0.62	0.859358
Turicibacter_Gp	Rikenellaceae_RC9_gut_group_Gn	-0.127547	0.62	0.859358
Pparg	Desulfovibrionaceae_Uncultured_Gn	-0.134123	0.62	0.859358
Parabacteroides_Gn	Ptges	-0.142809	0.62	0.859358
Clostridia_UCG.014_Gp	C2cd4a	-0.144377	0.62	0.859358
Clostridia_UCG.014_Gp	Rikenella_Gn	-0.150003	0.62	0.859358
Clostridia_UCG.014_Gp	Il20rb	-0.155879	0.62	0.859358
Rikenellaceae_RC9_gut_group_Gn	Ext1	-0.156773	0.62	0.859358
Oscillibacter_Gn	Ext1	-0.157294	0.62	0.859358
Tgfb1	Adora1	-0.185393	0.62	0.859358
Alistipes_Gn	Nupr1	-0.195778	0.62	0.859358
Plscr1	Dnase1l3	-0.215661	0.62	0.859358
Parasutterella_Gn	Enterobacteriaceae_Unc_Gn	-0.247086	0.62	0.859358
Bacteroides_Gn	Alox5	-0.266345	0.62	0.859358
Muribaculum_Gn	Adora2b	0.270713	0.64	0.874074
Alistipes_Gn	Ext1	0.238944	0.64	0.874074
Helicobacter_Gn	C3	0.17825	0.64	0.874074
Akkermansia_Gn	C3	0.164843	0.64	0.874074
Clostridia_UCG.014_Gp	Turicibacter_Gp	0.157409	0.64	0.874074
Plscr1	Desulfovibrionaceae_Uncultured_Gn	0.154686	0.64	0.874074
Rikenella_Gn	Prevotellaceae_NK3B31_group_Gn	0.089998	0.64	0.874074
Parabacteroides_Gn	Serpinb9	0.0797065	0.64	0.874074
Reg3g	Tgfb2	0.0447123	0.64	0.874074
RF39_Gp	Monoglobus_Gp	0.0354603	0.64	0.874074
Bifidobacterium_Gp	Adora2b	-0.0521814	0.64	0.874074
Lactobacillus_Gp	Tgfb1	-0.0929346	0.64	0.874074
Desulfovibrionaceae_Uncultured_Gn	Fcer1g	-0.095109	0.64	0.874074
Dubosiella_Gp	Ido1	-0.113198	0.64	0.874074
Tgfb1	Ido1	-0.125328	0.64	0.874074
Bifidobacterium_Gp	Fcer1g	-0.127277	0.64	0.874074
Lbp	Serpinb9	-0.135639	0.64	0.874074
Parabacteroides_Gn	Fcer1g	-0.15029	0.64	0.874074
Ext1	Adora1	-0.213003	0.64	0.874074
Alistipes_Gn	Tgfb1	0.221864	0.66	0.882326
Il20rb	Parabacteroides_Gn	0.175537	0.66	0.882326
Dubosiella_Gp	Adora1	0.166089	0.66	0.882326
Sod2	Ghr	0.163033	0.66	0.882326
Adora2b	Ext1	0.144797	0.66	0.882326
RF39_Gp	Tgfb2	0.127744	0.66	0.882326
Bifidobacterium_Gp	Adora1	0.124107	0.66	0.882326
Reg3b	Prevotellaceae_NK3B31_group_Gn	0.115546	0.66	0.882326
Sod2	Reg3b	0.0984988	0.66	0.882326
Lactobacillus_Gp	Lbp	0.0925276	0.66	0.882326
Bacteroides_Gn	Fcer1g	0.0766126	0.66	0.882326
Dnase1l3	C2cd4a	0.0757473	0.66	0.882326
Muribaculum_Gn	Helicobacter_Gn	0.0741394	0.66	0.882326
Prevotellaceae_UCG.001_Gn	Tnfrsf11a	0.0576266	0.66	0.882326
Dnase1l3	Saa1	0.0531502	0.66	0.882326
Akkermansia_Gn	Nupr1	-0.0171057	0.66	0.882326
Faecalibaculum_Gp	Parabacteroides_Gn	-0.0215184	0.66	0.882326
Parasutterella_Gn	Selenos	-0.0272016	0.66	0.882326
Turicibacter_Gp	Tgfb2	-0.0471768	0.66	0.882326
Ghr	Enterobacteriaceae_Unc_Gn	-0.0486804	0.66	0.882326
Reg3g	Colidextribacter_Gn	-0.070042	0.66	0.882326
Muribaculum_Gn	Pdgfa	-0.10598	0.66	0.882326
Saa3	Prevotellaceae_NK3B31_group_Gn	-0.112412	0.66	0.882326
C3	Colidextribacter_Gn	-0.11467	0.66	0.882326
Ahcy	Saa3	-0.1253	0.66	0.882326
Rikenellaceae_RC9_gut_group_Gn	Enterobacteriaceae_Unc_Gn	-0.150251	0.66	0.882326
Muribaculum_Gn	Ext1	-0.183434	0.66	0.882326
Parasutterella_Gn	C2cd4a	-0.232702	0.66	0.882326
Muribaculaceae_Gn	Rikenella_Gn	0.229423	0.68	0.887611
Parabacteroides_Gn	Pdgfa	0.172362	0.68	0.887611
Turicibacter_Gp	Lbp	0.148035	0.68	0.887611
Nlrp6	C2cd4a	0.147695	0.68	0.887611
Dubosiella_Gp	Fcer1g	0.130901	0.68	0.887611
Alistipes_Gn	Fcer1g	0.122648	0.68	0.887611
Nlrp6	Reg3g	0.112188	0.68	0.887611
Clostridium_sensu_stricto_1_Gp	Adora1	0.110769	0.68	0.887611
Nlrp6	Akkermansia_Gn	0.100805	0.68	0.887611
Reg3b	Akkermansia_Gn	0.0936769	0.68	0.887611
Nlrp6	Rikenellaceae_RC9_gut_group_Gn	0.0611382	0.68	0.887611
Adora2b	Enterobacteriaceae_Unc_Gn	0.0316025	0.68	0.887611
Serpinb9	Ido1	0.0260273	0.68	0.887611
Nupr1	Adora1	0.024778	0.68	0.887611
C2cd4b	Lachnospiraceae_Unc_Gp	0.00751476	0.68	0.887611
Ptges	Enterobacteriaceae_Unc_Gn	-0.0525954	0.68	0.887611
Adora2b	Ido1	-0.0788507	0.68	0.887611
Dnase1l3	Candidatus_Saccharimonas_Gp	-0.0828641	0.68	0.887611
Prevotellaceae_UCG.001_Gn	Lachnospiraceae_NK4A136_group_Gp	-0.0876091	0.68	0.887611
Reg3b	Oscillibacter_Gn	-0.0901813	0.68	0.887611
Clostridia_UCG.014_Gp	Lachnospiraceae_NK4A136_group_Gp	-0.0943449	0.68	0.887611
Desulfovibrionaceae_Uncultured_Gn	RF39_Gp	-0.114838	0.68	0.887611
Lactobacillus_Gp	Ido1	-0.124243	0.68	0.887611
Akkermansia_Gn	Tnfrsf11a	-0.138835	0.68	0.887611
Lbp	Lachnospiraceae_NK4A136_group_Gp	-0.144506	0.68	0.887611
Muribaculaceae_Gn	RF39_Gp	-0.145591	0.68	0.887611
Reg3g	Nupr1	-0.156838	0.68	0.887611
Oscillibacter_Gn	C3	-0.157572	0.68	0.887611
Lactobacillus_Gp	Ghr	-0.167602	0.68	0.887611
Parabacteroides_Gn	Oscillibacter_Gn	-0.203985	0.68	0.887611
Prevotellaceae_UCG.001_Gn	C2cd4b	-0.234812	0.68	0.887611
Muribaculum_Gn	C3	-0.254518	0.68	0.887611
Desulfovibrionaceae_Uncultured_Gn	Ptges	0.127792	0.7	0.893939
Candidatus_Saccharimonas_Gp	Enterobacteriaceae_Unc_Gn	0.113307	0.7	0.893939
Pparg	Reg3g	0.111452	0.7	0.893939
Reg3b	Enterobacteriaceae_Unc_Gn	0.101066	0.7	0.893939
Plscr1	Serpinb9	0.0991775	0.7	0.893939
Saa1	Lachnospiraceae_Unc_Gp	0.0541953	0.7	0.893939
Pparg	Rikenellaceae_RC9_gut_group_Gn	0.0392608	0.7	0.893939
Sod2	Candidatus_Saccharimonas_Gp	0.0343686	0.7	0.893939
Pparg	Monoglobus_Gp	-0.0245176	0.7	0.893939
Colidextribacter_Gn	Enterobacteriaceae_Unc_Gn	-0.0679996	0.7	0.893939
Reg3g	Monoglobus_Gp	-0.0859345	0.7	0.893939
Helicobacter_Gn	C2cd4a	-0.0893019	0.7	0.893939
Ahcy	Prevotellaceae_UCG.001_Gn	-0.0987882	0.7	0.893939
Ext1	Ido1	-0.100992	0.7	0.893939
Pparg	Dnase1l3	-0.103981	0.7	0.893939
RF39_Gp	Lbp	-0.104661	0.7	0.893939
Lactobacillus_Gp	Rikenellaceae_RC9_gut_group_Gn	-0.107997	0.7	0.893939
Rikenella_Gn	Adora1	-0.114085	0.7	0.893939
Oscillibacter_Gn	Tgfb1	-0.118637	0.7	0.893939
Clostridia_UCG.014_Gp	Saa1	-0.121729	0.7	0.893939
Candidatus_Saccharimonas_Gp	Lachnospiraceae_NK4A136_group_Gp	-0.121938	0.7	0.893939
Ahcy	Clostridium_sensu_stricto_1_Gp	-0.122138	0.7	0.893939
Parasutterella_Gn	Parabacteroides_Gn	-0.123317	0.7	0.893939
Pdgfa	Ido1	-0.129852	0.7	0.893939
Ghr	C3	-0.131547	0.7	0.893939
Plscr1	Lachnospiraceae_Unc_Gp	-0.133468	0.7	0.893939
Pparg	Clostridia_UCG.014_Gp	-0.195977	0.7	0.893939
Pparg	Lbp	-0.232344	0.7	0.893939
Candidatus_Saccharimonas_Gp	Tnfrsf11a	-0.239703	0.7	0.893939
Bifidobacterium_Gp	C2cd4a	-0.263811	0.7	0.893939
Monoglobus_Gp	C2cd4a	0.213823	0.72	0.901273
Monoglobus_Gp	Ptges	0.200359	0.72	0.901273
Prevotellaceae_UCG.001_Gn	Lbp	0.178763	0.72	0.901273
Saa3	Rikenellaceae_RC9_gut_group_Gn	0.151763	0.72	0.901273
Ghr	Tgfb1	0.100139	0.72	0.901273
Ahcy	Akkermansia_Gn	0.0896268	0.72	0.901273
Parasutterella_Gn	Tnfrsf11a	0.085568	0.72	0.901273
Muribaculum_Gn	Tnfrsf11a	0.0638426	0.72	0.901273
Alox5	Gastranaerophilales_Gn	0.063186	0.72	0.901273
Muribaculaceae_Gn	Dubosiella_Gp	0.0551503	0.72	0.901273
Ahcy	Candidatus_Saccharimonas_Gp	0.0512167	0.72	0.901273
Ghr	Prevotellaceae_NK3B31_group_Gn	0.0445904	0.72	0.901273
C2cd4a	Tgfb2	0.0221297	0.72	0.901273
Bacteroides_Gn	Parabacteroides_Gn	-0.0108897	0.72	0.901273
Reg3b	Lbp	-0.0242992	0.72	0.901273
Parasutterella_Gn	Clostridia_UCG.014_Gp	-0.0331896	0.72	0.901273
Muribaculaceae_Gn	Dnase1l3	-0.0409069	0.72	0.901273
Adora2b	Adora1	-0.0628105	0.72	0.901273
Saa3	Clostridia_UCG.014_Gp	-0.0725511	0.72	0.901273
Faecalibaculum_Gp	Enterobacteriaceae_Unc_Gn	-0.0750089	0.72	0.901273
Bifidobacterium_Gp	Oscillibacter_Gn	-0.0852636	0.72	0.901273
Dnase1l3	Prevotellaceae_NK3B31_group_Gn	-0.0932935	0.72	0.901273
Candidatus_Saccharimonas_Gp	Lachnospiraceae_Unc_Gp	-0.102953	0.72	0.901273
Parasutterella_Gn	Candidatus_Saccharimonas_Gp	-0.139517	0.72	0.901273
Alistipes_Gn	Ptges	-0.152981	0.72	0.901273
Pparg	Il20rb	-0.197677	0.72	0.901273
Bacteroides_Gn	Reg3g	-0.318912	0.72	0.901273
Clostridium_sensu_stricto_1_Gp	C2cd4a	-0.349499	0.72	0.901273
Bacteroides_Gn	Rikenella_Gn	0.178995	0.74	0.909583
Desulfovibrionaceae_Uncultured_Gn	Oscillibacter_Gn	0.166006	0.74	0.909583
Lachnospiraceae_NK4A136_group_Gp	Ido1	0.153089	0.74	0.909583
Il20rb	Adora2b	0.152987	0.74	0.909583
Prevotellaceae_NK3B31_group_Gn	Tnfrsf11a	0.150196	0.74	0.909583
Saa1	Parabacteroides_Gn	0.138869	0.74	0.909583
Il20rb	Monoglobus_Gp	0.122021	0.74	0.909583
Rikenellaceae_RC9_gut_group_Gn	Rikenella_Gn	0.0944768	0.74	0.909583
Nupr1	Enterobacteriaceae_Unc_Gn	0.0687207	0.74	0.909583
Alox5	Enterobacteriaceae_Unc_Gn	0.0625362	0.74	0.909583
Alistipes_Gn	Lbp	-0.00345044	0.74	0.909583
Faecalibaculum_Gp	Gastranaerophilales_Gn	-0.0409961	0.74	0.909583
Sod2	Monoglobus_Gp	-0.0418167	0.74	0.909583
Dubosiella_Gp	Gastranaerophilales_Gn	-0.0479318	0.74	0.909583
Il20rb	Adora1	-0.0555802	0.74	0.909583
Lactobacillus_Gp	Adora1	-0.0808732	0.74	0.909583
RF39_Gp	Pdgfa	-0.0895342	0.74	0.909583
Prevotellaceae_UCG.001_Gn	Colidextribacter_Gn	-0.109938	0.74	0.909583
Sod2	Gastranaerophilales_Gn	-0.111726	0.74	0.909583
Akkermansia_Gn	Selenos	-0.113238	0.74	0.909583
Oscillibacter_Gn	Ptges	-0.116177	0.74	0.909583
Muribaculaceae_Gn	Saa3	-0.118824	0.74	0.909583
Bacteroides_Gn	Dubosiella_Gp	-0.130495	0.74	0.909583
Clostridia_UCG.014_Gp	Oscillibacter_Gn	-0.159232	0.74	0.909583
Dnase1l3	Muribaculum_Gn	-0.183257	0.74	0.909583
Alistipes_Gn	C2cd4b	-0.213346	0.74	0.909583
Parasutterella_Gn	Oscillibacter_Gn	0.272721	0.76	0.915102
RF39_Gp	C3	0.203589	0.76	0.915102
Reg3g	Akkermansia_Gn	0.180113	0.76	0.915102
Bifidobacterium_Gp	Alistipes_Gn	0.159129	0.76	0.915102
Sod2	Parabacteroides_Gn	0.137706	0.76	0.915102
Helicobacter_Gn	Enterobacteriaceae_Unc_Gn	0.106136	0.76	0.915102
Alistipes_Gn	Adora2b	0.0986027	0.76	0.915102
Pparg	Ext1	0.0978275	0.76	0.915102
Bacteroides_Gn	Prevotellaceae_UCG.001_Gn	0.0917241	0.76	0.915102
Dnase1l3	Serpinb9	0.0818097	0.76	0.915102
Lactobacillus_Gp	Nupr1	0.0758202	0.76	0.915102
Lachnospiraceae_Unc_Gp	Tgfb2	0.0753153	0.76	0.915102
Prevotellaceae_NK3B31_group_Gn	Lachnospiraceae_NK4A136_group_Gp	0.0750918	0.76	0.915102
Bifidobacterium_Gp	Parabacteroides_Gn	0.0525987	0.76	0.915102
Dnase1l3	Lachnospiraceae_NK4A136_group_Gp	0.00669535	0.76	0.915102
Sod2	Akkermansia_Gn	-0.0426798	0.76	0.915102
Prevotellaceae_NK3B31_group_Gn	Tgfb2	-0.0617737	0.76	0.915102
Adora2b	Lbp	-0.0637525	0.76	0.915102
Ext1	Lachnospiraceae_Unc_Gp	-0.0694947	0.76	0.915102
C3	Ido1	-0.0760411	0.76	0.915102
Rikenellaceae_RC9_gut_group_Gn	Colidextribacter_Gn	-0.0784678	0.76	0.915102
Ahcy	Muribaculum_Gn	-0.0863819	0.76	0.915102
Rikenellaceae_RC9_gut_group_Gn	Pdgfa	-0.0886985	0.76	0.915102
Lactobacillus_Gp	Gastranaerophilales_Gn	-0.0887414	0.76	0.915102
Clostridia_UCG.014_Gp	Lachnospiraceae_Unc_Gp	-0.106341	0.76	0.915102
Pparg	Saa1	-0.121446	0.76	0.915102
Reg3b	Prevotellaceae_UCG.001_Gn	-0.128602	0.76	0.915102
Muribaculaceae_Gn	Fcer1g	-0.134304	0.76	0.915102
Muribaculaceae_Gn	Tgfb2	-0.168529	0.76	0.915102
Muribaculum_Gn	C2cd4a	-0.224898	0.76	0.915102
Adora2b	Tgfb1	0.177117	0.78	0.925956
Prevotellaceae_NK3B31_group_Gn	Ptges	0.148222	0.78	0.925956
Reg3b	Candidatus_Saccharimonas_Gp	0.133847	0.78	0.925956
C3	Lachnospiraceae_Unc_Gp	0.130651	0.78	0.925956
Akkermansia_Gn	Fcer1g	0.114711	0.78	0.925956
Fcer1g	Adora1	0.105204	0.78	0.925956
Bacteroides_Gn	Desulfovibrionaceae_Uncultured_Gn	0.0860174	0.78	0.925956
Dnase1l3	Faecalibaculum_Gp	0.0833613	0.78	0.925956
Plscr1	Dubosiella_Gp	0.0810574	0.78	0.925956
Akkermansia_Gn	Ext1	0.0784319	0.78	0.925956
Plscr1	Gastranaerophilales_Gn	0.06287	0.78	0.925956
Bifidobacterium_Gp	Saa1	0.060995	0.78	0.925956
Clostridia_UCG.014_Gp	Colidextribacter_Gn	0.0426224	0.78	0.925956
Akkermansia_Gn	Oscillibacter_Gn	0.0193551	0.78	0.925956
Muribaculaceae_Gn	Clostridia_UCG.014_Gp	0.000806754	0.78	0.925956
Reg3b	Muribaculum_Gn	-0.0514847	0.78	0.925956
Turicibacter_Gp	Enterobacteriaceae_Unc_Gn	-0.0562737	0.78	0.925956
Pparg	Prevotellaceae_UCG.001_Gn	-0.097316	0.78	0.925956
Ghr	Akkermansia_Gn	-0.0977582	0.78	0.925956
Bifidobacterium_Gp	Ptges	-0.168752	0.78	0.925956
Muribaculaceae_Gn	Reg3b	-0.189447	0.78	0.925956
Ext1	Ptges	0.251465	0.8	0.935271
Dubosiella_Gp	Muribaculum_Gn	0.137932	0.8	0.935271
Il20rb	Nupr1	0.13224	0.8	0.935271
Muribaculaceae_Gn	C2cd4a	0.127742	0.8	0.935271
Reg3g	Bifidobacterium_Gp	0.0964749	0.8	0.935271
Dubosiella_Gp	Rikenellaceae_RC9_gut_group_Gn	0.0922909	0.8	0.935271
Oscillibacter_Gn	Lachnospiraceae_NK4A136_group_Gp	0.0880318	0.8	0.935271
Lachnospiraceae_NK4A136_group_Gp	Adora1	0.0665298	0.8	0.935271
Rikenella_Gn	Gastranaerophilales_Gn	0.0642462	0.8	0.935271
Nlrp6	Saa1	0.0634174	0.8	0.935271
Parasutterella_Gn	Serpinb9	0.0143031	0.8	0.935271
Akkermansia_Gn	Tgfb2	0.00628988	0.8	0.935271
Dnase1l3	Fcer1g	-0.0266816	0.8	0.935271
Sod2	Adora2b	-0.0433665	0.8	0.935271
Akkermansia_Gn	Adora1	-0.0516272	0.8	0.935271
Oscillibacter_Gn	Pdgfa	-0.0637765	0.8	0.935271
Muribaculum_Gn	Colidextribacter_Gn	-0.0912797	0.8	0.935271
Faecalibaculum_Gp	Ido1	-0.096018	0.8	0.935271
Bifidobacterium_Gp	Ido1	-0.10028	0.8	0.935271
Prevotellaceae_NK3B31_group_Gn	Colidextribacter_Gn	-0.120352	0.8	0.935271
Il20rb	Akkermansia_Gn	-0.13894	0.8	0.935271
Dnase1l3	Prevotellaceae_UCG.001_Gn	-0.14536	0.8	0.935271
Gastranaerophilales_Gn	C3	-0.183346	0.8	0.935271
Bifidobacterium_Gp	Gastranaerophilales_Gn	0.196746	0.82	0.951114
Adora2b	Colidextribacter_Gn	0.089124	0.82	0.951114
Muribaculum_Gn	Enterobacteriaceae_Unc_Gn	0.0784557	0.82	0.951114
Pparg	Ido1	0.0614389	0.82	0.951114
Dnase1l3	Ido1	0.0577293	0.82	0.951114
Alox5	Oscillibacter_Gn	0.052987	0.82	0.951114
Clostridia_UCG.014_Gp	Monoglobus_Gp	0.0502305	0.82	0.951114
Muribaculum_Gn	Il20rb	-0.0191591	0.82	0.951114
Clostridium_sensu_stricto_1_Gp	Gastranaerophilales_Gn	-0.0262613	0.82	0.951114
Saa3	Ido1	-0.0396574	0.82	0.951114
Dnase1l3	Oscillibacter_Gn	-0.0886396	0.82	0.951114
Bacteroides_Gn	Prevotellaceae_NK3B31_group_Gn	-0.104849	0.82	0.951114
C3	Ptges	0.119494	0.84	0.958607
Prevotellaceae_NK3B31_group_Gn	Lachnospiraceae_Unc_Gp	0.0936222	0.84	0.958607
Saa1	C2cd4a	0.0921266	0.84	0.958607
Lactobacillus_Gp	Muribaculaceae_Gn	0.0910135	0.84	0.958607
Muribaculum_Gn	Selenos	0.0820224	0.84	0.958607
Nlrp6	Alistipes_Gn	0.0672538	0.84	0.958607
Nlrp6	Candidatus_Saccharimonas_Gp	0.066067	0.84	0.958607
Clostridia_UCG.014_Gp	Fcer1g	0.0509084	0.84	0.958607
Saa3	Gastranaerophilales_Gn	0.0321791	0.84	0.958607
Bacteroides_Gn	Nupr1	0.0282619	0.84	0.958607
Bacteroides_Gn	RF39_Gp	0.00622436	0.84	0.958607
Akkermansia_Gn	C2cd4b	-0.0145272	0.84	0.958607
Parabacteroides_Gn	Nupr1	-0.0193329	0.84	0.958607
RF39_Gp	Oscillibacter_Gn	-0.0208454	0.84	0.958607
Saa1	Akkermansia_Gn	-0.0452347	0.84	0.958607
Saa3	RF39_Gp	-0.063788	0.84	0.958607
Selenos	Lachnospiraceae_Unc_Gp	-0.0640097	0.84	0.958607
Lactobacillus_Gp	RF39_Gp	-0.0915651	0.84	0.958607
Rikenellaceae_RC9_gut_group_Gn	Serpinb9	-0.0923737	0.84	0.958607
Alox5	Rikenellaceae_RC9_gut_group_Gn	-0.0945453	0.84	0.958607
Bacteroides_Gn	Turicibacter_Gp	-0.0972035	0.84	0.958607
Fcer1g	Prevotellaceae_NK3B31_group_Gn	-0.0976928	0.84	0.958607
Reg3b	C2cd4a	-0.0989732	0.84	0.958607
Nlrp6	Gastranaerophilales_Gn	-0.100854	0.84	0.958607
Sod2	Clostridia_UCG.014_Gp	-0.162379	0.84	0.958607
Lachnospiraceae_Unc_Gp	Ido1	0.124142	0.86	0.96709
Prevotellaceae_NK3B31_group_Gn	C2cd4a	0.100325	0.86	0.96709
RF39_Gp	Colidextribacter_Gn	0.0489928	0.86	0.96709
Monoglobus_Gp	Tnfrsf11a	0.0422543	0.86	0.96709
Plscr1	Rikenella_Gn	0.040569	0.86	0.96709
Nlrp6	Alox5	0.0404548	0.86	0.96709
Rikenellaceae_RC9_gut_group_Gn	Helicobacter_Gn	0.0356649	0.86	0.96709
Pparg	Serpinb9	0.0349549	0.86	0.96709
Ahcy	Desulfovibrionaceae_Uncultured_Gn	0.00949566	0.86	0.96709
Akkermansia_Gn	Lbp	0.00543072	0.86	0.96709
Pdgfa	Enterobacteriaceae_Unc_Gn	-0.0139555	0.86	0.96709
Saa1	Prevotellaceae_NK3B31_group_Gn	-0.0154671	0.86	0.96709
Clostridia_UCG.014_Gp	Alistipes_Gn	-0.0181198	0.86	0.96709
Plscr1	Turicibacter_Gp	-0.0195777	0.86	0.96709
Ahcy	Monoglobus_Gp	-0.0280426	0.86	0.96709
Saa3	Fcer1g	-0.0347483	0.86	0.96709
Parabacteroides_Gn	Tgfb1	-0.0415397	0.86	0.96709
Desulfovibrionaceae_Uncultured_Gn	Akkermansia_Gn	-0.0496141	0.86	0.96709
Faecalibaculum_Gp	Adora1	-0.0669476	0.86	0.96709
Saa3	Candidatus_Saccharimonas_Gp	-0.0685609	0.86	0.96709
Rikenellaceae_RC9_gut_group_Gn	Fcer1g	-0.0755357	0.86	0.96709
Muribaculum_Gn	Fcer1g	-0.0926787	0.86	0.96709
Lbp	Ptges	-0.146576	0.86	0.96709
Plscr1	Fcer1g	0.0866832	0.88	0.984576
Gastranaerophilales_Gn	Lachnospiraceae_NK4A136_group_Gp	0.0478928	0.88	0.984576
Pparg	Alox5	0.0356153	0.88	0.984576
Serpinb9	Adora1	0.0240573	0.88	0.984576
Dnase1l3	Gastranaerophilales_Gn	-0.0537299	0.88	0.984576
Lbp	Adora1	-0.065233	0.88	0.984576
Bifidobacterium_Gp	Akkermansia_Gn	-0.0666054	0.88	0.984576
Nupr1	Tgfb2	-0.0713351	0.88	0.984576
Muribaculaceae_Gn	Desulfovibrionaceae_Uncultured_Gn	0.107687	0.9	0.992523
Bacteroides_Gn	Il20rb	0.0835903	0.9	0.992523
Helicobacter_Gn	Serpinb9	0.0697989	0.9	0.992523
Monoglobus_Gp	Serpinb9	0.0513392	0.9	0.992523
Muribaculaceae_Gn	Turicibacter_Gp	0.0508904	0.9	0.992523
Rikenellaceae_RC9_gut_group_Gn	Il20rb	0.0473703	0.9	0.992523
Fcer1g	C3	0.0415477	0.9	0.992523
Muribaculum_Gn	Lbp	0.0397173	0.9	0.992523
Rikenellaceae_RC9_gut_group_Gn	Selenos	0.024666	0.9	0.992523
Parasutterella_Gn	Reg3g	0.0151662	0.9	0.992523
Ahcy	Rikenella_Gn	0.00602968	0.9	0.992523
Dnase1l3	Akkermansia_Gn	-0.00484418	0.9	0.992523
Ahcy	Rikenellaceae_RC9_gut_group_Gn	-0.02434	0.9	0.992523
Plscr1	RF39_Gp	-0.0333954	0.9	0.992523
Parabacteroides_Gn	Colidextribacter_Gn	-0.0376751	0.9	0.992523
Sod2	Saa3	-0.0392186	0.9	0.992523
Clostridia_UCG.014_Gp	Ghr	-0.044379	0.9	0.992523
Candidatus_Saccharimonas_Gp	Tgfb1	-0.0596669	0.9	0.992523
Dnase1l3	Tgfb1	-0.0645569	0.9	0.992523
Saa3	Tgfb2	-0.0822611	0.9	0.992523
Bifidobacterium_Gp	RF39_Gp	-0.0852003	0.9	0.992523
RF39_Gp	Enterobacteriaceae_Unc_Gn	-0.163275	0.9	0.992523
Ahcy	Clostridia_UCG.014_Gp	-0.174656	0.9	0.992523
Parasutterella_Gn	Adora2b	0.0804277	0.92	1
Clostridium_sensu_stricto_1_Gp	Lbp	0.0606854	0.92	1
Bacteroides_Gn	Helicobacter_Gn	0.0209289	0.92	1
Nlrp6	RF39_Gp	0.0157037	0.92	1
Tnfrsf11a	Lachnospiraceae_Unc_Gp	0.0151577	0.92	1
Clostridium_sensu_stricto_1_Gp	Prevotellaceae_UCG.001_Gn	0.0125755	0.92	1
Parasutterella_Gn	Alistipes_Gn	0.0107056	0.92	1
Nlrp6	Serpinb9	0.00476565	0.92	1
Serpinb9	Colidextribacter_Gn	0.00420001	0.92	1
Lactobacillus_Gp	Akkermansia_Gn	0.00190161	0.92	1
Ghr	Serpinb9	0.00126596	0.92	1
Dubosiella_Gp	Oscillibacter_Gn	-0.00119474	0.92	1
Lactobacillus_Gp	Oscillibacter_Gn	-0.00357297	0.92	1
Reg3b	Bifidobacterium_Gp	-0.0100502	0.92	1
Bacteroides_Gn	Oscillibacter_Gn	-0.0139226	0.92	1
Muribaculaceae_Gn	Enterobacteriaceae_Unc_Gn	-0.10842	0.92	1
Dubosiella_Gp	C2cd4a	-0.118489	0.92	1
Plscr1	Lachnospiraceae_NK4A136_group_Gp	0.154432	0.94	1
Ahcy	C2cd4b	0.119841	0.94	1
Sod2	Rikenella_Gn	0.106148	0.94	1
Lactobacillus_Gp	Prevotellaceae_UCG.001_Gn	0.0945571	0.94	1
Plscr1	Akkermansia_Gn	0.0806279	0.94	1
Ahcy	Reg3b	0.048919	0.94	1
Clostridium_sensu_stricto_1_Gp	Alistipes_Gn	0.0404401	0.94	1
Bacteroides_Gn	Colidextribacter_Gn	0.0376587	0.94	1
Prevotellaceae_UCG.001_Gn	Selenos	0.0350728	0.94	1
Pparg	C3	0.026371	0.94	1
Parasutterella_Gn	Prevotellaceae_NK3B31_group_Gn	0.0128469	0.94	1
Sod2	Il20rb	-8.54792e-05	0.94	1
Pparg	Akkermansia_Gn	-0.00396295	0.94	1
Ahcy	Turicibacter_Gp	-0.00413127	0.94	1
Colidextribacter_Gn	Adora1	-0.00545829	0.94	1
Lactobacillus_Gp	C2cd4a	-0.00590266	0.94	1
Fcer1g	Ptges	-0.0201904	0.94	1
Pparg	Alistipes_Gn	-0.0224335	0.94	1
Tnfrsf11a	Colidextribacter_Gn	-0.0343627	0.94	1
Lbp	Prevotellaceae_NK3B31_group_Gn	-0.0353963	0.94	1
Plscr1	Helicobacter_Gn	-0.0429876	0.94	1
Adora2b	Tgfb2	-0.0456657	0.94	1
Prevotellaceae_NK3B31_group_Gn	Ido1	-0.0545785	0.94	1
Nlrp6	Oscillibacter_Gn	-0.0560484	0.94	1
Plscr1	Faecalibaculum_Gp	-0.120195	0.94	1
Muribaculaceae_Gn	Gastranaerophilales_Gn	-0.14114	0.94	1
Muribaculaceae_Gn	Nupr1	-0.152281	0.94	1
Akkermansia_Gn	Tgfb1	0.0932515	0.96	1
Sod2	Desulfovibrionaceae_Uncultured_Gn	0.0817734	0.96	1
Bacteroides_Gn	Lachnospiraceae_Unc_Gp	0.0776025	0.96	1
Alistipes_Gn	C3	0.0666507	0.96	1
Akkermansia_Gn	Pdgfa	0.0625032	0.96	1
Muribaculum_Gn	Desulfovibrionaceae_Uncultured_Gn	0.0571195	0.96	1
Tgfb1	Lachnospiraceae_Unc_Gp	0.0475524	0.96	1
RF39_Gp	Prevotellaceae_NK3B31_group_Gn	0.0300722	0.96	1
Faecalibaculum_Gp	Lbp	0.0163203	0.96	1
Nlrp6	Fcer1g	0.011771	0.96	1
Pdgfa	Lachnospiraceae_Unc_Gp	-0.00840812	0.96	1
Nlrp6	Muribaculum_Gn	-0.00901671	0.96	1
Reg3b	Clostridia_UCG.014_Gp	-0.0176054	0.96	1
RF39_Gp	Ido1	-0.0325011	0.96	1
Bifidobacterium_Gp	Il20rb	-0.0340742	0.96	1
Bacteroides_Gn	Enterobacteriaceae_Unc_Gn	-0.0551709	0.96	1
Plscr1	Clostridium_sensu_stricto_1_Gp	-0.0568911	0.96	1
Ahcy	Dnase1l3	-0.0803567	0.96	1
Bacteroides_Gn	Reg3b	-0.0854245	0.96	1
Candidatus_Saccharimonas_Gp	Ptges	-0.0942996	0.96	1
Candidatus_Saccharimonas_Gp	Tgfb2	0.132676	0.98	1
Ahcy	Lachnospiraceae_NK4A136_group_Gp	0.0913379	0.98	1
Pparg	Bifidobacterium_Gp	0.0693814	0.98	1
Reg3g	Prevotellaceae_NK3B31_group_Gn	0.0452938	0.98	1
Colidextribacter_Gn	Ido1	0.0443082	0.98	1
Il20rb	C3	0.0253977	0.98	1
Candidatus_Saccharimonas_Gp	Akkermansia_Gn	0.0242683	0.98	1
Lachnospiraceae_Unc_Gp	Adora1	0.0150451	0.98	1
Pparg	C2cd4a	0.012272	0.98	1
Muribaculum_Gn	Tgfb2	0.00731315	0.98	1
C2cd4b	Colidextribacter_Gn	-0.0162011	0.98	1
Reg3g	Lachnospiraceae_Unc_Gp	-0.0173917	0.98	1
Pparg	Parabacteroides_Gn	-0.023499	0.98	1
Nlrp6	Prevotellaceae_UCG.001_Gn	-0.0261212	0.98	1
Prevotellaceae_NK3B31_group_Gn	Enterobacteriaceae_Unc_Gn	-0.0301693	0.98	1
Il20rb	Tgfb2	-0.0370545	0.98	1
Bacteroides_Gn	Faecalibaculum_Gp	-0.0442798	0.98	1
Turicibacter_Gp	C2cd4a	-0.0503975	0.98	1
Gastranaerophilales_Gn	Serpinb9	-0.0509477	0.98	1
Clostridium_sensu_stricto_1_Gp	Tgfb2	-0.0583912	0.98	1
Plscr1	Parabacteroides_Gn	-0.0744857	0.98	1
Muribaculum_Gn	Serpinb9	-0.11645	0.98	1
Pparg	Pparg	1	1	1
Parasutterella_Gn	Parasutterella_Gn	1	1	1
Lactobacillus_Gp	Lactobacillus_Gp	1	1	1
Nlrp6	Nlrp6	1	1	1
Plscr1	Plscr1	1	1	1
Ahcy	Ahcy	1	1	1
Sod2	Sod2	1	1	1
Muribaculaceae_Gn	Muribaculaceae_Gn	1	1	1
Bacteroides_Gn	Bacteroides_Gn	1	1	1
Dnase1l3	Dnase1l3	1	1	1
Alox5	Alox5	1	1	1
Reg3g	Reg3g	1	1	1
Saa3	Saa3	1	1	1
Reg3b	Reg3b	1	1	1
Candidatus_Saccharimonas_Gp	Candidatus_Saccharimonas_Gp	1	1	1
Clostridia_UCG.014_Gp	Clostridia_UCG.014_Gp	1	1	1
Bifidobacterium_Gp	Bifidobacterium_Gp	1	1	1
Turicibacter_Gp	Turicibacter_Gp	1	1	1
Dubosiella_Gp	Dubosiella_Gp	1	1	1
Faecalibaculum_Gp	Faecalibaculum_Gp	1	1	1
Clostridium_sensu_stricto_1_Gp	Clostridium_sensu_stricto_1_Gp	1	1	1
Rikenellaceae_RC9_gut_group_Gn	Rikenellaceae_RC9_gut_group_Gn	1	1	1
Prevotellaceae_UCG.001_Gn	Prevotellaceae_UCG.001_Gn	1	1	1
Muribaculum_Gn	Muribaculum_Gn	1	1	1
Il20rb	Il20rb	1	1	1
Alistipes_Gn	Alistipes_Gn	1	1	1
Saa1	Saa1	1	1	1
Ghr	Ghr	1	1	1
Desulfovibrionaceae_Uncultured_Gn	Desulfovibrionaceae_Uncultured_Gn	1	1	1
Parabacteroides_Gn	Parabacteroides_Gn	1	1	1
Rikenella_Gn	Rikenella_Gn	1	1	1
Helicobacter_Gn	Helicobacter_Gn	1	1	1
Adora2b	Adora2b	1	1	1
Akkermansia_Gn	Akkermansia_Gn	1	1	1
RF39_Gp	RF39_Gp	1	1	1
Fcer1g	Fcer1g	1	1	1
Lbp	Lbp	1	1	1
Oscillibacter_Gn	Oscillibacter_Gn	1	1	1
Gastranaerophilales_Gn	Gastranaerophilales_Gn	1	1	1
Prevotellaceae_NK3B31_group_Gn	Prevotellaceae_NK3B31_group_Gn	1	1	1
Monoglobus_Gp	Monoglobus_Gp	1	1	1
C3	C3	1	1	1
Selenos	Selenos	1	1	1
Tnfrsf11a	Tnfrsf11a	1	1	1
Tgfb1	Tgfb1	1	1	1
Ext1	Ext1	1	1	1
Pdgfa	Pdgfa	1	1	1
C2cd4a	C2cd4a	1	1	1
C2cd4b	C2cd4b	1	1	1
Nupr1	Nupr1	1	1	1
Ptges	Ptges	1	1	1
Serpinb9	Serpinb9	1	1	1
Lachnospiraceae_NK4A136_group_Gp	Lachnospiraceae_NK4A136_group_Gp	1	1	1
Lachnospiraceae_Unc_Gp	Lachnospiraceae_Unc_Gp	1	1	1
Colidextribacter_Gn	Colidextribacter_Gn	1	1	1
Adora1	Adora1	1	1	1
Ido1	Ido1	1	1	1
Enterobacteriaceae_Unc_Gn	Enterobacteriaceae_Unc_Gn	1	1	1
Tgfb2	Tgfb2	1	1	1
Sod2	Lachnospiraceae_NK4A136_group_Gp	0.0471364	1	1
Saa3	Oscillibacter_Gn	0.0422896	1	1
Prevotellaceae_UCG.001_Gn	Serpinb9	0.0363798	1	1
Akkermansia_Gn	C2cd4a	0.0326231	1	1
Clostridium_sensu_stricto_1_Gp	Parabacteroides_Gn	0.0265189	1	1
Lactobacillus_Gp	Muribaculum_Gn	0.0228914	1	1
Desulfovibrionaceae_Uncultured_Gn	Ido1	0.0209621	1	1
Monoglobus_Gp	Adora1	0.0123396	1	1
Sod2	Turicibacter_Gp	0.0121017	1	1
Dnase1l3	Colidextribacter_Gn	0.0108512	1	1
Parasutterella_Gn	Akkermansia_Gn	-0.00452427	1	1
Desulfovibrionaceae_Uncultured_Gn	C2cd4a	-0.0144129	1	1
Lactobacillus_Gp	Serpinb9	-0.0197165	1	1
Muribaculum_Gn	Lachnospiraceae_NK4A136_group_Gp	-0.0333702	1	1
Bacteroides_Gn	Clostridium_sensu_stricto_1_Gp	-0.0442546	1	1
Rikenella_Gn	Oscillibacter_Gn	-0.0461629	1	1
Nlrp6	Ghr	-0.0482272	1	1
Alox5	Prevotellaceae_NK3B31_group_Gn	-0.0582374	1	1
Faecalibaculum_Gp	C2cd4a	-0.0696312	1	1
RF39_Gp	Adora1	-0.0809756	1	1
