# Supplementary material for: Evidence that the loss of colonic anti-microbial peptides may promote dysbiotic Gram-negative inflammaging-associated bacteria in aging mice
Source: Front Aging. 2024 Mar 4;5:1352299. doi: 10.3389/fragi.2024.1352299 (PMC10945560; doi:10.3389/fragi.2024.1352299)
Supplement: Supplementary file 9 [file DataSheet3.XLSX]

## Sheet: Up-Regulated Genes
Supplementary Data Sheet 3: Venn Diagram Up-Regulated Genes Between Mice Aging Groups
2v15	2v25	15v25	2v15|2v25	2v15|15v25	2v25|15v25	2v15|2v25|15v25
Slc17a2	Gm16287	Taf3	Ly6e	Cdk14	Svs4	Neat1
Mtcp1	Gm51990	Gm22540	Met	Gm12996	Svs5	Tsen54
Ppp1r26	Gm30525	Gm39467	Dcp1a	LOC118568403	Svs2	Slc1a5
Gm52134	Chst14	Syt7	Abcc3	Crocc2	Platr26	Larp1
Lrrc27	Adgrb3	Rtf1	Tmc4	Gm34249	Dmrta2	Gm51534
Gm44478	Gm11517	Upf3b	Dync1h1	LOC115487677	Snord21	Ankrd24
Gm15952	Tmem198	Snord3b3	Man2a2	Gm30322	Zbtb46	Nfib
C130036L24Rik	Gm40573	Luc7l3	Tmem94	Gm13194	Angptl1	0610040F04Rik
Neurl2	9430037G07Rik	Gm35851	Rrp12	Snord17	Gm23803	Sema4g
Adm	Foxe3	Nr6a1os	Alg1	1700102J08Rik	Gm21992	Pigr
Tprgl	A630089N07Rik	Ppp1r12a	Tmem35b	Chn1os3	BC018473	Sned1
Gm41404	Gm40469	4930502C15Rik	Spint1	Gm13790	Gnaz	Tspan5
AA388235	Gm46383	Dync1i2	Muc3	Gm30086	4930417H01Rik	Ddx39b
Ahcy	Ttc21a	Plcl2	Uggt1	Prickle2	Gm52306	Slc6a4
Gm33938	Qrfp	Srek1	H13	Cabp4	Cavin4	Sycn
Gm13430	Gata2	Kcnq1ot1	Impact	A230107N01Rik	Igfn1	Prr3
Ifit3b	Irx2	Chd7	Atp6v0a1	Gm36893	Gm30068	Mknk1
Plcl1	Nnat	C030005K06Rik	Atp1a1	Wdr66	Gm35437	B4galnt4
Gm13822	Zfp469	1810006J02Rik	Cdk20	Tgfb3	LOC118568571	Rhbdl1
Rad23b	Apobr	Nsrp1	Slc2a5	LOC115485926	1700016K05Rik	Npat
Adgb	Snai1	Htra1	Ddx28	LOC118567396	LOC118568595	Cox6a1
Trim6	Col6a3	Gm52816	Clptm1	Gm30141	Gm16685	Snhg17
Gm36090	Cpsf4l	Dcn	Abcb6	Rspo1	LOC118568604	Cabcoco1
H2az1	Olfr1372-ps1	Mpdz	Phka1		Hvcn1	Ttr
Gm46137	Gm4675	9130024F11Rik	Dnm1		Pde6a	Snhg16
Actr3	Xylt1	Slc35e2	Bambi		Gm40446	Hoxd4
Rftn1	9030204H09Rik	Iglc1	Rgs12		Gm35402	Tacc1
Tmem74b	Gm17057	Gm38651	Zfp428		Gm38978	Tspyl2
Fetub	Stard9	Gm40309	Ice2		LOC118568289	Slc39a13
H4c11	Zfp521	Cd79a	Hykk		Tgm4	Plk2
LOC118567711	Dnase2b	Ccdc191	Gm13648		D130020L05Rik	Tmem63b
Amigo2	Gspt2	Gm22299	Pot1b		Gm8940	Plk1
Gm30091	Spaca3	Bicc1	Angel1		Gsdma	Gm31774
Hmcn2	LOC118568117	Gm12923	Hk1		Gm41748	2810408B13Rik
Pknox2	Klk10	Gm35574	Scgb2b10		Gm33361	Arhgdig
Gm35883	Zfp133-ps	Ankhd1	9130410C08Rik		Csnk1a1	Dnah8
Gm5218	Efr3b	Igkc	Prrc2a		4933439K11Rik	Tti1
Gm32064	LOC115487644	Snora17	Mycbpap		Tcp11	Fbln1
Gm46195	Klk1b11	Trgc4	Fam161a		Gm39628	Ddrgk1
Prrt3	Col5a1	Brd3	Ckmt2		Gm30084	LOC118568531
Ccna1	LOC108167377	H2ac6	Itpr3		Gm24400	H2-M3
Gm10778	Gm34802	Gpc2	Lrat		Gm17508	Rusc2
Rprml	Gm40743	Flnc	Tep1		Asxl3	Dclre1c
Kcnh8	Gm32498	Kmt2c	Amotl1		Gm52253	Notch4
Tnnc1	Susd2	Gm33937	Lrp10		Defb45	Atp9a
Gm35149	Gm30799	Gm52871	Gm14295		Cage1	Gm51702
Gm10615	Gm31219	2310033P09Rik	Atp13a1		Svs1	Sass6
Rskr	Gm35582	Tmtc1	Zfp28		Gm46627	Scd2
Gm43568	Avpr2	Gm40564	4930522L14Rik		Gm36712	Scgb1b3
Gm31560	Galnt17	Mir6516	Itgb4		LOC115488002	Rasgrf2
Snora73a	Gm12977	Penk	Lamc1		LOC118568021	Rgs11
Susd3	Gm46404	Rbm25	Pear1		LOC115487891	Sox6
2610020C07Rik	Crtam	Plxnb3	Tedc2		Cp	Lime1
9530052C20Rik	Gm15694	Actg2	1110051M20Rik		Tas1r3	Psrc1
Fabp2	Cox6a2	Scarna17	Slc4a2		Gm33947	Zfp956
Gm40444	Gm16279	Phf20	Slc12a7		Chil6	Dennd3
1700003D09Rik	Gm32422	Parvg	Itga3		Ndnf	Wdr25
LOC115487878	Acsbg3	Bmp8a	Ctsz		Tfap2a	Ccdc107
2510003B16Rik	Gm6225	Upf2	Pigt		Slc22a13b	Rrbp1
Adipoq	LOC115485611	Tspyl3	Srebf1		Gm34863	Csrnp2
Gm16315	4930451G09Rik	Nudt10	Rbpms		Abcc2	Syn2
Kcnd3	Gm34700	Adat1	Prkcsh		Gm33272	Klk1
Zfp334	Gm29941	LOC118567607	Neurl1a		Vsig1	Fut11
Dstn	Zmynd15	Gm46060	Ppfia4		LOC118568610	Abcc6
LOC115490354	Aqp7	Gm30909	Adhfe1		Fgfr1	Tbc1d24
Gm40251	Gm33922	Thoc2	Cpa2		Pnmal1	Rrnad1
Sgca	Gm16217	Cacnb1	Abcb1a		Gper1	Rhov
Map1lc3b	Dmtn	Ccdc30	4932438H23Rik		Plekha4	Pcdh17
Tctex1d4	Gm33581	Gm35714	Syngr2		L3mbtl4	Ager
Tbx21	Apoo-ps	Gm46741	Slc34a2		Gm45918	Tube1
Zfp872	Gm35779	H2ac24	Man1b1		2900060B14Rik	Dpy19l1
Lmo1	Gm41343	Mark2	Mki67		Gm52392	Brip1
Fam71e1	Gm34872	Sorbs1	Plekho2		Sstr5	Serac1
Clec3b	Gm31704	Naa15	Cdhr2		Gm33595	Tmem63a
Bbs12	Gm14438	BC051142	Laptm5		Cd247	Coro1a
Gm46591	Gm52870	Cryab	Zfp763		Gm26808	Zfp944
H2-Bl	LOC118567333	LOC115490443	Fcgrt		Gm33023	Doc2g
1110028F11Rik	1700055D16Rik	G530011O06Rik_1	Gm27572		Gm52912	Dip2c
Akt3	Gm867	Sntb2	Il17rb		Gm30732	Huwe1
Ccdc141	Gm39682	Gm40922	Slc9a1		Podxl	8430430B14Rik
Lcp2	Gm50599	Adcy7	Sema3f		A630001G21Rik	Ccdc57
Faim2		Rp9	Ppm1l		Gm34589	Tle2
Cyp2u1		Mpp1	Gm50340		Ap3m2	Slc50a1
Pdyn		Adnp	Rgs19		Fbxo16	Hnf1aos1
Nus1		Pnisr	Scamp4		Morn3	Slc39a7
Car7		Gm30794	Cyp2c66		4921507P07Rik	Foxq1
Sirpa		Igf2bp1	Atp2a2		Gm41029	Fry
Gm38989		Lingo4	Hsp90b1		Ifi44	Znrf3
Gm34343		Plcb1	Slc12a8		Dmrta2os	Ccne1
Tmem95		Wdr33	Dcdc2a		H1f5	Cenph
B4galt2		Cdv3-ps	Itprip		LOC115490496	C4bp
Gm26944		Suz12	Fasn		Tmem183a	Gm41804
Elavl3		Faxc	Dot1l		Gm28609	Ptpn18
Cd86		Nmnat2	Fam234a		Smim1	D930048N14Rik
Mpp2		Gm32894	Rpn1		Lyzl4	Hic2
Galnt15		Cdc42ep3	Pak6		Snord35a	Slx4
Ppp2ca		LOC118568505	Shld3		C4bp-ps1	Xndc1
Fdx2		Gm41920	Fbl		Gm41640	Ecm1
LOC118568618		AW112010	Retsat		Gpihbp1	Tgfbr3l
Gm31734		LOC118568509	Cd300lf		Gm29733	Gm28913
LOC118568050		Sltm	Clcn2		Ugp2	Col20a1
Gm671		Gm10522	Cldn15		Nlrc3	Pcsk4
Tet1		1700049J03Rik	Nxn		Pbsn	Brca2
Gm52430		Gm34156	TrnL2		Gm39869	C3
Gal3st4		2510002D24Rik	Krt7		Gm52528	Get4
Asb2		Axl	Sdf2		Gm19461	Tceanc
Esrra		Brd4	Gm32540		Lrrd1	Lrig2
Gm27042		Thbd	Irx4		Svs3b	Gm36266
Tekt4		Tlr5	Muc3a		Gm45914	Syngr1
Smyd1		Gm31550	Igsf9		Gm4961	A030001D20Rik
Col9a3		Caskin1	Tecr		Oas1b	Gm52507
Gm36885		4930579G18Rik	Fdxacb1		Kcnk16	Irf3
LOC118568062		Gm30466	Myh14		Svs6	Fer1l4
a		Hif1a	8430429K09Rik		Ido2	Nlrp9b
Gm31475		Zfp874b	Letm1		Tmprss13	Coq8a
Tspear		Gm39770	Spint2		LOC118568191	Ppp4r1l-ps
Gm30692		Zfp770	Slc43a1		Svs3a	Spata2l
Gm5602		Arl9	Gpaa1		LOC118568567	Zkscan5
Slc7a2		Gm33009	Mterf1b		Gm32854	Ccdc114
Mir3473d		Gm46371	Eme1		LOC118568478	Aldh16a1
Cd160		Gm34472	Cnnm4		Gm26797	Lsr
Fcrl1		Rbp2	Gimap4		Gm32481	Fcamr
Tspoap1		Sytl4	Gas6		Plet1os	Kcnf1
Mest		Zbtb25	Ciz1		Pate4	Hsf4
4933405D12Rik		Ikzf5	Gpr19		Gm39859	Cacna1b
Slc9a7		LOC118567727	Ptgs1		Platr27	Adcy6
Exoc3l		Zfp526	Ano10		4933426B08Rik	1810019D21Rik
Gm32569		Rassf10	Slc22a18		Eif2s2	Ttl
Gm32910		H1f4	Dkkl1		D630045J12Rik	Urb1
Gm10499		Zc3h6	Os9		Selenok-ps1	Tm4sf5
Gm20760		Pdk4	St14		Eda2r	Kntc1
Rac1		Areg	Fam83h		Gm46555	Ggnbp2os
Tmsb4x		Tpm2	Kcnd1		Gm12643	Gm20379
Ccdc87		Fam13b	Zfp930		9530062K07Rik	Slc26a11
Clec4a1		Npas1	Tpbg		Reln	Hps3
Gm46868		Nat2	Ndufs2		Gm22581	Cyba
Rimklb		Gm14051	Plxnb2		Gm26008	Tmem53
Chst10		Nmt2	Gucy2c		Hoxd11	Slc38a6
Slc12a4		Rab27a	Psap		Gm41433	Nemp2
4930590J08Rik		Gm34315	Bard1		Gal3st2c	Gm31109
Gm8579		Scml4	Grn		Esr2	Unc5cl
Epha7		LOC118567891	4931413K12Rik		H2ac13	Safb2
Chmp3		Il12rb1	Amhr2		Arhgef33	Klhdc7a
A930011G23Rik		Gm42324	Dimt1		Gm38293	Hoga1
Abhd4		Gm31439	Palb2		Glipr1	Ghr
Lrp8os3		LOC118568479	A730017L22Rik		Rab36	Pcyt2
Gm10658		Kbtbd13	Ctsa		Rcsd1	Zfp141
Capn12		Gm44867	Zfp280c		Gm6607	Snhg15
Plcxd1		LOC118567885	9130023H24Rik		Nmb	Adamtsl4
Dpm1		S1pr4	Fam174c		2610318M16Rik	Haus6
6430710C18Rik		Gm39547	Atg2a		Islr2	Ephb4
Gm4755		Cep164	Gm15972		Gm7334	5830416I19Rik
4930558J18Rik		Zfp442	Lifr		A530072M11Rik	Atp2a3
Ghitm		Etohd2	Tmtc3		Man1c1	Brf1
Gm34657		Rif1	Gm33309		Rtkn2	Ror2
Zdhhc19		Hoxa13	Fzd5		9530002B09Rik	Accs
Gm16001		Snora78	Gamt		Gm38521	Tmem86b
Ywhae		Acbd3	Dscc1		Gm9922	Snx16
Fam171a2		Lag3	Neu2		LOC118568691	Tmx4
Lap3		Klhl35	Slc39a5		9230114K14Rik	Aoc2
H3c11		Ppic	Map4k1		9530003J23Rik	Ift80
Gm6623		Mtdh	Notch2		Milr1	Trim45
Emid1		Ncor1	Elovl1		Adgrg3	Wfs1
Gm33732		Gm38935	Gimap3		Gm52558	Mt1
Serinc4		Gm39715	Zfp385a		Gm46752	Gramd2
Snora7a		Lipo3	Tnfrsf23		Zfp189	Gm13594
Nanos3		Suv39h2	Susd1		1700102H20Rik	Eva1b
Gm39882		Gm30984	Prx		Gm10433	Tnk2
Actl6b		LOC118568495	Pigw		Prkcq	Mapk15
Gm4983		Myl9	9330162012Rik		Gm33162	Slc44a1
Gm39712		Cyp3a44	9030404E10Rik		0610039K10Rik	Tmem214
Grpel1		Fbxo47	Porcn		Gm36787	Sult1a1
Ccdc39		Gid4	Plec		Gm3636	Pou6f1
Ropn1l		Arl13b	Nfkbie		Lekr1	Tmem138
Cxcl12		Gm33051	Cyp4f41-ps		Avpr1b	Sting1
Snord4a		Nova2	Zfp94		Gm42085	Lyve1
Il18r1		LOC118567598	Asap3		A830049F12Rik	Tmc6
Krt90		Gm28809	Scap		Efcab15	Smim5
Gm40085		Gm40090	Glmn		Hk2	BC024139
Epm2a		Nlgn4l	1700028J19Rik		Kcnu1	Ccsap
Hsd17b1		Col3a1	Trib2		Gm35066	Igfbp5
Trgc1		Rab37	Myl6b		Tgfb2	Wdr5b
Mn1		Dlgap3	Rsph9		Gm29901	Gm40078
Gm30012		Ccdc13	Tmem182		Pram1	Vwf
Tomm6os		Socs5	Iars2		Gm52529	Jade3
Nupr1l		Fnip2	Klk1b4		2010110K18Rik	Lrrk2
Tmc1		Fam169a	Cfap126		Cacna1s	Nisch
Gm42029		D130037M23Rik	Akr1c21		Nhs	Gtf2i
LOC118567359		Mansc4	Rinl		4933412E12Rik	Asic1
Serpinb8		Vamp4	Gm41285		Itga4	Ahnak2
H2-Q9		Gm2447	Zfp658		Aldh1a3	Mtarc2
Gm33790		Gm40671	Cds1		Gm17330	Tbc1d17
Gm40843		Med19	Gstm1		LOC118567690	Bbof1
1700101I11Rik		Hnrnph3	Ypel1		Slc22a4	Gjb1
Rab7		Grid2ip	Gm35591		Shisal1	Gm10561
Pdgfrl		5033406O09Rik	Arhgef10		Glb1l3	9930012K11Rik
5830408C22Rik		Chd2	Zfp599		Gm52354	Ncmap
Gm36426		Gm39603	Cers6		Prkn	Slc7a8
Rhoa		Gm11802	Smkr-ps		Cpne7	Rbms3
LOC118568561		H3c3	Rab26os		Pbx4	A930013F10Rik
Dock10		Col1a2	D430001F17Rik		Pkhd1l1	AI507597
Gm7030		Mex3d	Plp1		Hopxos	Zfp281
Gm39687		Gm10614	Ubtd2		Mfsd13b	LOC115488789
1700102P08Rik		Gm52264	Msh5		Mroh7	Kcnk3
Ube2d3		Nr2c2	Disp2		4930503B20Rik	Hoxa2
Fbxl2		Acta2	Syp		LOC102639683	Ttc41
Gm15867		Tbc1d9	Zfp974		9230110K08Rik	Proser2
Dlk2		Gm30706	Clstn1		Gm22068	Snph
Bak1		Col4a2	Jaml		Gm26497	Rap1gapos
Slco1c1		Glt8d1	Rnf212		1600023N17Rik	Cfap74
4930506C21Rik		Ralbp1	Gm15441		Gm32497	Plxna3
LOC118567635		Il7	Fgr		Gm36677	Dclk3
Ppm1a		Foxn2	Arrb1		Gm7854	Nfkbid
Rflnb		2810410L24Rik	Gm46218		Gm34891	Zfp58
Pde7b		Rbm24	Gm16863		Afdn	Cnnm2
Tgtp1		Cwf19l2	Myom3		B930059L03Rik	Cfp
Gm39607		4933400F21Rik	Trim23		Gm2011	Atp11c
Art2b		Flt4	Dnmt3b		Fbxl21	Gm40572
Cyp4f15		Rgs14	C130046K22Rik		Zfp811	3000002C10Rik
Cyp2c23		Mir194-2	Prrt1		Gm29879	Hid1
Mir3092		6430590A07Rik	Dnajb13		C7	Gm16973
Tdrd1		Noct	Kcnq1		Myh10	Fam187b
Gm34213		Jak2	Gabre		Gm52119	Lefty1
Snord37		Tnks	Vwa3b		Gm40733	Alad
Ccnd1		Psip1	Stt3a		Zdhhc22	Cuta
Id3		Gm16892	Zfp947		Gm15834	P2rx4
Abtb2		Gm10209	2200002J24Rik		Derl3	Sae1
Gm36914		Gm30286	Yod1		Cacna1d	Tmem259
Tmem45a		Gm41408	6720468P15Rik		Asic3	Cyp2d37-ps
AI506816		Gm11346	Cpt1a		LOC118568593	Mapk11
Serp1		Scel	Zfp335os		Kirrel3os	Gm20605
Lrrc69		Ntan1	Muc2		LOC118568535	Gm16008
Gm5784		Gm13778	Gm34854		Gm33974	Map9
Gm51887		Tex38	Efemp2		Gm35612	Clcn4
Gm46329		Zbtb2	Ddx43		Thsd1	Piwil4
Gm52817		Uty	Npff		AI429214	Akap8l
Lmx1a		Nos2	LOC118567935		Gm42292	Snrnp70
Pcdhgb2		Dck	Plscr2		Gm31638	Gm41829
C530005A16Rik		Lin54	Pdia4		Slit1	Zscan12
Ap1ar		S100pbp	Sf3a2		C1rb	Prss53
Gm33636		Atpaf1	Clba1		Lst1	Hoxa4
Il4i1		Ror1	Ndufa8		Kif5c	Sv2c
Cfap57		2010204K13Rik	Gm12250		Col14a1	Egfl7
Gm30233		Gm33861	Gm51455		Gm38977	Fbxo10
Dnase1l3		Rab28	1700029I15Rik		9630028B13Rik	Smpx
Gm34705		Erlin1	Lurap1		Gm38725	Hoxa5
LOC118568220		Ppp2r3a	Cadm4		Fam20a	Gm12589
Tob1		Lat2	Hcst		1110020A21Rik	Hapln4
Hmgcl		Ido1	Slc9a9		Snora61	Arrdc1
Gm40302		Pcolce	C2cd4a		4931440P22Rik	Mia3
Rbakdn		Iqgap1	Uqcrc1		Gm30363	Arhgap45
Gm38529		Gm33444	Ccdc14		Gm41510	Exog
Fam71f1		Gm34963	Cd68		Serpinc1	Nefh
Olfr558		Zfp780b	Ogdhl		LOC118567400	Gm11767
AI467606		B230398E01Rik	Gbp8		Ltbp3	Cdk10
BC024063		LOC118568701	Ndufa1		Csf1	C920006O11Rik
Slc25a20		Ddx18	Atp10b		2410080I02Rik	Ptprc
Srxn1		Dkk3	Cd164l2		Lrrc24	Abhd11
Prkar1a		Gm16907	1810024B03Rik		Cyp2d11	Klhl8
Srms		Ifrd1	Gfi1b		Cdh5	Nr2f6
4930461G14Rik		Col1a1	Itgae		Gm46660	Ttll3
Mapk4		Gm3435	LOC118567604		D630003M21Rik	Gm15760
1700096J18Rik		Spindoc	Muc13		Apoc1	Hotairm1
5730405A17Rik		Jmjd1c	LOC118568594		LOC118567716	Vsig10l
Slc25a5		Gm15658	Dhcr7		Gm9901	4930447F24Rik
Atp1a2		Gm2895	Pgs1		C3ar1	Gm46687
Dgki		Gm39326	Fbxw5		Rnu7	5830454E08Rik
Rgsl1		Eef1e1	Nab2		Gm5475	Srpx2
Gm32643		LOC118568226	Slc18a1		Plaat5	St6galnac2
Jdp2		Gm46220	4632428C04Rik		Gm52879	Snora68
Gm6195		Il17re	Syt14		Ttc16	Pitpnc1
Casp7		Tdo2	Arid3a		Gm14488	Pbxip1
Cdkn2b		Tmem170b	Naip6		Arhgap23	Ndufb9
Gipc2		Fyb2	Homer3		Gm36447	Itgb7
C430014B12Rik		Gm26588	Psmd3		Xkrx	Cd37
LOC118567688		Adamts3	Tulp3		Gm34049	LOC118567589
5033403F01Rik		Utp18	Slc1a3		Pkd2l1	Sbf1
Grb2		LOC115486429	Ehd2		Gm41584	Gm15708
Gm34552		Gm35853	Usp5		Mab21l3	Gm17197
Cntn3		Thy1	Mss51		Gm28626	B230206L02Rik
Actg1		Gdpgp1	Efnb1		D330041H03Rik	3930402G23Rik
Myl12b		2010009K17Rik	Gm20337		LOC102640985	Pla2g4f
LOC118567643		B3galt6	Trpm4		Gm20149	Slc25a27
Cops3		Taf9	Nckap5		1810021M19Rik	Gp1ba
Gm30271		Crtac1	E230016M11Rik		Gimap5	Ptprf
Ube2v1		Ccdc96	Flnb		LOC118567609	Klhl15
H2al1m		Dynll1	Abhd12		Lca5l	Gm38970
Vdac1		Gm52128	Slc22a3		Gm6297	Gm38872
2310043M15Rik		Hmgn5	Ppp1r1b		Gm42456	Gm16174
Rgs9bp		Gm51544	Rnft2		Arx	Abcg5
Cfap77		Lbh	Cyp2d26		1110046J04Rik	Tmed3
Gm21814		Ube2w	Hgsnat		Gm39171	Dync2h1
Gm36073		Pdgfb	Shroom4		Samd4	Psmb4
Parvb		Fubp3	Amph		Gm31623	Zmym6
Gm36591		Hace1	0610040B10Rik		Gm5528	A530020G20Rik
Rab44		Gm38785	Zmynd12		Fam102a	Gm34194
Gm41025		Gm32275	Acaa2		Rerg	Sorl1
Slain2		1700122E12Rik	Zfp296		4933416M07Rik	Mterf1a
Ntf5		Irf4	Grm4		Nt5c1a	Ier5l
Naa60		Il23a	Rps6ka2		Gm32581	LOC118567821
Gm36819		Henmt1	Lmtk3		Gm7102	Ctsh
1700086L19Rik		Gm30067	Rasl12		Lmo2	Lnpk
Dgkz		Gata5	Gm30445		Gm3230	Chst12
Ccrl2		Gm42335	Gm35339		Usp6nl	Gm46609
Gm10130		Gm52103	Sort1		Gm5176	Gm41949
Calm3		LOC118568025	Timm50		Gm51873	Kiss1
Gm29899		Gm33583	Syngap1		Gm29868	LOC118567855
Gm15731		Igf2os	Rpn2		Snord13	Coro2b
Hesx1		Gm46266	Cacna1c		Srp9	Akap17a
Gde1		Gm27011	Il12rb2		Olfr78	Limk2
BB557941		Rragb	Gm35930		Chp2	Pald1
Rgs1		Zfp788	Fdft1		C1qc	Rad52
Ifngr2		Cnot7	Acp5		9330188P03Rik	Ltbr
Spi1		Mospd1	Agxt		Cox8b	Hdac10
Slc9a3r1		BC002059	Hexa		Ikzf4	Mtch1
Ccdc103		Gm41409	Tnfaip8l1		Tpm4	Snhg1
Col8a2		Tnrc6b	Adam1a		Celsr3	Zfp992
Ybx3		Ms4a15	Mamstr		Pgbd1	Cldn14
Gm31684		Bc1	Serinc3		Tbx2	Pisd-ps3
Snx3		LOC118568401	Gm52360		Ubb-ps	Mamdc4
Hsd17b4		Matn4	Spg7		Gm52709	Kidins220
Wsb2		Gm33436	Fmnl1		Gm13770	Slc27a3
Hey1		AI661453	Shh		Gm34086	Rab11fip5
Igsf6		Myh11	Itprid1		Vwa2	Gm40181
Ly6d		Eif4a2	Idh2		Gm30042	Fancm
BC005537		Klrd1	Map3k15		Ifitm5	Ttc30b
Irf6		Ccdc190	Gm12070		Tspan18	Heg1
Gm17396		Gjb4	Tspan4		Zmynd10	Urb2
Gm23969		Gm26550	Ppm1k		Wfikkn2	Gm11735
Ifi204		Gm40657	Krt19		Gm24424	Snord96a
Cited2		Gja1	Krt15		Kirrel	Hk1os
Plin1		Ngb	Gm46735		Tff3	Kcnk10
Cxcl10		P2rx2	Slc35a2		Zbtb16	Mira
Rdh12		Zcchc17	Copg1		Gm32872	Hnmt
Gm10244		Gm46803	A330001L22Rik		1700047A11Rik	2900093K20Rik
Ankmy1		Rsl1	Fev		Akr1c14	Fbxl22
Cyp2c65		Carf	Tmem131		Gm14853	Commd4
Nudt3		A130010J15Rik	Ptges		Ccdc148	Flt3l
Gm36768		Gm38618	Fanci		Gm24095	Rnu11
Gm30263		Gm39355	Zfp109		Col23a1	Hoxd13
Gm25926		D830031N03Rik	Wnt6		Ppp1r3c	Wfdc2
Mir24-2		Tmem30c	Adssl1		Plcd4	Abca7
Gsk3a		Gm38561	Vsir		Gm46093	LOC118567918
Cdc42		Rai14	Ndufb11		Apold1	Itpkb
Nrg2		4632427E13Rik	Pkdrej		Gm26698	Fzd9
Mir7057		Homer1	Slc13a2		Gm52400	Gm19437
Atrip-trex1		Wwp1	Aqp12		Gm24950	Paxbp1
Slc44a5		Nipbl	Gm31504		Gm37915	Naxd
Arntl		Gm35688	Hipk4		Cpxm1	Rab5if
A630001O12Rik		Gm16638	Tmbim6		Chodl	Slc27a2
Gm39608		Gm39513	Acadvl		Iglc3	Cphx1
Ppifos		Dysf	Gm41570		Mmrn2	Gm52385
Tslp		Gm40720	Nanos1		4930594C11Rik	Gm36220
Gm22442		Smad9	Adam15		Gm38509	Gm30139
LOC118568019		Ell2	Tex264		Cercam	2810408I11Rik
Gm35601		Gm6314	Plcb3		Cpeb1	Lpar2
Rab1a		Btbd11	LOC118567733		Crnn	Kbtbd3
Gm24494		Srrm2	Trib3		CN725425	Clec11a
Eif4g2		Mustn1	Aspa		Amy1	Pkia
Gm6288		Gm33398	Cck		LOC118567442	Snhg5
Ahcyl2		Trnp1	Pik3ip1		Gm16341	Mcm8
Ephb6		D130007C19Rik	H2-K1		Gm11266	Gprasp1
Gm38555		Auts2	Plekhf1		Gm32342	Hdgf
Tax1bp3		Gpr83	Dcst1		Gm46842	Fgf9
Gm34253		Gm38604	Daglb		Thrsp	Dancr
Spata33		Pim2	Lif		C4b	Fzd4
Gm38834		Dnaic1	Slc46a1		Nckap5l	Mrpl28
Dipk1c		Pcdhb11	Tsc2		Tmem71	Vsig2
Trbv13-3		4930483J18Rik	Urad		Gm30247	Gm1976
LOC118568057		Gp6	Fgl1		Trerf1	Pdzd4
Gm26448		LOC115486538	Gm46205		AW551984	4930520O04Rik
Prr5		Gm28364	Gm10638		Gm34820	Col7a1
LOC115487949		Osbp2	Ackr4		Dock4	Gm10791
Cd96		Gm52350	Serinc2		Mcpt1	Mrps34
B130024G19Rik		Fam117a	Gm5848		Gm15067	Cpsf1
Prelid3b		Ccdc38	Leng8		Ccdc162	Slc17a9
Zfp781		4930594M22Rik	Gabbr2		Hhipl2	Tmem150a
Dok4		Gm35388	Prr5l		LOC115490276	Afm
Gm3740		Gm40491	Megf11		Mir99ahg	Klhl23
Sox10		Ddx60	Etnk2		Bhlhb9	2210039B01Rik
Mapkapk2		Gm51568	Eif4g1		Gm52621	Gm17251
4930439A04Rik		Cops7b	Zfp286os		H2-DMb2	Sox9
Wdr89		Gbp9	Shisa5		LOC118568129	LOC118568244
Stxbp5l		Nynrin	Gm33460		Gm15246	Mmp7
Trpv2		Dbf4	Nupr1		Pheta2	Wwp2
Pth1r		Sec24d	Sec61a1		Percc1	H2-Ke6
Gm51871		Rasl2-9	Gm15927		LOC115487747	LOC118568353
LOC118568586		Yae1d1	Slc4a8		Pcdhb22	Cfap157
Rnasel		Gm31790	Dlat		Heatr9	Star
Gm6579		Stxbp6	Erbb3		Gm32287	Egfl8
Gm39210		Gm46406	Snd1		E030011O05Rik	Nbeal2
Pdcd6		Uox	Dnhd1		LOC108168762	Dpy19l3
Gm51903		Hbegf	Flvcr1		C1qtnf1	Fancb
Chrna10		Gm36693	Phlda2		Gm26725	Gm14321
Hoxd9		Timm8b	1700108F19Rik		Gm12238	2900052L18Rik
Svep1		Tent4b	LOC118568796		LOC118568652	Gm12536
Gm43837		Gm22146	Cyp2s1		Gm26534	Tgfb1
4833439L19Rik		Sdcbp	Gm40399		Cfap69	Cfb
Gm34353		Igkv1-117	Gm40636		Gm32058	Zscan20
Tifab		Gm12511	Zfp493		Syce3	Gm51770
Capzb		Stra6	Gm41516		Pcdhgb4	Gm15545
Lrrc75b		LOC118567497	Gapdhs		Gm15478	Gm35551
Gm30455		Acyp1	Ncf1		Klf1	Usp11
Jup		Chuk	Zfp39		Megf6	Prkcg
Iapp		Gm26704	Esam		Lyz1	Elfn2
Gm39193		Gm34908	Ces1g		Gm19582	Car15
Abhd15		Crk	Boll		Mroh2a	Cdh24
Ggta1		Zfand2a	Ubc		E130008D07Rik	Smbd1
Caprin1		Tead4	Gm51448		Ttpa	Ms4a10
Gm19705		4921507G05Rik	Itgax		A230072E10Rik	Inpp4b
LOC115488769		Plekha8	Ppp1r14c		Gjb5	1700066M21Rik
Gm51635		Saa1	9030025P20Rik		Zfp711	Pstpip1
LOC118567382		Mir6929	Iftap		Scg2	Papln
Arf6		Myrip	Csgalnact2		A430090L17Rik	Cdkl3
Glb1l2		Anxa13	Xlr3a		LOC118568539	Fam183b
6030442K20Rik		Hmgb1	Ddx54		Depdc7	Ptpru
Cdh11		Wbp2nl	Ccdc124		Gm21190	Gm33617
Gm30262		Fjx1	Nr1h2		D830035M03Rik	Slc39a2
Gm10432		Gm51928	Ddost		Mdrl	Lyl1
Smarca5-ps		Slc26a8	Rfx2		Naa20	B3gnt7
Gm28269		Tmem47	Gm12551		Gm36482	Anapc5
Cacnb2		Scyl2	Gm38882		Nr4a3	Gm39693
Slc6a8		Gm25640	Hspa2		Zc3h15	2700081O15Rik
Gm35572		2010010A06Rik	Mir17hg		Ankrd61	AU041133
Lrrc3		Lgals8	Aldh2		Efhd1	Gm52691
Gm46302		Kctd21	Gsap		Gm31645	Smim27
Gm1043		Gm46845	Pelp1		Gm9079	Msn
Gm39795		Heyl	Dhrsx		Syf2	Gm11240
Mir6362		Rab7b	Ifngr1		Gm15624	Slco3a1
Gm6598		Fam221a	Cacnb3		Mir3061	Angpt2
Gm10444		Mycn	Mlec		BC006965	Pdx1
Nptx1		Gm31522	Rab3b		Apoh	Gm14167
Trappc13		Wnt9a	2900089D17Rik		Gm40208	Rims2
Gnai2		Hars2	Gas2		Myo5a	Tmprss7
Gm12348		Gm42351	Sp5		Msln	Plch2
Gm30283		Bcl6	Zfp184		Plvap	C330026H20Rik
Gm40595		LOC118568085	BC025920		Spock2	Atp5d
Pfn3		Fgd2	Gm26685		Gm31157	Tecpr1
Lilrb4a		Loxl2	Nipa1		Gm41907	Zfp692
Gm22753		Ube2b	Cdyl2		5730480H06Rik	Tmem262
Gm36841		Atoh7	Sh3glb2		Atad3aos	Gm52305
Gm11832		Kif9	Rgn		Pcdhb17	Gm52138
4930405A21Rik		LOC118568058	Esr1		Gm52188	Rnf157
1700084E18Rik		Lipc	Tmed9		Gm32105	Cela1
Ankrd63		Dlgap5	Bmp8b		Ddo	Taz
Gm52683		Gm14541	Gm30961		Slc35d3	Gm50587
Med9os		Ly6c1	Ncln		Gm33454	Pogz
4930525G20Rik		Jchain	Fcer1g		Sv2a	LOC118568317
Ywhah		Pla2g2d	Krt36		Gm34583	Gm12701
Gm20522		Ddx24	Gm29998		Gls2	Gm31349
Hoxb3os		Banf2os	Tcn2		Meox1	Gss
Themis2		Mto1	Lrg1		Gm39022	Tab1
Gm40660		Eid1	Dhrs3		Bcas3os1	Klhl3
Actb		Uchl1	Cabp1		Npb	Larp4b
Nadk		Mettl24	Gm15860		LOC118568202	Fmo1
Eif5a		Bod1l	Got2		Iqck	Soat2
Larp1b		0610009B22Rik	E330011O21Rik		Fgf2	Dync1i1
1700067K01Rik		Ypel2	Gm21370		Mir7013	Gpx7
Rcor1		Inmt	Por		Fam71f2	Gm38639
Efhd2		2810030D12Rik	Dusp4		Nefl	Cfap20dc
Klhl10		Abhd17b	H2ac19		Gm39442	Frmd6
Vash1		Gm50598	Actr6		Gm46202	Fryl
Ttc26		H3c14	2410002F23Rik		Dnah11	Syt13
Gm38514		1500011B03Rik	E130215H24Rik		Gm16386	Tmem51os1
Slc5a10		LOC118567509	Mfsd2b		Gm8149	LOC118568744
Gm3924		Obi1	Fkbp14		Gm52213	4930524J08Rik
Spag7		Mthfsl	Nkg7		Mtarc1	Maats1
Gm3363		Rbl2	Ano9		Gm51914	Zfp934
Trappc3		H1f3	Zfp52		Gm46032	Gm31834
Pafah2		Gm34828	Tapbp		Gm52174	1700110K17Rik
Pard3bos1		Gm52118	Hbb-bt		Thsd7a	Gm46914
Akr1c19		Mis18a	Gm36856		Fscn2	Trim30a
Lsm8		A130051J06Rik	Clpb		Ccl3	Gm11769
St3gal4		Phf13	Ptgfrn		Gm32276	LOC115489596
Ipcef1		A230045G11Rik	Gm10509		Abi2	Spon1
Tmcc3		Akap7	Gm30456		Habp2	Pik3ap1
Sec23b		Krt12	Gm11723		Nes	Npepl1
Epb41l2		4930526L06Rik	Gzma		Gm51701	A330023F24Rik
Vps4a		Gm39717	Rnasek		Gm4956	Nme1
Gm6750		LOC118568532	Tns1		Tasl	Gm16124
Gm13165		Hnf4g	Snrnp200		Mst1	Zfp595
Gm7972		Klhl6	Surf4		Gm17250	Hoxa11os
Pou2af1		Morc1	Map2		Dnah10	Dct
Gsdmc4		LOC118568214	Baiap2l2		LOC118567544	Lat
Pgm2		Uvrag	Adora1		Ren1	H4c2
Cycs		G630025P09Rik	Stt3b		Eaf2	Derl2
Vps4b		Wdr70	Nucb1		1700012D14Rik	Stx19
LOC118568007		Taf6l	Cherp		Krt4	H4c14
Atp6v1e1		Ahsa2	Spry4		LOC118567857	Gm36317
Tcim		Ablim3	Wnt5b		Gm15816	Tmod4
Arpin		Mast1	LOC118567399		Stac3	Gm52129
Sgk2		LOC118568152	Wdr78		Insm2	Rab3d
Tspyl1		Prex2	Pex6		Vash2	Mprip
Rap1gds1		Gm33315	Myo7b		Crmp1	Resp18
Cebpg		Emp3	Sptbn4		A930007I19Rik	Slc37a2
Kif4		Ugt1a6b	Ackr3		1500035N22Rik	Dbn1
Spryd7		Gm40032	Rcor2		Gm41098	Casp14
Pgrmc1		Lmo4	Gm34845		Gm26901	Anapc2
Etfa		Gm41308	Gvin-ps1		Dnah17	Prpsap1
Dyrk1b		Gm45986	P4hb		A430010J10Rik	Mms19
Rab11a		Ccr1	Eif3b		Gm31402	D630024D03Rik
Cdkn1a		Ppp1r12b	1810062G17Rik		Gm13199	Otub1
Psmc6		Gm16938	AI463170		Ccdc136	Chml
Pdlim5		Trdmt1	Gm33666		Baat	Zfp108
Pls1		Myo15	Gask1b		Ackr2	Gm32715
Mboat1		Gm15446	Gck		Bcl6b	Col11a2
Nek2		Gm13707	Nolc1		Gm52861	Slc35b2
Lsm14b		Sec22c	Ms4a18		Htra3	Sema6b
Cap1		Ddias	Lrfn1		Gm33710	Gm5481
Sh3d19		Gata3	Tspan8		Gm5108	Cyp2d13
St13		Idi1	Gm22009		LOC118568664	Tmem238
Mtch2		Gm31881	1700123M08Rik		Mir7051	Gm15663
Acad11		Cytip	Trpm5		Atp7b	Rgs10
Csnk2b		Zp2	Depdc1a		Slc10a1	Snora65
Plekha2		4930511M06Rik	Zfp69		Ighg2b	Slc26a6
Coa7		Scoc	P2rx3		4930502E09Rik	Obscn
Ctss		Prkaa2	Golga7b		Lin7b	Omd
Golga7		Mir1946b	Drc3		Gm34590	9530018F02Rik
Sp2		LOC118568496	2610507B11Rik		Gm2423	4933407K13Rik
Cd151		Fam107a	Cdcp1		Chrna4	L3hypdh
Arhgef15		Irak4	Gm32719		Hrct1	Gm33335
Mecom		Ccdc90b	Gng13		LOC118568741	Ccnl2
Rnf44		Serpinh1	6720489N17Rik		Efhc1	Zfp473
Ubfd1		Rbp1	Apeh		Snord99	Gm30054
Slc25a13		Foxf1	Gm51898		Irgc1	Phf2os1
Cldn23		Ift122	Tmem132c		LOC118568146	Chrnb1
Pcdhga9		Gm40443	Tjp3		Gm42056	Aplp2
Slc51b		Nek1	Gbp7		A430105J06Rik	Fgf12
Isca1		Npffr1	Panct2		Gm52285	Dynlt1c
Smagp		Snord52	Gm12829		Snord123	Spaca6
Mcfd2		Ccdc73	Kank4		Gm15889	LOC118567441
Sirt2		Serpinb1c	Mir3064		Gm42007	Ccdc171
BC005624		Mir7036b	Gm36208		Gm2885	Cavin2
Ccdc85c		Zcchc18	Pkp3		Gm40448	Safb
H2-T3		Nfe2l3	Gm3052		Gm35934	Gm36117
Unc50		Gm36013	Atf7ip2		Gldc	Klhl36
Pnp		Iffo1	Wdr54		Jcad	Gm15331
Slc25a48		Pmaip1	Slc12a2		Loxl1	Prmt1
Eif1ax		Gm14393	Yif1b		Mx2	Mrgpre
Lmo7		Cep57	Smoc1		Bbs10	Thbs4
Rmrp		Oip5os1	Zbtb3		Gm39520	Ptprd
Ptpn9		Bgn	Ssbp4		Hamp2	Syne4
Akt1		Myo1g	Rab42		Muc16	Rnf180
Ubald1		Bnip3	Gm36355		1700055D18Rik	Eml5
Mideas		Rnf183	Slc6a12		Col6a5	1810013A23Rik
Epb41l3		Osbpl3	5730409E04Rik		Pygm	Eif5
Adap1		Gm44504	Gpr55		Actl9	Bscl2
Adprm		Gm11992	Mroh6		Shd	Gm52731
Ugt1a7c		n-TCgca52	9330182O14Rik		G0s2	Pnpla1
Pja1		Trim80	A630072M18Rik		LOC118567772	Wdr47
Dhx32		Pyroxd1	Zfp647		Dnaaf4	Cdk5rap3
Sdc3		Gm29944	Gm16867		Gm20636	Gm32703
Ablim1		Pls3	2810039B14Rik		Cep170	Acaa1a
1110059E24Rik		Cacybp	5430440P10Rik		Plac8l1	Dzip3
Slc25a24		Gm39035	LOC118568224		Slc22a29	Mfsd4b4
Ksr1		Gm16206	Kcnj11		Rab3il1	Sec62
Aurka		Slc47a1	Lbp		Gm16897	Snora31
Fth1		Etnppl	Gimap8		Pigz	Son
Acnat1		4930482G09Rik	Cdc42bpb		Gm12474	Itga2b
Atp6v1c1		Sdhaf3	Mirc35hg		Tnnc2	Fndc8
Med11		Gm1070	Cspg5		C430049B03Rik	Creb3l1
Ttc22		Gm31214	Grina		A930015D03Rik	Gstt2
Rnf38		Kctd7	Spata1		Snora43	Supt5
Rap2c		Gm41305	Bcap31		R74862	Eif3d
Opa3		Pde1c	Tmem151a		Adamts7	Arhgap6
Tbk1		Alox12	Rasl11a		Sla	Tvp23a
Josd1		Gm36520	Gm41259		Gm6083	Gm32738
Txnip		Krt80	5830433I10Rik		Gm51998	Rrp1
Nr1h4		Vti1b	Slc38a10		Gm31242	Zfp287
Plekhm3		Gatm	Gm44026		LOC118567405	Cirbp
Lactb		Rxfp4	Arhgap22		Zfp433	Gm46967
Sgk1		Msantd2	Stpg1		Gm52481	Gm41756
H2bc4		Rab33a	4930432K21Rik		Mat1a	Cox4i1
Fmr1		4930512B01Rik	Edaradd		Gm23301	Nudc
Atad1		Gm5643	Fv1		Zc4h2	Gnrh1
Uba2		Gm33214	Zfp128		Phf3	5330438D12Rik
Rbm45		Metap2	Prkcb		Snorc	B230208H11Rik
Steap4		Sstr2	Gm15541		Spns3	Snai3
Gm5512		Ccng1	Rtl8b		Lrrc14b	Tmem50a
Gm15564		Lysmd3	Gm14439		Il2rb	Tigd4
Kif3b		Gm34189	Gm33280		Gm13986	Tbx6
Mep1a		Pnrc1	Naaladl1		Snora70	9930021J03Rik
Maoa		Ube2g1	Sytl3		9330154J02Rik	Renbp
Slc39a4		Gm22973	Tnfrsf1a		Gm51605	Gm40454
Mindy3		Tfe3	Tmem154		Gm38880	Gm40096
Prap1		Nrxn2	Gm16845		Oacyl	Gm36864
Eif4ebp2		LOC118568753	Tpsb2		Mir378a	Kcne2
Rnf10		Odf2l	Gm41003		Sdk2	Gm10451
Gm1965		Sh2d4b	Gm42274		Gm23370	4930556M19Rik
Tstd3		Coa5	Gm41448		Plau	Lca5
Auh		LOC101056015	Srcap		Gm52059	Gm17149
Actr2		Trim56	Tnfrsf19		Cd300lg	Cd63
Zmiz1		Depdc1b	Terc		Gm30246	Rimbp2
Mtx2		Xaf1	Gm6793		Septin3	Ctrl
Foxo3		Rnf11	LOC115489366		Gm13562	Gm15638
Ccdc88b		Pdcd10	Emc10		A930019D19Rik	Drc1
Cyp4f14		Ddr2	9230112J17Rik		Gm30622	LOC118567670
Tmem43		Gm36301	Dad1		Lims2	Pde2a
Uqcrc2		Dus4l	Samd5		LOC118567741	Fads2
Stk24		Apbb1	Usp43		Ggn	Eif4g3
Tgds		Gm12227	Aprt		Gm43380	Uqcc3
Mvb12b		Gm28857	Sdc1		Rnu2-10	LOC118568020
Xdh		Gm34292	Gm38952		H2bc7	Gm46289
Prss30		Ccl25	Pmm1		H2ac12	Neb
Lgmn		Ccdc80	4930429B21Rik		Gm33247	Gm39000
Gm5424		LOC118567453	Gm47112		LOC118568702	Lrrc73
Ceacam20		Plcxd2	Gm30603		Gm32940	Arhgef17
Rbm48		Slf1	Gbf1		Gm43653	9430060I03Rik
Cfap52		Reg1	Sfn		Gm39584	H3c1
Btbd3		Gm35732	Fam83c		Brd3os	Gm38499
LOC630077		Gm13889	Cyp11a1		Gm15420	Foxn1
Mep1b		Tubgcp4	Ces1f		AI662270	Dnal1
Zfp710		Cmtr1	Appbp2os		Gm32702	Gm32819
Itpka		Mex3b	Cep250		Gm32708	Fam110b
Sec24a		Dnajc24	Cd3d		Vtcn1	Art5
Dio1		Rap1a	Dclk2		Gfra1	Slit2
Vaultrc5		Gm26202	Camkk1		Itgb2l	Cdk3
Gm52620		Gm19391	Spsb1		Gm38482	LOC115487194
Hibch		AA543186	Idh3g		Fam209	Ppox
Kitl		Gm20346	Cib1		Xcl1	Ilkap
Erich1		Gm36595	Ptbp1		Gm43868	Sptbn5
Bpnt1		Tert	Rarb		Lrrc32	Gm46382
Gm42151		Was	Nccrp1		Fam133b	Dipk1b
Lurap1l		Arl13a	Unc45a		Capn11	Ppan
Got1		Uts2	Kif19a		Gm9920	Mtss2
Ugdh		Tm2d1	AI182371		Adgra2	A230072C01Rik
Apol10a		Gm52834	Apobec2		Mecomos	S100a4
Stk17b		Haao	Trap1		Gm30254	Syde1
Pkd1		Fzd8	Hnrnpu		Gm14198	Ghrl
Pcnp		Nova1	Shank1		Gm52771	1600002D24Rik
Lysmd2		Frmd5	Plk5		9030607L20Rik	Ccn1
Wrnip1		Ly6k	Clic3		Gm4151	2610524H06Rik
Emp1		Wfdc15b	Wfdc3		Lrp3	Dok3
Gm40656		Gm52603	Ssc5d		Gm12248	Pcp4l1
Myl12a		Acat3	Adprhl1		Crygn	Tma7
Brpf3		Arrdc3	Tubg2		Ube2j1	Tulp2
Crlf2		Gm51431	Pcyox1		Btk	Comt
Bbc3		H4c9	4930412C18Rik		Aldh3b3	Tssk6
Enoph1		Tbc1d31	Gm15743		Gm46766	Tmem64
Apba3		Gosr1	Gm31434		Kif17	Ksr2
Haus5		Spidr	Akap1		Cast	Sec63
Ydjc		Klhl4	Sema4a		LOC118568115	Fam98c
Morc3		Gm30613	A430005L14Rik		AA465934	Gm46594
Ces2c		Gm38409	Banf1		G630018N14Rik	Abcg8
Ccnb1		Pof1b	Myh9		Gm17586	Azin2
Lrrc19		4930480K23Rik	LOC115487465		Gm52679	Gm51604
Aldoart2		Lyz2	Gstm6		LOC118567351	Cisd3
Mpst		Gpr155	Sil1		Gm46548	Kmt5c
Ift88		4930470B04Rik	Tst		Rasal3	Glg1
Akr1c18		4833438C02Rik	Fam131c		Prcd	Ciita
Aph1a		H2bc6	1700088E04Rik		Mmp23	Adh1
Galm		Tada2b	B3gnt3		Usp3	Rbm5
Gm34197		Gm40804	Eef1a1		Il4i1b	Mgam
Hs3st1		Gm30599	Wipf3		Gm572	LOC118568027
Ugt2b5		Evx1	Ctsb		4930439D14Rik	Ehmt2
Arg2		Map10	Tspan1		Fgf10	Gm36818
Nrep		Tspyl5	Gm40206		Gm31300	Rnf186
Pdlim7		Snap23	2810029C07Rik		Cthrc1	Gm46241
Slc25a17		Crot	Agpat5		Cxcr5	Capn3
Cbx2		Plat	Nckap1l		Gm4419	1500015A07Rik
Wfdc1		Zfp984	Smarca4		Gm32912	Gm15455
Plekha7		Pi4kb	Ece1		Gm9949	Dhx16
Pgam1		Marchf3	Il2rg		Wdr88	Gpx3
Prpsap2		Gm16116	Nomo1		Gm36198	Nudt11
Misp		Anln	AU040320		Akap5	BC065397
Nrgn		Gm36599	Degs2		Gm36033	Ppp1r14a
Pcyt1a		Gm34718	Nuggc		1700109H08Rik	4831440E17Rik
Car11		Ptprm	Ptpdc1		C1ql4	Dnah2
Mapre3		Ly6g6c	Pcnx		Gm46172	B3gnt4
Klhl28		Ctf1	Creb3		Arrdc4	Rassf2
Gtf2h3		Ermap	Bin2		LOC118567848	Cdk11b
Ints12		LOC115488553	A930038B10Rik		Speer4c	Zfp786
Pip4k2c		A430018G15Rik	Gnb2		Gm5922	Fam114a2
Ccdc9b		Afap1l2	Sptan1		Gm29753	Slc6a13
Septin5		Mtmr2	Cib3		Gm32039	Scnn1a
Lmbrd2		Chrm4	Nlrp6		LOC115489586	Tesmin
Tpgs2		Mettl3	LOC115489019		A830052D11Rik	Galt
Alas1		Serp2	Alas2		Gm36107	Zbtb20
Il15		Gnal	Dlc1		Tnfrsf8	Taco1os
Snap29		Gm35566	Ddr1		Prkd1	Ube2cbp
Spg20		Gm26316	Comp		Ccdc78	Raver1
Zfp420		Hoxd10	Rtl8a		Capg	Zfp82
Marcksl1-ps4		Dgkg	Tent5b		Gpc3	Ankrd17
Cx3cl1		Gm31901	Alg5		Trpc7	Gm33677
Vwa1		Clec5a	Cdhr5		Gm31679	Gm52351
Zyx		A1cf	Gm32717		9130213A22Rik	Sars
Lrif1		Tjp1	Otud1		Cdk5r1	Ckmt1
Nhsl1		9430065F17Rik	Lmcd1		Gm41526	Cubn
Gm42226		Atp6v0a4	Gfra3		Gm37292	Trmt61b
Car3		Ankra2	Agbl2		2010109A12Rik	Qsox1
Ppp1r1a		Stradb	Efcab12		Gm32673	C4a
Sft2d1		Tmem237	Slc25a1		Ecd	Spred3
Arfgap2		Cspp1	3110056K07Rik		Gm42326	Myg1
Ppm1j		Tubal3	Eid3		Tmem88	Zscan30
Gtpbp8		Fbxo48	Mvp		Micu3	St6galnac6
Psmd5		Gm35058	Adora2a		4930522P08Rik	Galnt10
Padi2		Hepacam	Abhd2		Psg26	Itih2
Vamp7		Rnf217	Slc9a8		Gm40320	AI837181
Foxred2		Spon2	Gm41432		Caln1	Ptprcap
Macrod2		Usp27x	D730005E14Rik		Ammecr1	Adrb2
Cdkn2d		Hus1	Sgpp2		Hes7	Maml2
Crbn		5730507C01Rik	Hoxb5		Ticam2	Pus7l
Myrfl		Rbfox3	P4htm		Gm14296	Zp1
Hoxa11		Gm31595	Rflna		Smim31	Gm41926
Hbp1		Ccr4	Smim24		Zap70	Hic1
Agfg1		Gm46098	Tmem116		Gm51891	Gm15848
Gm32261		Neto2	Psd4		Gm52698	Sun1
Arhgap9		Asic2	Wdr83		Gm32802	Bach2
Zfp54		Cd248	Gm51879		n-TDgtc14	Nt5c
Amacr		Pcdhgb5	LOC118567753		Myt1	Mt2
Klhl20		Adcy9	Tm9sf3		Fbxl3	Gm6978
Fzd1		Gm34771	Cfap65		Cngb1	Vps13d
Fmo5		Atcay	Gm39006		Ifitm1	Wbscr25
Ube2l6		Gm52568	Plcd1		TrnY	Armcx5
Particl		Mfsd4b3-ps	Fam20c		LOC118567765	Sh3bgrl3
Chdh		Hdgfl3	Mrpl38		Pten	Macc1
Nebl		Cblb	2810454H06Rik		Scarna10	Nudt1
Gm52708		Flywch1	Wif1		Dkc1	H2bu2
Abhd3		Klrb1	Gm34755		Gm51458	Adig
2610528A11Rik		Zfp551	Cdca7l		2010103J01Rik	Gm20275
Decr2		LOC118567667	Smarcb1		Gm33695	Rps5
Tdg		C330007P06Rik	Yipf3		Nr1i3	Stab1
Gla		4930430F08Rik	Nin		Acsm3	Acot7
Fkrp		Fam76a	Rnps1		Ppp1r32	Pdlim4
Pkib		Col6a1	Cdt1		Gm9833	Atad5
Mtap		N4bp2	Mettl26		Aqp3	Arhgap30
Ankrd37		Jazf1	Gm41958		Axdnd1	Capn6
Sh3kbp1		Gm51646	Vat1		Prss41	Lemd2
Dnase1l2		Sh3rf1	Daam2		Rnase1	BC004004
Tmtc4		Csta2	Gm550		Tango2	Polr2e
Car4		Lgi4	Serpinb9		Hscb	Ftsj3
Gm51556		Gm11437	Gm16576		Tpmt	Gm31597
LOC115487892		Lrrc39	Aup1		Sdk1	Slc30a2
Fam122b		LOC118568331	2400006E01Rik		Zrsr2	Pecam1
Phospho1		Pde4b	Gm4924		Snord118	Prss32
LOC118568046		Id2	Umps		Srrm3	4833417C18Rik
Pxk		Sod3	Endod1		Spinkl	Itga10
Isx		Kif5b	Nectin3		Neu3	Cma1
Cth		1700010I14Rik	Glb1		2310067E19Rik	Tekt5
Nbl1		4933417D19Rik	Dym		Gm35696	Gm13420
Irak2		Map3k19	Il34		Gm36235	H1f1
Rcn2		Fkbp7	Itga7		G930009F23Rik	Pan2
Otc		BC049715	Ccdc102a		Nmi	Nsun7
Zfand6		A330069E16Rik	Erbb2		Gm32525	Pik3r2
Zfp383		Pxdc1	Cdc37		Phf14	Hoxd3
Ndc80		Lncppara	Mdh2		Gprc5c	Gm13498
Znhit3		Gm35380	Med24		Gm7931	TrnS2
Pspc1		Gm30136	Gm5141		Gm34294	Hspa5
Spata22		Lta	Exosc10		Asphd1	Cabin1
LOC118567734		Gm30554	Pigu		Acss3	Nexn
Tcf23		Gm41176	Cox7b		Ramp3	Klc3
Smad2		Tfg	Ces1d		Catsperz	Efhb
Tnfsf10		Gm41696	Myo1a		4930479H17Rik	Syt5
Ifit2		Gm38948	Gm41056		Ddit4l	Ccdc15
Ing3		Tacr2	Gpatch2		Ltbp1	Vps16
Gm46442		Tuft1	2210011K15Rik		Hsp90aa1	H4c17
Gm3776		Gm31847	Slc22a23		Gm4651	LOC118568397
Clic5		Ago2	Asl		Zmym5	Grhpr
Phf11b		Llph-ps1	Gm10109		Tcaf3	Zfp964
Car1		Zfp941	Gm11964		Clic4	7530428D23Rik
Lpl		Lxn	Tnfrsf11b		F630206G17Rik	Npc2
Fer		Zhx2	Stub1		Nfkbia	Fxyd4
Mier1		Gm38957	Anxa9		Gm32133	Rplp2
Prkg2		Gm33694	Gm26728		Bmp4	Mmp15
Lrrc56		LOC118568156	Mif		Gm40229	Rps26
Ribc1		Mcam	Ubr4		Rorb	Gm35312
Cfap299		Akap17b	Dennd5a		Gm13257	Cdh26
Themis3		Nudcd1	Sympk		Noxred1	LOC118568133
Gpr27		Gm40543	Mst1r		Ebf1	Stk11
Mcu		LOC118568784	Uba1		LOC118568265	Gm17669
Stard3nl		Trim34b	Galk1		Gm45977	H2bc18
Zfp943		Etaa1	Sema3b		Gm36917	Gm35117
Slc22a13		Zmat1	Cacna1e		Meioc	Abca1
Slc25a53		5033421B08Rik	Retreg2		Gm16016	LOC118567836
Trim30d		Gm35365	Smpd5		Gm41461	Pdlim3
Tmem243		Gm39272	Nelfe		Npy2r	Zfp808
Rab10		Kdm2b	Ube4b		Pde6g	Prss8
Rrp8		Scarna2	Ggt7		Nampt	LOC118567839
Sprr2a2		Pfkfb3	Trim28		Ascl1	Atp5e
Yeats4		Gm52147	Slc35c1		9230102K24Rik	Cd7
Coro2a		Hap1	Gm52561		Mir3098	5830428M24Rik
Ugt1a6a		Zfp37	Atp5g3		Gm50589	Arpc2
Igf2bp3		Pdcl	Pm20d2		Gm46732	Glb1l
Mtr		LOC118567423	Camk2a		Gabrp	Asb16
Spata2		Hivep2	Zc2hc1c		Cd200r3	Oga
Hrh1		Gm42378	Psmd2		Il12a	Sez6l2
Thumpd2		Gm47708	Pla2g3		Gm39885	Gm41598
Dusp14		Gm29892	Gpt		F630042J09Rik	Etv4
Npc1l1		Pnrc2	Nipal3		Gpr132	LOC114841036
Igsf11		Mx1	Mogs		Gm39853	Trmt1
Gm39913		Zc3hav1l	Pon2		Rwdd2a	Krtcap3
Ceacam12		Gm38500	Dennd2c		Gm49974	Zfp30
Gm33318		Cldn5	Dag1		LOC115489389	LOC118568508
Pde6d		Hspa12b	Apmap		Gm31363	Rem2
Btg3		Elk1	Plin4		Pcdhb16	2700054A10Rik
Pxdn		n-TEttc8	Pcdh18		Galr2	Gm20939
Gch1		Srpk3	Pde10a		Sval3	Mettl7a2
Ppl		Armcx4	Lars		Oas1h	Tmem234
E130311K13Rik		Gm36445	Jund		Ebf3	Gm31713
Epas1		Aebp1	Sparcl1		Asb14	Tmem40
2310001H17Rik		Ubd	Aoc1		Srpk2	Prrg4
Fzd10		Gm33945	Bsg		Gm46058	Scgb2b20
4833407H14Rik		Ube2v2	Scg3		Gm40010	Gm24265
Cog5		Gm13398	Hcfc1		Mpeg1	Ppy
Paqr8		Naa16	Kdm5c		Adamts16	Mpv17l2
Limk1		Map1a	Scrn2		Gm14827	D17H6S56E-5
Gnb4		Dusp6	Gm52687		Gm51937	Gm6654
Raf1		Gm33218	Mybl2		Cpt1c	Zfp459
Rybp		Gm26590	Golga2		Gm33984	E230001N04Rik
Msantd4		Gm52456	Naglu		Gm16712	Fbxw10
Ptprr		F2rl2	Tbcd		Pdpn	Tatdn1
Vav2		Il1rl2	Snord22		Abca14	Tfcp2l1
Ppp3cb		Net1	Crisp3		Zc3h12b	C1qtnf6
Rassf1		Gm52741	Snap25		Ramp2	Irs1
Gm11695		Gm12359	Ms4a7		Gm26891	Gm38905
LOC108168868		Lsm10	1700030J22Rik		Gm12743	Gm33548
Mppe1		Gm21284	Gpc6		Stkld1	A930024E05Rik
Slc25a22		Gm52310	Ociad1		Gm6277	Zfp993
Sprr2a1		Ptger1	LOC118568309		Btnl9	Kcnc3
Gm10145		Tmem263	Lpcat3		Pf4	Armc3
Lrrc49		Fmnl3	Cd274		Slc6a19	Cntd1
2310022A10Rik		LOC115488065	Sugt1		Gm51484	Synj2bp
3110082I17Rik		Gdap1l1	Kif26b		Aox2	Fut1
Cox20		6030458C11Rik	Gm46405		LOC115489601	Dpf3
Isoc1		Apom	Hsd17b10		Gm41814	Gm16143
Tmem252		LOC118567922	Herc2		Gm24620	Snapc4
Cdc23		Gm32853	Gm31536		Cep112	Gng7
Arl4d		Zfp729a	Spata21		Zxdb	Ptms
Yaf2		8430432A02Rik	Dnd1		Tmem108	Prss16
Zfp41		Scd3	Strip1		Cpn2	Rps4x
Oxsm		Mafb	Tufm		Galnt6os	Ces1b
Mrto4-ps2		Fam167b	Nlrc5		1700082M22Rik	4430402I18Rik
Gm16675		Fam168a	LOC115489886		Gm51278	Clk1
1810065E05Rik		Stxbp1	Rgs7bp		Tmsb15b1	Aspscr1
Vasn		Pkhd1	Kcnk7		Gm51907	Slc34a1
Airn		Rnd3	Ppp1r37		Gm52361	Prdm14
Mmp2		Sytl2	Zfp951		Cfap206	E030042O20Rik
Alpi		BC031361	Lrrtm1		LOC115487771	Rnf168
Palm		Ace2	Sgf29		Nemf	Klf4
Ceacam1		Ythdc2	Lor		Gm34451	Gm28523
Papss2		Tubb2a	Septin1		Gm36357	Gm38485
Dcaf6		4732491K20Rik	Trmt11		Majin	Plekhd1os
Btn1a1		Gm51821	Gm32234		Iglc2	Cped1
Slc35f5		Gm48952	6330549D23Rik		Chrna2	Lrrc45
Zbtb7c		Zc3h12c	Cluh		Fbxw15	Gm12059
Mthfs		Slu7	2500002B13Rik		Gm24927	Baiap3
Hsd3b7		A430088P11Rik	Vegfd		Gm46139	Cfap53
Hmgcll1		Nanp	Gm12258		Zeb2	Gm39167
Naif1		Atg12	Kcnb1		4921518K17Rik	Awat2
Cenpu		Creb3l3	1500004A13Rik		Cx3cr1	Klb
Zfp438		Gm39798	LOC118567381		Gm52096	Bckdha
Mark1		Gpr157	Lsmem2		Gm32655	H3c4
Rab43		Gm42023	Ephb2		Gm34917	Depp1
Col6a2		Gm40451	Kantr		Rnf146	Sspo
Cpeb2		Rit1	G6pc3		Gm52704	Vsig8
Tarsl2		Gm9237	Vars2		Pramel29	Mlxipl
Polh		Nox1	6330418K02Rik		Heatr4	Sgsm3
Stx1a		Umad1	Mars1		Ccr10	Dcdc2b
Pstpip2		Ppp1r16b	Ebi3		1700086P04Rik	Rgma
Gm36026		Gm31633	Drd3		Ankdd1b	Ttll11
Ablim2		0610010F05Rik	Vars		Olfr750	Cyp51
Lancl2		9330136K24Rik	Cxcl11		Gm16618	Gm23119
Cavin1		Mgll	Ppia		Msr1	Gm34821
Ikzf2		2700068H02Rik	Tmem174		Mir7079	Eva1a
Slc25a18		Arf4	Cyp3a11		Gm32336	Rps6ka6
Siglecf		Gm6829	Lrriq3		R3hdml	Rsrc2
Zfp783		H4c3	n-TGccc7		Gm46589	Slc12a5
Edn3		Gm46768	Ifitm2		Gm16104	Mvd
Bex1		Twistnb	Prxl2b		Gm35816	Ermn
Lhfpl2		Ctla2a	Tap2		Retreg1	Cap2
Grin3b		2900024J01Rik	Ilvbl		Bloc1s6os	Cnih2
Ier3		Gnpnat1	Prrg1		Vwa5b1	BC051019
Hsh2d		Klk8	Tbc1d10a		LOC115485682	Aph1c
Hif3a		Gm41368	Ppm1g		9230117E06Rik	Tnfrsf25
Pard6b		Celsr2	Ccs		Arhgap44	Tbc1d25
Spats1		Gm51543	Snrpa		Dyrk4	Naprt
Cd3e		Gm40476	Arhgap20os		Tmem269	Trabd2b
Pds5b		Cyp2e1	Lamp1		Gm34548	Gm31088
Gm38973		Blzf1	5430403G16Rik		Gm22208	Sgk3
Mgat4c		Dnajb6	Gm40258		4930451E10Rik	Satb2
Hoxd8		Cav2	Plekhb1		Gm52534	Zfp607b
Slco2a1		Tcp11l2	Sema3g		Smim40	Creb3l2
Upp1		Slc7a9	Ulk4		Ikzf1	Folr1
Kif20a		Tada1	Gm14206		Shoc1	Gm14322
Cmpk2		Ntn4	Scarb2		Gm32273	Fap
Omp		Tbkbp1	Slc4a9		Adgrl4	Gm35760
Clca4b		Apcdd1	E130102H24Rik		Nat8	Il20rb
1700030C10Rik		Tmem229b	Rsrp1		Cdhr4	Tnxb
Sstr1		Prrc2c	Dbil5		Gm40617	Gm46319
Slc10a2		Srgn	Grid2		Gm10814	Pih1d1
Zbtb26		Gm41450	Sigmar1		LOC118568400	Btc
Itprid2		E230013L22Rik	4930520E11Rik		Psors1c2	Gm10649
Pdgfc		Atp23	Sertad4		Snhg11	Gm46436
Il1rap		Mir6955	Tars2		Rasl10b	Tmem14a
Cib2		Zfp655	Iqcg		Hdc	Srrt
Cfap45		Dapp1	Gm51877		Stx11	9130001E16Rik
Gm11775		Ormdl1	Upf1		Gm3411	Gm31305
Hmx2		Sez6l	Ctsd		Il1a	Perm1
Gm20594		Golph3	Cdh1		Tdrd9	Gm36193
Gm33230		Ankrd7	1700003I22Rik		Adam23	Olfm1
Zfp820		Gm16183	LOC118568621		Tafa1	LOC115487097
TrnQ		Robo2	Chadl		Ncam1	Muc4
Wdpcp		Ppp1r3e	Cadm1		Gm46899	Tlr6
Tat		Rab30	Reep6		Gm33370	Cltb
Eif4e3		Ebag9	Arc		Gm38976	C330013E15Rik
Serpina3g		Eif3j2	Tm4sf4		Fli1	LOC118567552
Slc3a1		Gmcl1	Hspb7		Gm16351	Uba6
Xpc		Sugct	Smg1		9530080O11Rik	C230035I16Rik
4930455G09Rik		Rassf4	Usp19		Gm31201	Txnl1
Gm32856		Wdr19	Utp20		Fsip1	Gm52344
Fam220a		Ppp1r18	Spag4		n-TGacc1	Gm4035
Mab21l4		Apba1	Ddx25		Gm35028	Man2b1
Taf6		Exosc9	Polrmt		Gm29811	LOC118568205
Gm8909		Gm13470	Fbxo17		Gm15984	Gm38486
Wwtr1		Gm20257	Mfsd6		Gm39505	Slc37a1
Ccnj		Gm38998	Txn1		Gulo	2810403D21Rik
Rasl11b		Ighm	Gm8273		LOC118568423	Efnb3
Arhgap5		Car5b	Gm29948		B230344G16Rik	Catsperd
Cyp3a13		Cep57l1	Pdha1		Gm16062	Zfp456
Sqor		Map6	Gm29590		Ighg3	Pvt1
Kctd11		Dipk1a	Cd79b		Akap14	Carmil2
Slc8a1		Ccdc183	Ppp6r3		Slc18a2	Etaa1os
Gm7367		Clca1	LOC115487282		5730435O14Rik	Slc20a1
Rcn1		Zfp617	Notum		Abca8b	Bcan
Tnfsf13		Snord49a	Nefm		Gm41955	Zfp773
TrnG		Zfp667	Ndufa4		Them5	Ak1
Cdr2		Abhd18	Dlec1		Gm35658	Gnl1
Gm38972		Emcn	Smc1a		1700001G17Rik	Ndufs7
Rabl2		Barx2	Tnfaip2		Yjefn3	Mettl7a3
Bex2		Fam241a	Afg3l2		Gm38737	Gm41349
Rasal1		Ism2	Ino80dos		F13a1	Gm46901
Trim29		Gm40042	Tssk1		Podn	Bfar
Ssbp2		Slc22a5	LOC115487513		4930556N13Rik	LOC115489981
Slc51a		Gm46809	Pnpla3		Nox4	Gm35761
Tspan9		Gm36449	Cox5b		Gm16118	Krt18
Lrfn3		Hdac9	1700001J03Rik		Tmem211	Gm21297
Gm20056		Lyn	Armcx6		Gm31557	Rgs16
Lamtor3		A030010E16Rik	Ssr2		LOC118568318	1700054A03Rik
Gm35782		Gm36920	Abhd16a		Ugt2b1	Sord
Csrnp1		H1f2	Pik3r5		Ky	Ubn1
Sbk1		Adh6a	Rcn3		Gm41338	LOC118568094
Arl8a		Tgtp2	Dhdds		Ms4a1	Catsper4
Ccl5		Rab34	Rala		Igkv8-28	Mbnl1
Sdccag8		P4ha2	Gars		Ttbk1	Gm40260
Gm13067		Zmym1	Mrpl4		C730002L08Rik	Pappa2
Isg15		Lcorl	Gm10644		Gm36802	LOC118568381
Ccdc146		Trpm7	Igfbp3		Slfn10-ps	Tnfrsf11a
Riiad1		Plekhs1	Arhgef4		Hook1	Gm6644
Cd8a		2700012I20Rik	Gm10575		Gm46774	Lama4
Plscr4		Klhl41	Ltb4r2		Sfrp1	Ptgis
Gm40520		Rgs8	Gpr146		Gm40332	Sar1a
Tmem198b		LOC102632541	Mzf1		Gm39299	Gm36572
Unc79		Rmdn1	1700029J07Rik		Gm3775	Rps27rt
Proca1		Gm31473	Slfn5		Phkg1	Med16
Ugt1a1		Sytl5	Cdipt		H2-Q5	Cyp2c40
Tppp		Gpatch8	Selplg		Gm51782	3110070M22Rik
Trim47		Synm	1810008I18Rik		Crb2	Gm12830
Rnd2		Thap6	Ube2c		Gm46358	4930581F22Rik
Ube2d-ps		Tiam1	Cxcr4		Tcap	Gsto2
Zfp605		Gm15918	Syne3		Otoa	Gm51876
Slc46a3		LOC118567874	Atl1		Gm35364	Dyrk3
Trim43c		Gm15756	Acsf2		Rdh7	4933430I17Rik
Manea		Magef1	Stard4		Sec1	Tmem254a
Iba57		Nsg1	Gm46162		Cyp4x1	Gm14410
Ifit3		Plk4	Coro1c		Gm34764	Kcnh7
AB010352		Nkrf	Gm9903		P2ry10	Tmem17
Apbb2		LOC118567603	Gm39860		Medag	Gm4544
Gm2245		Tmem220	Slc11a1		Vtn	Calhm2
Gm31792		Pnliprp2	Tmem163		1700028K03Rik	Wfdc17
Cldn19		Zfp800	BC040756		Gm40169	Limd1
Ptpn4		Gm32379	Pgd		Gm42059	Mnx1
Epsti1		Septin7	Hyou1		Gm34162	Tagap
Prex1		Smap1	Tubgcp2		LOC118568635	LOC118568201
Gm32790		Naaa	Mfng		Colq	Zfp607a
Dcun1d3		Cnn1	Gpnmb		Gm4876	Clasrp
Matn2		Cnnm1	Sppl2a		Gm41866	Gm31423
Adcy2		Rslcan18	Limd2		Angptl2	Gm33655
St3gal1		Gm41608	Timp1		Pkd1l1	Col4a3
Trim38		9130015G15Rik	Hspa4		Podnl1	2700003A03Rik
4933404O12Rik		H2ac23	Shmt2		1700120C14Rik	Guca1b
Cpne1		Ttc30a1	Cotl1		Tmc3	Kcnh2
Kif27		Snord14e	Oaz1		LOC118568572	Tgoln1
Fbxl12os		A330035P11Rik	Spr		Atp10d	Mecr
Cyb561d1		Gm51438	Gm52525		Gm35166	Fn3k
Abca12		Gm30990	Ergic3		Gm28802	Gng2
Dusp28		Tmem67	H3c2		Agtr1a	Atp4a
Soga1		Srsf11	Gm39303		Gm16596	Ace3
Tymp		Zfp708	Vps51		Gm46943	Gm25939
Saa3		Mir22hg	A330102I10Rik		Slc23a1	Hint1
Pparg		Igha	Calu		LOC118567684	Zan
Gcnt1		Mctp2	Gpa33		Mir375	Zfp709
Grap		Gm51419	Gm6625		Gm15351	Gm13261
Wdr20		Anks1	Cldn7		Gm52176	Acaca
Gsdmcl-ps		Dusp10	Pnpla2		Evc	Gm34006
Aldoart1		TrnP	Paqr5		Myh7	Tmem190
Cyp2c55		Msrb3	Ankrd13d		Gm36702	Haglr
Gm21083		Gfap	Aldh1b1		Mreg	Gm2237
Klhl11		Cdh4	Ddx17		Gm34766	Rpl30
Gm35347		Cerkl	Gm40614		Slc6a1	Bcas1os2
Myl7		LOC118567792	Atxn2l		Prss48	H2ac8
Epdr1		Gm41231	Cygb		Gm34319	Zmiz1os1
Dsp		Tmem230	Atg4b		Gm39285	Runx1t1
Adcy5		H2ac10	Agrn		Ifi208	Gm2788
Ifi47		Gm17634	Abl1		Pcdhga6	D330023K18Rik
Chac2		Zfp27	Lonp1		Fam186b	Gm52736
Dusp5		Gm17518	Slc22a17		Slc4a5	1520401A03Rik
Hoxb3		Aqp8	Haus1		Gm41861	Pou4f1
Gpsm3		Zfp882	Ddt		Mmel1	Gm31204
Gm16984		Taf1d	Fastkd2		Gm26361	Ush1c
Dgke		Dpt	Mindy4		Il9r	Gm33153
Mxi1		Tsga10	Kctd17		Gm5576	6720473M11Rik
Fam174a		Coq10b	Elob		Klf17	Rhbdf1
Gm4750		Zcchc10	Scamp3		Gm13570	Pes1
Eef1a2		Usp49	Furin		Dio2	Rars
Gm40453		Gm10829	Dnajb11		Phf2	Muc20
Ak7		Zfp563	C130083M11Rik		Gm48745	Carns1
Yy2		Xpo7	Trpc4ap		Gm46040	Tpt1
Ltb		Anxa8	Map3k11		Spag8	LOC118568795
Fam43a		LOC118568536	Pisd		Gli3	Tmem158
Prps1		Smtnl2	Cox5a		Gm32547	Zfp619
LOC118568759		Runx3	Lrp1		Mesp1	D730003I15Rik
Lamp2		4921524J17Rik	Mrps10		Gm42020	LOC108167594
Gk		D030028A08Rik	Degs1		Neurod2	Adck1
Slc9a2		Usp45	LOC118567867		Rab27b	Smarcd3
Ttbk2		LOC115487230	A230056P14Rik		Avpr1a	Gm35219
Gm41095		Gm5431	Mfsd4b2		P3h2	Gipr
Cbx4		Crppa	Bag6		Gm34159	Cox10
Nr1d1		Fam214b	Glo1		Gpr85	Tnfrsf4
Me3		n-THgtg5	Gm14963		Cdh3	Gm41509
Maf		Rad51c	Acss1		Gm36840	Rnu12
Arhgap26		Gtdc1	Calr		Cplx1	Gm29417
Apoa2		Snora73b	Cyp4f16		Oc90	Gm30762
Marchf8		Zfp462	Mtx1		Ltf	Gm7467
Rhobtb3		Rhob	Vwa8		M5C1000I18Rik	Sart1
Atp6v1d		Tppp3	Cyp2j6		LOC105243599	Gm52214
Nbeal1		Socs4	Abcd3		Dynlt3	9530053A07Rik
Gipc3		Gm38762	Ces2e		Gm49208	Tdrd12
Gm30367		Nsun3	Tnrc18		Gm40632	Oit1
Zfp850		Pard3b	Chmp6		Gm23201	Tpd52
Fabp5		Nkapl	Mboat4		Grb10	Wdr27
Tesk2		Gm39439	Fgfbp1		n-TRcct2	6330415G19Rik
Glipr2		Kcnk4	Gm10603		Gm25394	Fam193b
H2ac15		Gm51797	Gpr153		Gm41223	Slpi
Fchsd2		Prr18	Ndufab1-ps		Igfbp2	Gm36470
Tnfaip3		Gm35558	Ptprk		Tmem210	Gm46840
Rnpc3		Rab32	Chchd10		Gm40811	Tmc7
Hhat		Thpo	Naip1		Fam71d	Ntn1
Rdx		Paqr3	Atg9a		Klk1b3	Kmt5a
Mylk		9230116L04Rik	Hilpda		Gm30388	Eri3
Rmi2		Erich5	Urgcp		9530027J09Rik	Gm32980
Tmem189		Tnrc6c	Bnip1		Egfros	Tmem176b
Cryba2		Gna12	Pgap4		Gm45995	Gm51906
Nid1		Zfp62	Gm15337		Gm45989	Csrp2
Dnm3		Gnmt	Kcnh3		Gm41498	Lcn2
Ppara		Igfbp4	Vps50		Gm35409	C1rl
Fam219a		Bicd1	Fbxl4		Trpv6	2700046G09Rik
Wdcp		Dlg4	Mcm5		Gm30321	Ptprn
Slc19a2		Colca2	Ssrp1		Gm15510	Eomes
Tmem144		Shroom2	Ltbp2		St8sia5	Scgb2b7
Gprc5b		Xpa	Tubb4a		Gm32934	Gm35315
Gm33424		Gm52702	Thrap3		0610009E02Rik	Gatad1
Gm5801		Upp2	Carhsp1		Mir153	Gm26641
Socs1		Gm14154	Ext2		Frem2	Wdr93
Gm5113		Gm36589	Tspan6		Ubr3	Zeb1
Plppr3		Sesn3	Myh7b		AV039307	Kars
Osr2		Gm35486	LOC118567833		Gm33323	Adgrv1
Klhdc9		1700057G04Rik	Tmem223		Gm31485	Ppil6
Rsad2		Hpca	Psen1		Gm32202	H4c1
Cwh43		Serping1	Pon3		Gm51666	Gm51741
Kif18a		Arsg	Il17rc		1300017J02Rik	A830021F12Rik
Ftx		Cyp2r1	Sptlc2		LOC118567594	Glyctk
Cyp2j9		LOC118567916	Spag1		Ubap1l	Cyp4f39
Otulinl		Pcdhgc3	Maged1		Khdc3	Gm41410
Ccdc74a			Scgn		Gm38736	Cd46
TrnH			Atp12a		A730085K08Rik	Txk
Hhex			Niban3		LOC118567597	Golgb1
Lamb1			Mettl7b		Il17c	Gm35290
Apol10b			Bloodlinc		Gm39443	Gm33195
H3c6			Ubl5		Gm33519	Rab24
Me1			Mblac1		Colec12	Gm33011
Hba-a2			Rusf1		Gm36746	Prmt5
Dld			Med25		Mir7675	Il16
Enpep			Atf5		Scn3b	Scg5
C030037D09Rik			Ccar2		Prlh	Loxl3
Cdkn1c			Gm51801		Cd59b	N4bp2l1
Aqp11			Alox5		Calcrl	Muc1
Gm10193			Slc5a1		LOC118567917	Arfgef3
Slc25a33			Slc1a4		Rcan2	Gm52515
Mfap3l			Gstp2		Gm52182	Arfgap1
Ate1			Zfp960		Gm41107	A230083G16Rik
Rbbp5			Dcun1d4		5730420D15Rik	Gm46560
Krt84			Gm9530		Crnde	Fam229b
Mall			Usp10		Gem	Gm32219
Bex4			Zfp865		n-TAcgc3	Gzmm
Slc17a8			Gm39490		Gm3470	Gm10785
Snord15b			Sh2d2a		Gm30464	Rps6kb2
Megf9			Gm11335		Gm39426	Dhrs7b
2810021J22Rik			LOC118567547		Gm30122	Cwc15
Defb37			Pacs2		LOC118567634	Zfp354a
Invs			Abcc1		Muc5ac	Gm31566
Trpv4			Psmc1		Mir6909	Gm33106
Dmkn			Ccm2l		Gm8580	D830024N08Rik
AA414768			Prmt9		Dnajc6	Gm30306
Csl			Sidt2		S100a7a	Coq10a
			Fcer2a		Gm38879	Prox1
			Fars2		Gm46893	Ndufa5
			Lgals3bp		Gm38955	Gm34232
			B230369F24Rik		Flicr	Fuom
			Pax4		Gm26871	Gm34296
			Nbea		Scn11a	Ccdc177
			Nlrx1		Phf20l1	Tmem97
			Rpap1		LOC115489399	Gm41011
			Scaf11		LOC115489908	Gcdh
			Tmed2		Gm34567	Qsox2
			Gale		LOC118568522	Dzip1
			Pcbp2		Nat8l	Slc9b1
			Kirrel3		Reep2	Khdc4
			Kdm6b		Gm4841	Hspg2
			Heatr6		Napb	Bag1
			LOC118567640		AI847159	Sync
			Numa1		Terb1	Trac
			Cdk5		Lin7a	Gm25360
			Cog7		4631405J19Rik	Ceacam10
			Acp6		Cd40	Pirb
			Serpinb1a		Gm35404	Mipol1
			Tlcd3a		Csdc2	Gm6525
			Vps72		Gm29928	Alkbh1
			Ajm1		H2-Q6	Eif3f
			Hectd4		Arntl2	Klhl13
			Dab2		Hoxd1	4930404I05Rik
			M1ap		Clcn1	1700020L24Rik
			Gm46731		Snord55	Reep3
			Ola1		Ghrhr	Casd1
			Plcg2		Igkv14-126	Adora2b
			Plxna1		Pdgfra	Gm40780
			Rfng		Ecm2	Hoxaas2
			BC031181		Man2c1os	Mmp14
			Srebf2		Fgd5	Gm35189
			Vps18		Prr29	LOC115488070
			Eif3c		2610206C17Rik	LOC118568291
			Arvcf		Ahsp	Tnfrsf22
			Fgfr4		Gm52102	Pcgf1
			Atp2a1		LOC118567976	Gm22716
			Tmem127		Gm17115	Pabpc1l
			Gad2		Gm38887	Ints1
			Mir3101		AW549542	Usp47
			1700034H15Rik		C9	Gm17160
			Ppp1ca		Scgb1b20	Adcy3
			Pomt2		Slfnl1	Etv1
			Manf		Nxt1	Calm1
			Il17ra		1700029H14Rik	Gm4221
			Inka2		Gfpt2	Rbm12b1
			Hectd3		Wfdc12	Fbxw22
			Asph		Fbln2	Otub2
			Ralgapb		Tmem37	Prr22
			Nrbp1		Map7d2	4930579K19Rik
			Sdsl		Rpa4	Vsig10
			Gm46775		4933401H06Rik	LOC105244755
			Mpdu1		Gm39858	Gm40310
			Dock5		Gpr183	Gm39872
			Dnmt1		Stac	Snora33
			Shfl		Btbd17	LOC118567502
			Neurl4		Gm4951	Noc4l
			Kcnab2		Gm36188	Gm5977
			Gm13415		Gm14057	Gm52399
			Plekhh3		Gm36608	1700112J16Rik
			Ihh		4930555K19Rik	Gm47814
			Cfap44		LOC115488213	Vps13c
			Ugt2b34		Gm15471	Cfap100
			Nup62		Cdk5r2	Gm15408
			Slc16a1		Gm19426	Ppp2r3d
			Gm39087		Gm16283	Poglut1
			Ssr1		Adcy1	Xab2
			Snx19		Gm52231	Thbs3
			Atp5b		Cyp4a32	Qk
			Ppib		3110006O06Rik	Tsga10ip
			Vps53		Fam178b	Calml4
			Tnks1bp1		Cdh2	Mvb12a
			Dnmbp		Gm40190	Zfp160
			Pkn3		Gm32513	Tomm20
			Pigs		Gm36146	Nxf7
			Hsd3b3		LOC118567614	Denr
			Hdac5		Gna15	Kif1a
			Vipr1		Gm10087	Gm11772
			Wsb1		Syce1	Ttll13
			Nfe2		Gm46122	Gm31728
			Fhod1		Scgb1b7	Gm33862
			Gmds		Adam33	Mrpl2
			Helz2		Gm14421	Atp5mpl
			Coa3		Cd8b1	Morf4l1-ps1
			Pgghg		Myo1h	Cdk9
			Fyb		Otop3	Prodh
			Rtcb		Sox1	Gpr179
			Syne2		Tirap	Gm35463
			Trmt112		Eno4	Krt14
			TrnN		D030055H07Rik	Dnase1
			Racgap1		n-TYgta1	Irf2bp2
			Pi4k2b		Col5a3	Gm33660
			Gm51742		Zfand4	Gjb3
			Trgc2		Rap1b	C920021L13Rik
			Anxa4		Emb	Pnldc1
			Rnf167		Fam126a	Gm6145
			Dctn1		Gm41523	Gmfg-ps
			Slc31a1		Rilpl1	Naa10
			Rps18-ps4		Egr1	Gm51806
			Gm11613		Catip	Zfp879
			Ndufb6		Gm35087	Frrs1
			Cnot1		Gm19710	Rasgef1a
			Smyd2		Gm51710	Gm38641
			Hsd11b2		Tbx3os2	Lhfpl4
			Cyb561		Gtf2b	Hes5
			Trappc9		Ttc9	Gm31111
			Dhcr24		LOC118567795	Fstl1
			Selenbp1		Gm38621	Cd72
			H2bc14		Rrh	Gm34969
			Phldb1		Krt39	Inca1
			Dnajc22		Kash5	E130307A14Rik
			Wdr83os		Tmem245	Klhdc4
			Sumo1		Fam122a	Gm46294
			Tmsb10		Slfn8	Wnt2b
			Cant1		5430431A17Rik	Gm16214
			Gm31356		2410004B18Rik	Fam53a
			Hcls1		Tmem139	Kcnmb3
			Abca3		Gm31513	Clcnkb
			Scaf1		Zfp330	Cd320
			Fosl2		Gm42199	Gne
			Gstp1		Gm41292	Gm6410
			Gm35857		Rbm39	Sfswap
			Igkv1-110		Pacs1	Galnt6
			Gcsh		Sft2d3	Wnt11
			Chid1		Smchd1	Gm40869
			Vav1		Fam204a	Dnah5
			Rapgef3		Rab15	Isl1
			Ermp1		Litaf	Unc13a
			Nr1i2		Rhbdl2	Zfp458
			Idh3a		Zdhhc16	Prr7
			Slc52a3		Map3k3	Cyp4f13
			Nck2		Gm39556	Gm46095
			Tarbp2		E430018J23Rik	P3h3
			Cyp27a1		Fam102b	Cd200
			Zdhhc5		Sct	Gm32652
			Srsf6		Gm32886	Snx32
			Lpo		Pfkfb2	9330159M07Rik
			Ptgr1		Mirt1	LOC118567418
			Pef1		Crebzf	Kmt2b
			Npdc1		Miga1	Cbs
			Dmac2		Timm17b	Washc1
			Lclat1		Gm20498	Bbs1
			Pdia6		Tnrc6a	Hmgcr
			Gm35363		Gm10548	Sigirr
			Gsta4		Slc4a7	Lmna
			Fbxw8		Rbmx2	Erlec1
			Nosip		Gm51554	Tpcn1
			Notch3		Mysm1	LOC118568082
			Ankrd39		Atoh1	Gm39847
			9630028I04Rik		Zfp746	Acpp
			Zfp870		Kank1	Mfge8
			Adgra3		Fosb	Syt3
			Sfxn4		Gm33742	C230057M02Rik
			Slc30a4		Igsf3	Fermt1
			Siglece		TrnM	LOC115487638
			Agpat4		Rasd1	Fbxl16
			Sptlc1		Gm51674	Araf
			Lad1		Eif5b	Adgrg1
			Krtcap2		Gm45609	Gm52791
			Keap1		LOC118567873	Ryr3
			Aco2		Aqp4	Gm35524
			H1f10		Kifc5b	Rfc2
			Myo1d		Cpeb4	Gm10639
			Aco1		Kctd9	Kat2a
			Arl15		Paip2b	Noc2l
			Ggact		Serpini1	Gaa
			Il4ra		2610301B20Rik	Txndc5
			Pglyrp1		Fam83b	H2ac4
			1810046K07Rik		Rapgef2	Gm51644
			Retreg3		Capn9	Mff
			Ildr1		Ccdc120	Tlr1
			Faf2		Slc26a1	Galnt18
			Maco1		Rab19	Rpl41
			Nudcd3		Aoc3	Ndufa13
			H2bc9		Fam126b	Gm51999
			Slc25a10		Jun	Gm29938
			Rnf220		LOC118567764	Zswim8
			Scp2		F630048H11Rik	LOC118567624
			Pcna		Fer1l6	Pnliprp1
			Nadsyn1		Zfp827	Atr
			Wdr36		Usp42	Tor1b
			Mpp7		L3mbtl3	Best2
			Gm19696		Thoc2l	Itpr1
			Ripor2		Rnf41	Nbr1
			Ubald2		Zxda	Tex12
			Mat2a		Nae1	Mxra8
			Mbd6		Mllt3	Gm24339
			Elovl6		Tfcp2	Rsad1
			Atf6b		Slc38a11	Ntn5
			Capn1		Svip	Khk
			Rhbg		Tnfaip8	Junos
			LOC118567623		Rpap3	Tek
			Drosha		Cux2	Hgfac
			Tkt		Gpkow	2010106C02Rik
			Mrps18b		Nek7	Smim6
			Cactin		Gm46110	Park7
			Yy1		Slc22a15	Mrpl37
			Gm38503		Secisbp2l	Sema6c
			Lsm12		Kin	Ccnd2
			Mfsd6l		Nudt13	Adam4
			Vps28		Lef1	Rpl8
			3830406C13Rik		Cpox	Cab39
			Slc2a1		Srek1ip1	Vwa5b2
			Sptbn1		TrnK	Gmps
			Unc93b1		Ccdc157	Crip1
			Ptprj		Gm51955	Bvht
			Nbas		Gm39257	Zfp119b
			Coq3		LOC115488470	Atm
			Flii		Trp53rkb	Fut9
			Slc9a3		Gm5785	Yipf1
			Srp68		LOC115486533	Gm32262
			Kif5a		Tmppe	Lamtor5
			Vps52		Gm46265	Gm32998
			Fuca2		Letm2	Ddx6
			Eef2k		Pisd-ps1	Kdm7a
			Qtrt1		Tbc1d16	Gm38543
			Ankrd27		Catsperg1	Lrrc75a
			Rbm3		Zhx1	Gm36402
			Epcam		Gm39954	Ovgp1
			Rpl15		Acvr2b	Ntmt1
			Haus4		Gm34032	Asxl1
			Psma4		Zfp644	LOC118567854
			Senp7		Usp9x	Relch
			Slc27a4		Lpin2	Gm41512
			Mgat4b		Ccar1	Wipi2
			Cox7a1		Dna2	Shroom1
			Acsl5		Rundc3b	Adh7
			Marchf6		Rsph3a	Dmap1
			R3hdm4		Smim26	Zfp618
			Surf1		Fos	Plin2
			Nedd4		LOC115488927	Stard5
			Rangap1		Tet3	Cox7a2
			Tm9sf1		Phf12	Gm9828
			Prpf8		Pbx2	Thop1
			Nipsnap1		Gm16196	Srp19
			Mast2		2810006K23Rik	B3gnt8
			Recql5		H3c10	Rd3
			Pank1		LOC118567660	Cdk6
			Elk4		Gm33409	Phactr4
			Txndc11		Thoc1	Hypk
			H2-D1		Fbxo11	Zfp112
			Usp33		Ttc25	Fscn1
			Mfsd8		Gm31852	Ewsr1
			Suds3		6430573P05Rik	Sat2
			Cldn3		Sorbs3	Hoxd12
			1700003E16Rik		Tlcd1	Gm31914
			Tspan15		Cyren	Gm22270
			Brd7		Bmpr1a	Camsap1
			Atp8b1		Snord3a	Foxp4
			Ubac2		Stox2	Ttc37
			Tmem115		Tbxas1	LOC118568513
			Otud7a		Recql	Gm4787
			Cep350		Mutyh	2700099C18Rik
			Eppk1		E2f5	Plcd3
			Psme2		Ccny	Grcc10
			Pigo		Slc7a11	Reep1
			Itga6		Gm9234	Gm14200
			Mroh1		Akap10	2410006H16Rik
			Vps35l		BC016579	Antkmt
			Ktn1		Frs2	Mycl
			Ly75		Spink1	Gm7099
			Camk2n1		F2	Asb11
			Ahnak		Gkap1	Fastk
			Fcna		H2ac20	Gm52670
			Bglap3		Amn1	Gm50341
			Mbtps1		Mtfr1	4930596I21Rik
			Elmo3		Tmem60	5930430L01Rik
			Pck2		H2-Eb1	Ndufb7
			Slc39a3		Efcab8	Krtap3-1
			Antxr2		Bivm	Calr3
			Ppp2r1a		Celf2	Mrps12
			Cpt2		Gpr82	Hspa9
			Gpi1		Mak16	Grin1
			Grb7		Hc	Gm22043
			Epg5		Kmt2e	Trim5
			Ifi30		Acer3	Hoxb13
			Fah		AW209491	Gm40376
			Pdss2		Gm38733	Zfp72
			Tmem41a		Pltp	D430020J02Rik
			Rbbp4		Oser1	Celsr1
			Cops6		Camk4	Spaca7
			Tpr		Igfbp6	Fam168b
			Cxcl9		Poc5	Wdr43
			Gm38560		Igf1r	Tm4sf1
			Arcn1		Harbi1	Pdcd11
			Tmem176a		Ralgps1	Cacfd1
			Ckb		Papolg	L1cam
			Traf7		Gm46422	Rpl35a
			Sgpl1		Celf6	Atraid
			Fbxo22		Gm19774	2310034G01Rik
			Ntrk2		Gm1818	Tonsl
			Pigk		Camsap2	Zfp444
			Amfr		LOC118568402	Mgst2
			Prdm10		Gm41607	Id1
			Tex30		Gm34510	Golph3l
			Ap3s2		Nlrp1b	4930578L24Rik
			Pml		Zfp398	Spcs3
			Lmf1		Plk3	Cfap300
			Pttg1ip		Gm39908	Nat8f2
			Hadha		Gm36681	Pdia5
			Slc43a2		Hoxa3	1700028E10Rik
			Ppt2		Traf6	Vegfc
			Acox3		Wipi1	Rbbp8
			Uqcc1		Pik3c2a	Ndufa11b
			Tmem39b		G530011O06Rik	Miip
			Rps6ka4		Angptl6	Ltb4r1
			Dap3		Gm32059	Yars
			Dnajc11		Cdkl2	Pck1
			Cdc5l		Rheb	Cers3
			Card19		9130019P16Rik	Arap1
			Mcrs1		Gm31619	Gpr137
			Cdc42ep4		Pde8a	Rptoros
			Gyg		S1pr2	Psmc4
			Dnajc16		Ogfrl1	Gm26911
			Exoc3		Exosc1	Gng4
			Ogfod3		Gm46295	Mdp1
			Phyh		Mettl25	Cfap47
			Mcm7		Gskip	Kcnip3
			Isyna1		Steap2	Atp6v0c-ps2
			Lamb3		Gm51809	Skap1
			Ttyh2		Maob	Gm46287
			Tsku		Gm36556	LOC118568783
			Fus		Zfp316	Gm6109
			Aimp2		Gm11655	LOC118568354
			Sugp2		Gm15133	H60c
			Slc25a35		Gm51425	Deaf1
			Ulk3		2700038G22Rik	LOC115490268
			Abcb8		Zfp830	Tyms
			Fkbp11		Gm23346	Zfp691
			Ctc1		Igfals	Prune2
			Adamtsl5		Phf6	Hrob
			Lrp5		Tiparp	2510022D24Rik
			LOC118567979		Mapkbp1	Srsf10
			Arhgef18		Ankrd28	Rps29
			Rab3gap1		Arl16	Tbc1d23
			Rtkn		Rnf169	Cav1
			Alyref		Col4a1	Ube3a
			Rnf128		1810014B01Rik	9330151L19Rik
			Cdx1		Stau2	Phrf1
			Adrm1		Scara5	Acsl3
			Aifm1		Pkd1l3	Chka
			Nprl2		Pdcd2l	Cox6c
			Mrpl34		Rasal2	Zfp622
			Zcchc14		Zfp97	Gm9836
			Mad1l1		Tnni3	Pdzk1ip1
			Acat1		Ap1g1	Ppa2
			Inpp5j		TrnA	Grk4
			Il17d		B130034C11Rik	Gm32742
			Creg1		Gm12843	Rnase12
			Dop1b		Gm30181	Htatsf1
			Chchd3		Msantd1	Tbx1
			Ski		Rnf216	Exosc5
			Cers2		Grk5	Ier2
			Gsto1		Arhgap24	Ubxn2b
			Cad		Trmt10b	Sel1l
			Oma1		Ldlrad1	Rpl32l
			Mindy1		Hsf2	Szt2
			Ccdc106		Lmln	Slirp
			Igdcc4		LOC115488342	Gnl2
			Sp110		Pdzd2	AI854703
			B4galt4		Dmwd	Ndufs3
			Tesk1		Tceanc2	Sumo3
			Selenoo		Gigyf1	Abcc10
			Atp6v0a2		Gm26908	Slc22a1
			Tmx2		Chd5	Gas5
			Suclg1		Crym	Gm46492
			Slc38a1		Rnf227	Diaph1
			Mcm6		C1qb	Scyl1
			Slc1a2		Zfp280b	LOC118567508
			Ero1b		Mob4	2810001G20Rik
			2310061I04Rik		Egln3	Gm46851
			Hnrnpa2b1		Brwd3	Slc35c2
			D2hgdh		Gm23444	Eif3j1
			Mapk7		9430091E24Rik	Rpp21
			Ccnf		Gm38424	Gm3716
			Selenok		4732471J01Rik	Dcaf15
			Cenpb		Gm52614	Rpgrip1
			Ensa		Gm38516	Ubr2
			Rplp0		Ccl20	Chaf1b
			Sdhc		Hoxa6	Gm9465
			Mettl21a		Flacc1	Atp5o
			Cybc1		Gm52810	Gps2
			Mink1		Eef2kmt	Cd80
			Mtres1		Zbtb41	Ddc
			Ap2b1		Gm26244	Dlgap1
			Mgat1		TrnT	Gm34150
			Fbxl8		Taf2	Adgrf1
			Canx		Col28a1	Rps6ka5
			Ppp1r13l		Trim13	LOC118568762
			Eno1		Gm19531	Mbd4
			Mrps7		Nadk2	Tspo2
			Arpc1a		4921536K21Rik	Bmyc
			Akr1a1		Gm35248	Zcchc24
			Tnip1		Rdh18-ps	Hjurp
			Cstb		Btbd19	Hcrtr1
			Txndc17		Rtn1	Bckdk
			Inpp5e		Gm13653	Rpl23
			Myo1b		Gm24497	Ptpn6
			Tlr2		Snx10	Fes
			Llgl2		Cep83os	Gm39170
			Slc39a14		Gm36003	Dusp9
			Rhpn2		Rc3h2	Baz1b
			Mapk1		Fmo2	Mgat4a
			Fstl4		Zfp867	Zg16
			Ptges3-ps		Gm35112	Mir692-2
			Snrnp40		Ccdc126	Hnf1b
			Alg3		Alms1	Cdc34
			Tm7sf2		LOC118567347	Zfpl1
			Cyp20a1		Gm6712	Ap2s1
			Rps6ka1		H2-T10	Decr1
			Mrs2		Gm29791	Rpl29
			Dpp7		LOC118567721	Myo9b
			Chpf		Atg4c	Arhgef6
			Tcaim		Gm32677	Kifc2
			Rin3		4921531C22Rik	Abcf1
			Tgif2		Lyst	Bloc1s2
			Hkdc1		Nubpl	Gm34939
			Cacna1h		LOC118567417	Lrfn4
			Mgat3		Rasef	Gtf3c2
			Ncstn		Gm9902	Mydgf
			Zmynd11		Gm30877	Snord8
			Tamm41		Nat14	Iigp1
			Lama3		Rad54b	Srpk1
			Tuba1a		H3c15	A430078I02Rik
			Twf2		Gm51737	Gm39665
			Gm38983		Zfp959	Zkscan3
			Csnk1g2		Gm32788	Fam184b
			Zfp142		Cgas	Gm8624
			Ppp1r15b		Mexis	2210406O10Rik
			Gstk1		Gm16023	Nrde2
			Vps36		Gm12657	Gm31420
			Erfe		Arap3	Osbpl2
			Agr2		2010016I18Rik	Ttc17
			Adprhl2		Gm33074	Sptb
			Rac2		Zfp738	Tdg-ps
			Clybl		Ccne2	Npr1
			Hes1		Fndc3b	Nkx6-3
			Chga		Zfyve16	Gm52681
			U2af2		H4f16	Ralb
			Dpm3		Sybu	Ap3d1
			Sema4b		Gm15506	Mllt6
			Ddb1		Gm32057	Eln
			Gstm3		Prkci	Cct6b
			Gm15912		Zfp862-ps	Prrc1
			Pyurf		Gm15411	Pcdhb15
			Prr13		Gm6139	Pcdhga7
			Dcps		Gm41496	Acer1
			Alkbh3		Ciart	Gm9057
			Eif2b5		Gm40582	Zfp791
			Zmat2		Gm34223	Igsf8
			Scaf4		Senp5	Kiss1r
			Lss		Gm36764	Ptk7
			Tln1		Cmtr2	Fbxl6
			Cyc1		Gm42245	Nrbp2
			Med8		Klf2	Slc4a3
			Psmb5		Gm20045	Dnajc1
			Hpdl		Tmem38a	Prcp
			Dhrs7		Tanc2	Kif18b
			Slc35e3		Mid1	Cct8
			Srf		Sncg	Cog8
			Cracr2a		Tle6	LOC118567814
			Zgpat		Zfp799	3830403N18Rik
			Slc5a9		Tnc	Shc3
			Plbd2		Utp23	Ptp4a2
			Timm44		Rhbdl3	H2bc12
			Mpp6		Cideb	Zfp185
			Ptp4a3		Gm42293	Dnah7b
			Sbno2		AU022252	Snrpd2
			Irgm2		Apc	LOC118567944
			Sumf1		Arhgef26	Gm16348
			Ripor1		Gm46027	Tlk1
			Mrps30		Triqk	Nop58
			Pdia3		2310015A10Rik	Ccdc137
			Pfkl		Tab3	Nod1
			Mgst1		Slc25a14	Rce1
			Pkn1		D830050J10Rik	Polg
			Dgat1		Gm30635	Hint2
			Cyb561a3		Arhgap27os3	Cdc25a
			Bub3		H2bc11	Efs
			Npc1		Jpx	Tmem231
			Dlst		Gm20036	Sox18
			Itfg2		Arid4b	Gpr89
			Rnf181		Ankrd29	Gm10602
			Suco		H2ac22	Gm25188
			Pygb		Taf9b	Naip5
			Dbi		Braf	Igfbp7
			Ints7		Zfp948	Enpp3
			Epn1		Plekhg2	Sphk1
			Psenen		Kbtbd7	Gm41996
			Casp3		Gm30502	Dnaaf3
			Cln5		Nfya	Cd2
			D030056L22Rik		Acvr2a	Rimbp3
			Sdha		Cspg4	Ppfia1
			Ftl1		Gm51915	Dele1
			Pmpcb		Rev1	Hpd
			Map2k5		Ttk	Gm16876
			Samm50		Peli3	Gm34267
			Bccip		Krt78	Gprin1
			Git1		LOC118568450	Pla2g2c
			Wnk2		Pfn2	Ybx2
			Rnpepl1		Piwil2	Nfasc
			Xpr1		C1galt1	Pspn
			Plod3		Naaladl2	Engase
			Cyp4f40		Gm4890	Wdfy4
			Ripk3		Gm24920	Zfp113
			Rer1		LOC118568792	Wfikkn1
			Scfd1		Enho	Slc37a3
			Slc26a10		Tigd3	Cacng4
			Capn5		Fam189a1	Itm2c
			Aldob		Qtrt2	Nop53
			Myo7a		Vamp5	Puf60
			Bicra		Tstd2	Zfp629
			Cdc20		Ephx4	Arid2
			Gm46829		Gm13205	Zkscan4
			Utp6		H2-Ab1	Whamm
			Dnaja2		Ankrd44	Sorcs3
			Clta		Tnip3	Stx1b
			Dido1		Cdyl	Adgrf5
			Ppt1		Il17rd	Dtnb
			Rdh11		Xrcc2	Tmem205
			Ube4a		Rasgrp2	Emc3
			Szrd1		Dact3	Esyt2
			Vrk3		Cttnbp2	Alg2
			Mef2a		1700007L15Rik	Zbtb48
			Ccdc116		Sectm1a	Gm15199
			Dera		Gm50217	Slc16a12
			Eefsec		Gm4285	Fermt2
			Ctsf		Kcnn1	Smpdl3b
			Gcnt2		Ly6g	Vgll4
			Selenoi		Parp11	Ttc6
			Rras		Dip2b	LOC115486414
			Abcf2		Gm39673	Gm39271
			Stx8		Platr25	Neil3
			U2surp		Zfp566	Sla2
			Fads3		Gm41915	Ebp
			Sub1		Gata6os	Tspan33
			Yif1a		Gnat2	Phf5a
			Pou2f2		Zfp143	Sdhaf2
			Slc25a23		Hacd4	Acss2
			Rnf145		Efcab11	Polr3h
			Rapgef1		Gm6329	9530052E02Rik
			Arfip1		H2-Aa	Rpl37a
			Ghdc		Tmem241	Kat14
			Ap2a1		Nfatc2ip	Gm52780
			Ifnar2		Zfp169	Ndufs5-ps
			Hagh		Trdc	Gm33560
			Fam3a		Pitpnm2	Neil2
			Top3b		9030619P08Rik	Ap4m1
			Chrm3		Celf3	Gm10037
			Ndfip2		Cenpj	Ncl
			Scarf1		Eef1akmt3	Itgb2
			Nectin4		Gm11525	Scml2
			Dab2ip		Neurog3	Katnal2
			Prom1		Tmem167b	Tmod2
			Htra2		Zfp418	Hrg
			Mrps9		0610039H22Rik	Cst3
			Gas7		Ldlrad4	BC051226
			Cyp4b1		AA386476	Gnpat
			Itgb1		Gm11478	Rps28
			Psmd8		Gm36371	Sash3
			E130309D02Rik		Dsel	Gm36423
			Fkbp15		Gm31364	Gm26634
			Tcaf2		Map3k8	Als2cl
			Gm8615		Gdf11	Unc5a
			Slc9a3r2		Gm13830	Rpl36al
			Cep128		Hspa12a	Gm41603
			St7l		Ppat	Aif1
			Fadd		Gm32483	Gm2a
			Fam227a		3010003L21Rik	Mapk13
			Dmbt1		Ptpn12	Zfp78
			Spag17		Gm45915	B130006D01Rik
			Ube2n		Rbsn	Gna11
			Wdr81		Slc41a3	Gnaq
			Crybg1		Zfp174	Zglp1
			Pik3r4		Zfp286	Ndufb2
			Rfx1		Rad1	LOC115487273
			Bsdc1		5031434O11Rik	Spcs2
			Erp44		Gm12992	Pgm5
			Gtf3c1		Brdt	Ctns
			Plekha6		Apex2	Cchcr1
			Zfp414		Garre1	Atpif1
			Epb41l1		Mctp1	Cyp4a10
			Steap3		Gm24407	Rad9a
			Lpcat4		4632404H12Rik	Btf3l4
			Ccdc22		5830444B04Rik	Gipc1
			Glmp		Xlr3b	Nucks1
			Mpzl2		Nhlrc1	Sorcs2
			Ilk		Hspa1b	Stk36
			Fa2h		Sp4	Tbc1d9b
			Erbin		Gm4262	Eif3i
			Mfn2		9030616G12Rik	Rras2
			Gnptg		Gm45998	Chtf18
			Cbr4		Zfp410	BC028528
			Ubiad1		Zfp85	Kcnj13
			Zbtb45		Oxtr	Apob
			Chchd2		Nos1ap	Gpank1
			Als2		Enkur	Aire
			Khsrp		TrnV	Cracr2b
			Dicer1		D630033O11Rik	Gtf3c6
			Slc44a4		Fabp1	Serpinf2
			Med20		Zfp180	Tnfaip1
			Fxyd3		Nxt2	Gm32298
			Sphk2		Socs3	Dpagt1
			Ptdss1		Fam111a	Nipal1
			Smox		Gm39369	Tbc1d2
			Cd2bp2		Gm31555	1110032A03Rik
			Cep192		Arap2	Kcmf1
			Ctnna1		Mllt11	Tpra1
			Mtor		Gm26637	Zfp354b
			Krt23		AV099323	Gm15787
			Sclt1		Gabpb1	Maz
			Pebp1		Jrkl	Zfp282
			Cachd1		Alyref2	Gm16794
			Gsta3		Baz1a	P4ha1
			Mcm3		Mitf	Stk38
			Traf4		Abcg1	Wnk4
			Ralgds		LOC118567825	Ifi27
			Ppard		Diaph2	H2az2
			Tubb5		St3gal5	Uspl1
			Clip2		Gm52666	Dll4
			Fem1al		Dusp1	Lpp
			Fzr1		Gm30284	Acbd6
			Pcsk5		Fam161b	Oaz1-ps
			Eloc		Lix1	Il11
			Elmod3		Nfkb2	Zdhhc9
			5830417I10Rik		Gm39286	Fam160b2
			Rapgefl1		LOC118567513	Il11ra1
			Hnrnpk		Gm52902	Gm36132
			Sirt3		Tent5c	Opn3
			Acy1		Ccp110	Extl3
			Zc3h12d		Pih1d2	Snora75
			Emc4		Syt11	Gm3704
			Kat6a		Slfn2	Aspg
			Coasy		Phlda1	Rabggta
			Polr1a		Cd59a	Erg
			Pkdcc		D630023F18Rik	Tcf25
			Ddx21		Gm30064	Dcbld1
			Tmem104		Cep97	Tcea1
			Ms4a8a		Gm23238	Uqcr10
			Pld3		Dlg2	Snrpa1
			Evi5l		Plin5	Sbds
			Cox6b1		Oas2	Cept1
			Pcnx3		Evx1os	Gm34469
			Mmaa		Pop1	Kansl3
			Phpt1		Gm46226	B4galnt3
			Pkm		Wdfy1	Xrcc5
			Nek6		1700019D03Rik	Smpd2
			Myo18a		Nr1h3	Faah
			Bcl9		Bbs5	Sdhaf1
			Rasa3		2310016G11Rik	A930012L18Rik
			Acsf3		Cd52	Adgrb1
			Vps25		Gm51653	Bhlha9
			Mmut		Arg1	Smim43
			Sardh		Olfr165	Gata4
			Nup50		Wee1	Magt1
			Pitpna		Phtf2	Sobp
			Tradd		Cdc14a	Uhrf1
			Eftud2		Ganc	Lrig1
			Cope		Atg10	Mul1
			Ankrd13c		Slc39a6	Mybbp1a
			Pigq		Xkr4	Smpd3
			A730020E08Rik		Gpsm1	Gm33582
			5031439G07Rik		LOC118568009	Mocs3
			Icosl		BC049762	Smim20
			Dhx36		Gm30785	Sppl3
			Sel1l3		Rad51b	Laptm4a
			Hnrnpab		Rapgef4	Flad1
			Farsa		B3galt2	Jmjd7
			Gstt1		Gm34507	Rnaseh2a
			Tspan17		Fam217b	Hes6
			Iqgap2		LOC118568724	Gm36548
			Ndufb3		Zfp229	Ctdspl
			Zfand3		Gm51748	Ift46
			Ap1m1		Lrrc8b	Borcs6
			Sap130		Dock3	Ogt
			Rnf213		Tnf	Nrp2
			Rnf139		Gm52629	Tmem222
			Naip2		Slc43a3	Cdk13
			Sh3bgrl		Gm33509	Hyi
			Tmem184b		Fktn	Ikzf3
			Serhl		Rbm43	Atoh8
			Tmem109		Gm6402	Ecpas
			Aamp		Zbtb37	Eef2
			Ciao2b		Gm8465	Pign
			Crcp		Eri2	Gpr68
			Hgs		LOC118568176	Nudcd2
			Ech1		Adam8	LOC118567529
			Tmem14c		Pla2g12b	Msl3
			Phf11d		Fam214a	Ebpl
			Ephx1		Tmem120b	Rgl2
			Bmp3		Gm15991	Xrcc1
			Septin8		Gja4	A930037H05Rik
			Ints11		Usp2	Cuedc2
			Alkbh6		Dennd4b	Entr1
			Wdr77		4930577N17Rik	Ttc39a
			Sh3tc1		Spata6	Rpl13-ps6
			Abcf3		LOC118568370	Ppargc1b
			Eif2d		LOC118568122	Gm19417
			B3gnt6		Nr6a1	Fbrs
			Capn10		Ldlrad3	Gosr2
			Rtn4		Ttll7	Dnaja1
			Tmem132a		Sde2	Depdc5
			Sdf4		Gm52241	Man1a2
			Atp2c1		Hoxb2	Sirt7
			Ints9		Gm52347	Pfdn6
			Insl6		Mettl23	Ap1g2
			Gm10384		Zfp429	Slc9a5
			Polr2b		Pmel	Lyar
			Slc2a6		Nr4a1	Jpt2
			Cdx2		Eef1akmt2	Atg101
			Polr2a		Ddb2	Tcirg1
			Manba		P3h1	Rpl6
			Peak1		9930014A18Rik	B4galt7
			Psmf1		Gm46630	Sbsn
			Btnl2		Gm36109	Gm12696
			Gimap7		Cmc4	Cdk12
			Gpr108		Gm30409	Ccdc34
			Usp4		Fhl3	Vps13b
			Gm15682		LOC118568667	Trim8
			Creld2		Shank3	Fancc
			Ppp2r5c		Prkab2	Pdcd4
			Camk2b		Gm40826	Strn
			Hao2		Trim35	Gm12174
			Atn1		Efemp1	Zcwpw1
			Abhd10		Mrvi1	Rpl36
			Kat5		Zfp580	Sf3b1
			Arhgef19		Tcte2	Arid1a
			Senp3			Gba
			Fbxl18			Bcas1
			Dglucy			Mir703
			Gpx2			Mbd3
			Arpc1b			2200002D01Rik
			Prpf38a			Plekhj1
			Paqr4			Pde4d
			Gm11545			Gm19605
			Mib2			H2-T24
			Minpp1			Lmntd2
			Entpd6			Virma
			Zbtb49			Spdef
			Man2b2			Irak1
			Hck			Spef1
			Nepro			Ano7
			Ago4			Pxmp4
			Smtn			Smg9
			Gm31365			Nectin2
			Prdm2			Eif1
			Abracl			Mdm4
			Hmgb2			Sfr1
			B4galt3			Trappc2l
			Eif4a3			2310039H08Rik
			Wdr5			Casp8
			Naa80			Pigyl
			Psat1			Gm41352
			Ginm1			Pif1
			Trim32			Trim44
			Tyw1			Lias
			Lmtk2			Dcaf11
			Zc3h12a			LOC118568512
			Eif4ebp1			Noxa1
			Rnf5			Srrm1
			Sars2			Zbtb17
			Map4			Gcn1
			Acd			Nasp
			Pcbp1			Sec23ip
			Tada3			Pwwp2a
			Pbld1			Leprotl1
			Lrrc59			Ier3ip1
			Adar			Slc38a2
			Plgrkt			Top3a
			Plxna2			Pgls
			Hoxb9			Pik3r1
			Sec31a			Cbx6
			Elmo2			Mfsd5
			Top2a			Zdhhc20
			Klf6			H1f0
			Fbxo38			Ppp1cc
			Mus81			Stxbp2
			Nup214			Zfp592
			Gm51453			Fndc10
			Pag1			Rpl31
			Eef1g			Ldb1
			Lrba			Urod
			Adgre5			Izumo4
			Ccz1			Rbm20
			Kdelr1			Ints4
			Akr1c13			Man2a1
			Gm15483			Gm29770
			Tmem51			Idh1
			Mvk			B3galt5
			Slc45a3			AI463229
			Galnt2			Trib1
			Snrpd3			Apod
			Btg1			Adck2
			Ptk2			Slc35g1
			Rap2a			Prpf6
			Mdm1			Rplp1
			Pcnt			H2-T22
			Apol9a			Sdc4
			Ppp1r10			Vps29
			Phb2			Plbd1
			Rfc1			Phc3
			Rock2			Ylpm1
			Abcc4			Taf1
			Iffo2			Nfia
			G6pdx			Espl1
			Otud5			Syn3
			Fbh1			Jag1
			Dynlt1b			Klhl25
			Gpt2			Sytl1
			Hsd17b14			Cyld
			Lgals1			Dnajc7
			Paox			Kyat3
			Gnas			Prdx2
			Gm52692			Rnf40
			Srsf2			Hnrnpd
			Lpin3			Stx5a
			Tti2			Akr7a5
			Myo3a			Mfsd4a
			Fam171a1			Zdhhc1
			Kif22			Tatdn3
			Cbarp			Drap1
			Armc5			Oplah
			Asb13			Cd74
			Gm42289			Mgmt
			AI987944			Glrx2
			Reps1			Tmub1
			Ak2			Gm30421
			Tmem35a			Mon1a
			Fdx1			Norad
			Tgfbr2			Vkorc1
			Eps15l1			Agap3
			Rhebl1			Pdgfa
			Lzts3			Uba52
			Lrrc26			Selenos
			P3h4			Psmd13
			Rxra			Pla2g2f
			Sppl2b			E030024N20Rik
			Tap1			Rpl37
			Fh1			Sh2b1
			Ncbp1			Nol7
			Mast3			Abtb1
			Mrps24			Trrap
			Ggps1			Rab25
			Adra2a			Adck5
			Exosc8			Rabepk
			Lrrc66			Arl6ip4
			Paf1			Impdh2
			Tmem199			Ikbkb
			Tm7sf3			Gpam
			Ppargc1a			Tiprl
			Bbs4			Zfp703
			Hsd17b11			Stambpl1
			Batf2			Mrps18a
			Abca2			Ess2
			Sucla2			Chst4
			Cplane1			Ndufa11
			1700037H04Rik			Ppp1r14d
			Stx17			Gm7429
			Fbxw4			Gm7420
			Slfn9			Eps8l2
			Hspbp1			Isoc2a
			Mrps11			Katnip
			Hs6st1			Setdb1
			Unc13d			Birc5
			Galnt12			Pnn
			Marf1			Bola1
			Cyb5r3			Mrps31
			Pde8b			2310010J17Rik
			Lsm2			Set
			Hmga1			Gm15772
			Tmem129			Hoxa7
			Lpar6			4930579G24Rik
			Prkab1			Ppp3ca
			Xpnpep3			Morc2a
			Zxdc			Micall2
			Cbl			Psme3ip1
			Dgkq			Mtmr6
			Srm			Brap
			Rrp1b			Cop1
			Fez2			Tmem44
			Nagpa			Ephb3
			Rptor			Stimate
			Inpp5f			Trappc10
			Tnfrsf14			Paxx
			Zfp513			Eid2b
			Pex16			Tgm3
			Ints3			Hsbp1
			Ube2i			Rab17
			Eif4a1			Sun2
			Plaat3			Sval1
			Scarb1			Dhrs13
			Xkr6			Msl1
[truncated: 4,218 more rows]

## Sheet: Down-Regulated Genes
Supplementary Data Sheet 3: Venn Diagram Down-Regulated Genes Between Mice Aging Groups
2v15	2v25	15v25	2v15|2v25	2v15|15v25	2v25|15v25	2v15|2v25|15v25
Eif5b	Hmgb1	Mtcp1	Chd7	Xlr4b	Mep1a	Tcof1
HMGB1	1110028F18Rik	Ppard	Ppp1r12a	Tdrp	Actg1	Brd9
Eif2s2	LOC102632541	Pdss2	Ncor1	4930550C14Rik	Slc25a24	Usf2
Hsp90aa1	Zfp382	Ank	Srsf11	Mrc1	Ahcy	Rbbp6
Tff3	4930512H18Rik	Oma1	Upf2	Gm24727	Fth1	Meg3
Chp2	Fcrls	Piezo1	Arl9	Spin2c	Maoa	1810037I17Rik
Afdn	Gm30909	Car9	Rbm25	Ugt8a	Tmsb4x	B4galnt2
Usp6nl	Eid2	Aco2	Rp9	Gbp3	Ceacam1	Ino80
Gm11478	Gm52296	Atp1b1	Brd3	Gm52348	Rac1	Ccdc25
Thoc2l	Snora17	Gsdmc2	Luc7l3	Rragd	Actb	Rabl6
Tmem183a	Islr	Cdhr2	Snord3b3	Gm2808	2610528A11Rik	Ang4
Dkc1	Gm34574	Hck	Brd4	Gm41247	Cyp2c55	Nmt1
Gm38733	Plag1	Pik3r5	Ankhd1	Gm30754	Slc25a5	Espn
Jun	Ccl11	Cdh1	Naa15	Hmgn3	Myl12b	Rps4l
Ecd	Gm34315	Fgfbp1	Cwf19l2	Gad1	Rnasel	Cystm1
Gm50217	Cd300a	Tmed10	Nmt2	Gm36826	H2az1	Stx7
Usp3	Gm51896	Abhd2	Kmt2c	Macroh2a2	Bak1	Clec2h
Egr1	Gm46416	Gstm6	Nsrp1	Gm10653	Nadk	Sumo2
Csnk1a1	Gm41810	Hsd17b2	Mark2	LOC118567952	Dok4	Tceal9
Hk2	Gm40200	LOC115490354	Naa16		Chmp3	Chd3
Fam133b	Gm52349	Pisd	Med19		Ces2c	Ptma
LOC118568176	Gm13807	Acsf2	Plcl2		Casp7	Mxd1
Srek1ip1	Gm36331	Tmbim6	Sltm		Ugt1a7c	Plekha3
Fam102a	Gm22540	Itgb1	Dync1i2		Cycs	Macroh2a1
Ugp2	Adam7	Lgals1	Igkc		Car1	Nkiras2
Phf14	Gm30827	Naaladl1	Iqgap1		Ghitm	Rsbn1
Rhbdl2	Gm21917	Shisa5	Syt7		Calm3	Krcc1
Fos	Gm22299	Pgd	Pnisr		Actr3	Rhoc
F630048H11Rik	Gm19378	Htra2	Tnrc6b		Ybx3	Ciao2a
Gm51955	Gm40723	Cyp2s1	Pard3b		Septin5	Calm2
Nfkbia	LOC118568797	Slc9a1	Slc35e2		Vdac1	Gng5
Ccar1	Snora21	H2-T23	Mir6946		Slc9a3r1	Clca4a
Naa20	A830005F24Rik	Hsd3b3	Sdcbp		Nr1h4	Cmpk1
Slc4a7	Olfm4	Abcc3	2310033P09Rik		Ifngr2	Gm45095
Baz1a	Teddm2	Paqr4	Thoc2		Dstn	Reg3b
Zc3h15	Gm23472	Tspan8	Zcchc17		Rad23b	Cyb5a
Tmppe	Gm52631	Rprml	LOC118567497		Eif5a	Btnl6
Zfp827	Plxnb3	Tap2	Prrc2c		Grpel1	Plac8
Srp9	Trgc4	Paqr5	Rtf1		Gipc2	Atp2b1
Rbm39	Gm31724	Gstm3	BC051142		Car4	Niban1
Fam122a	n-TRacg6	Atp6v0c	Ppp2r3a		Pdcd6	Ybx1
Capg	Gm35714	Rftn1	2510002D24Rik		Ugdh	Bri3
Ubb-ps	3110015C05Rik	Gm31560	Flywch1		Ap1ar	C130074G19Rik
Mob4	D930028M14Rik	Ptprj	Trpm7		Hsd17b4	Lypla1
Syf2	6330407A03Rik	Nr3c2	Taf1d		Id3	Gclm
Smim31	Tex15	Sdha	Srek1		Cdkn2b	Homer2
Rab27b	LOC118568438	Gstp2	Upf3b		Cth	Pmp22
Phf3	Gm35137	Cyp2j6	Mtdh		Mall	Arpc5
Srpk2	Tuba8	Adh5	Mgll		Ywhah	Ctnnb1
Atoh1	Gm52178	9430038I01Rik	Rab27a		Alas1	Knop1
Aqp4	Chrdl1	Nlrp6	Lmo4		Mgat4c	Skp1
Cast	Rtl8c	Hadh	Wdr70		Dhx32	H3f3a
Akr1c14	Frmd3	Cd86	Clca1		Hmgcl	Retnlb
Kmt2e	LOC118567803	Fa2h	Smap1		Tmcc3	Kctd5
Tpm4	Nudt10	Mal2	Tnrc6c		Tprgl	Ost4
Tnrc6a	Gm33009	App	Msantd2		Ube2d3	Dtx3l
Snord3a	Parvg	Trpm5	Cep164		Tob1	Gramd3
Gm46265	Klhl35	Plpp2	Gm35558		Jup	Ipmk
TrnT	Ccdc96	Gm10615	Dynll1		Gnai2	Pmepa1
Capn9	1500002F19Rik	Ildr1	Saa1		Rflnb	Sdcbp2
Rab15	Kif7	Sgpp2	Kif5b		Pgam1	Irf7
Gm11525	Flnc	Adm	Gm39467		Rab7	AA467197
Ube2j1	Cybb	Cnnm4	Zfp729a		Grb2	Sectm1b
Nemf	Thbd	Ugt2b34	4930502C15Rik		Gde1	Snx7
Tirap	Duox1	Gm40444	Hivep2		Uqcrc2	Kpna2
Hscb	Gm39079	Ces1g	Sorbs1		Ppp2ca	Vasp
Phf20l1	Lum	Igbp1	Tpm2		Lap3	LOC118568705
Pten	Dnah9	Nfs1	4930579G18Rik		Wsb2	Xiap
Pacs1	Faxc	Gm46195	Gm16907		Ahcyl2	Psmd7
Hook1	Adam19	Mrfap1	Igf2bp1		Cap1	Sult1d1
Ammecr1	Hamp	Dda1	9130024F11Rik		Arf6	Efcab5
Sct	LOC115490443	Car2	A130010J15Rik		Myl12a	Azin1
Gtf2b	Cdkl5	2610020C07Rik	Smco1		Nus1	Dap
Eef2kmt	Ctla2a	Slc17a2	Rit1		Rhoa	Rfk
Timm17b	Ly6c2	Gm31475	Ddx24		Slc25a20	Morf4l1
Ubr3	Slc16a4	Cpt1a	Actg2		Cdc42	Gm51897
Acsm3	Rnf144b	Rnf128	Gal3st3		Ywhae	Rgs9
Akap10	LOC118568505	Myo1d	Rbp2		Prss30	Cpn1
Gm39954	Gpr65	Ptdss1	Rnf11		Larp1b	Arf1
Fam102b	Cfh	Ndufc2	Nipbl		TrnG	Pkp4
Zmym5	Gm31686	Cdhr5	Metap2		Akr1c19	Micu2
Usp9x	Rassf5	Rskr	Gm40309		Tcim	Pdap1
Nxt1	Gm11412	Eef1a2	Septin7		Smagp	Arl2bp
Phlda1	Penk	Slc44a4	Gm40713		Dsp	Ccdc92b
Tmem245	Cd109	Lamp1	LOC118567794		Etfa	Cpne8
Arrdc4	Gm52871	Pkib	Pnrc1		Caprin1	Lypd8l
Tango2	1810006J02Rik	Eno1	Pmaip1		4833439L19Rik	Ccni
Litaf	Gm13778	Adipoq	Vti1b		Map1lc3b	Selenop
Tmem139	Apc2	Got2	Gm35486		Lpl	Itpkc
Gm23346	Gm31966	Aifm1	Tjp1		Dgkz	Ier5
Nfkb2	Gm34121	Lgals3bp	Srrm2		Slc39a4	Gltp
Nmi	Gm34472	C1qbp	Crk		Capzb	Sptssb
Cpox	Gm42294	Mgst1	Gm33937		Rnf10	1700123O20Rik
Zrsr2	Gm30706	Fh1	Gnpnat1		Sprr2a2	Cks2
Gigyf1	Slc16a8	Gstt3	C030005K06Rik		Misp	LOC118567527
Zfp330	Tex38	Sgca	LOC118567996		St3gal4	Ssx2ip
Igsf3	Cpxm2	Tctex1d4	Net1		Coro2a	Ramac
Sorbs3	F2r	Krt8	Coa5		Trappc13	Pex7
Hspa1b	Mpdz	Lypd8	Wdr33		Efhd2	Gnai3
Clic4	Gm52062	Atp1a1	Gm38935		Gsdmc4	Epop
Nampt	Gm42161	Gm40251	LOC118567916		Cdkn1a	Chmp5
Wdfy1	Klk1b7-ps	Acadm	Vamp4		Atp6v1e1	Clps
Ap3b2	Bicc1	Sppl2a	Hmgn5		Eif4g2	Slc40a1
H2ac20	Gm41408	Arl6ip5	Scarna17		Esrra	Mir6236
Rap1b	Tmtc1	Sufu	Igha		Vps4b	Bcl10
Gm35248	Gm34376	Psap	Slu7		Emp1	Lgals9
Retreg1	Mir200c	Ces1f	Golph3		Pls1	N4bp1
Gm36681	Gpc2	Mrps18b	Bhmt2		Epb41l3	S100a10
Rnf146	Ces1c	Pfkp	Gm46741		Prkar1a	Chn2
Map3k3	LOC118567891	Atp5pb	Antxr1		Ube2v1	Myo6
Tpmt	LOC115488490	Usp33	Fabp3		Mtch2	Trappc6b
Fer1l6	Gm30984	Car7	Ralbp1		Ppm1a	Rab5c
Dynlt3	Gm40564	Lzts3	Taf3		Irf6	Sprr1a
Spink1	Tspyl3	Aplp1	H1f2		Prelid3b	Timm23
Rbmx2	Mrgprf	Adam15	C5ar2		Ctss	Adipor1
Rnf169	Gm12923	Gm10499	0610010F05Rik		Rab10	Tom1l1
Smchd1	Iglc1	Canx	Plekha8		Rab11a	Setd3
Phf12	Rnd1	Sema6d	Nr6a1os		Mpst	Ing1
Ccdc120	LOC118567877	Letm1	Gm39191		Cd151	Ncoa7
Kank1	Acot3	Hps1	1700016C15Rik		Opa3	Smpdl3a
Slc38a11	LOC118567598	Zfp872	Gm34283		Nudt3	Clint1
Mllt3	Rgs4	Pdss1	Gm16183		H2bc4	Chp1
Lpin2	LOC115488669	Flnb	Mir194-2		Papss2	Malsu1
Kin	Prr18	Zdhhc21	Gypa		Pnp	Arih2
Gm26908	Gm52816	Wdr11	Tppp3		Pja1	Ccdc71l
Tmem37	Gm11346	LOC118568618	B230398E01Rik		Sqor	Gabarapl2
6030440G07Rik	Rbm24	Ces2e	Gm42081		Prr5	Ly6m
Zfp644	Gm34389	Tmem176a	Ccng1		Txnip	Nudt4
TrnY	Htra1	Dock8	Anks1		St13	Srp14
Fbxl3	Gm30718	Trmt11	Ifrd1		Srxn1	Rnf19b
Tnfaip8	Lingo4	Tor4a	Cdv3-ps		Cebpg	Atf3
Gm51653	Gm31550	Ccdc87	Rif1		Isca1	Ehd1
Dusp1		Ms4a12	Eif4a2		Cops3	Egln1
E430018J23Rik		Sec31a	Cfi		Dld	Zc3h14
H2-Aa		Cox15	Gm32952		Lmo7	Rn7s1
Sft2d3		4930558J18Rik	Gap43		Snx3	Atp6v1g1
Gm36556		Chst10	LOC118567713		Rab1a	Nrbf2
9130019P16Rik		Gprc5b	Gm32894		Atp6v1d	Bcar3
Arid4b		Tspan3	Gm19510		Atp6v1c1	Ubl3
H2-Eb1		Rad23a	Aqp8		Tax1bp3	Arpc4
Hgf		Pdgfc	Oip5os1		Ccnd1	Mlx
Gm13653		Dnajc22	Gm14051		Bpnt1	Usp34
Cpeb4		Otulinl	Phf20		Serp1	S100g
Kctd9		Bmp3	Pdk4		Abhd4	Rab18
Pcdhgb7		Cyp4f40	Kcnq1ot1		Akt1	Cetn2
Rc3h2		Mkrn1	Myo3b		Spag7	Nts
LOC118567417		Clcn2	Gid4		Pgrmc1	Opa1
Senp5		Epcam	Htr2b		Spata2	Capza1
Zhx1		Mfn2	Spindoc		Kitl	Nipsnap3b
Pbx2		Eif4h	Gm42356		Ubald1	Cldn4
Phf2		Glb1	AW112010		Vps4a	Map2k1
Gm52614		Epha1	Gm34653		Zfand6	Tmem238l
B130034C11Rik		Gm32569	Slc26a8		Lgmn	Becn1
Wipi1		Eif2d	Ccdc191		Fmo5	Plscr1
Cdyl		Coro1b	Gm51971		Mep1b	Gda
AF357399		Prep	Atg12		Cited2	Ifit1bl1
Fam204a		Creg1	Cdc42ep3		Trappc3	Wdr45b
Gm4952		Parp9	Gm38651		Eif1ax	Zfp664
Svip		Cachd1	H2ac24		Slc9a2	Macir
Nae1		Tdrd1	Pof1b		Csnk2b	Glyr1
Gm5785		Tmem35a	Dnajb6		Cldn23	Ap3s1
Fam214a		Lrp1	Apol7b		Sh3d19	Ppp1r2
Gabpb1		Abcb1a	Zfp442		Ttc22	Bhlhe40
Gm42270		Gm52430	Lbh		Golga7	Kctd10
Gm16023		Mettl7a1	LOC118568495		Epb41l2	Tmod3
Letm2		Rimklb	Mtmr2		Slc6a8	Mterf2
Rdh18-ps		Gsdmc3	Gm41920		Mier1	Ist1
Gm32059		Sptan1	Erlin1		Sirt2	Lin7c
Fam83b		Retsat	Gm42364		Gsk3a	Plekhb2
Gm15133		Prpf8	Gpatch8		Spryd7	Frg1
Syt17		Gm32064	Dusp6		Pafah2	Smim15
LOC118567856		Samd9l	Gm52229		Rcor1	Tmigd1
Gm22748		Plgrkt	Auts2		Mboat1	Larp7
Trim13		Endod1	LOC118567885		Fabp2	AY036118
Gm30110		Aldh1b1	Xpa		Pdlim5	Chmp1b
Fam126b		Serpinb8	Chuk		Decr2	Chmp2b
Gm30064		Miga2	Ikzf5		Gtf2h3	Trp53inp2
Gm23444		Mrps36	Mir6516		Rnf44	Rsrc1
Acoxl		Bdh1	Ccl25		Epas1	Des
Lpar3		Gas2l1	Jmjd1c		Psmc6	Rnf7
L3mbtl3		Sema4a	Jak2		Pparg	Commd6
Rasd1		Gm38560	H2ac6		Unc50	Cldnd1
Gm46110		Baiap2l1	Acbd3		Pgm2	Elf1
9430041J12Rik		Mcoln1	Il12rb1		Plekha2	Rassf3
Pfkfb2		Pcbp1	Hspb1		Pip4k2c	Glrx
Tfcp2		Zdhhc19	Coq10b		Dio1	Grsf1
Gm21011		Qdpr	Cryab		Lactb	Zfp36
Rasef		Tlr2	1700049J03Rik		BC005624	Rab5a
LOC115488470		Rab42	LOC115486538		Tmem252	Cyfip1
Miga1		Ssu72	Sytl2		Slc25a13	Duoxa2
Gm46422		Alox5	Zfp617		Sgk2	Bid
Crebzf		Sphk2	Gm39547		Atad1	Sp3
Arl16		Tsen34	Ccdc30		Actr2	Sprr2a3
2610301B20Rik		Vapb	Bc1		Slc25a17	Spop
Fosb		Efnb1	Fam214b		Sec23b	Dennd1c
Tbxas1		Adgrg7	Rnd3		Rbm45	Fam149b
Usp42		Gng12	Utp18		Rap1gds1	1700052K11Rik
Usp2		Fam171a2	Rab28		Lamp2	Krt20
Mfap5		Tmem131	Adat1		Slc35f5	Ptp4a1
Best3		Gm40085	Rian		Slc10a2	Thumpd3
Zfp410		Gstk1	Chst3		Arg2	Fgl2
Atg4c		Trgc1	Abhd17b		H2-T3	Cetn3
9430091E24Rik		Atg9a	Gm38785		Stard3nl	Lgalsl
Thoc1		Ap2m1	Hnf4g		Ubfd1	Ino80c
Camsap2		Actl6b	Gm35574		Aph1a	Syap1
Tspan2		Higd2a	Plcb1		Ugt1a6a	Gm52922
Gm11655		Serinc4	Zc3h6		Xdh	Nr3c1
Ccdc152		Marchf6	Col1a2		Ksr1	Fbxl5
Gm39673		Sptbn1	Chd2		Mecom	Crebbp
Ogn		Snrnp40	Gm31159		Acad11	Tpk1
Gm15991		Dpyd	Hif1a		1810065E05Rik	Vps35
LOC118568402		Esyt1	Gosr1		BC005537	Oasl2
Tbc1d16		Btnl1	Gm40090		Ceacam20	Rab8a
Mak16		Tkt	Zc3hav1l		Got1	Vapa
Frs2		Tmco1	Grin1os		Galm	Bnip5
Tigd3		1700096J18Rik	Gm40476		Vav2	Exosc3
LOC118568370		Ppt1	Taf9		Mcu	Mal
AW209491		Atic	Gm13351		Cyp4f14	Gm5459
Ccdc157		Prr13	Gm52264		Zyx	Apobec1
Gm4285		Lman2	LOC118568479		Mtx2	Ranbp9
Gm15910		Taldo1	Gm46060		Mapkapk2	Trim31
Gskip		Cers6	Gm52128		Ccdc85c	Hikeshi
Mysm1		Ubqln2	Suz12		Aurka	Abi1
Kifc5b		Ndufab1	D930003E18Rik		Cx3cl1	Smad7
Smim26		Ptcd3	Gm41556		Uba2	LOC115489130
Zfp746		Il18r1	Atpaf1		Nhsl1	Rab5b
Chrd		Irf1	Exosc9		Zmiz1	H2-Q2
Gm36543		Gucy2c	Pcyt1b		Slain2	Il10rb
Scara5		Prps2	Il17re		Tppp	Rnf141
Gm34223		5033403F01Rik	Gm39275		Josd1	Max
Gm6402		Kdm5c	Nlgn4l		Gm2245	Gm39786
Papolg		Mlf2	G530011O06Rik_1		Nek2	Dok1
Gm32788		Cmtm6	Irak4		Rap2c	Fhl1
Gm39908		Gm30012	Gm2447		Lsm8	Fbxo25
Col4a1		Gm39607	Ube2b		Dyrk1b	Srp54a
Hoxa3		Cdx2	Zfp651		1110059E24Rik	P2ry2
Zdhhc16		Uqcrfs1	Rhob		Gm38973	Akirin1
Nlrp1b		Slco2b1	Fam168a		Tmem243	Sap30l
Gm30635		Ercc3	Arf4		Arntl	Mlph
Celf6		Ext2	Gm3435		Gch1	Yap1
Enho		Lonp2	Dcn		Itprid2	Postn
Pisd-ps1		1700101I11Rik	Twistnb		Prap1	Gm15651
Cd59a		Slc39a3	Gm35851		Ptpn9	Gm34079
Harbi1		Cyb561a3	Gm51797		Marchf8	Lck
Gpkow		Gm7030	Gm10522		LOC118568007	Ppp1cb
Ccny		Cyp2c23	Gm33861		Enoph1	Ubxn2a
Efcab8		Pgk1	LOC118568226		Kif3b	Slc4a4
Celf2		Prdx5	Slc22a5		Tstd3	Rpph1
Rundc3b		Gm36914	Gm33051		Bbc3	Hpgd
Pdcd2l		Sgpl1	Rap1a		Sec24a	Abhd17c
Nudt13		Hexa	Nsun3		Slc51b	Scin
Zfp316		Hk1	Gm46768		Stk24	Cxcl16
Gm30502		Cldn3	Tuft1		Gm1965	Aida
Klf2		Slc39a9	Ido1		Gm40656	Cfd
2410004B18Rik		Ubiad1	LOC118567607		Foxo3	Cbx3
Gm46295		Elovl6	Ell2		Ifit3	Rn7s2
6430573P05Rik		Map4	Sult4a1		Tspyl1	Gnl3l
Tet3		Gm30271	Lipo3		Mcfd2	1500009L16Rik
Paip2b		Tmem164	Crot		Erich1	Bend7
LOC118567721		Pcdhgb2	Lgals8		Hibch	Gpn3
Gm31619		Gpa33	Shroom2		Abca12	Klhdc2
Efemp1		Sh2d6	Gm29720		Abhd3	Ak4
Fmo2		Uba1	Ddx18		Coa7	Tfdp1
Tnc		Anxa2	Car5b		Lsm14b	Cgn
Ces2d-ps		Tmem94	Npas1		Med11	C1d
Sh3gl3		Cldn7	Zfp655		Tmtc4	Rnls
Zfp959		Abcb6	Akap7		Fmr1	Car8
Pfn2		Nfyc	Gm42351		Wrnip1	Tank
Krt78		Ints3	Xpo7		Sprr2a1	Clca2
Cenpj		Cox11	Gm33444		Acnat1	Npas4
Rasal2		Dag1	Scml4		Mylk	Ifit1bl2
Traf6		Rbakdn	Mpp1		Ablim1	6030443J06Rik
Cep83os		Art2b	Bmp8a		Adprm	Ggt1
Gm32483		Gm34213	Serpinh1		Slc8a1	Stxbp3
Arap2		Slc25a3	Cd79a		Naa60	Kdm1b
Nr4a1		Tmem59	Fmn2		Stk17b	Ppfia3
Tnni3		Slc23a2	LOC118568005		Lysmd2	Usp12
Pik3c2a		Ctsl	AI661453		Kif4	Cep85
H2-Ab1		Galnt4	Pnrc2		Rab43	Btnl4
Gm16793		Fkbp15	Gm34636		Ptprr	Numb
Gm38424		Gm15731	Lin54		Tbk1	Nck1
Cdkl2		Mfsd6	Zfp780b		Sp2	Klf10
Arhgap27os3		Gcsh	Col1a1		Clic5	Elk3
Stox2		Pklr	Cacybp		Yeats4	Stk10
Gm15506		AA388235	Uty		Btbd3	Mtpn
Recql		LOC115487878	S1pr4		Cwh43	Pdlim2
Stau2		Tmem253	Usp49		Eif4ebp2	Btnl5-ps
Gm33509		Serinc3	Mthfsl		Lrrc49	Pex5l
AU022252		Elmo2	Ankra2		Tgds	H2-T-ps
Rapgef4		Gm51887	Tubgcp4		Irak2	Zfp672
LOC118568009		Smim19	Smtnl2		Car3	Pcsk1
Dna2		Il4i1	Axl		Marcksl1-ps4	Dclre1b
S1pr2		Mrpl38	Prkaa2		Hsd3b7	Lemd3
Tceanc2		Mettl7b	Akap17b		Zfp710	Spag9
Zfp830		Fbxl4	Pdcl		Pde6d	Dusp3
Zfp862-ps		Gm52817	LOC118567667		Plekha7	Rab21
Gm51748		Gm33636	Ypel2		Mindy3	Mfhas1
Gm24920		Ccdc47	Nmnat2		Pxk	1700016K19Rik
Zfp85		Tmem65	Gm36611		Tat	Gm34147
Gpr82		Lrrc75b	Gm26588		Adap1	Synb
Dnajb3		Cryl1	Dusp10		Isx	4833439F03Rik
Mtfr1		Dnase1l3	Gm25640		Slc51a	Dennd4c
E2f5		Sema4b	Gm34963		Mab21l4	Ube2e1
Syt11		Prom1	Tmem229b		Mapre3	2310068J16Rik
Ogfrl1		Gm36819	Gm39603		Znhit3	Mnt
Lyst		Fam91a1	Lsm10		Apol10a	Reg3g
Zfp280b		Olfr558	Map10		Epsti1	Ifit1
Optc		Vil1	Rab37		Arpin	Shc2
Ttk		Mpc1	H1f3		Mxi1	Cep112it
Gm45998		Cdk7	Lyz2		Lurap1l	1110059G10Rik
Gm52629		Clrn3	Noct		Themis3	Ankib1
Pltp		Arl3	Col3a1		Pcnp	Dhdh
Fktn		Gm12070	Gm44867		Chdh	Eps8
Lef1		Arl10	2010010A06Rik		Phospho1	Map1b
4930577N17Rik		Rmc1	Acta2		Lrif1	Rnf115
Gpsm1		Arl6ip1	Col4a2		Mideas	Gm52051
Cgas		4930461G14Rik	Ppp1r18		Brpf3	mt-Rnr2
Rnf41		Cyp2u1	Chrm4		Itpka	Khdrbs3
H2bc11		Vat1	Zfp941		Cfap52	Fam3c
Gm4890		Acads	Sec24d		Saa3	Rpe
Zfp799		BC024063	Rab30		Prkg2	mt-Rnr1
Gm19774		Alg3	H2ac23		Isg15	Hps6
Poc5		Srms	Hoxa13		Agfg1	Mdk
Trmt10b		Sh2d7	Hdac9		Lrrc19	Plekha1
Tmem120b		Rgs9bp	Zfand2a		Ugt1a1	Gm22513
Nxt2		Mif4gd	Zfp462		Ydjc	Gm39408
Zfp398		Ncstn	Kctd7		Slc25a53	Ceacam2
Zbtb41		Pon2	Gm26590		Rassf1	Mtm1
Diaph2		Slc35d1	Nudcd1		Tmem43	Sis
Mettl23		Mxd4	Psip1		Mvb12b	Itln1
Prkci		Txndc9	Myl9		Ugt2b5	Ahi1
Kcnn1		Steap3	Fubp3		Cyp2c65	Kalrn
Acvr2b		Raly	Gm36449		Zfp54	Gm38649
Plekhg2		Tmem86a	D130037M23Rik		Gm36026	Snx18
Rapgef2		Prss23	Upp2		Auh	Gzmb
Trp53rkb		Ctsf	Plat		Gm46442	Rbpms2
Gm36764		Spib	Gm30286		Fam122b	Usp25
Arhgef26		Scpep1	Mir22hg		Morc3	Acbd5
Ankrd28		Ccnyl1	H1f4		Ccnb1	Gm36393
Tceal1		Psma5	Gm31439		Limk1	Id4
Mrvi1		Mdh1	Eif3j2		Ube2d-ps	Uhmk1
Zfp867		Tln1	Arl13b		Wwtr1	Gm39646
Ldlrad1		Prkaca	Adcy9		Sgk1	Trnt1
Ankrd29		Psmd14	Gm39770		Rnf38	Smarcd1
LOC118567825		Plcb3	Zfp874b		Fkrp	Kctd12
LOC118568122		Snrpa	Gm41450		Gipc3	Caap1
Dmwd		Mtmr11	Ppic		Arl8a	Galnt11
Ccne2		Rgs1	Tubal3		Il15	Sh3yl1
Angptl6		LOC118567635	Gm16892		Osr2	H2bc13
Gm40582		Dmbt1	H2bc6		Gm42226	Fgd4
Taf2		Cdh17	Spta1		Haus5	Akr1b7
H4f16		Tns4	Pi4kb		Phf11b	Sh3bgrl2
Braf		Sdhd	Gm42529		Nr1d1	Reg3a
Sapcd1		Cdc42ep5	Timm8b		Nbeal1	Ifih1
Gm6139		Cox17	Tsga10		Alpi	Kifbp
Alox12b		Fkbp1a	Gm10614		Hbp1	Cdc14b
Gm12843		Ifi204	Hbegf		Gm33424	Uba3
Nek7		Tmem50b	Tubb2a		Zbtb7c	Gm45871
H2ac22		Ckb	Map6		Klhl28	Gm46178
Camk4		Mvp	Gm11802		Eif4e3	9130209A04Rik
2810006K23Rik		Hnrnpf	Ly6c1		Mppe1	C330018D20Rik
Chd5		Lrp5	Snora78		Me1	Znrf2
Brwd3		Daglb	Xaf1		Pspc1	Mob3b
Gnat2		Pigx	Rad51c		Bex1	Gm33901
Gm24407		Dsc2	Rgs14		Xpc	Ccdc117
9030619P08Rik		Ldha	Pdcd10		4833407H14Rik	Syngr4
Cdc14a		Gm46591	Zmat1		TrnH	Sap30
Shank3		Trim12a	BC002059		Amacr	2310043O21Rik
4930552P12Rik		Gm50340	Pcdhgc3		Cdkn2d	Fabp4
Gm52902		Hnf4a	Rnf183		Nrep	Gm41301
Gm8465		Retreg3	Nrn1		Sft2d1	Trim40
Bmpr1a		Yipf2	Zfp62		Gtpbp8	Col5a2
Gngt1		Pmpca	9230116L04Rik		Prpsap2	Mogat2
Gm36371		Ppm1g	2810410L24Rik		Msantd4	5430427M07Rik
Slc25a14		Impa1	Ly6g6c		Lamtor3	2010001M07Rik
Fam126a		Rmdn3	Snap23		Aldoart1	Gm33887
St3gal5		Traf1	Gtdc1		Slc3a1	Chek1
Tmem167b		Evpl	Colca2		Matn2	Il6ra
Gm39369		BC031181	Gm39715		Lancl2	Gm10777
Gm19531		Wdr36	Glt8d1		Apba3	Gm38416
1700019D03Rik		Sod2	Tmem263		Akr1c18	Zbp1
Gata6os		Sdc1	Gm30466		Spg20	Parp12
1810014B01Rik		Sri	Gm11437		Gm8909	Commd2
Fam189a1		Psmf1	Gmcl1		Ifit2	Thg1l
Hacd4		Dctn5	Fnip2		Gm5801	Grk3
Gm30181		Gm17396	Tent4b		Kif20a	Gm22711
LOC115488342		Ctsb	Gm28809		Cog5	Atg3
Acer3		Maea	Cmtr1		Ift88	Mapk8
Rad54b		Unc5b	Tmem140		Rmrp	Trp53inp1
Dubr		Strap	Arrdc3		Lamb1	Nkap
Platr25		B4galnt1	Ebag9		2310022A10Rik	Gm13657
LOC118567660		Nceh1	Tfe3		Hs3st1	Fbxo34
Igfals		Pnpla8	Hnrnph3		Pkd1	Tceal8
Gkap1		Pag1	Gm30067		Yy2	Ppp1r9b
Rpap3		Agmo	Nanp		Fzd1	Pdpk1
Maob		Gnb1	Gm5431		Sh3kbp1	Exoc3l4
Trdc		Erp29	D030028A08Rik		Sstr1	Gm30311
Gm45915		BB557941	Eid1		Rcn2	Gnat3
Bivm		Slc6a14	Elk1		Gm11695	Rap2b
Gm42245		Zcchc14	LOC115486429		Slc25a22	Cibar1
Gm6329		Dync1li1	Gm51544		Foxred2	Atg5
Mctp1		Mir24-2	Ube2w		Zfp943	Cavin3
Ttc25		Gapdh	Npl		Tmem189	Hand2
Eef1akmt2		Ap1m1	Zfp37		Thumpd2	B230206H07Rik
Efcab11		Hook2	Gm20257		Snap29	Rnf13
Eri2		Med8	Zfp882		Rasl11b	Gm14137
Gm41496		Msra	Etohd2		3110082I17Rik	9030607J07Rik
Plk3		Pdcd6ip	4921524J17Rik		Ppp3cb	Trim15
Tcte3		Zfp414	LOC118567792		LOC118568759	Tmem185b
4921531C22Rik		Spata7	Mettl3		Pstpip2	Apol9b
Gm13205		Dnajc13	Fam169a		Raf1	Ccdc138
Dip2b		Me2	Nat2		Gla	Atxn7
Tmem60		Ppp1r10	Scarna2		LOC118568046	Zfp319
AV099323		Slc44a5	Adnp		Upp1	Ppp1r3d
Rev1		Zdhhc5	A230045G11Rik		Polh	Fignl2
Egln3		Cstf2t	Fam13b		Cdkn1c	Cyb5r4
Mitf		Trbv13-3	Foxn2		Car11	2810002D19Rik
Zfp229		Adgre5	Zbtb25		Aqp11	Vkorc1l1
Gm32677		Sec13	Zfp770		Soga1	Lancl3
Fbxo11		Fam160a1	Gm51438		Smad2	Gm2115
Kbtbd7		Cisd1	Sytl4		Slco2a1	Gm13056
Slfn2		Gm35601	Kbtbd13		Hoxa11	Otud6b
LOC118567513		Crebl2	6430590A07Rik		Vamp7	Apol7a
Nr1h3		Rnf14	Socs5		E130311K13Rik	Fundc1
Gm29791		Hexim1	Wwp1		Rnpc3	Stmn2
Rab19		Slc39a5	1700057G04Rik		Mfap3l	Usp8
Gm51915		Nepro	Nova2		Fer	Thyn1
Arhgap24		Seh1l	Grid2ip		1700030C10Rik	LOC115490270
Zfp97		Srf	Zfp526		2810021J22Rik	ccdc198
Prkab2		Map4k1	9330136K24Rik		Dnase1l2	4930481B07Rik
Slc43a3		Mmut	4933400F21Rik		Maf	Gm5617
Gja4		Fam32a	Gm34156		Psmd5	Ifi27l2a
Ralgps1		Selenbp1	Snora73b		2310001H17Rik	Mettl5
LOC118568574		Gsdme	6030458C11Rik		LOC118567734	Adgrg5
Pitpnm2		Vopp1	Adh6a		Dusp28	Gm12576
LOC118568667		Acsl5	Cyp2e1		Sbk1	Ms4a5
Csf3r		Tle5	Mfsd4b3-ps		St3gal1	Slc2a4
Tanc2		Frk	Rbfox3		Nbl1	Lyrm7
Snx10		Heatr5b	Cyp3a44		Sdccag8	Usp46
Gm52810		Nedd9	Sod3		Tnfsf10	Acyp2
Pde8a		Igsf6	Fbxo47		Myrfl	Zhx3
Gm40826		Fuca2	Myo1g		Ints12	Mdga1
Steap2		Ap2a2	Sdhaf3		Paqr8	Atxn1l
Flacc1		Kifc3	Tlr5		Trim30d	Ube2e3
Utp23		Tinagl1	Igfbp4		Zfp605	Rnf2
Tstd2		Chchd3	Gm28857		Gm20056	Gm30368
Exosc1		TrnC	Armcx4		Ppl	Nsun6
Zfp143		Rnaset2b	Areg		Ifi47	Usp35
Amn1		Prdx3	Ube2v2		Fabp5	Gm35900
Ldlrad4		Limd2	Mansc4		Cd8a	Lats2
Zfp580		U2af2	Mex3b		Hrh1	Nhlrc3
Gm15411		Ahnak	Zbtb2		Ssbp2	Gm52540
Alms1		Toe1	Jchain		Gm32261	Rab3c
Hsf2		Cd38	Socs4		Oxsm	Pip4k2a
LOC118568450		Tsg101	Gm15658		Trim29	Hspb8
5031434O11Rik		Tm9sf1	Stradb		Igf2bp3	Gm36753
Msantd1		LOC118568586	Gm41308		Arhgap26	Hccs
Gdf11		Phf11d	Gm52147		Klhdc9	Ctcfl
2310016G11Rik		Itm2b	Gm46371		Ccl5	Dr1
Peli3		Tspear	Stxbp6		Gm41095	Rfx3
Rbsn		Gm10244	Zfp27		Ate1	Gm51452
F2		Slc34a2	BC049715		Isoc1	Ado
D630023F18Rik		Carm1	Gpr157		Hoxd8	Cxxc4
Nr6a1		Prss27	Lag3		Lhfpl2	Radx
Hoxb2		Ankmy1	Celsr2		Mrto4-ps2	Rhod
Ldlrad3		Iffo2	Tmem230		Rhobtb3	Cyp27b1
Ap1g1		Glmp	2700012I20Rik		4930455G09Rik	LOC118567557
Sybu		Snap47	Caskin1		Ttbk2	Grin3a
Mexis		Coq9	Csta2		Ing3	Reps2
BC016579		Pth1r	Cops7b		Crbn	Rgs2
Slc5a5		Ece1	Pcolce		Otc	Slc25a16
Il17rd		Atp6v0e2	Cox6b2		Ankrd37	Gm38883
Xrcc2		Fetub	Pfkfb3		Ppara	A630026N12Rik
Gm39286		Gm30263	Klk8		AB010352	LOC115488525
Tnf		Plcl1	Sfrp2		Nrgn	Ctif
Tlcd1		Gm25926	Lxn		Cfap299	Il15ra
Dsel		Dcaf1	Sh3rf1		Vaultrc5	Gpbar1
Acvr2a		Neurl2	Cyp2r1		Omp	5730408K05Rik
Gm35410		Vdac2	LOC115488065		Klhl20	H2bc3
Socs3		Sptlc2	Scel		C030037D09Rik	Lzic
P3h1		Cbr1	Gm35566		Gm40520	Gm5088
C1galt1		Npc1l1	Gm39326		Unc79	Klhl2
Brdt		Gm26944	Gm6314		Edn3	Gm11110
Ephx4		Gm38555	Gm32853		Particl	Erich4
Gm33074		Card19	Ntan1		Glipr2	Mmp28
Gm36003		Avil	Sugct		Wdr20	Sdhaf4
2700038G22Rik		Tyw1	2010204K13Rik		Ccdc9b	Gm30698
Slc41a3		Tslp	Dipk1a		Cmpk2	Ccdc69
Gm30877		Plcg2	Adcy7		Arfgap2	Sdr39u1
4732471J01Rik		Lrrc26	TrnP		Arhgap5	1810010H24Rik
Zfp948		Ubxn8	Slf1		Siglecf	Upk1b
Tiparp		Acp1	Zhx2		H2ac15	Apol6
Atg10		Gm22442	Fam167b		Socs1	Gm44507
Gm34286		Ermp1	Dbf4		Rsad2	Alb
Pdzd2		Tmem62	Heyl		Ier3	Tfap4
Gm20045		Dazap2	Gm34828		Gpr27	Tubd1
Cmc4		Pla2g3	Gm40671		Gsdmcl-ps	Slc28a2
Apc		Clptm1	Smad9		Bex2	Commd8
Zfp174		Acap2	Pxdc1		Gm51556	Usp18
Nhlrc1		Dnaja3	LOC118568509		Fam174a	Chic1
Mllt11		Sf3b5	2010009K17Rik		Cpne1	Sparc
Gm51674		Gm34353	Ctf1		Slc25a33	Foxc1
Cep97		Pacs2	Anxa13		Taf6	Ankrd42
Rnf216		C130036L24Rik	LOC118567874		Iba57	Tyw5
Fabp1		Pdlim1	4933417D19Rik		Padi2	Myzap
Pih1d2		Sec22b	Dpt		Tpgs2	Gm1673
Enkur		Lpcat4	Mctp2		Steap4	Gnb5
Gm20036		F8a	Gm44504		Dusp5	Tmem184c
Col28a1		Gm26448	Ccdc13		Gm42151	Dnajc12
Gm34507		Nfe2l2	Trim80		Spats1	Gm31872
Sp4		Gm6195	Lrrc39		Gm16675	Gm28497
Nos1ap		Ddr1	Rassf10		Gm7367	H2bc15
Gm42293		Pip5k1b	Rslcan18		Ppm1j	Klhl33
Oser1		LOC118568057	Gm30794		Hif3a	Gm13523
TrnK		Pdia6	Gm51579		Chac2	LOC102636360
Ankrd44		Rac2	Nr2c2		Vasn	Utp4
Phf6		Dnajb11	Gm41231		Mthfs	Tlcd2
Zfp169		Col8a2	Cd248		Rrp8	Bloc1s3
Gm30284		Atp5b	Cybrd1		Slc17a8	Castor2
Zfp566		Herc2	LOC118567922		Tarsl2	Ripply3
Rheb		Gm51635	Tdo2		LOC108168868	Cpeb3
Oxtr		Perp	Gm30990		Ndc80	Gm35578
Gm38516		Galk2	Cblb		Zfp783	LOC118568241
Rhbdl3		Nfe2l1	Tiam1		Gm15564	Misp3
Cideb		Fzd5	Mycn		Btn1a1	Sh3pxd2a
Bbs5		Prdm2	Gna12		Cenpu	Pik3cb
Olfr165		6030442K20Rik	LOC118567727		Ccnj	Gm21885
Ppat		Tbcd	Pkhd1		Gnb4	Iqce
Slc22a15		B4galt1	Tmem67		Pxdn	Pisd-ps2
Tcte2		Wdr89	H4c9		Tymp	Nfyb
Ganc		Ccdc146	Thap6		Bex4	H3c7
Mapkbp1		Muc3	Suv39h2		Mmp2	Efcab7
Xkr4		Edf1	Gm34189		Gcnt1	Samd10
Cux2		Higd1a	Gm35688		Tnfsf13	Cutc
Ddb2		Zfp781	2900024J01Rik		Mtap	Tasp1
Fndc3b		Myd88	Gm52702		Apol10b	Gm15998
Gm52666		Vps37c	Tnks		Gm38972	Gm11946
D630033O11Rik		Gm27042	Mcam		Fam220a	Gbe1
Cmtr2		Itpa	Rbp1		Plekhm3	Traf3ip3
Calb2		Stxbp5l	LOC118568701		Prps1	Nfil3
TrnM		Zbtb8os	Fam76a		Prex1	5530601H04Rik
Fhl3		Gm21814	Cep57l1		Wdcp	Agr3
Zfp418		C430014B12Rik	Ago2		Tdg	BB123696
Tnip3		Serinc1	Mx1		Cbx4	Oip5
B3galt2		Zbtb7b	Gm31473		Cox20	Tdrkh
Sde2		Ces2a	H3c3		Ube2l6	Mlycd
Naaladl2		Ndufb6	Bicd1		Stx1a	Ahr
Lrrc8b		Intu	Map1a		Gm10193	Gm52684
Zfp286		Gm51871	Ube2g1		AA414768	Gpc1
Ccp110		Snx15	Dck		Palm	Rgs3
Nat14		Wtap	5033406O09Rik		Pdlim7	Gm39876
Rsph3a		Chrna10	Rmdn1		Riiad1	Bhlha15
Tmem38a		Galnt2	Mafb		Cyp3a13	LOC118567481
2010016I18Rik		Gm12348	Tcp11l2		Pcyt1a	9530077C05Rik
Gm46027		Emc4	Gm42324		Rnd2	Pclo
Spata6		Ttyh2	Pyroxd1		Ikzf2	LOC118567695
Cspg4		Rpn1	Gm40720		Rybp	Rp2
C1qb		Dpep1	Bnip3		Myl7	Ffar4
Nfya		Gpx2-ps1	Srgn		Dcun1d3	Golm2
Rnf227		Tmem182	4930480K23Rik		TrnQ	Arf2
Wee1		Nipsnap2	Gm10209		Macrod2	A730008H23Rik
Nadk2		Mrps5	Bgn		Col6a2	Sec31b
Nubpl		Shtn1	Tfg		Ftx	Mtmr7
Slc7a11		G6pdx	Apbb1		Pard6b	Gm11633
2310015A10Rik		Mon1b	Bod1l		Hba-a2	Gulp1
Secisbp2l		Dhx36	Rab33a		Lrrc56	1700001L19Rik
Eml6		Prnp	Cnnm1		Ablim2	Gm46626
Crym		Cpt2	Gm40451		Fchsd2	Dph7
Evx1os		Gm36841	Atp23		Dcaf6	Cep55
Tle6		Uaca	Cnn1		Gm39913	Cacna2d2
Btbd19		Ntrk2	Evx1		Tnfaip3	Podxl2
9930014A18Rik		1110004F10Rik	Zmym1		Rbbp5	Tpst1
Gm12657		Gstt1	Gm38561		Plscr4	Slc5a4b
Gm31555		Rptor	Gm40922		Cryba2	Olfml3
Neurog3		Zbtb22	Gm15446		Slc46a3	Gm38959
Mutyh		Srl	Gm51419		Fzd10	9130227L01Rik
Gm41607		Gpatch11	Tgtp2		Slc19a2	2610005L07Rik
D830050J10Rik		Iscu	5033421B08Rik		Cdr2	Gm7240
Rtn1		Gm52134	Kdm2b		Gm32856	Crybb1
Gm26244		Tmem143	S100pbp		Cpeb2	1700001K19Rik
Tent5c		Pex3	Gdpgp1		Serpina3g	Gm27217
4921536K21Rik		Gm28269	Zfp667		Pds5b	Cript
Sncb		Trp53bp2	Wdr19		Invs	Gm2061
Gm30785		G3bp2	Gfap		Apoa2	Ubash3b
Gm33258		Celf5	Tbkbp1		Klhl11	Oas3
Mettl25		Tsc22d4	Thy1		Hhex	Oprd1
Taf9b		Polr2b	Gm46220		Ak7	Suox
Ccdc126		Mgat4b	9130015G15Rik		Kif27	Usb1
LOC118568792		Neu2	9430065F17Rik		Cbx2	Spata17
Gm51425		Slc2a1	4930430F08Rik		Ceacam12	Pcp4
Dock3		Cnot11	Cacnb1		Kif18a	6030426L16Rik
Gm36109		Ggta1	Mto1		Arhgap9	Ptpn5
Pop1		Nudt7	Tada2b		Trim43c	Ttyh1
Fam111a		Tmem267	Sytl5		Tmem144	Zrsr1
Igf1r		Gm39193	Cnot7		Fam219a	LOC118568127
Snord118		Iapp	Ttc30a1		Ptpn4	Chac1
Slc39a6		Slc25a48	Gatm		Mtr	Krt87
Gm6712		Anxa7	Trnp1		Dnm3	Nup210l
Zfp180		Gbf1	Umad1		Gm20594	Gm36459
Celf3		B4galt2	Gm51821		Vwa1	Zfp626
Triqk		Pex19	Lncppara		Cyp2j9	Hsf2bp
Grk5		Mettl26	Anxa8		Rdx	Mis18bp1
Vamp5		Gm43568	Eef1e1		Tcf23	Lipa
Gm32297		Ero1b	Gata3		Manea	Fnip1
Ttll7		Galnt12	Dkk3		Epdr1	Prkar1b
Gm52241		Szrd1	Pde4b		Dgke	Sik2
3010003L21Rik		Igsf9	Zcchc10		Dusp14	Gm527
Hspa12a		Cox18	Gja1		Gm11775	9130230L23Rik
Alyref2		Aldh3b1	Tada1		Ribc1	Plb1
Catsperg1		Myo1b	Rnf217		Hmgcll1	Gm10874
Trim35		Mfsd14b	Fam221a		Enpep	Gm38462
Pla2g12b		Rmnd5a	Crtac1		Trim47	Iyd
Gm31364		Degs2	LOC118568536		Cfap45	C1qa
Jpx		Pigt	Tcp11l1		Kctd11	Ajuba
5830444B04Rik		Col9a3	Nos2		Cyb561d1	Gm32861
Gm4262		Pmpcb	Etaa1		Btg3	Ets1
Pmel		Mir6362	Gm5643		Hoxb3	Lrrc46
Gm51737		Rnf213	Rbl2		Tmem198b	Nup35
Gm35112		Gm30283	Hace1		Zfp420	Dnaja4
Gm12992		Xpnpep1	Gm42023		Naif1	Slc16a3
Cttnbp2		Gm10444	0610009B22Rik		Trpv4	Dzip1l
Garre1		Gm40660	Lcorl		Gm52708	Zfp454
Fam161b		Gm13430	Arsg		Apbb2	Ap1s2
Zfp429		Coa8	Gm38409		LOC115487892	Grhl1
Plin5		Dmac2	Crppa		Gm52620	Ccng2
Gm26637		Slc38a1	Gm41368		Gm33318	C2
Nfatc2ip		Pdzd3	Gm16206		Zfp41	Bace1
Arap3		Ndufa8	A330035P11Rik		Rabl2	Cbln3
Piwil2		Crybg1	A1cf		Grin3b	Kctd15
TrnV		Gm1043	Erich5		Rbm48	Acot6
Ly6g		Gm46302	A030010E16Rik		Airn	Wdr44
Lix1		Pfn3	Gm39717		Me3	Kctd6
Gm51809		Tnfsf13b	Wnt4		Ltb	Xrcc4
Zbtb37		Cbl	Stxbp1		Gm3776	Ttc33
Basp1		Dcun1d4	Lyn		Igsf11	Zfp975
TrnA		Cat	Gm47708		Lmbrd2	Cmtm3
4632404H12Rik		Hcn2	Dlgap3		Csrnp1	Gm31005
Tmem91		Por	Yae1d1		Hsh2d	3110045C21Rik
Ciart		Kpna3	Zfp708		Defb37	Gm46616
Gas1		Ankrd63	Kctd21		H3c6	Dhrs9
Zfyve16		Slc45a4	Fgd2		Ccdc74a	Ankrd35
Qtrt2		Chmp4c	Gm35853		Zfp383	Il3ra
AA386476		Adhfe1	Ddx60		Adcy5	Gm36660
LOC115488927		Gm19696	Tspyl5		Lrfn3	Zfp661
Tab3		Zfp865	Odf2l		Hhat	H3c8
Rad1		Zfp938	Gm51543		Aldoart2	Sec14l4
Hoxa6		Ankrd52	Gm20346		Cd3e	Rpl28
Rbm43		4930525G20Rik	Sntb2		Gm40453	Gm32178
Map3k8		Dclk1	Gm19391		Yaf2	Mfap1b
Pkd1l3		Rgsl1	Blzf1		Krt84	Pla2g4c
G530011O06Rik		Tead3	4732491K20Rik		4933404O12Rik	Agap2
9030616G12Rik		Mtrex	Flt4		Dmkn	Spats2l
H2-T10		Rab35	Sec22c		Zfp820	Itgad
Tmem241		Vwa5a	Fbxo48		Fam43a	Tmem88b
Ptpn12		Gsto1	Gm14154		Hmx2	Cald1
Dennd4b		Cttn	Morc1		Cdc23	1110017D15Rik
Gm46226		Dab2ip	Gm52350		Rmi2	Slc13a1
Jrkl		Sort1	Acyp1		Megf9	Gm11696
LOC118567347		Gm20522	Gnal		Rcn1	Syt12
Cd52		Cdc42bpg	LOC118568784		Zbtb26	Tmem126b
Sectm1a		Sf3b4	Tbc1d31		Spata22	H2-Q7
Rad51b		Dnmt1	Nkrf		Gm31792	Nphp1
Phtf2		Panx1	Rassf4		Gm30367	Def6
1700007L15Rik		Asl	Etnppl		Gm10145	H2-Q1
Hc		D6Wsu163e	Thpo		Cavin1	Zfp983
Zxda		Hoxb3os	Mast1		Proca1	Brsk1
Xlr3b		Ostf1	Marchf3		Adcy2	Prob1
Apex2		Lhpp	Depdc1b		Rasal1	Zswim5
Gm9902		Cdc42bpb	Nkapl		Gm32790	LOC115489488
Parp11		Tuba1a	Emp3		Tspan9	Pgam2
Oas2		Pkm	Ppp1r3e		Tesk2	Dab1
Arg1		Ears2	Aebp1		Plppr3	Ncoa4
Zfp738		Cipc	Hap1		Trim38	Fstl3
Mid1		Dusp18	Gm12511		Crlf2	Cst6
Abcg1		Leng9	LOC118567603		Nid1	Atg9b
Adam8		Ttc26	Pnliprp2		Gpsm3	Bcl2l15
Lmln		Gm38514	Gm2895		Gk	BC037704
Fam217b		Klhl10	Zfp551		Ppp1r1a	Serpina10
Cyren		Sipa1l3	Runx3		Ccdc88b	Trappc8
		Naa35	Apba1		Cib2	A2ml1
		Irgm2	Ppp1r12b		Gm33230	Mageh1
		Spr	Tm2d1		Clca4b	Kcnj8
		Arhgdib	Cep57		Gm5113	Casp12
		Blmh	Rsl1		Slc25a18	AV051173
		Plp1	BC031361		Mark1	Catspere2
		Cdk18	Rai14		Zfp438	Hoxb5os
		Fyb	Gm9237		Gm4750	Echdc1
		Llgl2	Nox1		Zfp850	Gchfr
		Slc12a4	Il7		Nebl	Wscd1
		Ces2b	Sesn3		Il1rap	4930527J03Rik
		Timm9	Matn4		Wdpcp	Zfp407
		Imp4	Hus1		Gm16984	Gm40833
		Sucla2	Ubd		Wfdc1	Rdh10
		Tcn2	LOC118567509		Fbxl12os	Tspyl4
		Bet1	LOC118568152			LOC118568745
		Btd	Cspp1			Chn1
		Dpp7	Robo2			Trappc2
		Suclg2	Dapp1			Dmd
		Acad9	Zfp563			Klk1b5
		Lysmd4	Haao			Rab2b
		Ncln	Slc7a9			Tnfaip8l2
		Myh9	LOC118568058			Fgd3
		Nipal3	Gm39439			Cramp1l
		Vipr1	Rgs8			Arhgap10
		Slc16a9	5730507C01Rik			Shld1
		6720468P15Rik	Tmem170b			Trim34a
		Sub1	Scyl2			Stamos
		Psen1	C330007P06Rik			Ttc39c
		Sh3bp4	Myrip			Zfp518a
		Cdk2ap2	Hpca			Prdm1
		Grb7	Usp45			Unkl
		TrnE	Fam241a			Ppp1r3f
		Dtx3	Gm36445			Spns2
		Fam118a	Nek1			Ska2
		Vcpip1	Synm			Nrip2
		Upf1	Magef1			Mdfic
		Odc1	Trdmt1			Gbp6
		Ap2b1	Lysmd3			B630019K06Rik
		Ifnar2	Serping1			Plscr3
		Mybl2	Tbc1d9			Tfpi2
		Poglut2	2810030D12Rik			Trim21
		LOC115487949	Tmem220			Emilin2
		Gm14295	Klhl6			Zfp940
		Cdk20	Ighm			Fosl1
		Snord37	Rab32			Gm960
		Trappc9	Zfp984			Fyn
		Camk2b	Ppp1r16b			Gm31668
		Gmds	Kif9			1110019D14Rik
		Tmc1	Barx2			Tmem213
		Hspa4	Osbpl3			Pcdhgc5
		Afap1	Spon2			C1s1
		Khnyn	Spidr			LOC115487216
		Wdr13	B3galt6			Adamts4
		Acat1	Fzd8			Mamld1
		Faim2	Naaa			H4c12
		Pex26	Ccdc90b			2210408F21Rik
		Micu1	Mospd1			Rbm3-ps
		Ces1d	Loxl2			Gm10015
		Gm8615	Uvrag			D130043K22Rik
		Ssr1	Ddias			4930509G22Rik
		Zbtb39	Dnajc24			Gm5165
		Smim24	Gm35058			Rtp4
		Tmem54	A430088P11Rik			Hes2
		Fig4	Rab34			Ccdc92
		Nr1i2	Gm41696			Mettl15
		Nagpa	Fkbp7			Nabp1
		Hgs	Gata5			Adamts18
		Smyd1	Hspa12b			Hmox1
		Gm13165	Gm14393			Xkr9
		Lrrn4cl	Gm38948			Fam234b
		Hao2	Ptprm			Sowaha
		Sdf4	Tead4			Adamdec1
		Pkig	Asic2			Trbc2
		Bbs2	Anln			Svil
		Idh3b	P4ha2			Gpr182
		Abhd13	Ace2			Tyrobp
		Dctn6	Fyb2			Dync2li1
		Pou2af1	Emcn			4833418N02Rik
		Slc25a35	Hars2			Kremen2
		Wdr5	N4bp2			P2ry4
		Gm32728	Gnmt			BC055324
		Ccdc68	Msrb3			E2f7
		Nmral1	Gm38500			Camk2n2
		Wdtc1	Gm33398			Fbn1
		Mat2a	Bcl6			Pax6
		Gm15952	Dus4l			Bcap29
		Prdm10	Gm33945			Cyth4
		Polr2m	Slc47a1			C030034I22Rik
		Polr2a	Adamts3			Zfp575
		Lmnb1	Plcxd2			Ttc8
		Mgme1	D830031N03Rik			Cbwd1
		Pllp	Idi1			Tll2
		Gm44478	Gm33694			Fcgr3
		Rnf26	Ddr2			Syna
		Srp68	Zfp800			Gm3625
		Fntb	Ormdl1			LOC115486423
		Prkca	Gm16938			Adarb1
		Abhd12	Dgkg			Gm39469
		Acy3	Ift122			Tnfsf12
		Pygl	Mis18a
		Golga1	Foxf1
		Tmem184b	Mex3d
		Selenof	Phf13
		Meis3	Gm30613
		Actr1a	4930594M22Rik
		Kctd3	Zfp788
		Rnft1	E130201H02Rik
		Trpc4ap	Plekhs1
		LOC118567688	AA543186
		Hspa13	Gm39035
		Mid1ip1	Gm11992
		Nln	Afap1l2
		Atg4d	Gm41608
		Mrps10	Sstr2
		Nat8f4	Dlgap5
		Flii	Ahsa2
		Ftl1	Scoc
		Uck2	Mustn1
		Agpat4	Cldn5
		Pfdn4	Uox
		Sesn1	Cav2
		Poc1b	Rasl2-9
		Tars	E230013L22Rik
		Scarb2	H4c3
		Ctnnd1	P2rx2
		Chmp4b	Ablim3
		Gps1	Homer1
		Neu1	Abhd18
		BC029722	Fam117a
		Slc30a10	Fmnl3
		LOC118568050	Taf6l
		Plcd1	Pdgfb
		Clp1	1700010I14Rik
		Asph	Cytip
		Ccnd3	Pim2
		Fmnl1	Creb3l3
		Parp4	Pls3
		TrnN	Col6a1
		Sod1	Jazf1
		Mkrn2	Tert
		Zfp932	Id2
		Pofut1	Llph-ps1
		Fbxl8	Nfe2l3
		Ak3	Gm35388
		Gm31365	Carf
		Slc2a5	Lipc
		E130309D02Rik	Gm16116
		Cnn2	LOC118568214
		Mettl9	Ythdc2
		Gas6	Uchl1
		Abracl	Obi1
		Tomm34	Trim56
		Tes	Gm13889
		Cops7a	Gm52834
		Tob2	4833438C02Rik
		Slc39a11	Plk4
		AA986860	LOC118568085
		Sdr42e1	Btbd11
		Mmrn1	Myh11
		Zfp236	Tmem237
		Kdm4a	Pde1c
		Abi3	1500011B03Rik
		Metap1	Ntn4
		Fcho1
		Lrat
		Dkkl1
		Dlat
		Dock1
		Adam22
		Nptn
		Taf4
		Mrpl41
		Polr3g
		Slc22a18
		Gm39210
		Hnrnph2
		Ppp1r15b
		Dnaja2
		Ywhaz
		Mrpl16
		Malrd1
		Slc43a2
		Sft2d2
		Klhl9
		Rnf5
		Add3
		Phka1
		Cep290
		Tnrc18
		Cdc42ep2
		Thtpa
		Csf2ra
		Add1
		Api5
		Tusc2
		Aldob
		Tasor2
		Gm27572
		Itprid1
		Abl1
		Inpp5j
		B3gnt2
		Cish
		2900089D17Rik
		Ccar2
		Gm40595
		Ly75
		Capn1
		Ints10
		Mtor
		Rtn4
		D030056L22Rik
		Zc3h18
		Rras
		Adam9
		Gm671
		Acadl
		Gak
		AU040320
		Cryzl1
		Lamtor2
		Cux1
		Hmgcs2
		Cyp27a1
		Unc119b
		Hmcn2
		Cln5
		Aldh2
		Rhpn2
		Tpp1
		Pgap4
		Tst
		Abcf3
		Ahsa1
		Kxd1
		Xbp1
		Ptges3-ps
		Gucd1
		Neurl4
		Igdcc4
		Pcgf3
		Slc25a4
		Selenoi
		Cd300lf
		Slc25a39
		Atf6b
		Gm21083
		Inip
		Slc6a6
		Pold2
		Slc25a40
		Tfrc
		Ciz1
		Cd81
		Ctnna1
		Ndst1
		Tspoap1
		Cotl1
		Batf2
		Erh
		Atp11a
		Iqgap2
		Spcs1
		Trak1
		Rreb1
		Amn
		Pdhx
		Klhl22
		LOC118567733
		Erap1
		Irx4
		Adra2a
		Gm30091
		Malt1
		Psma3
		Mars1
		Agpat1
		Anxa11
		Rtn2
		Ykt6
		Slc13a2
		Ppp2r1a
		4932438H23Rik
		Slc30a9
		Hipk2
		Txn2
		Met
		Clic1
		Slc16a5
		Slc3a2
		Ticam1
		Taf13
		Prr15l
		Dhrs11
		Wdr6
		R3hdm1
		Oxnad1
		H2-D1
		Fkbp5
		Tgfa
		Tlnrd1
		Arhgap21
		Hp1bp3
		Oat
		Gusb
		Naip6
		Phtf1
		Pgm1
		Prrc2a
		Sat1
		Ms4a8a
		Susd6
		Praf2
		Usp19
		Ethe1
		Scarb1
		Kazn
		Txndc11
		Ctsd
		Actr1b
		Abcg2
		Psma2
		Scrib
		Cd99l2
		Taf8
		Psmd3
		4931406C07Rik
		Rmnd5b
		Eif4g1
		Gm36090
		Shc1
		Zdhhc7
		Acadvl
		Acp6
		Fbxo8
		Hmg20a
		Zfand3
		M6pr
		Sarnp
		Dhrs7
		Pex13
		Abhd8
		Plek2
		Htt
		Ngly1
		Timm17a
		Wbp2
		Plcxd1
		Amfr
		Rfc5
		Tnfrsf14
		Tbc1d15
		Tmem45b
		Aplf
		Fbxo21
		D16Ertd472e
		Cxcl12
		Cdv3
		Pacsin2
		Atp10b
		Hyou1
		Cs
		Mad1l1
		Tmem268
		Acot8
		Wdr1
		Arfgef1
		Gm38989
		Eloc
		Fiz1
		Ptpn11
		Itfg2
		Hcfc1
		Gm5218
		Icosl
		2510039O18Rik
		Sema3c
		Prpf38a
		Arrb1
		Prdx1
		Yipf4
		Clcc1
		Ubr4
		Aldh3a2
		H2-K1
		Gsta4
		Spty2d1
		Ywhag
		Ppp2r5a
		Dedd
		Gyg
		Rps6ka2
		Parp1
		Slc16a2
		Erlin2
		Pygo2
		Cdt1
		Dipk2a
		Ppp1r26
		Exoc6
		Pml
		Hsd17b13
		Aimp1
		Cfl1
		Cep170b
		Immt
		Rflna
		Eppk1
		Kbtbd11
		Hectd3
		Tsku
		Arfip1
		Mpzl2
		Rtn3
		Gal3st4
		C2cd3
		Cherp
		Osbpl11
		Phyh
		Mcm3ap
		Pon3
		Ptpra
		Lasp1
		Tjap1
		Dcaf12
		Plod1
		Ddit4
		Sowahb
		Psmb5
		Mef2d
		Galnt15
		Bsg
		Clpx
		Med25
		Mrpl22
		Sema6a
		Gm42029
		Tmem39b
		Pitrm1
		F11r
		Mmd
		Midn
		Shroom3
		Gsr
		Gas7
		Rnf145
		Adtrp
		Ctdsp2
		Serpinb1a
		Cyp2d26
		Pdcl3
		Vps26b
		Apmap
		Vps50
		Mrpl53
		Prkag2
		Dars
		Arhgef16
		Lrrc42
		Thrb
		Gucy1b2
		Slc20a2
		Bcor
		Pomp
		Stt3b
		Atf5
		Gatd1
		Tap1
		Galntl6
		Srcap
		Clec4a1
		Rnf113a2
		Chrm3
		Zdhhc13
		Btbd6
		Ndufs2
		Arhgap22
		Npc1
		Uxs1
		Gm3052
		Trappc4
		Pinx1
		Gdi1
		Hr
		Etfdh
		C77080
		Vps35l
		Dcst1
		Arvcf
		Mgat1
		Grn
		Tln2
		Ccz1
		Coq7
		Def8
		Fcer1g
		Aoc1
		Bpgm
		Sclt1
		Dera
		Cyp2c66
		Cstb
		Arhgap27
		Sirt3
		Idua
		Entpd5
		Srsf3
		Nbn
		Brf2
		Aga
		Akr1c13
		Atp5a1
		Pafah1b1
		Cds1
		Rpap1
		Ddx58
		Rab11fip1
		Thrap3
		Tmc8
		Chpf
		Carnmt1
		Pcbp2
		Elavl3
		Tmem74b
		Cops2
		Sulf2
		Dnpep
		Afp
		Cops5
		Tmem171
		Nol9
		Ube2l3
		Phb
		Casp6
		Lrrc8d
		Cluap1
		Grasp
		Klf6
		Bud31
		Chrnb2
		Cyp20a1
		Dhx38
		Serpine1
		Atp2a2
		Psmd8
		Tra2a
		Zfp87
		Rab31
		Tekt4
		Gm5424
		Gm12250
		Arhgef19
		Bcl3
		Fbxw8
		Gm46430
		Ralgds
		Dcp1a
		Dctn1
		Dhcr7
		Ccdc141
		Wnk2
		Zmat5
		Xpnpep2
		Uck1
		Gatd3a
		Fgfrl1
		Hdhd2
		Plekhm1
		Susd3
		Tmem106a
		Gstm1
		Nars
		Gm46272
		Ddx17
		Ccdc32
		Tspan1
		Ccnk
		Ndfip2
		Ccdc39
		Smu1
		Epb41l4b
		Ginm1
		Pigu
		Foxa1
		Mkrn2os
		Cep19
		Tpbg
		Pcm1
		TrnW
		Atrnl1
		Trim16
		Chga
		Kif13b
		Krt23
		Trak2
		Snx13
		Utp20
		Arhgap32
		Mgat5
		Lrrc59
		Fbh1
		Mrps30
		Plekhh1
		Snx1
		Tmem35b
		3110056K07Rik
		Copg2
		Mfsd8
		Tmem14c
		Fbxo38
		Pdyn
		Muc13
		Pak4
		Mark3
		Plec
		Elavl1
		Farp2
		Filip1l
		Abcb7
		Aldh9a1
		Sh3tc1
		Rtn4ip1
		Mtfr1l
		Trim12c
		1810046K07Rik
		Slc9a3
		Mterf1b
		Mrps11
		Atp5g3
		Styx
		Ran
		Paox
		Cd24a
		Arpc3
		Desi2
		Kif1c
		Psmb9
		Cyp3a11
		Gtf3c1
		Elp3
		Pdcd7
		Trim6
		Krt90
		Pdia4
		Acvr1
		Ttyh3
		Afg3l2
		Snx33
		Rilpl2
		Psma1
		Fxyd2
		Sik1
		Stat6
		Ruvbl2
		Acox3
		Necap1
		Jagn1
		Commd3
		Ndufb3
		Bach1
		Unc13d
		Cdcp1
		Slc18b1
		Slc22a3
		Cdk2ap1
		Micall1
		Katnal1
		Uqcrc1
		Ift74
		Arpc1b
		Ccdc142
		Prr5l
		Spred1
		Aamdc
		Rnf181
		Srsf2
		Fzd2
		Ap2a1
		Pgap3
		Pigq
		Etv3
		Bcl9
		Efnb2
		Strada
		Plekha5
		Prkab1
		Dcdc2a
		Angel1
		Cab39l
		Papola
		Picalm
		Etnk1
		Nacad
		Efl1
		Gm6750
		Mia2
		Nrarp
		Nup37
		Stat5a
		Vrk3
		Rab11b
		Rasl12
		Kpnb1
		Racgap1
		Rnf187
		Tor2a
		Chchd10
		Agk
		Mapk7
		Zfyve9
		Tbc1d10b
		Krt19
		Wdr53
		Akt1s1
		Thoc6
		Yipf3
		Mcm10
		Naip1
		Ndufa9
		Gpnmb
		Nfu1
		Ppib
		Adam1a
		Ppid
		2810004N23Rik
		Myo5b
		Hnrnpab
		Itpk1
		Commd7
		Gcat
		Sptlc1
		Stt3a
		Abcb10
		Fam171a1
		Mapkap1
		Rhebl1
		Faf2
		Lrrc8a
		6430550D23Rik
		Ppm1h
		2610002M06Rik
		Lrp10
		Ptrh1
		Gm10638
		E2f4
		Mettl4
		Zwint
		Trib3
		Bcl2l13
		2610507B11Rik
		Hagh
		Heatr1
		Ubac2
		Selenoo
		Lamb3
		Arl14
		B2m
		Slc2a6
		Dhrs1
		3830406C13Rik
		Jmjd8
		Pepd
		Rer1
		Nfkbib
		Adk
		Arfgef2
		Agbl3
		Myo3a
		Slc35a4
		LOC118568504
		Gstp1
		Gm4013
		Scaf11
		Tm9sf2
		Ppp2r1b
		Cd82
		Mcf2l
		Mrps28
		Rsf1
		Bcap31
		Fam71f1
		Nosip
		Fbxo3
		Sh3glb1
		2510003B16Rik
		Lama3
		Sgpp1
		Dpp3
		Cdc42ep4
		Tmem203
		Ap3s2
		Alg1
		Wwc1
		Fcgrt
		Ppp1r13l
		Shb
		Foxk1
		H4c11
		Slc2a13
		Ormdl2
		Ppme1
		Cox5a
		Cpm
		Slc17a1
		Ndufs1
		Rgs13
		Vdr
		Snx6
		Zc3hav1
		Psd4
		Mcrs1
		Nqo1
		Rbpj
		1110006O24Rik
		Tpr
		Mbd2
		Ndufa1
		LOC630077
		Pank1
		Gm20337
		Ints7
		Pitpnm1
		Mdh2
		Slc25a10
		Xkr8
		Nelfb
		Chid1
		9130410C08Rik
		Ankrd13a
		Map3k10
		Slc30a4
		Lclat1
		LOC118567604
		Nf2
		Shfl
		Ints14
		Gm35149
		Dynlt1f
		Osbpl9
		Endog
		Phc1
		Rxra
		Sp1
		Dpp9
		Sumf1
		Ahdc1
		Gm33938
		Cldn2
		Trim25
		Mlkl
		Oaz1
		Pot1b
		Elp5
		Pigv
		Mpp2
		Slc36a4
		Nomo1
		Nostrin
		Emc10
		Aktip
		Wsb1
		Gm15867
		Oasl1
		Ddx39a
		Nmnat1
		Atp5c1
		Ppp2r2a
		Pld3
		Adgra3
		Mst1r
		Kif3a
		Mapk6
		Bbx
		Eml2
		Tox4
		Stk3
		Coq3
		2610528J11Rik
		Pde1b
		Coq4
		Aldh1a1
		Rps6ka1
		Myo7a
		Cyb5b
		Setx
		Spg21
		Nars2
		Copz1
		Ddah1
		Slc38a10
		Ptpn13
		Smad6
		Nelfcd
		Gm10516
		Tex2
		Lcp2
		Tgif2
		Fam83h
		Tmem30b
		Tmem109
		Ifngr1
		Zfp346
		Gm35883
		BC024978
		Inpp5f
		Emg1
		Adam10
		Erg28
		LOC115489366
		Abhd16a
		Cox7c-ps1
		Errfi1
		Cdx1
		Mapkapk5
		Tspan12
		Pitpna
		Trub1
		Gm3740
		Rbl1
		Zfp53
		Bcl2l11
		Stx6
		Tomm22
		Actn4
		Nkain1
		Shroom4
		Khdrbs1
		Akirin2
		Apol9a
		Gm39882
		Myo7b
		Rab3gap1
		Wars2
		Hilpda
		Kdelr1
		Tcaf2
		Anxa5
		Mir3473d
		Lrrc29
		Rab22a
		Xrn2
		Ptgr1
		Leprot
		Ola1
		Ppt2
		Memo1
		Cbr4
		Dhx9
		Prdx6
		Pnpo
		Ripor1
		Tmem223
		Snrnp200
		Tm7sf3
		Itsn2
		Snx12
		Aldh1l2
		Hprt
		Map3k12
		3100003L05Rik
		Sars2
		Med13l
		Gm5784
		Nags
		Myh14
		Rab3b
		Aamp
		Gpt
		Ctsa
		Adgb
		Ube2s
		Gm5485
		Nrbp1
		Gm10778
		Eme2
		Rcor3
		Mdm1
		Mest
		Ddi2
		Smurf1
		Hdac5
		Polr3a
		P4hb
		Rasl11a
		Wipf3
		Gtf2ird1
		Tmem266
		Pcnx
		Cul2
		Kif26b
		Tafa3
		Pfkl
		Clta
		Dcun1d2
		Yif1a
		Cd160
		Fhl2
		Mthfsd
		Med20
		Nectin4
		Strip1
		Eml4
		Hnrnpm
		Tkfc
		Znfx1
		Twf2
		Parp16
		Spint1
		Scgb2b10
		Gm33280
		Cfap126
		Elf3
		Atp1a2
		Elmo3
		Lifr
		Gimap4
		Gm38529
		Cpsf2
		Kdm5d
		Snrnp27
		Ly6a
		Pm20d1
		Amigo2
		Mien1
		Psat1
		Aldoa
		H6pd
		Slc31a1
		Trmt5
		Tle4
		Suclg1
		Stom
		Necap2
		Btbd2
		Sf3a2
		Tgm2
		Tmed7
		Kctd17
		Hdhd5
		She
		Rnf130
		Ncoa2
		Twf1
		Dhdds
		Rnf103
		Asap3
		Flna
		Cyp3a25
		Pdpr
		Apbb1ip
		Spata33
		Carhsp1
		Eif4e
		Slc4a8
		Prelid1
		Ap1b1
		Phgdh
		Gabarapl1
		Hspa14
		Ppp3cc
		Ripk3
		Tep1
		Cluh
		Hdac1
		Snord4a
		Natd1
		Pxn
		Rwdd4a
		Donson
		Exoc3l
		Pgm3
		Tmem216
		Ilf3
		Ddx54
		Denn2b
		Hmgb3
		Slc5a1
		Nono
		Gm8579
		Ube2d2a
		Bahd1
		Man2b2
		Zc3h12d
		Gm32643
		Psme1
		Snx20
		Zgpat
		Gm6988
		4933405D12Rik
		Nkiras1
		Dnaaf5
		Lrrc58
		Cib1
		Tmem170
		Taco1
		Rdh5
		Parva
		Siae
		Eci2
		Gabbr2
		LOC118567711
		Cby1
		Eftud2
		Hmox2
		Gm41404
		Gsk3b
		Pea15a
		9030204H09Rik
		Esrp2
		Zfp65
		Hsp90b1
		Pik3c3
		Adamtsl5
		1110051M20Rik
		Maml1
		C130046K22Rik
		Mir17hg
		Tubgcp2
		Mpi
		LOC118567399
		Man1a
		Zfp111
		Cct2
		Ei24
		Qrich1
		Zfp809
		Lrba
		Pik3r4
		Mgst3
		Ppp4r2
		Aurkb
		Pskh1
		Phactr2
		Rnh1
		Xpr1
		Pcca
		Tvp23b
		Arl4d
		Cptp
		Hira
		Ociad2
		Trim41
		Jak1
		Abcb8
		Ston1
		Efna3
		Gm6288
		Sh2d3c
		Mapk1
		Kif21b
		Smc1a
		Mrpl4
		Pex2
		Lrpprc
		Srebf1
		Traf3ip2
		Ruvbl1
		Ckap2
		B3gnt3
		Taf4b
		Xkr6
		Mapk3
		Adprh
		Washc5
		Arhgef3
		Myo15b
		Alyref
		Gm51453
		Zfp280c
		Mcee
		Ptk6
		Faf1
		Tlr3
		Reep4
		Psmb2
		4930412C18Rik
		Pcbd1
		B4galt5
		Gm41025
		Akr1c12
		Haus2
		Ptges3
		C2cd4c
		Eipr1
		Ggact
		Mus81
		Trappc11
		Supv3l1
		Gm30021
		Hnrnpul1
		Rraga
		Myo19
		Oas1a
		Tmem250-ps
		Map3k6
		Lima1
		Ephb6
		9530082P21Rik
		Unc93b1
		Fbxl19
		Pttg1
		Srebf2
		Rac3
		Clmn
		Tfpi
		Snrpd3
		Fam110c
		Ifi30
		Vps72
		E2f1
		Lrrc20
		Spint2
		Pim1
		Ficd
		Copb2
		Fam50a
		Vps36
		Plekhh3
		Cog6
		Gnpda1
		Adrm1
		Slc7a7
		Tbx21
		Mfsd1
		Nolc1
		Pum3
		Tepp
		Plxna2
		Otud3
		Edn2
		Serinc2
		Prxl2a
		Helz2
		Tmem101
		Tbc1d14
		Hspd1
		Inppl1
		Dnm1
		Zkscan6
		Mrpl35
		Hnrnph1
		Idh3g
		Rnasek
		Clec14a
		Cdh11
		Bbs12
		Nbea
		Vdac3
		Gm51494
		1700086L19Rik
		Upk1a
		Akap1
		Atn1
		Adat2
		Terc
		D6Ertd527e
		Gpat4
		Krt36
		Atl3
		Gpd2
		Gm32540
		a
		Lrrc69
		Bbip1
		Sf3b2
		Bub3
		Cops8
		Slc12a2
		Dolpp1
		Cbr3
		Septin2
		Cybc1
		Nupl1
		Mad2l1bp
		Rtcb
		Saraf
		Chgb
		Kat7
		Snx25
		Clec2e
		Kank4
		Ap4b1
		Eif2ak1
		Il13ra1
		Cep152
		Kcnab2
		Nrm
		Txndc12
		Zbtb40
		Mcm6
		Mical2
		Ulk3
		Ubald2
		Gsta1
		Zfp677
		LOC118567381
		H2al1m
		Gatc
		Cadps2
		Pik3cg
		Capn12
		Tada3
		Ncbp1
		Fam185a
		Hsd17b1
		Prrt3
		Pink1
		Plin1
		Pef1
		Pde4dip
		Brat1
		Gm5637
		Lamc1
		Nipsnap1
		Morf4l1b
		Fto
		Ankfy1
		Hsd17b12
[truncated: 3,860 more rows]
