# Supplementary material for: Evidence that the loss of colonic anti-microbial peptides may promote dysbiotic Gram-negative inflammaging-associated bacteria in aging mice
Source: Front Aging. 2024 Mar 4;5:1352299. doi: 10.3389/fragi.2024.1352299 (PMC10945560; doi:10.3389/fragi.2024.1352299)
Supplement: Supplementary file 10 [file DataSheet8.XLSX]

## Sheet: Barrier_SparCC_2-15_Mths
Supplementary Data Sheet 8. Barrier Genes and Bacterial Genera Correlation Outcomes between 2 Month- and 15-Month Old Mice Groups
Var1	Var2	cor	p	fdr
Muc3a	Cdh1	1	0	0
Muc2	Cdh1	1	0	0
Cldn15	Cdh1	1	0	0
Muc1	Cdh1	1	0	0
Reg3b	Reg3g	0.953584	0	0
Clca4a	Ctnnb1	0.933267	0	0
Muc3a	Muc2	0.92888	0	0
Prevotellaceae_UCG.001_Gn	Muribaculum_Gn	0.915385	0	0
Reg3b	Ctnnb1	0.881807	0	0
Mucispirillum_Gn	Muribaculaceae_Gn	0.870147	0	0
Tjp1	Ctnnb1	0.870015	0	0
Reg3b	Clca4a	0.858123	0	0
Rikenella_Gn	Muribaculaceae_Gn	0.847889	0	0
Tjp1	Clca4a	0.841034	0	0
Retnlb	Clca4a	0.839967	0	0
Hsp90b1	Muc1	0.839365	0	0
Retnlb	Reg3b	0.836755	0	0
Rikenella_Gn	HMGB1	0.826905	0	0
Retnlb	Reg3g	0.82368	0	0
Mucispirillum_Gn	Clca4a	0.804945	0	0
Muc2	Cldn15	0.801596	0	0
Reg3b	Cldn23	0.798661	0	0
Parasutterella_Gn	Prevotellaceae_UCG.001_Gn	0.798249	0	0
Mucispirillum_Gn	Retnlb	0.794108	0	0
Mucispirillum_Gn	Ctnnb1	0.789766	0	0
Rikenella_Gn	Retnlb	0.782912	0	0
Retnlb	Ctnnb1	0.78265	0	0
Rikenella_Gn	Clca4a	0.777137	0	0
Parasutterella_Gn	Muribaculum_Gn	0.776639	0	0
Mucispirillum_Gn	Clca1	0.771892	0	0
Mucispirillum_Gn	Tjp1	0.771352	0	0
Clca1	Tff3	0.771304	0	0
Muc3	Oscillibacter_Gn	0.767197	0	0
Reg3g	Ctnnb1	0.765148	0	0
Reg3b	Tjp1	0.762433	0	0
Rikenella_Gn	Tjp1	0.758258	0	0
Rikenella_Gn	Mucispirillum_Gn	0.752553	0	0
Reg3g	Clca4a	0.752136	0	0
Rikenella_Gn	Ctnnb1	0.751113	0	0
Prevotellaceae_UCG.001_Gn	Parabacteroides_Gn	0.746158	0	0
Muribaculaceae_Gn	Retnlb	0.745749	0	0
Mucispirillum_Gn	HMGB1	0.74424	0	0
Cldn15	Muc1	0.739046	0	0
Muribaculum_Gn	Alistipes_Gn	0.737671	0	0
Mucispirillum_Gn	Reg3b	0.729033	0	0
Reg3b	Monoglobus_Gp	0.724964	0	0
Turicibacter_Gp	Dubosiella_Gp	0.723506	0	0
Clca1	HMGB1	0.718351	0	0
Monoglobus_Gp	Cldn23	0.711641	0	0
Tjp1	Clca1	0.69986	0	0
Rikenella_Gn	Clca1	0.691462	0	0
Oscillibacter_Gn	Gastranaerophilales_Gn	0.687156	0	0
Dubosiella_Gp	Akkermansia_Gn	0.683393	0	0
Reg3b	HMGB1	0.680451	0	0
Muc3a	Cldn15	0.675869	0	0
Reg3g	Cldn23	0.666673	0	0
Candidatus_Saccharimonas_Gp	Monoglobus_Gp	0.664122	0	0
Lachnospiraceae_NK4A136_group_Gp	Colidextribacter_Gn	0.65334	0	0
Muc3	Dubosiella_Gp	0.639082	0	0
Rikenella_Gn	Monoglobus_Gp	0.638454	0	0
Cldn7	Muc3	0.634752	0	0
Alistipes_Gn	Colidextribacter_Gn	0.631568	0	0
Rikenella_Gn	Cldn23	0.630746	0	0
Mucispirillum_Gn	Reg3g	0.626833	0	0
Mucispirillum_Gn	Monoglobus_Gp	0.608936	0	0
Tjp3	Muc3	0.606477	0	0
Reg3g	Monoglobus_Gp	0.59873	0	0
Mucispirillum_Gn	Candidatus_Saccharimonas_Gp	0.589867	0	0
Retnlb	Tjp1	0.588203	0	0
Mucispirillum_Gn	Tff3	0.586826	0	0
Candidatus_Saccharimonas_Gp	RF39_Gp	0.586244	0	0
Retnlb	Monoglobus_Gp	0.578788	0	0
Hsp90b1	Oscillibacter_Gn	0.575629	0	0
Monoglobus_Gp	Clca4a	0.568062	0	0
Monoglobus_Gp	HMGB1	0.565872	0	0
Retnlb	Cldn23	0.565043	0	0
Monoglobus_Gp	Tjp1	0.554836	0	0
Reg3g	Tjp1	0.552461	0	0
Alistipes_Gn	Gastranaerophilales_Gn	0.528508	0	0
Monoglobus_Gp	Ctnnb1	0.509204	0	0
Cldn2	Cldn15	0.496027	0	0
Gastranaerophilales_Gn	Colidextribacter_Gn	0.484169	0	0
Enterobacteriaceae_Unc_Gn	Rikenella_Gn	0.44933	0	0
Enterobacteriaceae_Unc_Gn	Cldn23	0.373272	0	0
Rikenella_Gn	Desulfovibrionaceae_Uncultured_Gn	0.242134	0	0
Clca2	Pparg	-0.354546	0	0
Muc3a	RF39_Gp	-0.375564	0	0
Muc2	Colidextribacter_Gn	-0.408963	0	0
Ctnnb1	Dubosiella_Gp	-0.430096	0	0
Hsp90b1	HMGB1	-0.439285	0	0
HMGB1	Dubosiella_Gp	-0.445492	0	0
HMGB1	Piezo1	-0.446399	0	0
Clca4a	Dubosiella_Gp	-0.452404	0	0
Muc1	Mucispirillum_Gn	-0.469946	0	0
Cldn15	Reg3g	-0.473781	0	0
Muc3a	Colidextribacter_Gn	-0.475858	0	0
Tff3	Piezo1	-0.491937	0	0
HMGB1	Gastranaerophilales_Gn	-0.494221	0	0
Retnlb	Dubosiella_Gp	-0.495167	0	0
Cldn15	Clca4a	-0.501594	0	0
Pparg	Colidextribacter_Gn	-0.504814	0	0
Cldn15	Mucispirillum_Gn	-0.505146	0	0
Oscillibacter_Gn	Mucispirillum_Gn	-0.507185	0	0
Muc3	Candidatus_Saccharimonas_Gp	-0.51618	0	0
Muribaculum_Gn	Reg3b	-0.516986	0	0
Tjp1	Lachnospiraceae_Unc_Gp	-0.522335	0	0
Cldn15	Ctnnb1	-0.524881	0	0
Oscillibacter_Gn	Ctnnb1	-0.536995	0	0
Hsp90b1	Reg3b	-0.539148	0	0
Tjp3	Colidextribacter_Gn	-0.543014	0	0
Muc1	Reg3b	-0.54344	0	0
Clostridia_UCG.014_Gp	Ocln	-0.543766	0	0
Cldn4	Gastranaerophilales_Gn	-0.543855	0	0
Muc1	Tjp1	-0.544627	0	0
Hsp90b1	Cldn23	-0.550373	0	0
Oscillibacter_Gn	HMGB1	-0.551661	0	0
Muc1	Reg3g	-0.551887	0	0
Cldn14	Mucispirillum_Gn	-0.56713	0	0
Cldn2	Clostridia_UCG.014_Gp	-0.568742	0	0
Oscillibacter_Gn	Rikenella_Gn	-0.574597	0	0
Cldn14	Candidatus_Saccharimonas_Gp	-0.576184	0	0
Monoglobus_Gp	Dubosiella_Gp	-0.577073	0	0
Muc3	Mucispirillum_Gn	-0.586583	0	0
Muc1	Ctnnb1	-0.588932	0	0
Oscillibacter_Gn	Cldn23	-0.592187	0	0
Clca4a	Gastranaerophilales_Gn	-0.598588	0	0
Muc1	Clca4a	-0.601529	0	0
Oscillibacter_Gn	Tjp1	-0.605339	0	0
Rikenella_Gn	Akkermansia_Gn	-0.611663	0	0
Cldn15	Clostridia_UCG.014_Gp	-0.614347	0	0
Oscillibacter_Gn	Reg3b	-0.619358	0	0
Oscillibacter_Gn	Clca4a	-0.624709	0	0
Mucispirillum_Gn	Dubosiella_Gp	-0.628403	0	0
Muc3	Monoglobus_Gp	-0.63972	0	0
Oscillibacter_Gn	Candidatus_Saccharimonas_Gp	-0.640203	0	0
Muc3	Rikenella_Gn	-0.642403	0	0
Clca1	Piezo1	-0.646101	0	0
Muribaculum_Gn	Cldn4	-0.655845	0	0
Cldn14	Reg3b	-0.657547	0	0
Cldn15	Retnlb	-0.663987	0	0
Hsp90b1	Clca1	-0.667086	0	0
Cldn14	Reg3g	-0.667287	0	0
Hsp90b1	Ctnnb1	-0.667955	0	0
Alistipes_Gn	Cldn4	-0.668185	0	0
Muc3a	Clostridia_UCG.014_Gp	-0.676863	0	0
Cldn7	Parasutterella_Gn	-0.682858	0	0
Cldn14	Clca4a	-0.691823	0	0
Oscillibacter_Gn	Monoglobus_Gp	-0.6921	0	0
Hsp90b1	Clca4a	-0.694601	0	0
Hsp90b1	Clostridia_UCG.014_Gp	-0.701151	0	0
Muc1	Retnlb	-0.702258	0	0
Hsp90b1	Mucispirillum_Gn	-0.711751	0	0
Hsp90b1	Candidatus_Saccharimonas_Gp	-0.71368	0	0
Prevotellaceae_UCG.001_Gn	Tff3	-0.714677	0	0
Muc3	Clostridia_UCG.014_Gp	-0.716288	0	0
Muc2	Clostridia_UCG.014_Gp	-0.719733	0	0
Cldn14	Ctnnb1	-0.72092	0	0
Hsp90b1	Tjp1	-0.737915	0	0
Hsp90b1	Retnlb	-0.742007	0	0
Cldn14	Retnlb	-0.742191	0	0
Muc3	Retnlb	-0.778048	0	0
Cldn7	Muribaculum_Gn	-0.783162	0	0
Rikenella_Gn	Dubosiella_Gp	-0.792707	0	0
Cldn7	Parabacteroides_Gn	-0.801121	0	0
Muribaculum_Gn	HMGB1	-0.819723	0	0
Muc2	Muribaculaceae_Gn	-0.830816	0	0
Cldn14	Muribaculaceae_Gn	-0.849879	0	0
Cldn7	Clostridia_UCG.014_Gp	-0.888551	0	0
Parasutterella_Gn	Ocln	-0.914283	0	0
Cldn15	Muribaculaceae_Gn	-0.92917	0	0
Prevotellaceae_UCG.001_Gn	Ocln	-0.955214	0	0
Muc3	Muribaculaceae_Gn	-0.960094	0	0
Tjp3	Clostridia_UCG.014_Gp	-0.97211	0	0
Muc3a	Muribaculaceae_Gn	-0.975565	0	0
Cdh1	Muribaculum_Gn	-1	0	0
Cdh1	Alistipes_Gn	-1	0	0
Cldn2	Muribaculaceae_Gn	-1	0	0
Tjp3	Muribaculaceae_Gn	-1	0	0
Cldn7	Muribaculaceae_Gn	-1	0	0
Hsp90b1	Muribaculaceae_Gn	-1	0	0
Cdh1	Muribaculaceae_Gn	-1	0	0
Cdh1	Clostridia_UCG.014_Gp	-1	0	0
Muribaculum_Gn	Ocln	-1	0	0
HMGB1	Tff3	0.849119	0.02	0.114672
Muc3a	Tjp3	0.836651	0.02	0.114672
Parabacteroides_Gn	Rikenellaceae_RC9_gut_group_Gn	0.83508	0.02	0.114672
Cldn15	Hsp90b1	0.750515	0.02	0.114672
Muc3a	Cldn7	0.730004	0.02	0.114672
Muc3a	Hsp90b1	0.717111	0.02	0.114672
Prevotellaceae_UCG.001_Gn	Rikenellaceae_RC9_gut_group_Gn	0.714844	0.02	0.114672
Muc2	Hsp90b1	0.686039	0.02	0.114672
Cldn23	Tjp1	0.678939	0.02	0.114672
Cldn2	Muc2	0.659456	0.02	0.114672
Cldn23	Ctnnb1	0.658546	0.02	0.114672
Muribaculum_Gn	Rikenellaceae_RC9_gut_group_Gn	0.639317	0.02	0.114672
Muc1	Cldn14	0.639065	0.02	0.114672
Rikenella_Gn	Reg3b	0.635674	0.02	0.114672
Hsp90b1	Cldn14	0.625583	0.02	0.114672
Muribaculaceae_Gn	Reg3b	0.619255	0.02	0.114672
Muribaculum_Gn	Gastranaerophilales_Gn	0.61017	0.02	0.114672
Muribaculum_Gn	Bifidobacterium_Gp	0.588759	0.02	0.114672
Cldn23	Clca4a	0.587815	0.02	0.114672
Monoglobus_Gp	Prevotellaceae_NK3B31_group_Gn	0.587241	0.02	0.114672
Candidatus_Saccharimonas_Gp	Retnlb	0.584663	0.02	0.114672
Cldn14	Muc3	0.583499	0.02	0.114672
Tjp3	Turicibacter_Gp	0.578845	0.02	0.114672
Ctnnb1	Clca1	0.575785	0.02	0.114672
Helicobacter_Gn	Clca2	0.563198	0.02	0.114672
Alistipes_Gn	Lachnospiraceae_Unc_Gp	0.55956	0.02	0.114672
Muc3	Turicibacter_Gp	0.548112	0.02	0.114672
Cldn14	Oscillibacter_Gn	0.537184	0.02	0.114672
Cldn7	Muc1	0.488945	0.02	0.114672
Muc2	Muc1	0.486702	0.02	0.114672
Muc3a	Dubosiella_Gp	0.483909	0.02	0.114672
Retnlb	HMGB1	0.479497	0.02	0.114672
Oscillibacter_Gn	Dubosiella_Gp	0.476741	0.02	0.114672
Muc1	Oscillibacter_Gn	0.471473	0.02	0.114672
Cldn14	Dubosiella_Gp	0.471061	0.02	0.114672
Candidatus_Saccharimonas_Gp	Ctnnb1	0.460889	0.02	0.114672
Candidatus_Saccharimonas_Gp	Cldn23	0.459414	0.02	0.114672
Gastranaerophilales_Gn	Lachnospiraceae_Unc_Gp	0.452819	0.02	0.114672
Candidatus_Saccharimonas_Gp	Clca4a	0.450028	0.02	0.114672
Cldn2	Muc1	0.442504	0.02	0.114672
Muc3	Akkermansia_Gn	0.399895	0.02	0.114672
Oscillibacter_Gn	Bacteroides_Gn	0.391823	0.02	0.114672
Dubosiella_Gp	Piezo1	0.359623	0.02	0.114672
Cldn15	RF39_Gp	-0.337088	0.02	0.114672
Enterobacteriaceae_Unc_Gn	Turicibacter_Gp	-0.3432	0.02	0.114672
Muc2	RF39_Gp	-0.370903	0.02	0.114672
Cldn2	Candidatus_Saccharimonas_Gp	-0.400497	0.02	0.114672
Muc3	HMGB1	-0.404459	0.02	0.114672
Turicibacter_Gp	Colidextribacter_Gn	-0.410509	0.02	0.114672
Cldn15	Reg3b	-0.412441	0.02	0.114672
Ctnnb1	Gastranaerophilales_Gn	-0.422744	0.02	0.114672
Muc1	Cldn23	-0.42638	0.02	0.114672
Oscillibacter_Gn	Reg3g	-0.439694	0.02	0.114672
Bifidobacterium_Gp	Prevotellaceae_NK3B31_group_Gn	-0.450883	0.02	0.114672
Turicibacter_Gp	Lachnospiraceae_NK4A136_group_Gp	-0.475622	0.02	0.114672
Monoglobus_Gp	Bifidobacterium_Gp	-0.488057	0.02	0.114672
Muribaculum_Gn	Clca4a	-0.488275	0.02	0.114672
Cldn4	Lachnospiraceae_Unc_Gp	-0.489386	0.02	0.114672
Hsp90b1	Monoglobus_Gp	-0.491636	0.02	0.114672
Hsp90b1	Reg3g	-0.53132	0.02	0.114672
Rikenella_Gn	Turicibacter_Gp	-0.53702	0.02	0.114672
Tjp3	Lachnospiraceae_NK4A136_group_Gp	-0.55745	0.02	0.114672
Muc1	Candidatus_Saccharimonas_Gp	-0.559985	0.02	0.114672
Oscillibacter_Gn	Retnlb	-0.583345	0.02	0.114672
Muribaculum_Gn	Cldn23	-0.607978	0.02	0.114672
Muc1	Muribaculaceae_Gn	-0.616505	0.02	0.114672
Muc3a	Alistipes_Gn	-0.627246	0.02	0.114672
Parasutterella_Gn	Cldn4	-0.653713	0.02	0.114672
Muc2	Alistipes_Gn	-0.674473	0.02	0.114672
Cldn7	Prevotellaceae_UCG.001_Gn	-0.706296	0.02	0.114672
Muribaculum_Gn	Tff3	-0.712858	0.02	0.114672
Parasutterella_Gn	Tff3	-0.764774	0.02	0.114672
Cldn7	Alistipes_Gn	-0.847189	0.02	0.114672
Muribaculaceae_Gn	Ocln	-0.86564	0.02	0.114672
Alistipes_Gn	Ocln	-0.994887	0.02	0.114672
Cdh1	Colidextribacter_Gn	-1	0.02	0.114672
Cldn14	Cdh1	1	0.04	0.190385
Tjp1	HMGB1	0.831173	0.04	0.190385
Ctnnb1	HMGB1	0.794381	0.04	0.190385
Muc2	Cldn7	0.781677	0.04	0.190385
Cldn4	Tjp1	0.755385	0.04	0.190385
Clca4a	HMGB1	0.753976	0.04	0.190385
Muc2	Tjp3	0.751809	0.04	0.190385
Cldn2	Muc3a	0.688723	0.04	0.190385
Cldn7	Cldn15	0.604876	0.04	0.190385
Cldn4	Ocln	0.590587	0.04	0.190385
Mucispirillum_Gn	Cldn23	0.571419	0.04	0.190385
Candidatus_Saccharimonas_Gp	Reg3b	0.525154	0.04	0.190385
Parasutterella_Gn	Clostridia_UCG.014_Gp	0.524395	0.04	0.190385
Cldn15	Cldn14	0.51436	0.04	0.190385
Clca4a	Clca1	0.508842	0.04	0.190385
Prevotellaceae_UCG.001_Gn	Bifidobacterium_Gp	0.490364	0.04	0.190385
Helicobacter_Gn	Rikenella_Gn	0.47083	0.04	0.190385
Cldn14	Gastranaerophilales_Gn	0.447861	0.04	0.190385
Candidatus_Saccharimonas_Gp	Tjp1	0.375427	0.04	0.190385
Muribaculum_Gn	Clostridia_UCG.014_Gp	0.304166	0.04	0.190385
Candidatus_Saccharimonas_Gp	HMGB1	0.302695	0.04	0.190385
Enterobacteriaceae_Unc_Gn	Monoglobus_Gp	0.258741	0.04	0.190385
Mucispirillum_Gn	Desulfovibrionaceae_Uncultured_Gn	0.240589	0.04	0.190385
Cldn4	Colidextribacter_Gn	-0.268998	0.04	0.190385
Cldn2	RF39_Gp	-0.29651	0.04	0.190385
Oscillibacter_Gn	Clca1	-0.334081	0.04	0.190385
Reg3g	Dubosiella_Gp	-0.378481	0.04	0.190385
Muribaculum_Gn	Reg3g	-0.404037	0.04	0.190385
Muc3a	Rikenellaceae_RC9_gut_group_Gn	-0.406078	0.04	0.190385
Rikenella_Gn	Piezo1	-0.423937	0.04	0.190385
Candidatus_Saccharimonas_Gp	Gastranaerophilales_Gn	-0.434217	0.04	0.190385
Prevotellaceae_UCG.001_Gn	Cldn4	-0.442149	0.04	0.190385
Clca1	Dubosiella_Gp	-0.443831	0.04	0.190385
Tjp1	Gastranaerophilales_Gn	-0.449774	0.04	0.190385
Muc3	Ctnnb1	-0.454293	0.04	0.190385
Retnlb	Bacteroides_Gn	-0.461172	0.04	0.190385
Muc3a	Mucispirillum_Gn	-0.478768	0.04	0.190385
Mucispirillum_Gn	Piezo1	-0.480217	0.04	0.190385
Cldn14	Rikenella_Gn	-0.488592	0.04	0.190385
Cldn15	Tjp1	-0.502381	0.04	0.190385
Muribaculum_Gn	Ctnnb1	-0.507941	0.04	0.190385
Cldn14	Pparg	-0.520072	0.04	0.190385
Muc3a	Candidatus_Saccharimonas_Gp	-0.53259	0.04	0.190385
Cldn15	Clca1	-0.557009	0.04	0.190385
Monoglobus_Gp	Turicibacter_Gp	-0.569129	0.04	0.190385
Muc3	Clca4a	-0.59426	0.04	0.190385
Muc2	Muribaculum_Gn	-0.605413	0.04	0.190385
Alistipes_Gn	Tjp1	-0.614123	0.04	0.190385
Cldn2	Rikenellaceae_RC9_gut_group_Gn	-0.676509	0.04	0.190385
Cldn23	Bacteroides_Gn	-0.697309	0.04	0.190385
Cldn2	Parabacteroides_Gn	-0.755929	0.04	0.190385
Cdh1	Parabacteroides_Gn	-1	0.04	0.190385
Cdh1	RF39_Gp	-1	0.04	0.190385
Cldn15	Parabacteroides_Gn	-0.308415	0.06	0.257514
Reg3g	Gastranaerophilales_Gn	-0.376508	0.06	0.257514
Cldn23	Dubosiella_Gp	-0.394739	0.06	0.257514
Muc3	Parabacteroides_Gn	-0.395326	0.06	0.257514
Tjp1	Dubosiella_Gp	-0.423207	0.06	0.257514
Reg3b	Dubosiella_Gp	-0.486084	0.06	0.257514
Muribaculaceae_Gn	Dubosiella_Gp	-0.493173	0.06	0.257514
Muc3	Cldn23	-0.504977	0.06	0.257514
Reg3b	Gastranaerophilales_Gn	-0.513282	0.06	0.257514
Muc3	Reg3b	-0.541856	0.06	0.257514
Helicobacter_Gn	Akkermansia_Gn	-0.629845	0.06	0.257514
Alistipes_Gn	HMGB1	-0.746448	0.06	0.257514
Cdh1	Parasutterella_Gn	-1	0.06	0.257514
Cdh1	Candidatus_Saccharimonas_Gp	-1	0.06	0.257514
Cdh1	Lachnospiraceae_NK4A136_group_Gp	-1	0.06	0.257514
Tjp3	Cdh1	1	0.06	0.257514
Hsp90b1	Dubosiella_Gp	0.671067	0.06	0.257514
Lachnospiraceae_NK4A136_group_Gp	Lachnospiraceae_Unc_Gp	0.649842	0.06	0.257514
Muribaculaceae_Gn	Clca4a	0.646643	0.06	0.257514
Muribaculaceae_Gn	Candidatus_Saccharimonas_Gp	0.564496	0.06	0.257514
Tjp3	Dubosiella_Gp	0.560583	0.06	0.257514
Rikenella_Gn	Tff3	0.548901	0.06	0.257514
Rikenella_Gn	Reg3g	0.521291	0.06	0.257514
Muc1	Muc3	0.487107	0.06	0.257514
Helicobacter_Gn	Lachnospiraceae_NK4A136_group_Gp	0.471466	0.06	0.257514
Bifidobacterium_Gp	Gastranaerophilales_Gn	0.442195	0.06	0.257514
Reg3b	Ocln	0.425365	0.06	0.257514
Cldn7	Turicibacter_Gp	0.418494	0.06	0.257514
Reg3g	HMGB1	0.404002	0.06	0.257514
Muc3a	Cldn14	0.396868	0.06	0.257514
Muc3a	Muc1	0.370886	0.06	0.257514
Muc3a	Oscillibacter_Gn	0.317892	0.06	0.257514
Ctnnb1	Desulfovibrionaceae_Uncultured_Gn	0.288581	0.06	0.257514
Lachnospiraceae_Unc_Gp	RF39_Gp	0.225983	0.06	0.257514
Cldn7	Colidextribacter_Gn	-0.28419	0.08	0.300759
Muc1	Monoglobus_Gp	-0.284807	0.08	0.300759
Cldn14	Monoglobus_Gp	-0.350647	0.08	0.300759
Cldn7	Helicobacter_Gn	-0.359185	0.08	0.300759
Prevotellaceae_UCG.001_Gn	Reg3b	-0.377207	0.08	0.300759
Tff3	Dubosiella_Gp	-0.380755	0.08	0.300759
Clca2	Prevotellaceae_NK3B31_group_Gn	-0.396557	0.08	0.300759
Cldn14	HMGB1	-0.405057	0.08	0.300759
Muc3	Tjp1	-0.43094	0.08	0.300759
Muc2	Parasutterella_Gn	-0.460545	0.08	0.300759
Helicobacter_Gn	Dubosiella_Gp	-0.464243	0.08	0.300759
Mucispirillum_Gn	Bacteroides_Gn	-0.471792	0.08	0.300759
Reg3b	Bifidobacterium_Gp	-0.476256	0.08	0.300759
Tjp3	Helicobacter_Gn	-0.477821	0.08	0.300759
Cldn15	Alistipes_Gn	-0.49146	0.08	0.300759
Cldn7	Retnlb	-0.502808	0.08	0.300759
Ocln	Gastranaerophilales_Gn	-0.511797	0.08	0.300759
Oscillibacter_Gn	Muribaculaceae_Gn	-0.525101	0.08	0.300759
Clca1	Bacteroides_Gn	-0.597401	0.08	0.300759
Muribaculum_Gn	Pparg	-0.60545	0.08	0.300759
Prevotellaceae_UCG.001_Gn	HMGB1	-0.611597	0.08	0.300759
Cldn2	Muribaculum_Gn	-0.617986	0.08	0.300759
Tjp3	Parabacteroides_Gn	-0.637083	0.08	0.300759
Monoglobus_Gp	Gastranaerophilales_Gn	-0.661334	0.08	0.300759
Cdh1	Prevotellaceae_UCG.001_Gn	-1	0.08	0.300759
Tjp3	Cldn7	0.854598	0.08	0.300759
Reg3b	Pparg	0.768934	0.08	0.300759
Lachnospiraceae_Unc_Gp	Colidextribacter_Gn	0.750228	0.08	0.300759
Parabacteroides_Gn	Muribaculaceae_Gn	0.678742	0.08	0.300759
Bacteroides_Gn	Piezo1	0.607749	0.08	0.300759
Muc3	Gastranaerophilales_Gn	0.587838	0.08	0.300759
Muribaculaceae_Gn	Reg3g	0.563708	0.08	0.300759
Hsp90b1	Muc3	0.559574	0.08	0.300759
Turicibacter_Gp	Piezo1	0.539113	0.08	0.300759
Muc3a	Turicibacter_Gp	0.520507	0.08	0.300759
Cldn23	Cldn4	0.491432	0.08	0.300759
Mucispirillum_Gn	Clostridia_UCG.014_Gp	0.452146	0.08	0.300759
Cldn15	Muc3	0.442486	0.08	0.300759
Oscillibacter_Gn	Lachnospiraceae_Unc_Gp	0.422705	0.08	0.300759
Clca2	Tff3	0.40396	0.08	0.300759
Candidatus_Saccharimonas_Gp	Clca1	0.397441	0.08	0.300759
Clostridia_UCG.014_Gp	RF39_Gp	0.389253	0.08	0.300759
Cldn2	Cldn14	0.38805	0.08	0.300759
Rikenellaceae_RC9_gut_group_Gn	Bifidobacterium_Gp	0.380831	0.08	0.300759
Clostridia_UCG.014_Gp	Colidextribacter_Gn	0.377018	0.08	0.300759
Muc1	Ocln	0.344044	0.08	0.300759
Muribaculum_Gn	Colidextribacter_Gn	0.28002	0.08	0.300759
Monoglobus_Gp	Lachnospiraceae_NK4A136_group_Gp	0.246984	0.08	0.300759
Hsp90b1	Bacteroides_Gn	0.22605	0.08	0.300759
Muc3	Cdh1	1	0.1	0.342166
Cdh1	Dubosiella_Gp	1	0.1	0.342166
Pparg	Ctnnb1	0.727955	0.1	0.342166
Reg3g	Pparg	0.724225	0.1	0.342166
Cldn4	Ctnnb1	0.699468	0.1	0.342166
Akkermansia_Gn	RF39_Gp	0.631139	0.1	0.342166
Alistipes_Gn	Rikenellaceae_RC9_gut_group_Gn	0.614545	0.1	0.342166
Muribaculaceae_Gn	Ctnnb1	0.530074	0.1	0.342166
Oscillibacter_Gn	Turicibacter_Gp	0.51969	0.1	0.342166
Lactobacillus_Gp	Parasutterella_Gn	0.517482	0.1	0.342166
Clostridia_UCG.014_Gp	Lachnospiraceae_NK4A136_group_Gp	0.489099	0.1	0.342166
Cldn2	Hsp90b1	0.458027	0.1	0.342166
Retnlb	Clca1	0.437772	0.1	0.342166
Rikenella_Gn	Clostridia_UCG.014_Gp	0.418773	0.1	0.342166
Muc1	Lachnospiraceae_Unc_Gp	0.415979	0.1	0.342166
Clca2	Clca1	0.378781	0.1	0.342166
Hsp90b1	Gastranaerophilales_Gn	0.357951	0.1	0.342166
Dubosiella_Gp	Bacteroides_Gn	0.335764	0.1	0.342166
Clca2	Rikenella_Gn	0.32189	0.1	0.342166
Cldn2	Muc3	0.262772	0.1	0.342166
Retnlb	Desulfovibrionaceae_Uncultured_Gn	0.184499	0.1	0.342166
Oscillibacter_Gn	RF39_Gp	-0.200413	0.1	0.342166
Helicobacter_Gn	Pparg	-0.296268	0.1	0.342166
Monoglobus_Gp	Bacteroides_Gn	-0.310084	0.1	0.342166
Enterobacteriaceae_Unc_Gn	Dubosiella_Gp	-0.330161	0.1	0.342166
Mucispirillum_Gn	Gastranaerophilales_Gn	-0.375105	0.1	0.342166
Muc1	Rikenella_Gn	-0.389344	0.1	0.342166
Oscillibacter_Gn	Pparg	-0.407162	0.1	0.342166
Clca4a	Akkermansia_Gn	-0.40911	0.1	0.342166
Muc2	Parabacteroides_Gn	-0.438797	0.1	0.342166
Cldn14	Tjp1	-0.439334	0.1	0.342166
Muc3a	Parabacteroides_Gn	-0.466008	0.1	0.342166
Muc3a	Muribaculum_Gn	-0.482941	0.1	0.342166
Muc2	Candidatus_Saccharimonas_Gp	-0.522189	0.1	0.342166
Muribaculum_Gn	Tjp1	-0.561975	0.1	0.342166
Cldn7	Rikenellaceae_RC9_gut_group_Gn	-0.619355	0.1	0.342166
Rikenellaceae_RC9_gut_group_Gn	Ocln	-0.76262	0.1	0.342166
Tjp3	Alistipes_Gn	-0.808474	0.1	0.342166
Cdh1	Rikenellaceae_RC9_gut_group_Gn	-1	0.1	0.342166
Cldn7	Cdh1	1	0.12	0.375158
Cdh1	Turicibacter_Gp	1	0.12	0.375158
Ocln	Tff3	0.819026	0.12	0.375158
Cldn4	Clca4a	0.715878	0.12	0.375158
Cldn23	Pparg	0.696011	0.12	0.375158
Muribaculum_Gn	Parabacteroides_Gn	0.613161	0.12	0.375158
Muc2	Ocln	0.54729	0.12	0.375158
Lactobacillus_Gp	Enterobacteriaceae_Unc_Gn	0.457319	0.12	0.375158
Rikenella_Gn	Candidatus_Saccharimonas_Gp	0.441876	0.12	0.375158
Muc3a	Pparg	0.421999	0.12	0.375158
Muc3a	Muc3	0.40914	0.12	0.375158
Prevotellaceae_NK3B31_group_Gn	Akkermansia_Gn	0.401986	0.12	0.375158
Cldn15	Dubosiella_Gp	0.400968	0.12	0.375158
Oscillibacter_Gn	Colidextribacter_Gn	0.342742	0.12	0.375158
Cldn14	Akkermansia_Gn	0.328978	0.12	0.375158
Enterobacteriaceae_Unc_Gn	Pparg	0.25407	0.12	0.375158
Muc1	Bacteroides_Gn	0.213325	0.12	0.375158
Cldn2	Bifidobacterium_Gp	0.196606	0.12	0.375158
Muc1	Desulfovibrionaceae_Uncultured_Gn	0.0338011	0.12	0.375158
Hsp90b1	Desulfovibrionaceae_Uncultured_Gn	-0.070232	0.12	0.375158
Tjp3	Clca2	-0.288142	0.12	0.375158
Cldn23	Lachnospiraceae_Unc_Gp	-0.310841	0.12	0.375158
Pparg	Gastranaerophilales_Gn	-0.360928	0.12	0.375158
Cldn14	Cldn23	-0.382183	0.12	0.375158
Mucispirillum_Gn	Turicibacter_Gp	-0.385493	0.12	0.375158
Rikenellaceae_RC9_gut_group_Gn	Monoglobus_Gp	-0.407365	0.12	0.375158
Rikenella_Gn	Bacteroides_Gn	-0.414329	0.12	0.375158
Cldn23	Gastranaerophilales_Gn	-0.424974	0.12	0.375158
Cldn15	Muribaculum_Gn	-0.425446	0.12	0.375158
Clca4a	Lachnospiraceae_Unc_Gp	-0.432524	0.12	0.375158
Cldn15	Candidatus_Saccharimonas_Gp	-0.437166	0.12	0.375158
Retnlb	Akkermansia_Gn	-0.439746	0.12	0.375158
Muc2	Rikenellaceae_RC9_gut_group_Gn	-0.445689	0.12	0.375158
Clca4a	Bacteroides_Gn	-0.448372	0.12	0.375158
Hsp90b1	Rikenella_Gn	-0.478856	0.12	0.375158
Muc3a	Clca1	-0.496841	0.12	0.375158
Muribaculum_Gn	Monoglobus_Gp	-0.500707	0.12	0.375158
Alistipes_Gn	Pparg	-0.55311	0.12	0.375158
Clostridia_UCG.014_Gp	Turicibacter_Gp	-0.623344	0.12	0.375158
Alistipes_Gn	Cldn23	-0.623673	0.12	0.375158
HMGB1	Bacteroides_Gn	-0.746221	0.12	0.375158
Cldn4	HMGB1	0.770212	0.14	0.404475
Candidatus_Saccharimonas_Gp	Clostridia_UCG.014_Gp	0.589049	0.14	0.404475
Muc2	Turicibacter_Gp	0.480306	0.14	0.404475
Clostridia_UCG.014_Gp	Monoglobus_Gp	0.480214	0.14	0.404475
Muribaculaceae_Gn	Monoglobus_Gp	0.445064	0.14	0.404475
Cldn7	Hsp90b1	0.437161	0.14	0.404475
Alistipes_Gn	Clostridia_UCG.014_Gp	0.419251	0.14	0.404475
Cldn15	Oscillibacter_Gn	0.371673	0.14	0.404475
Cldn7	Dubosiella_Gp	0.368031	0.14	0.404475
Clca1	RF39_Gp	0.324053	0.14	0.404475
Muc3	Bacteroides_Gn	0.303328	0.14	0.404475
Mucispirillum_Gn	RF39_Gp	0.272475	0.14	0.404475
Muc2	Oscillibacter_Gn	0.27007	0.14	0.404475
Turicibacter_Gp	Bacteroides_Gn	0.250206	0.14	0.404475
Parabacteroides_Gn	Bifidobacterium_Gp	0.244144	0.14	0.404475
Enterobacteriaceae_Unc_Gn	Tjp1	0.238703	0.14	0.404475
Rikenellaceae_RC9_gut_group_Gn	Dubosiella_Gp	0.226123	0.14	0.404475
Reg3b	Desulfovibrionaceae_Uncultured_Gn	0.194157	0.14	0.404475
Clca4a	Desulfovibrionaceae_Uncultured_Gn	0.164285	0.14	0.404475
Cldn15	Desulfovibrionaceae_Uncultured_Gn	-0.0843903	0.14	0.404475
Desulfovibrionaceae_Uncultured_Gn	Dubosiella_Gp	-0.142795	0.14	0.404475
Muc3a	Clca2	-0.20885	0.14	0.404475
Hsp90b1	Parabacteroides_Gn	-0.232301	0.14	0.404475
Oscillibacter_Gn	Enterobacteriaceae_Unc_Gn	-0.268611	0.14	0.404475
Cldn15	Colidextribacter_Gn	-0.281913	0.14	0.404475
Clca4a	Piezo1	-0.287265	0.14	0.404475
Rikenellaceae_RC9_gut_group_Gn	Lachnospiraceae_NK4A136_group_Gp	-0.298004	0.14	0.404475
Clca1	Turicibacter_Gp	-0.350616	0.14	0.404475
Muc2	Mucispirillum_Gn	-0.386087	0.14	0.404475
Dubosiella_Gp	Lachnospiraceae_NK4A136_group_Gp	-0.409517	0.14	0.404475
Cldn15	Rikenellaceae_RC9_gut_group_Gn	-0.409861	0.14	0.404475
Reg3b	Bacteroides_Gn	-0.463052	0.14	0.404475
Lactobacillus_Gp	Tff3	-0.484698	0.14	0.404475
Muc3	Reg3g	-0.544124	0.14	0.404475
Helicobacter_Gn	RF39_Gp	-0.559329	0.14	0.404475
Cldn2	Prevotellaceae_UCG.001_Gn	-0.594131	0.14	0.404475
Tff3	Bacteroides_Gn	-0.650133	0.14	0.404475
Cldn2	Alistipes_Gn	-0.685621	0.14	0.404475
Parasutterella_Gn	HMGB1	-0.719645	0.14	0.404475
Oscillibacter_Gn	Cdh1	1	0.16	0.428108
Cldn23	HMGB1	0.584105	0.16	0.428108
Mucispirillum_Gn	Cldn4	0.486741	0.16	0.428108
Cldn15	Piezo1	0.477245	0.16	0.428108
Ctnnb1	Tff3	0.472873	0.16	0.428108
Tjp3	Hsp90b1	0.465004	0.16	0.428108
Alistipes_Gn	Lachnospiraceae_NK4A136_group_Gp	0.457138	0.16	0.428108
Oscillibacter_Gn	Piezo1	0.429982	0.16	0.428108
Cldn15	Turicibacter_Gp	0.427255	0.16	0.428108
Enterobacteriaceae_Unc_Gn	Parasutterella_Gn	0.408451	0.16	0.428108
Monoglobus_Gp	Pparg	0.400781	0.16	0.428108
Lactobacillus_Gp	Candidatus_Saccharimonas_Gp	0.3956	0.16	0.428108
Tjp3	Cldn15	0.394408	0.16	0.428108
Candidatus_Saccharimonas_Gp	Reg3g	0.389731	0.16	0.428108
Cldn7	Oscillibacter_Gn	0.354877	0.16	0.428108
Monoglobus_Gp	Clca1	0.347081	0.16	0.428108
Prevotellaceae_UCG.001_Gn	Clostridia_UCG.014_Gp	0.280999	0.16	0.428108
Bacteroides_Gn	Prevotellaceae_NK3B31_group_Gn	0.235903	0.16	0.428108
Cldn2	Gastranaerophilales_Gn	0.232184	0.16	0.428108
Parabacteroides_Gn	Clca2	0.207775	0.16	0.428108
Rikenellaceae_RC9_gut_group_Gn	Akkermansia_Gn	0.203535	0.16	0.428108
Monoglobus_Gp	RF39_Gp	0.193798	0.16	0.428108
Lactobacillus_Gp	Bifidobacterium_Gp	-0.16322	0.16	0.428108
Cldn14	Clostridia_UCG.014_Gp	-0.261135	0.16	0.428108
Clca4a	Bifidobacterium_Gp	-0.30045	0.16	0.428108
Clca2	Akkermansia_Gn	-0.312587	0.16	0.428108
Hsp90b1	RF39_Gp	-0.314545	0.16	0.428108
Tjp1	Piezo1	-0.323021	0.16	0.428108
Reg3b	Turicibacter_Gp	-0.357905	0.16	0.428108
Retnlb	Gastranaerophilales_Gn	-0.362037	0.16	0.428108
Reg3g	Bifidobacterium_Gp	-0.363725	0.16	0.428108
Alistipes_Gn	Clca4a	-0.370597	0.16	0.428108
Pparg	Lachnospiraceae_NK4A136_group_Gp	-0.384963	0.16	0.428108
Clostridia_UCG.014_Gp	Cldn4	-0.468333	0.16	0.428108
Retnlb	Piezo1	-0.482536	0.16	0.428108
Parabacteroides_Gn	Tff3	-0.541257	0.16	0.428108
Tjp1	Bacteroides_Gn	-0.616474	0.16	0.428108
Tjp3	Muribaculum_Gn	-0.634741	0.16	0.428108
Cldn2	Parasutterella_Gn	-0.67366	0.16	0.428108
Parabacteroides_Gn	Ocln	-0.750721	0.16	0.428108
Cdh1	Retnlb	-1	0.16	0.428108
Pparg	Clca4a	0.633602	0.18	0.455366
Alistipes_Gn	Parabacteroides_Gn	0.614667	0.18	0.455366
Tjp1	Tff3	0.541037	0.18	0.455366
Rikenella_Gn	Cldn4	0.464885	0.18	0.455366
Bacteroides_Gn	Akkermansia_Gn	0.318711	0.18	0.455366
Clostridia_UCG.014_Gp	Reg3b	0.318212	0.18	0.455366
Cldn7	Cldn14	0.31118	0.18	0.455366
Prevotellaceae_UCG.001_Gn	Gastranaerophilales_Gn	0.309115	0.18	0.455366
Clostridia_UCG.014_Gp	Reg3g	0.286521	0.18	0.455366
Tjp1	Desulfovibrionaceae_Uncultured_Gn	0.216071	0.18	0.455366
Clca1	Desulfovibrionaceae_Uncultured_Gn	0.196432	0.18	0.455366
Reg3g	Desulfovibrionaceae_Uncultured_Gn	0.195544	0.18	0.455366
Prevotellaceae_NK3B31_group_Gn	RF39_Gp	0.190503	0.18	0.455366
Cldn14	Desulfovibrionaceae_Uncultured_Gn	-0.147496	0.18	0.455366
Cldn2	Retnlb	-0.170157	0.18	0.455366
Muc3	Enterobacteriaceae_Unc_Gn	-0.24619	0.18	0.455366
Cldn15	Parasutterella_Gn	-0.275218	0.18	0.455366
Muc1	Clostridia_UCG.014_Gp	-0.286268	0.18	0.455366
Cldn4	Bifidobacterium_Gp	-0.295185	0.18	0.455366
Cldn7	Lachnospiraceae_NK4A136_group_Gp	-0.312681	0.18	0.455366
Muc3a	Lachnospiraceae_NK4A136_group_Gp	-0.323987	0.18	0.455366
Cldn23	Colidextribacter_Gn	-0.332988	0.18	0.455366
Cldn15	Rikenella_Gn	-0.343288	0.18	0.455366
Reg3g	Bacteroides_Gn	-0.355822	0.18	0.455366
Mucispirillum_Gn	Akkermansia_Gn	-0.386351	0.18	0.455366
Lactobacillus_Gp	Colidextribacter_Gn	-0.397924	0.18	0.455366
Hsp90b1	Cldn4	-0.414104	0.18	0.455366
Muribaculaceae_Gn	Gastranaerophilales_Gn	-0.439984	0.18	0.455366
Tjp3	Candidatus_Saccharimonas_Gp	-0.480708	0.18	0.455366
Muc2	Clca1	-0.491711	0.18	0.455366
Rikenellaceae_RC9_gut_group_Gn	Tff3	-0.492165	0.18	0.455366
Cldn2	Bacteroides_Gn	-0.673746	0.18	0.455366
Cldn7	Ocln	0.595271	0.2	0.479032
Prevotellaceae_UCG.001_Gn	Alistipes_Gn	0.589773	0.2	0.479032
Parasutterella_Gn	Alistipes_Gn	0.568891	0.2	0.479032
Cldn4	Tff3	0.550322	0.2	0.479032
Reg3b	Cldn4	0.502454	0.2	0.479032
Tjp3	Pparg	0.491673	0.2	0.479032
Rikenella_Gn	Ocln	0.448875	0.2	0.479032
Muc3	Piezo1	0.397562	0.2	0.479032
Clca4a	Tff3	0.38546	0.2	0.479032
Helicobacter_Gn	Colidextribacter_Gn	0.385221	0.2	0.479032
Reg3b	Tff3	0.372144	0.2	0.479032
Muc2	Dubosiella_Gp	0.359105	0.2	0.479032
Parasutterella_Gn	Lachnospiraceae_NK4A136_group_Gp	0.351975	0.2	0.479032
Tjp3	Oscillibacter_Gn	0.304274	0.2	0.479032
Muc2	Cldn14	0.294689	0.2	0.479032
Lachnospiraceae_NK4A136_group_Gp	Prevotellaceae_NK3B31_group_Gn	0.260922	0.2	0.479032
Hsp90b1	Lachnospiraceae_Unc_Gp	0.218431	0.2	0.479032
Rikenella_Gn	Lachnospiraceae_NK4A136_group_Gp	0.202728	0.2	0.479032
Desulfovibrionaceae_Uncultured_Gn	Akkermansia_Gn	-0.169106	0.2	0.479032
Clca2	RF39_Gp	-0.196346	0.2	0.479032
Rikenellaceae_RC9_gut_group_Gn	Lachnospiraceae_Unc_Gp	-0.202059	0.2	0.479032
Cldn14	RF39_Gp	-0.235147	0.2	0.479032
Candidatus_Saccharimonas_Gp	Bifidobacterium_Gp	-0.247908	0.2	0.479032
Muc1	Clca1	-0.279952	0.2	0.479032
Clca4a	Colidextribacter_Gn	-0.281766	0.2	0.479032
Cldn14	Parabacteroides_Gn	-0.28226	0.2	0.479032
Prevotellaceae_UCG.001_Gn	Reg3g	-0.28707	0.2	0.479032
Ocln	Colidextribacter_Gn	-0.299293	0.2	0.479032
Turicibacter_Gp	Prevotellaceae_NK3B31_group_Gn	-0.307592	0.2	0.479032
Cldn15	Prevotellaceae_UCG.001_Gn	-0.335912	0.2	0.479032
Monoglobus_Gp	Piezo1	-0.358377	0.2	0.479032
Cldn7	Candidatus_Saccharimonas_Gp	-0.43691	0.2	0.479032
Tjp3	Prevotellaceae_UCG.001_Gn	-0.516479	0.2	0.479032
Retnlb	Pparg	0.540991	0.22	0.49726
Pparg	Tjp1	0.527869	0.22	0.49726
Rikenella_Gn	Pparg	0.463267	0.22	0.49726
Clca2	Cldn4	0.429798	0.22	0.49726
Muribaculaceae_Gn	Clostridia_UCG.014_Gp	0.422047	0.22	0.49726
Clostridia_UCG.014_Gp	Retnlb	0.416637	0.22	0.49726
Muc2	Pparg	0.412672	0.22	0.49726
Reg3b	Clca1	0.398712	0.22	0.49726
Muc3a	Ocln	0.379196	0.22	0.49726
Monoglobus_Gp	Tff3	0.37593	0.22	0.49726
Prevotellaceae_UCG.001_Gn	Muribaculaceae_Gn	0.368365	0.22	0.49726
Muc2	Muc3	0.339279	0.22	0.49726
Muribaculaceae_Gn	RF39_Gp	0.334347	0.22	0.49726
Muribaculaceae_Gn	Tjp1	0.299667	0.22	0.49726
Clca1	Colidextribacter_Gn	0.282383	0.22	0.49726
Alistipes_Gn	Bifidobacterium_Gp	0.269674	0.22	0.49726
Enterobacteriaceae_Unc_Gn	Retnlb	0.261682	0.22	0.49726
Parasutterella_Gn	Bifidobacterium_Gp	0.254576	0.22	0.49726
Cldn14	Turicibacter_Gp	0.213	0.22	0.49726
Candidatus_Saccharimonas_Gp	Pparg	0.203548	0.22	0.49726
Monoglobus_Gp	Desulfovibrionaceae_Uncultured_Gn	0.0807733	0.22	0.49726
Candidatus_Saccharimonas_Gp	Bacteroides_Gn	-0.171187	0.22	0.49726
Cldn23	Bifidobacterium_Gp	-0.247782	0.22	0.49726
Piezo1	Colidextribacter_Gn	-0.265054	0.22	0.49726
Lachnospiraceae_NK4A136_group_Gp	Akkermansia_Gn	-0.275731	0.22	0.49726
Lactobacillus_Gp	Clca2	-0.278479	0.22	0.49726
Tjp3	Monoglobus_Gp	-0.323321	0.22	0.49726
Ctnnb1	Piezo1	-0.335621	0.22	0.49726
Rikenella_Gn	Gastranaerophilales_Gn	-0.339216	0.22	0.49726
Muc1	Pparg	-0.380563	0.22	0.49726
Prevotellaceae_UCG.001_Gn	Cldn23	-0.384381	0.22	0.49726
Cldn4	Lachnospiraceae_NK4A136_group_Gp	-0.390433	0.22	0.49726
Rikenellaceae_RC9_gut_group_Gn	Cldn23	-0.432472	0.22	0.49726
Muc2	Prevotellaceae_UCG.001_Gn	-0.449583	0.22	0.49726
Ocln	Bifidobacterium_Gp	-0.485418	0.22	0.49726
Tjp3	Parasutterella_Gn	-0.507571	0.22	0.49726
Cdh1	Lachnospiraceae_Unc_Gp	-1	0.22	0.49726
Bifidobacterium_Gp	Dubosiella_Gp	0.426163	0.24	0.52489
Enterobacteriaceae_Unc_Gn	Prevotellaceae_UCG.001_Gn	0.348527	0.24	0.52489
Lactobacillus_Gp	Prevotellaceae_NK3B31_group_Gn	0.299733	0.24	0.52489
Oscillibacter_Gn	Bifidobacterium_Gp	0.253587	0.24	0.52489
Muc1	Gastranaerophilales_Gn	0.225952	0.24	0.52489
Hsp90b1	Bifidobacterium_Gp	0.215533	0.24	0.52489
Desulfovibrionaceae_Uncultured_Gn	Piezo1	-0.190902	0.24	0.52489
Cldn7	Monoglobus_Gp	-0.196667	0.24	0.52489
Hsp90b1	Alistipes_Gn	-0.21262	0.24	0.52489
Candidatus_Saccharimonas_Gp	Colidextribacter_Gn	-0.219773	0.24	0.52489
Tjp1	Colidextribacter_Gn	-0.24234	0.24	0.52489
Muc3	Clca1	-0.246391	0.24	0.52489
Muc3	Helicobacter_Gn	-0.251755	0.24	0.52489
Cldn23	Turicibacter_Gp	-0.295608	0.24	0.52489
Gastranaerophilales_Gn	Prevotellaceae_NK3B31_group_Gn	-0.298134	0.24	0.52489
Cldn14	Cldn4	-0.340547	0.24	0.52489
Rikenellaceae_RC9_gut_group_Gn	Prevotellaceae_NK3B31_group_Gn	-0.359413	0.24	0.52489
Reg3b	Piezo1	-0.380378	0.24	0.52489
Lactobacillus_Gp	Cldn4	-0.385051	0.24	0.52489
Oscillibacter_Gn	Clostridia_UCG.014_Gp	-0.389154	0.24	0.52489
Ctnnb1	Bacteroides_Gn	-0.564188	0.24	0.52489
Cdh1	Mucispirillum_Gn	-1	0.24	0.52489
Hsp90b1	Turicibacter_Gp	0.471513	0.26	0.55
Pparg	Cldn4	0.419723	0.26	0.55
Cldn2	Oscillibacter_Gn	0.318601	0.26	0.55
Clostridia_UCG.014_Gp	Lachnospiraceae_Unc_Gp	0.317973	0.26	0.55
Parabacteroides_Gn	Piezo1	0.310695	0.26	0.55
Oscillibacter_Gn	Muribaculum_Gn	0.305558	0.26	0.55
Reg3b	RF39_Gp	0.269138	0.26	0.55
Clostridia_UCG.014_Gp	Pparg	-0.170318	0.26	0.55
Oscillibacter_Gn	Desulfovibrionaceae_Uncultured_Gn	-0.1809	0.26	0.55
Muc1	RF39_Gp	-0.190946	0.26	0.55
Cldn23	Akkermansia_Gn	-0.226906	0.26	0.55
Tff3	Turicibacter_Gp	-0.247737	0.26	0.55
Muc1	Parasutterella_Gn	-0.249072	0.26	0.55
Ctnnb1	Lachnospiraceae_Unc_Gp	-0.266435	0.26	0.55
Reg3g	Piezo1	-0.268278	0.26	0.55
Prevotellaceae_UCG.001_Gn	Monoglobus_Gp	-0.292714	0.26	0.55
Muc2	Lachnospiraceae_NK4A136_group_Gp	-0.292831	0.26	0.55
Ctnnb1	Bifidobacterium_Gp	-0.297743	0.26	0.55
Candidatus_Saccharimonas_Gp	Turicibacter_Gp	-0.300444	0.26	0.55
Tjp3	Mucispirillum_Gn	-0.300955	0.26	0.55
Muc3a	Retnlb	-0.348006	0.26	0.55
Tjp3	Retnlb	-0.366935	0.26	0.55
Tjp1	Lachnospiraceae_NK4A136_group_Gp	-0.372417	0.26	0.55
Clca2	HMGB1	0.390873	0.28	0.573517
Mucispirillum_Gn	Ocln	0.351698	0.28	0.573517
Bifidobacterium_Gp	Turicibacter_Gp	0.344015	0.28	0.573517
Parasutterella_Gn	Gastranaerophilales_Gn	0.316312	0.28	0.573517
Rikenellaceae_RC9_gut_group_Gn	Piezo1	0.281465	0.28	0.573517
Muc1	Dubosiella_Gp	0.265154	0.28	0.573517
Hsp90b1	Piezo1	0.251112	0.28	0.573517
Cldn15	Prevotellaceae_NK3B31_group_Gn	0.244011	0.28	0.573517
Muc1	Helicobacter_Gn	0.195601	0.28	0.573517
Hsp90b1	Tff3	-0.203008	0.28	0.573517
Clca2	Cldn23	-0.20595	0.28	0.573517
HMGB1	Turicibacter_Gp	-0.209588	0.28	0.573517
Ctnnb1	Colidextribacter_Gn	-0.211013	0.28	0.573517
Oscillibacter_Gn	Tff3	-0.242807	0.28	0.573517
Reg3g	Turicibacter_Gp	-0.257269	0.28	0.573517
HMGB1	Lachnospiraceae_Unc_Gp	-0.273146	0.28	0.573517
HMGB1	Akkermansia_Gn	-0.284678	0.28	0.573517
HMGB1	Bifidobacterium_Gp	-0.30614	0.28	0.573517
Muc3a	Prevotellaceae_UCG.001_Gn	-0.36087	0.28	0.573517
Muc2	Retnlb	-0.37701	0.28	0.573517
Prevotellaceae_UCG.001_Gn	Pparg	-0.378828	0.28	0.573517
Cldn4	Akkermansia_Gn	-0.382068	0.28	0.573517
Ocln	Bacteroides_Gn	-0.754394	0.28	0.573517
Hsp90b1	Cdh1	1	0.3	0.589286
Ocln	HMGB1	0.757878	0.3	0.589286
Cldn2	Cldn7	0.686937	0.3	0.589286
Parasutterella_Gn	Parabacteroides_Gn	0.503739	0.3	0.589286
Cldn15	Ocln	0.452114	0.3	0.589286
Cldn4	Clca1	0.401185	0.3	0.589286
Reg3g	Cldn4	0.354091	0.3	0.589286
Cldn23	Desulfovibrionaceae_Uncultured_Gn	0.312935	0.3	0.589286
Gastranaerophilales_Gn	Dubosiella_Gp	0.309026	0.3	0.589286
Tjp3	Muc1	0.21825	0.3	0.589286
Parabacteroides_Gn	Helicobacter_Gn	0.213549	0.3	0.589286
Helicobacter_Gn	Tff3	0.177775	0.3	0.589286
Desulfovibrionaceae_Uncultured_Gn	Bifidobacterium_Gp	0.03617	0.3	0.589286
Cldn15	HMGB1	-0.154152	0.3	0.589286
Prevotellaceae_UCG.001_Gn	Lachnospiraceae_Unc_Gp	-0.195547	0.3	0.589286
Clca1	Prevotellaceae_NK3B31_group_Gn	-0.237117	0.3	0.589286
Mucispirillum_Gn	Bifidobacterium_Gp	-0.239334	0.3	0.589286
Muc1	Enterobacteriaceae_Unc_Gn	-0.240649	0.3	0.589286
Parabacteroides_Gn	Prevotellaceae_NK3B31_group_Gn	-0.242034	0.3	0.589286
Cldn4	Dubosiella_Gp	-0.266535	0.3	0.589286
Tjp1	Bifidobacterium_Gp	-0.28119	0.3	0.589286
Clca2	Reg3g	-0.290471	0.3	0.589286
Muribaculum_Gn	Prevotellaceae_NK3B31_group_Gn	-0.293723	0.3	0.589286
Retnlb	Turicibacter_Gp	-0.295212	0.3	0.589286
Parasutterella_Gn	Clca2	-0.334664	0.3	0.589286
Lactobacillus_Gp	Clca1	-0.340223	0.3	0.589286
Ctnnb1	Akkermansia_Gn	-0.353656	0.3	0.589286
Oscillibacter_Gn	Ocln	-0.408456	0.3	0.589286
Desulfovibrionaceae_Uncultured_Gn	Bacteroides_Gn	-0.487017	0.3	0.589286
Cdh1	Reg3g	-1	0.3	0.589286
Cdh1	Monoglobus_Gp	-1	0.3	0.589286
Parasutterella_Gn	Rikenellaceae_RC9_gut_group_Gn	0.411658	0.32	0.616342
Helicobacter_Gn	Mucispirillum_Gn	0.321353	0.32	0.616342
Cldn23	Prevotellaceae_NK3B31_group_Gn	0.275796	0.32	0.616342
Tjp3	Cldn14	0.267359	0.32	0.616342
Clostridia_UCG.014_Gp	Prevotellaceae_NK3B31_group_Gn	0.200129	0.32	0.616342
Reg3g	Prevotellaceae_NK3B31_group_Gn	0.194476	0.32	0.616342
Enterobacteriaceae_Unc_Gn	Clostridia_UCG.014_Gp	0.192686	0.32	0.616342
Rikenellaceae_RC9_gut_group_Gn	Turicibacter_Gp	0.157356	0.32	0.616342
Alistipes_Gn	RF39_Gp	0.0839695	0.32	0.616342
Muc1	HMGB1	-0.163889	0.32	0.616342
Muc3	Parasutterella_Gn	-0.180671	0.32	0.616342
Cldn2	Reg3g	-0.217353	0.32	0.616342
Tff3	Bifidobacterium_Gp	-0.346275	0.32	0.616342
Lactobacillus_Gp	HMGB1	-0.372176	0.32	0.616342
Parabacteroides_Gn	Cldn23	-0.389803	0.32	0.616342
Cldn2	Cdh1	1	0.34	0.640736
Prevotellaceae_UCG.001_Gn	Piezo1	0.333386	0.34	0.640736
Mucispirillum_Gn	Pparg	0.327974	0.34	0.640736
Clostridia_UCG.014_Gp	Cldn23	0.212836	0.34	0.640736
Reg3b	Prevotellaceae_NK3B31_group_Gn	0.208183	0.34	0.640736
Helicobacter_Gn	Retnlb	0.20661	0.34	0.640736
Piezo1	Prevotellaceae_NK3B31_group_Gn	0.0820505	0.34	0.640736
Hsp90b1	Colidextribacter_Gn	-0.141776	0.34	0.640736
Muribaculum_Gn	Retnlb	-0.165879	0.34	0.640736
Clca2	Reg3b	-0.177969	0.34	0.640736
Cldn15	Monoglobus_Gp	-0.192171	0.34	0.640736
Piezo1	RF39_Gp	-0.217495	0.34	0.640736
Cldn7	Mucispirillum_Gn	-0.226033	0.34	0.640736
Hsp90b1	Rikenellaceae_RC9_gut_group_Gn	-0.235201	0.34	0.640736
Candidatus_Saccharimonas_Gp	Dubosiella_Gp	-0.243893	0.34	0.640736
Prevotellaceae_UCG.001_Gn	Clca4a	-0.245939	0.34	0.640736
Dubosiella_Gp	Colidextribacter_Gn	-0.272223	0.34	0.640736
Cldn23	Ocln	0.456012	0.36	0.659186
Clca2	Muribaculaceae_Gn	0.343434	0.36	0.659186
Monoglobus_Gp	Cldn4	0.285368	0.36	0.659186
Muc1	Akkermansia_Gn	0.258331	0.36	0.659186
Ctnnb1	RF39_Gp	0.244492	0.36	0.659186
Muribaculum_Gn	Dubosiella_Gp	0.241932	0.36	0.659186
Muribaculaceae_Gn	Clca1	0.240581	0.36	0.659186
Tff3	RF39_Gp	0.213047	0.36	0.659186
Muc1	Piezo1	0.204365	0.36	0.659186
Lachnospiraceae_Unc_Gp	Prevotellaceae_NK3B31_group_Gn	0.167503	0.36	0.659186
Rikenellaceae_RC9_gut_group_Gn	Clca2	0.133357	0.36	0.659186
Enterobacteriaceae_Unc_Gn	HMGB1	0.120956	0.36	0.659186
Muc1	Bifidobacterium_Gp	0.0290461	0.36	0.659186
Rikenellaceae_RC9_gut_group_Gn	Candidatus_Saccharimonas_Gp	-0.151018	0.36	0.659186
Clca2	Dubosiella_Gp	-0.16302	0.36	0.659186
Muc3	Desulfovibrionaceae_Uncultured_Gn	-0.17568	0.36	0.659186
Clostridia_UCG.014_Gp	Bacteroides_Gn	-0.196854	0.36	0.659186
Hsp90b1	Muribaculum_Gn	-0.235357	0.36	0.659186
Ocln	Lachnospiraceae_NK4A136_group_Gp	-0.261462	0.36	0.659186
Alistipes_Gn	Monoglobus_Gp	-0.318634	0.36	0.659186
Parasutterella_Gn	Clca4a	-0.367915	0.36	0.659186
Parasutterella_Gn	Clca1	-0.394079	0.36	0.659186
Cdh1	Clca1	-1	0.36	0.659186
Cldn2	Ocln	0.565556	0.38	0.6807
Prevotellaceae_UCG.001_Gn	Bacteroides_Gn	0.550519	0.38	0.6807
Pparg	Desulfovibrionaceae_Uncultured_Gn	0.334856	0.38	0.6807
Hsp90b1	Akkermansia_Gn	0.331545	0.38	0.6807
Oscillibacter_Gn	Alistipes_Gn	0.325706	0.38	0.6807
Cldn23	Clca1	0.26898	0.38	0.6807
Muribaculum_Gn	Lachnospiraceae_NK4A136_group_Gp	0.241132	0.38	0.6807
Cldn2	Dubosiella_Gp	0.211497	0.38	0.6807
Cldn14	Bacteroides_Gn	0.20011	0.38	0.6807
Ctnnb1	Turicibacter_Gp	-0.141645	0.38	0.6807
Helicobacter_Gn	Piezo1	-0.15147	0.38	0.6807
HMGB1	Colidextribacter_Gn	-0.153741	0.38	0.6807
Muc1	Parabacteroides_Gn	-0.18902	0.38	0.6807
Tjp1	Akkermansia_Gn	-0.219817	0.38	0.6807
Helicobacter_Gn	Cldn23	-0.233333	0.38	0.6807
Parasutterella_Gn	Turicibacter_Gp	-0.236251	0.38	0.6807
Muc3a	Parasutterella_Gn	-0.331503	0.38	0.6807
Prevotellaceae_UCG.001_Gn	Ctnnb1	-0.367339	0.38	0.6807
Rikenellaceae_RC9_gut_group_Gn	Muribaculaceae_Gn	0.489598	0.4	0.69555
Monoglobus_Gp	Ocln	0.475089	0.4	0.69555
Desulfovibrionaceae_Uncultured_Gn	Tff3	0.334863	0.4	0.69555
Gastranaerophilales_Gn	Lachnospiraceae_NK4A136_group_Gp	0.326549	0.4	0.69555
Retnlb	Cldn4	0.282049	0.4	0.69555
Parasutterella_Gn	Candidatus_Saccharimonas_Gp	0.229633	0.4	0.69555
Parabacteroides_Gn	Retnlb	0.220945	0.4	0.69555
Retnlb	Tff3	0.175578	0.4	0.69555
Muc3a	Gastranaerophilales_Gn	0.126527	0.4	0.69555
Muc1	Turicibacter_Gp	0.12354	0.4	0.69555
Enterobacteriaceae_Unc_Gn	Desulfovibrionaceae_Uncultured_Gn	0.0444012	0.4	0.69555
Muc3	Clca2	-0.127307	0.4	0.69555
Muc3a	Helicobacter_Gn	-0.191773	0.4	0.69555
Prevotellaceae_UCG.001_Gn	Prevotellaceae_NK3B31_group_Gn	-0.192388	0.4	0.69555
Muc3	Prevotellaceae_UCG.001_Gn	-0.220226	0.4	0.69555
Muc3a	Monoglobus_Gp	-0.239175	0.4	0.69555
Cldn14	Clca1	-0.240887	0.4	0.69555
Reg3g	Akkermansia_Gn	-0.255692	0.4	0.69555
Clostridia_UCG.014_Gp	Dubosiella_Gp	-0.263955	0.4	0.69555
Oscillibacter_Gn	Cldn4	-0.265294	0.4	0.69555
Turicibacter_Gp	Lachnospiraceae_Unc_Gp	-0.272586	0.4	0.69555
Enterobacteriaceae_Unc_Gn	Lachnospiraceae_Unc_Gp	-0.277109	0.4	0.69555
Muribaculaceae_Gn	Turicibacter_Gp	-0.293152	0.4	0.69555
Rikenellaceae_RC9_gut_group_Gn	HMGB1	-0.387685	0.4	0.69555
Tjp3	Rikenellaceae_RC9_gut_group_Gn	-0.402846	0.4	0.69555
Pparg	HMGB1	0.49943	0.42	0.711986
Pparg	Ocln	0.373564	0.42	0.711986
Lactobacillus_Gp	Bacteroides_Gn	0.332949	0.42	0.711986
Muc1	Colidextribacter_Gn	0.319784	0.42	0.711986
Clca4a	Ocln	0.298048	0.42	0.711986
Clca2	Clca4a	0.26017	0.42	0.711986
Parasutterella_Gn	Akkermansia_Gn	0.233322	0.42	0.711986
Clca2	Mucispirillum_Gn	0.232971	0.42	0.711986
Cldn14	Bifidobacterium_Gp	0.208055	0.42	0.711986
Pparg	Prevotellaceae_NK3B31_group_Gn	0.195319	0.42	0.711986
Cldn15	Akkermansia_Gn	0.166101	0.42	0.711986
Candidatus_Saccharimonas_Gp	Tff3	0.164747	0.42	0.711986
Helicobacter_Gn	Clca1	0.157022	0.42	0.711986
Parasutterella_Gn	Helicobacter_Gn	-0.18782	0.42	0.711986
Cldn7	Reg3g	-0.195759	0.42	0.711986
Clostridia_UCG.014_Gp	HMGB1	-0.219979	0.42	0.711986
Clca1	Akkermansia_Gn	-0.225171	0.42	0.711986
Muc3a	Rikenella_Gn	-0.283722	0.42	0.711986
Muc3	Pparg	-0.311641	0.42	0.711986
Muc1	Lactobacillus_Gp	-0.32206	0.42	0.711986
Parasutterella_Gn	Ctnnb1	-0.385923	0.42	0.711986
Alistipes_Gn	Ctnnb1	-0.420755	0.42	0.711986
Cldn2	Tjp3	0.536548	0.44	0.728428
Ocln	Prevotellaceae_NK3B31_group_Gn	0.345701	0.44	0.728428
Muribaculaceae_Gn	Cldn4	0.281029	0.44	0.728428
Cldn2	Turicibacter_Gp	0.276304	0.44	0.728428
Lactobacillus_Gp	Monoglobus_Gp	0.253403	0.44	0.728428
Oscillibacter_Gn	Lachnospiraceae_NK4A136_group_Gp	0.248348	0.44	0.728428
Clca2	Turicibacter_Gp	0.215063	0.44	0.728428
Reg3g	RF39_Gp	0.203388	0.44	0.728428
Muc1	Tff3	0.176143	0.44	0.728428
Enterobacteriaceae_Unc_Gn	Clca4a	0.139364	0.44	0.728428
Colidextribacter_Gn	RF39_Gp	0.0612149	0.44	0.728428
Desulfovibrionaceae_Uncultured_Gn	Prevotellaceae_NK3B31_group_Gn	-0.0556136	0.44	0.728428
Rikenellaceae_RC9_gut_group_Gn	Helicobacter_Gn	-0.066581	0.44	0.728428
Cldn7	Clca2	-0.100612	0.44	0.728428
Muc1	Prevotellaceae_UCG.001_Gn	-0.169353	0.44	0.728428
Muc1	Cldn4	-0.199816	0.44	0.728428
Prevotellaceae_UCG.001_Gn	Mucispirillum_Gn	-0.212495	0.44	0.728428
Cldn2	Piezo1	-0.247821	0.44	0.728428
Ctnnb1	Lachnospiraceae_NK4A136_group_Gp	-0.309126	0.44	0.728428
HMGB1	Lachnospiraceae_NK4A136_group_Gp	-0.318412	0.44	0.728428
Parabacteroides_Gn	HMGB1	-0.371212	0.44	0.728428
Lactobacillus_Gp	Retnlb	0.219382	0.46	0.745742
Tjp1	RF39_Gp	0.202645	0.46	0.745742
Parabacteroides_Gn	Rikenella_Gn	0.193124	0.46	0.745742
Clostridia_UCG.014_Gp	Bifidobacterium_Gp	0.188722	0.46	0.745742
Tjp3	Akkermansia_Gn	0.186102	0.46	0.745742
Cldn2	Clca2	0.185791	0.46	0.745742
Reg3g	Clca1	0.175483	0.46	0.745742
Enterobacteriaceae_Unc_Gn	Lachnospiraceae_NK4A136_group_Gp	0.159995	0.46	0.745742
Parasutterella_Gn	Prevotellaceae_NK3B31_group_Gn	0.155521	0.46	0.745742
Oscillibacter_Gn	Helicobacter_Gn	0.141928	0.46	0.745742
Clca4a	RF39_Gp	0.140149	0.46	0.745742
Piezo1	Akkermansia_Gn	0.106995	0.46	0.745742
Candidatus_Saccharimonas_Gp	Desulfovibrionaceae_Uncultured_Gn	0.0276591	0.46	0.745742
Hsp90b1	Parasutterella_Gn	-0.183402	0.46	0.745742
Tjp3	Rikenella_Gn	-0.184957	0.46	0.745742
Muc2	Rikenella_Gn	-0.192799	0.46	0.745742
Piezo1	Lachnospiraceae_Unc_Gp	-0.218125	0.46	0.745742
Pparg	Lachnospiraceae_Unc_Gp	-0.263065	0.46	0.745742
Muribaculaceae_Gn	Akkermansia_Gn	-0.279204	0.46	0.745742
Parabacteroides_Gn	Bacteroides_Gn	0.549927	0.48	0.759105
Muribaculum_Gn	Bacteroides_Gn	0.512481	0.48	0.759105
Desulfovibrionaceae_Uncultured_Gn	HMGB1	0.326473	0.48	0.759105
Dubosiella_Gp	RF39_Gp	0.297085	0.48	0.759105
Lactobacillus_Gp	Lachnospiraceae_NK4A136_group_Gp	0.28199	0.48	0.759105
Muc3a	Piezo1	0.275393	0.48	0.759105
Cldn4	Desulfovibrionaceae_Uncultured_Gn	0.160779	0.48	0.759105
Mucispirillum_Gn	Colidextribacter_Gn	0.140379	0.48	0.759105
Prevotellaceae_UCG.001_Gn	Dubosiella_Gp	0.0881942	0.48	0.759105
Cldn2	Reg3b	-0.0944799	0.48	0.759105
Parabacteroides_Gn	RF39_Gp	-0.162973	0.48	0.759105
Hsp90b1	Prevotellaceae_UCG.001_Gn	-0.166976	0.48	0.759105
Alistipes_Gn	Turicibacter_Gp	-0.178779	0.48	0.759105
Parabacteroides_Gn	Monoglobus_Gp	-0.179776	0.48	0.759105
Muc3a	Clca4a	-0.182557	0.48	0.759105
Tff3	Akkermansia_Gn	-0.187656	0.48	0.759105
Enterobacteriaceae_Unc_Gn	Colidextribacter_Gn	-0.223977	0.48	0.759105
Rikenellaceae_RC9_gut_group_Gn	Pparg	-0.270195	0.48	0.759105
Clca4a	Lachnospiraceae_NK4A136_group_Gp	-0.332009	0.48	0.759105
Ocln	Piezo1	-0.337603	0.48	0.759105
Cldn7	Lactobacillus_Gp	-0.341405	0.48	0.759105
Clostridia_UCG.014_Gp	Piezo1	-0.373813	0.48	0.759105
Alistipes_Gn	Tff3	-0.484568	0.48	0.759105
Parasutterella_Gn	Bacteroides_Gn	0.521361	0.5	0.76943
Cldn7	Cldn4	0.385799	0.5	0.76943
Alistipes_Gn	Muribaculaceae_Gn	0.294822	0.5	0.76943
Cldn7	Pparg	0.294238	0.5	0.76943
Muribaculum_Gn	Piezo1	0.263111	0.5	0.76943
Hsp90b1	Prevotellaceae_NK3B31_group_Gn	0.223477	0.5	0.76943
Muc2	Prevotellaceae_NK3B31_group_Gn	0.190834	0.5	0.76943
Cldn7	Prevotellaceae_NK3B31_group_Gn	0.149524	0.5	0.76943
Prevotellaceae_UCG.001_Gn	Clca2	0.0736551	0.5	0.76943
Parasutterella_Gn	Reg3g	-0.121709	0.5	0.76943
Pparg	Bifidobacterium_Gp	-0.139222	0.5	0.76943
Lactobacillus_Gp	Rikenellaceae_RC9_gut_group_Gn	-0.140812	0.5	0.76943
Cldn7	Rikenella_Gn	-0.14241	0.5	0.76943
Parabacteroides_Gn	Lachnospiraceae_Unc_Gp	-0.149944	0.5	0.76943
Bifidobacterium_Gp	Lachnospiraceae_NK4A136_group_Gp	-0.161856	0.5	0.76943
Cldn7	Clca4a	-0.163771	0.5	0.76943
Muc1	Rikenellaceae_RC9_gut_group_Gn	-0.176374	0.5	0.76943
Clca2	Gastranaerophilales_Gn	-0.195612	0.5	0.76943
Cldn23	Piezo1	-0.207308	0.5	0.76943
Helicobacter_Gn	Candidatus_Saccharimonas_Gp	-0.211023	0.5	0.76943
Tjp1	Turicibacter_Gp	-0.21911	0.5	0.76943
Reg3b	Akkermansia_Gn	-0.225589	0.5	0.76943
Tff3	Gastranaerophilales_Gn	-0.22622	0.5	0.76943
Clca2	Lachnospiraceae_Unc_Gp	-0.289868	0.5	0.76943
Candidatus_Saccharimonas_Gp	Piezo1	-0.311002	0.5	0.76943
Cdh1	Clca4a	-1	0.5	0.76943
Rikenellaceae_RC9_gut_group_Gn	Bacteroides_Gn	0.436001	0.52	0.783164
Muc2	Piezo1	0.398525	0.52	0.783164
Muc2	Cldn4	0.274262	0.52	0.783164
Parasutterella_Gn	Piezo1	0.23504	0.52	0.783164
Rikenellaceae_RC9_gut_group_Gn	Gastranaerophilales_Gn	0.19806	0.52	0.783164
Tjp3	Gastranaerophilales_Gn	0.164278	0.52	0.783164
Muc3a	Bifidobacterium_Gp	0.160346	0.52	0.783164
Turicibacter_Gp	Akkermansia_Gn	0.150251	0.52	0.783164
Clostridia_UCG.014_Gp	Clca1	0.149353	0.52	0.783164
Gastranaerophilales_Gn	Bacteroides_Gn	0.143861	0.52	0.783164
Muc3a	Enterobacteriaceae_Unc_Gn	0.132515	0.52	0.783164
Cldn7	Akkermansia_Gn	0.128093	0.52	0.783164
Enterobacteriaceae_Unc_Gn	Prevotellaceae_NK3B31_group_Gn	0.10135	0.52	0.783164
Muc2	Clca2	-0.0954312	0.52	0.783164
Bifidobacterium_Gp	RF39_Gp	-0.104033	0.52	0.783164
Helicobacter_Gn	Clostridia_UCG.014_Gp	-0.136323	0.52	0.783164
Cldn2	Monoglobus_Gp	-0.144933	0.52	0.783164
Enterobacteriaceae_Unc_Gn	Piezo1	-0.168136	0.52	0.783164
Ocln	Dubosiella_Gp	-0.227958	0.52	0.783164
Parabacteroides_Gn	Tjp1	-0.251353	0.52	0.783164
Lactobacillus_Gp	Ocln	-0.34999	0.52	0.783164
Tjp1	Ocln	0.400145	0.54	0.800299
Cldn23	Tff3	0.302328	0.54	0.800299
Candidatus_Saccharimonas_Gp	Prevotellaceae_NK3B31_group_Gn	0.182016	0.54	0.800299
Muc3a	Prevotellaceae_NK3B31_group_Gn	0.171329	0.54	0.800299
Cldn7	Gastranaerophilales_Gn	0.154239	0.54	0.800299
Cldn14	Colidextribacter_Gn	0.148453	0.54	0.800299
Tjp3	Prevotellaceae_NK3B31_group_Gn	0.135658	0.54	0.800299
Enterobacteriaceae_Unc_Gn	Ctnnb1	0.131365	0.54	0.800299
Helicobacter_Gn	Turicibacter_Gp	-0.122404	0.54	0.800299
Cldn15	Cldn23	-0.136354	0.54	0.800299
Monoglobus_Gp	Akkermansia_Gn	-0.138726	0.54	0.800299
Alistipes_Gn	Reg3b	-0.20067	0.54	0.800299
Lactobacillus_Gp	Desulfovibrionaceae_Uncultured_Gn	-0.249708	0.54	0.800299
Prevotellaceae_UCG.001_Gn	Tjp1	-0.324562	0.54	0.800299
Cldn4	Bacteroides_Gn	-0.381905	0.54	0.800299
Parasutterella_Gn	Tjp1	-0.420658	0.54	0.800299
Cdh1	Ocln	0.444103	0.56	0.811317
Parasutterella_Gn	Muribaculaceae_Gn	0.20727	0.56	0.811317
Enterobacteriaceae_Unc_Gn	Muribaculum_Gn	0.165584	0.56	0.811317
Muc1	Clca2	0.160406	0.56	0.811317
Retnlb	RF39_Gp	0.146683	0.56	0.811317
HMGB1	RF39_Gp	0.13519	0.56	0.811317
Clca2	Bifidobacterium_Gp	0.124623	0.56	0.811317
Muribaculum_Gn	Lachnospiraceae_Unc_Gp	0.122404	0.56	0.811317
Enterobacteriaceae_Unc_Gn	Gastranaerophilales_Gn	0.104773	0.56	0.811317
Enterobacteriaceae_Unc_Gn	Clca1	0.068642	0.56	0.811317
Muc3	Lachnospiraceae_NK4A136_group_Gp	-0.0781642	0.56	0.811317
Hsp90b1	Lachnospiraceae_NK4A136_group_Gp	-0.108311	0.56	0.811317
Mucispirillum_Gn	Prevotellaceae_NK3B31_group_Gn	-0.11748	0.56	0.811317
Oscillibacter_Gn	Prevotellaceae_NK3B31_group_Gn	-0.128951	0.56	0.811317
Retnlb	Bifidobacterium_Gp	-0.137761	0.56	0.811317
Muc2	Helicobacter_Gn	-0.140365	0.56	0.811317
Gastranaerophilales_Gn	RF39_Gp	-0.142308	0.56	0.811317
Muc2	Clca4a	-0.146222	0.56	0.811317
Muc3a	Ctnnb1	-0.146652	0.56	0.811317
Muc2	Monoglobus_Gp	-0.158999	0.56	0.811317
Clca1	Bifidobacterium_Gp	-0.159464	0.56	0.811317
Tjp3	Clca1	-0.226102	0.56	0.811317
Cdh1	Tjp1	-1	0.56	0.811317
Tjp3	Cldn4	0.299256	0.58	0.829769
Tjp3	Ocln	0.258627	0.58	0.829769
Tff3	Colidextribacter_Gn	0.239043	0.58	0.829769
Cldn14	Piezo1	0.19718	0.58	0.829769
Alistipes_Gn	Helicobacter_Gn	0.158168	0.58	0.829769
Parabacteroides_Gn	Clostridia_UCG.014_Gp	0.140082	0.58	0.829769
Rikenella_Gn	Colidextribacter_Gn	0.138874	0.58	0.829769
Alistipes_Gn	Candidatus_Saccharimonas_Gp	-0.107002	0.58	0.829769
Rikenellaceae_RC9_gut_group_Gn	Reg3b	-0.126201	0.58	0.829769
Clca2	Clostridia_UCG.014_Gp	-0.193261	0.58	0.829769
Enterobacteriaceae_Unc_Gn	Akkermansia_Gn	-0.275519	0.58	0.829769
Tjp3	Lachnospiraceae_Unc_Gp	-0.290216	0.58	0.829769
Pparg	Bacteroides_Gn	-0.488182	0.58	0.829769
Cdh1	Cldn4	1	0.6	0.840566
Cldn4	Turicibacter_Gp	0.201335	0.6	0.840566
Clca2	Tjp1	0.173331	0.6	0.840566
Helicobacter_Gn	Monoglobus_Gp	0.143946	0.6	0.840566
Lactobacillus_Gp	Pparg	0.119519	0.6	0.840566
Reg3g	Ocln	0.102845	0.6	0.840566
Muc2	Bifidobacterium_Gp	0.0855715	0.6	0.840566
Bifidobacterium_Gp	Colidextribacter_Gn	0.0809625	0.6	0.840566
Cldn23	RF39_Gp	0.0761594	0.6	0.840566
Clostridia_UCG.014_Gp	Gastranaerophilales_Gn	0.0360281	0.6	0.840566
Ocln	RF39_Gp	-0.0243842	0.6	0.840566
Bacteroides_Gn	RF39_Gp	-0.0543668	0.6	0.840566
Parabacteroides_Gn	Lachnospiraceae_NK4A136_group_Gp	-0.0562948	0.6	0.840566
Helicobacter_Gn	Ctnnb1	-0.0660222	0.6	0.840566
Clca4a	Turicibacter_Gp	-0.0800184	0.6	0.840566
Muc2	Reg3b	-0.0816536	0.6	0.840566
Enterobacteriaceae_Unc_Gn	Cldn4	-0.0985573	0.6	0.840566
Helicobacter_Gn	Tjp1	-0.120967	0.6	0.840566
Cldn2	Prevotellaceae_NK3B31_group_Gn	-0.140531	0.6	0.840566
Hsp90b1	Clca2	-0.149901	0.6	0.840566
Desulfovibrionaceae_Uncultured_Gn	Turicibacter_Gp	-0.15984	0.6	0.840566
Cdh1	Reg3b	-1	0.6	0.840566
Cldn2	Tff3	0.470271	0.62	0.855669
Muc1	Lachnospiraceae_NK4A136_group_Gp	0.208927	0.62	0.855669
Lactobacillus_Gp	Reg3g	0.163349	0.62	0.855669
Cldn15	Bacteroides_Gn	0.0958938	0.62	0.855669
Muribaculum_Gn	Clca2	0.00485422	0.62	0.855669
Muribaculum_Gn	Helicobacter_Gn	-0.0363842	0.62	0.855669
Cldn2	Colidextribacter_Gn	-0.0417796	0.62	0.855669
Muc2	Ctnnb1	-0.103127	0.62	0.855669
Muc3a	Tff3	-0.120669	0.62	0.855669
Retnlb	Lachnospiraceae_Unc_Gp	-0.134559	0.62	0.855669
Rikenellaceae_RC9_gut_group_Gn	Tjp1	-0.13828	0.62	0.855669
Parabacteroides_Gn	Pparg	-0.180802	0.62	0.855669
Muc3a	Lachnospiraceae_Unc_Gp	-0.22529	0.62	0.855669
Cldn2	Lactobacillus_Gp	-0.237712	0.62	0.855669
Lactobacillus_Gp	Tjp1	-0.254943	0.62	0.855669
Cdh1	Ctnnb1	-1	0.62	0.855669
Alistipes_Gn	Bacteroides_Gn	0.478576	0.64	0.865574
Ctnnb1	Ocln	0.320551	0.64	0.865574
Cldn2	Enterobacteriaceae_Unc_Gn	0.154567	0.64	0.865574
Helicobacter_Gn	Clca4a	0.142191	0.64	0.865574
Lactobacillus_Gp	Cldn23	0.109963	0.64	0.865574
Enterobacteriaceae_Unc_Gn	Mucispirillum_Gn	0.10292	0.64	0.865574
Gastranaerophilales_Gn	Akkermansia_Gn	0.100849	0.64	0.865574
Cldn14	Helicobacter_Gn	0.0747627	0.64	0.865574
Clca2	Ctnnb1	0.042827	0.64	0.865574
Pparg	RF39_Gp	0.0197634	0.64	0.865574
Muc2	Gastranaerophilales_Gn	-0.0364295	0.64	0.865574
Muribaculaceae_Gn	Piezo1	-0.0436807	0.64	0.865574
Prevotellaceae_UCG.001_Gn	Candidatus_Saccharimonas_Gp	-0.0563679	0.64	0.865574
Cldn2	Clca4a	-0.10286	0.64	0.865574
Alistipes_Gn	Prevotellaceae_NK3B31_group_Gn	-0.122286	0.64	0.865574
Rikenella_Gn	Prevotellaceae_NK3B31_group_Gn	-0.146215	0.64	0.865574
Muc2	Tjp1	-0.156727	0.64	0.865574
Rikenella_Gn	Bifidobacterium_Gp	-0.158982	0.64	0.865574
Rikenella_Gn	RF39_Gp	-0.185719	0.64	0.865574
Parasutterella_Gn	Mucispirillum_Gn	-0.195686	0.64	0.865574
Parasutterella_Gn	Reg3b	-0.206212	0.64	0.865574
Cdh1	Bifidobacterium_Gp	-0.22458	0.64	0.865574
Cldn7	Tff3	0.387417	0.66	0.879803
Cdh1	Pparg	0.277848	0.66	0.879803
Enterobacteriaceae_Unc_Gn	Candidatus_Saccharimonas_Gp	0.139716	0.66	0.879803
Reg3g	Tff3	0.11952	0.66	0.879803
Alistipes_Gn	Akkermansia_Gn	0.101435	0.66	0.879803
Candidatus_Saccharimonas_Gp	Lachnospiraceae_NK4A136_group_Gp	0.10042	0.66	0.879803
Cldn2	Lachnospiraceae_Unc_Gp	0.0304812	0.66	0.879803
Enterobacteriaceae_Unc_Gn	Rikenellaceae_RC9_gut_group_Gn	-0.0378627	0.66	0.879803
Cldn7	Clca1	-0.0873835	0.66	0.879803
Tjp3	RF39_Gp	-0.0905533	0.66	0.879803
Muribaculum_Gn	Candidatus_Saccharimonas_Gp	-0.0988984	0.66	0.879803
Enterobacteriaceae_Unc_Gn	Bacteroides_Gn	-0.104377	0.66	0.879803
Ocln	Lachnospiraceae_Unc_Gp	-0.167117	0.66	0.879803
Muc3a	Tjp1	-0.170447	0.66	0.879803
Muribaculum_Gn	Clca1	-0.257502	0.66	0.879803
Prevotellaceae_UCG.001_Gn	Clca1	-0.28785	0.66	0.879803
Tjp3	Piezo1	0.244301	0.68	0.888908
Clca2	Ocln	0.199632	0.68	0.888908
Muc1	Prevotellaceae_NK3B31_group_Gn	0.186942	0.68	0.888908
Rikenellaceae_RC9_gut_group_Gn	Clostridia_UCG.014_Gp	0.105337	0.68	0.888908
Helicobacter_Gn	HMGB1	0.081658	0.68	0.888908
Muc1	Alistipes_Gn	0.028089	0.68	0.888908
Muribaculaceae_Gn	Bacteroides_Gn	-0.00864145	0.68	0.888908
Rikenellaceae_RC9_gut_group_Gn	Reg3g	-0.0306103	0.68	0.888908
Enterobacteriaceae_Unc_Gn	Clca2	-0.0322139	0.68	0.888908
Bifidobacterium_Gp	Bacteroides_Gn	-0.0342976	0.68	0.888908
Retnlb	Ocln	-0.0625974	0.68	0.888908
Cldn7	Enterobacteriaceae_Unc_Gn	-0.0728472	0.68	0.888908
Helicobacter_Gn	Prevotellaceae_NK3B31_group_Gn	-0.099986	0.68	0.888908
Enterobacteriaceae_Unc_Gn	Tff3	-0.106984	0.68	0.888908
Muc3	Alistipes_Gn	-0.112228	0.68	0.888908
Muc2	Lachnospiraceae_Unc_Gp	-0.159098	0.68	0.888908
Rikenellaceae_RC9_gut_group_Gn	Cldn4	-0.169257	0.68	0.888908
Muribaculum_Gn	Mucispirillum_Gn	-0.20732	0.68	0.888908
Prevotellaceae_UCG.001_Gn	RF39_Gp	-0.27242	0.68	0.888908
Parabacteroides_Gn	Clca1	-0.29957	0.68	0.888908
Enterobacteriaceae_Unc_Gn	RF39_Gp	-0.480882	0.68	0.888908
Cdh1	Rikenella_Gn	-0.624266	0.68	0.888908
Cldn7	Piezo1	0.236084	0.7	0.903128
Clostridia_UCG.014_Gp	Akkermansia_Gn	0.159565	0.7	0.903128
Enterobacteriaceae_Unc_Gn	Reg3b	0.147428	0.7	0.903128
Mucispirillum_Gn	Lachnospiraceae_NK4A136_group_Gp	0.108028	0.7	0.903128
Cldn14	Prevotellaceae_UCG.001_Gn	0.0867851	0.7	0.903128
Cdh1	Gastranaerophilales_Gn	0.0642083	0.7	0.903128
Muribaculaceae_Gn	Cldn23	0.0579917	0.7	0.903128
Clca2	Colidextribacter_Gn	0.0386121	0.7	0.903128
Pparg	Turicibacter_Gp	0.0188816	0.7	0.903128
Retnlb	Prevotellaceae_NK3B31_group_Gn	-0.146307	0.7	0.903128
Helicobacter_Gn	Bifidobacterium_Gp	-0.156089	0.7	0.903128
Cldn2	Akkermansia_Gn	-0.187783	0.7	0.903128
Rikenellaceae_RC9_gut_group_Gn	Desulfovibrionaceae_Uncultured_Gn	-0.204153	0.7	0.903128
Muribaculum_Gn	Desulfovibrionaceae_Uncultured_Gn	-0.27644	0.7	0.903128
Cdh1	HMGB1	-1	0.7	0.903128
Cdh1	Piezo1	0.720354	0.72	0.90764
Muc3	Lachnospiraceae_Unc_Gp	0.179511	0.72	0.90764
Lachnospiraceae_Unc_Gp	Akkermansia_Gn	0.0933742	0.72	0.90764
Lactobacillus_Gp	Helicobacter_Gn	0.0922826	0.72	0.90764
Cldn2	Helicobacter_Gn	0.0919796	0.72	0.90764
Candidatus_Saccharimonas_Gp	Cldn4	0.0796528	0.72	0.90764
Tjp3	Enterobacteriaceae_Unc_Gn	0.0684443	0.72	0.90764
Alistipes_Gn	Dubosiella_Gp	0.0639163	0.72	0.90764
Prevotellaceae_UCG.001_Gn	Colidextribacter_Gn	0.0342949	0.72	0.90764
Retnlb	Lachnospiraceae_NK4A136_group_Gp	0.016935	0.72	0.90764
Hsp90b1	Ocln	0.0165251	0.72	0.90764
Desulfovibrionaceae_Uncultured_Gn	RF39_Gp	0.0088031	0.72	0.90764
Cldn15	Cldn4	0.00341746	0.72	0.90764
Clca2	Candidatus_Saccharimonas_Gp	-0.0314868	0.72	0.90764
Muc3a	HMGB1	-0.0458144	0.72	0.90764
Cldn14	Lactobacillus_Gp	-0.0525349	0.72	0.90764
Muc3	Muribaculum_Gn	-0.0622417	0.72	0.90764
Clca2	Monoglobus_Gp	-0.0746975	0.72	0.90764
Pparg	Dubosiella_Gp	-0.0773118	0.72	0.90764
Enterobacteriaceae_Unc_Gn	Alistipes_Gn	-0.0885346	0.72	0.90764
Muc3	Ocln	-0.0922002	0.72	0.90764
Muc2	Reg3g	-0.099179	0.72	0.90764
Rikenella_Gn	Lachnospiraceae_Unc_Gp	-0.109953	0.72	0.90764
Parabacteroides_Gn	Cldn4	-0.169801	0.72	0.90764
Lachnospiraceae_NK4A136_group_Gp	RF39_Gp	-0.189774	0.72	0.90764
Parasutterella_Gn	Pparg	-0.258742	0.72	0.90764
Prevotellaceae_UCG.001_Gn	Desulfovibrionaceae_Uncultured_Gn	-0.294409	0.72	0.90764
Cdh1	Clca2	0.335083	0.74	0.91575
Clca1	Ocln	0.295622	0.74	0.91575
Lactobacillus_Gp	Prevotellaceae_UCG.001_Gn	0.197209	0.74	0.91575
Cldn14	Prevotellaceae_NK3B31_group_Gn	0.161187	0.74	0.91575
Helicobacter_Gn	Lachnospiraceae_Unc_Gp	0.134367	0.74	0.91575
Muc3a	Cldn23	0.132614	0.74	0.91575
Tff3	Lachnospiraceae_Unc_Gp	0.12968	0.74	0.91575
Rikenellaceae_RC9_gut_group_Gn	Colidextribacter_Gn	0.0387603	0.74	0.91575
Enterobacteriaceae_Unc_Gn	Parabacteroides_Gn	0.0318816	0.74	0.91575
Parabacteroides_Gn	Mucispirillum_Gn	0.00469516	0.74	0.91575
Parabacteroides_Gn	Reg3b	-0.0480087	0.74	0.91575
Cldn2	Mucispirillum_Gn	-0.0496163	0.74	0.91575
Lactobacillus_Gp	Gastranaerophilales_Gn	-0.0499241	0.74	0.91575
Parasutterella_Gn	RF39_Gp	-0.0664667	0.74	0.91575
Parabacteroides_Gn	Akkermansia_Gn	-0.0780689	0.74	0.91575
Muc3	Lactobacillus_Gp	-0.0895594	0.74	0.91575
Lactobacillus_Gp	RF39_Gp	-0.0953576	0.74	0.91575
Cldn7	Bifidobacterium_Gp	-0.117795	0.74	0.91575
Lactobacillus_Gp	Muribaculaceae_Gn	-0.153773	0.74	0.91575
Rikenellaceae_RC9_gut_group_Gn	Clca1	-0.18321	0.74	0.91575
Alistipes_Gn	Clca1	-0.198304	0.74	0.91575
Parasutterella_Gn	Desulfovibrionaceae_Uncultured_Gn	-0.231044	0.74	0.91575
Muribaculum_Gn	Muribaculaceae_Gn	0.134547	0.76	0.925841
Muribaculum_Gn	Akkermansia_Gn	0.131929	0.76	0.925841
Helicobacter_Gn	Muribaculaceae_Gn	0.127027	0.76	0.925841
Parabacteroides_Gn	Clca4a	0.126266	0.76	0.925841
Muribaculaceae_Gn	Desulfovibrionaceae_Uncultured_Gn	0.0965232	0.76	0.925841
Enterobacteriaceae_Unc_Gn	Reg3g	0.0823798	0.76	0.925841
Cldn14	Clca2	0.0728192	0.76	0.925841
Muc3a	Lactobacillus_Gp	0.0722042	0.76	0.925841
Muc3a	Akkermansia_Gn	0.0633437	0.76	0.925841
Gastranaerophilales_Gn	Piezo1	0.0288686	0.76	0.925841
Tjp1	Prevotellaceae_NK3B31_group_Gn	0.0143351	0.76	0.925841
Retnlb	Colidextribacter_Gn	-0.0492337	0.76	0.925841
Cldn7	Reg3b	-0.0518936	0.76	0.925841
Muc3a	Reg3g	-0.0806934	0.76	0.925841
Muribaculaceae_Gn	Lachnospiraceae_Unc_Gp	-0.10814	0.76	0.925841
Muc3a	Reg3b	-0.111183	0.76	0.925841
Colidextribacter_Gn	Akkermansia_Gn	-0.12582	0.76	0.925841
Muc3	Rikenellaceae_RC9_gut_group_Gn	-0.15027	0.76	0.925841
Clostridia_UCG.014_Gp	Tff3	-0.160537	0.76	0.925841
Muc2	Cldn23	0.160072	0.78	0.937895
Cldn4	Piezo1	0.149242	0.78	0.937895
Cldn14	Muribaculum_Gn	0.102623	0.78	0.937895
Candidatus_Saccharimonas_Gp	Akkermansia_Gn	0.100008	0.78	0.937895
Oscillibacter_Gn	Akkermansia_Gn	0.0622185	0.78	0.937895
Clostridia_UCG.014_Gp	Desulfovibrionaceae_Uncultured_Gn	0.0609033	0.78	0.937895
Clca2	Retnlb	0.046754	0.78	0.937895
Pparg	Clca1	-0.00543456	0.78	0.937895
Rikenellaceae_RC9_gut_group_Gn	Rikenella_Gn	-0.012113	0.78	0.937895
Tff3	Lachnospiraceae_NK4A136_group_Gp	-0.0142935	0.78	0.937895
Prevotellaceae_UCG.001_Gn	Retnlb	-0.0483783	0.78	0.937895
Muc3	Tff3	-0.0628259	0.78	0.937895
Piezo1	Lachnospiraceae_NK4A136_group_Gp	-0.0822805	0.78	0.937895
Monoglobus_Gp	Colidextribacter_Gn	-0.0862447	0.78	0.937895
Muc3	Cldn4	-0.121758	0.78	0.937895
Pparg	Piezo1	-0.133052	0.78	0.937895
Cldn2	Rikenella_Gn	0.13394	0.8	0.9504
Bacteroides_Gn	Lachnospiraceae_Unc_Gp	0.0762752	0.8	0.9504
Lactobacillus_Gp	Akkermansia_Gn	0.0326107	0.8	0.9504
Prevotellaceae_UCG.001_Gn	Akkermansia_Gn	0.0252857	0.8	0.9504
Alistipes_Gn	Piezo1	0.0200143	0.8	0.9504
Desulfovibrionaceae_Uncultured_Gn	Lachnospiraceae_Unc_Gp	0.0139446	0.8	0.9504
Cldn15	Lachnospiraceae_NK4A136_group_Gp	-0.00926792	0.8	0.9504
Cldn14	Alistipes_Gn	-0.0374403	0.8	0.9504
Clca1	Gastranaerophilales_Gn	-0.0642772	0.8	0.9504
Hsp90b1	Enterobacteriaceae_Unc_Gn	-0.065274	0.8	0.9504
Cldn14	Tff3	-0.101303	0.8	0.9504
Reg3b	Colidextribacter_Gn	-0.107967	0.8	0.9504
Pparg	Akkermansia_Gn	-0.150566	0.8	0.9504
Alistipes_Gn	Desulfovibrionaceae_Uncultured_Gn	-0.217564	0.8	0.9504
Cdh1	Cldn23	-1	0.8	0.9504
Desulfovibrionaceae_Uncultured_Gn	Ocln	0.314339	0.82	0.955059
Lactobacillus_Gp	Parabacteroides_Gn	0.150352	0.82	0.955059
Cldn7	Cldn23	0.141898	0.82	0.955059
Tjp3	Ctnnb1	0.119552	0.82	0.955059
Lactobacillus_Gp	Reg3b	0.103498	0.82	0.955059
Lactobacillus_Gp	Dubosiella_Gp	0.083388	0.82	0.955059
Cldn14	Lachnospiraceae_Unc_Gp	0.0458542	0.82	0.955059
Muribaculaceae_Gn	Lachnospiraceae_NK4A136_group_Gp	0.0409117	0.82	0.955059
Muc2	Tff3	0.0384087	0.82	0.955059
Lactobacillus_Gp	Turicibacter_Gp	0.0360564	0.82	0.955059
Clca1	Lachnospiraceae_NK4A136_group_Gp	0.0109273	0.82	0.955059
Parabacteroides_Gn	Dubosiella_Gp	0.00366816	0.82	0.955059
Reg3g	Lachnospiraceae_NK4A136_group_Gp	0.00323779	0.82	0.955059
Clca2	Piezo1	-0.000276696	0.82	0.955059
Cldn14	Parasutterella_Gn	-0.00304716	0.82	0.955059
Cldn23	Lachnospiraceae_NK4A136_group_Gp	-0.0179094	0.82	0.955059
Desulfovibrionaceae_Uncultured_Gn	Lachnospiraceae_NK4A136_group_Gp	-0.0196942	0.82	0.955059
Candidatus_Saccharimonas_Gp	Lachnospiraceae_Unc_Gp	-0.0426696	0.82	0.955059
Clca2	Bacteroides_Gn	-0.0444537	0.82	0.955059
Tff3	Prevotellaceae_NK3B31_group_Gn	-0.0503218	0.82	0.955059
Monoglobus_Gp	Lachnospiraceae_Unc_Gp	-0.0735107	0.82	0.955059
Lactobacillus_Gp	Lachnospiraceae_Unc_Gp	-0.0813728	0.82	0.955059
Cldn4	Prevotellaceae_NK3B31_group_Gn	-0.111737	0.82	0.955059
Helicobacter_Gn	Desulfovibrionaceae_Uncultured_Gn	-0.186562	0.82	0.955059
Cdh1	Bacteroides_Gn	-1	0.82	0.955059
Cldn2	Desulfovibrionaceae_Uncultured_Gn	0.342674	0.84	0.966977
Muribaculaceae_Gn	Colidextribacter_Gn	0.1349	0.84	0.966977
Lactobacillus_Gp	Clostridia_UCG.014_Gp	0.134092	0.84	0.966977
Cldn15	Clca2	0.0705629	0.84	0.966977
Muc3	RF39_Gp	0.0600886	0.84	0.966977
Lactobacillus_Gp	Piezo1	0.0473537	0.84	0.966977
Parasutterella_Gn	Lachnospiraceae_Unc_Gp	0.0431451	0.84	0.966977
Turicibacter_Gp	RF39_Gp	0.0127809	0.84	0.966977
HMGB1	Prevotellaceae_NK3B31_group_Gn	-0.00795937	0.84	0.966977
Muc2	Akkermansia_Gn	-0.00869287	0.84	0.966977
Bacteroides_Gn	Colidextribacter_Gn	-0.0217122	0.84	0.966977
Muribaculaceae_Gn	Prevotellaceae_NK3B31_group_Gn	-0.0548334	0.84	0.966977
Ocln	Turicibacter_Gp	-0.107258	0.84	0.966977
Alistipes_Gn	Clca2	-0.131194	0.84	0.966977
Muribaculaceae_Gn	Tff3	-0.144711	0.84	0.966977
Tjp3	Desulfovibrionaceae_Uncultured_Gn	0.20146	0.86	0.979371
Tjp3	Tff3	0.0441612	0.86	0.979371
Cldn14	Enterobacteriaceae_Unc_Gn	0.0356355	0.86	0.979371
Parabacteroides_Gn	Candidatus_Saccharimonas_Gp	0.030414	0.86	0.979371
Oscillibacter_Gn	Lactobacillus_Gp	-0.0359691	0.86	0.979371
Parasutterella_Gn	Rikenella_Gn	-0.0473245	0.86	0.979371
Clca2	Desulfovibrionaceae_Uncultured_Gn	-0.0547468	0.86	0.979371
Cldn7	RF39_Gp	-0.0637307	0.86	0.979371
Oscillibacter_Gn	Parabacteroides_Gn	-0.0643862	0.86	0.979371
Clostridia_UCG.014_Gp	Tjp1	-0.0758906	0.86	0.979371
Muc1	Muribaculum_Gn	-0.0784255	0.86	0.979371
Cldn15	Pparg	-0.0854661	0.86	0.979371
Clca4a	Prevotellaceae_NK3B31_group_Gn	-0.112255	0.86	0.979371
Rikenellaceae_RC9_gut_group_Gn	Ctnnb1	-0.115202	0.86	0.979371
Cldn7	Desulfovibrionaceae_Uncultured_Gn	0.244947	0.88	0.983296
Muc3a	Desulfovibrionaceae_Uncultured_Gn	0.147664	0.88	0.983296
Tjp3	Tjp1	0.0802371	0.88	0.983296
Parabacteroides_Gn	Turicibacter_Gp	0.0690859	0.88	0.983296
Muc3	Prevotellaceae_NK3B31_group_Gn	0.0626923	0.88	0.983296
Parasutterella_Gn	Dubosiella_Gp	0.0540795	0.88	0.983296
Muribaculaceae_Gn	HMGB1	0.0408359	0.88	0.983296
Muc3	Bifidobacterium_Gp	0.031452	0.88	0.983296
Helicobacter_Gn	Bacteroides_Gn	0.031429	0.88	0.983296
Cldn15	Lactobacillus_Gp	0.0298038	0.88	0.983296
Enterobacteriaceae_Unc_Gn	Ocln	0.0163035	0.88	0.983296
Prevotellaceae_UCG.001_Gn	Turicibacter_Gp	-0.00620117	0.88	0.983296
Cldn15	Gastranaerophilales_Gn	-0.00827974	0.88	0.983296
Parasutterella_Gn	Colidextribacter_Gn	-0.0113552	0.88	0.983296
Cldn2	Tjp1	-0.0129616	0.88	0.983296
Cldn2	Ctnnb1	-0.0207314	0.88	0.983296
Clostridia_UCG.014_Gp	Clca4a	-0.0373861	0.88	0.983296
Tjp3	Clca4a	-0.0438509	0.88	0.983296
Dubosiella_Gp	Prevotellaceae_NK3B31_group_Gn	-0.0494167	0.88	0.983296
Cldn14	Rikenellaceae_RC9_gut_group_Gn	-0.0510498	0.88	0.983296
Reg3b	Lachnospiraceae_Unc_Gp	-0.099954	0.88	0.983296
Ctnnb1	Prevotellaceae_NK3B31_group_Gn	-0.103202	0.88	0.983296
Muc3a	Bacteroides_Gn	-0.193935	0.88	0.983296
Muc2	Bacteroides_Gn	-0.196042	0.88	0.983296
Parabacteroides_Gn	Desulfovibrionaceae_Uncultured_Gn	-0.262578	0.88	0.983296
Cldn2	Pparg	0.170114	0.9	0.992942
Enterobacteriaceae_Unc_Gn	Helicobacter_Gn	0.144454	0.9	0.992942
Bacteroides_Gn	Lachnospiraceae_NK4A136_group_Gp	0.118418	0.9	0.992942
Muc3a	Cldn4	0.0900638	0.9	0.992942
Tjp3	Cldn23	0.0821679	0.9	0.992942
Prevotellaceae_UCG.001_Gn	Rikenella_Gn	0.0526583	0.9	0.992942
Rikenellaceae_RC9_gut_group_Gn	Retnlb	0.0484879	0.9	0.992942
Rikenellaceae_RC9_gut_group_Gn	RF39_Gp	0.0443773	0.9	0.992942
Muc3	Colidextribacter_Gn	0.0216166	0.9	0.992942
Rikenellaceae_RC9_gut_group_Gn	Clca4a	0.00859179	0.9	0.992942
Cdh1	Enterobacteriaceae_Unc_Gn	-0.0155195	0.9	0.992942
Colidextribacter_Gn	Prevotellaceae_NK3B31_group_Gn	-0.0210068	0.9	0.992942
Candidatus_Saccharimonas_Gp	Ocln	-0.0264207	0.9	0.992942
Bifidobacterium_Gp	Lachnospiraceae_Unc_Gp	-0.0376339	0.9	0.992942
Tjp3	Bifidobacterium_Gp	-0.0393502	0.9	0.992942
Parabacteroides_Gn	Ctnnb1	-0.0819254	0.9	0.992942
Parasutterella_Gn	Cldn23	-0.142549	0.9	0.992942
Cldn2	Clca1	0.129026	0.92	0.998684
Cldn14	Lachnospiraceae_NK4A136_group_Gp	0.10179	0.92	0.998684
Bifidobacterium_Gp	Akkermansia_Gn	0.0930212	0.92	0.998684
Prevotellaceae_UCG.001_Gn	Helicobacter_Gn	0.056719	0.92	0.998684
Muribaculum_Gn	Turicibacter_Gp	0.0459803	0.92	0.998684
Cldn7	Ctnnb1	0.0272602	0.92	0.998684
Tjp3	Reg3b	0.0185767	0.92	0.998684
Cldn15	Bifidobacterium_Gp	0.00925695	0.92	0.998684
Oscillibacter_Gn	Parasutterella_Gn	-0.0147473	0.92	0.998684
Muribaculaceae_Gn	Bifidobacterium_Gp	-0.0172479	0.92	0.998684
Clca1	Lachnospiraceae_Unc_Gp	-0.0242958	0.92	0.998684
Reg3g	Lachnospiraceae_Unc_Gp	-0.0287834	0.92	0.998684
Clostridia_UCG.014_Gp	Ctnnb1	-0.0335185	0.92	0.998684
Mucispirillum_Gn	Lachnospiraceae_Unc_Gp	-0.0436168	0.92	0.998684
Tjp3	Reg3g	-0.0650262	0.92	0.998684
Muribaculum_Gn	RF39_Gp	-0.0883541	0.92	0.998684
Cldn2	Lachnospiraceae_NK4A136_group_Gp	-0.0907601	0.92	0.998684
Cldn15	Enterobacteriaceae_Unc_Gn	-0.0940264	0.92	0.998684
Lactobacillus_Gp	Ctnnb1	-0.12607	0.92	0.998684
Tjp3	Bacteroides_Gn	-0.238327	0.92	0.998684
Cldn7	Bacteroides_Gn	-0.365368	0.92	0.998684
Cdh1	Prevotellaceae_NK3B31_group_Gn	-0.70218	0.92	0.998684
Cldn2	HMGB1	0.304766	0.94	1
Muc2	Desulfovibrionaceae_Uncultured_Gn	0.160139	0.94	1
Lactobacillus_Gp	Muribaculum_Gn	0.095288	0.94	1
Bifidobacterium_Gp	Piezo1	0.0909537	0.94	1
Oscillibacter_Gn	Rikenellaceae_RC9_gut_group_Gn	0.0311537	0.94	1
Cldn15	Helicobacter_Gn	0.0219061	0.94	1
Helicobacter_Gn	Reg3b	-0.00138481	0.94	1
Muribaculaceae_Gn	Pparg	-0.00337695	0.94	1
Alistipes_Gn	Rikenella_Gn	-0.00543463	0.94	1
Lactobacillus_Gp	Clca4a	-0.0194823	0.94	1
Muribaculum_Gn	Rikenella_Gn	-0.0372003	0.94	1
Parasutterella_Gn	Monoglobus_Gp	-0.0398733	0.94	1
Reg3g	Colidextribacter_Gn	-0.0475821	0.94	1
Cldn7	Lachnospiraceae_Unc_Gp	-0.0643361	0.94	1
Clca2	Lachnospiraceae_NK4A136_group_Gp	-0.079871	0.94	1
Muc2	Lactobacillus_Gp	-0.119104	0.94	1
Cdh1	Lactobacillus_Gp	-1	0.94	1
Cdh1	Akkermansia_Gn	-1	0.94	1
Cldn2	Cldn4	0.138267	0.96	1
Cdh1	Desulfovibrionaceae_Uncultured_Gn	0.127796	0.96	1
Pparg	Tff3	0.117369	0.96	1
Gastranaerophilales_Gn	Turicibacter_Gp	0.116236	0.96	1
Cdh1	Tff3	0.0979766	0.96	1
Tjp3	HMGB1	0.0959662	0.96	1
Muc2	HMGB1	0.0755145	0.96	1
Desulfovibrionaceae_Uncultured_Gn	Gastranaerophilales_Gn	0.0670611	0.96	1
Cldn7	Tjp1	0.0530651	0.96	1
Parabacteroides_Gn	Reg3g	0.0504856	0.96	1
Muc2	Enterobacteriaceae_Unc_Gn	0.0237999	0.96	1
Desulfovibrionaceae_Uncultured_Gn	Colidextribacter_Gn	0.0181412	0.96	1
Oscillibacter_Gn	Clca2	0.00394084	0.96	1
Cldn15	Lachnospiraceae_Unc_Gp	-0.00368827	0.96	1
Parabacteroides_Gn	Colidextribacter_Gn	-0.0288482	0.96	1
Alistipes_Gn	Reg3g	-0.0321912	0.96	1
Reg3b	Lachnospiraceae_NK4A136_group_Gp	-0.0590689	0.96	1
Hsp90b1	Pparg	-0.100042	0.96	1
Cldn7	HMGB1	0.25084	0.98	1
Cldn2	Cldn23	0.120657	0.98	1
Prevotellaceae_UCG.001_Gn	Lachnospiraceae_NK4A136_group_Gp	0.0926931	0.98	1
Lactobacillus_Gp	Alistipes_Gn	0.0673699	0.98	1
Oscillibacter_Gn	Prevotellaceae_UCG.001_Gn	0.063074	0.98	1
Enterobacteriaceae_Unc_Gn	Bifidobacterium_Gp	0.0525983	0.98	1
Alistipes_Gn	Retnlb	0.0155378	0.98	1
Cldn15	Tff3	0.0112207	0.98	1
Lactobacillus_Gp	Rikenella_Gn	-0.00634414	0.98	1
Dubosiella_Gp	Lachnospiraceae_Unc_Gp	-0.0213345	0.98	1
Ocln	Akkermansia_Gn	-0.0235233	0.98	1
Parasutterella_Gn	Retnlb	-0.0286846	0.98	1
Hsp90b1	Helicobacter_Gn	-0.0327466	0.98	1
Helicobacter_Gn	Gastranaerophilales_Gn	-0.034292	0.98	1
Parabacteroides_Gn	Gastranaerophilales_Gn	-0.0411088	0.98	1
Tjp3	Lactobacillus_Gp	-0.107862	0.98	1
Cdh1	Helicobacter_Gn	-1	0.98	1
Cldn2	Cldn2	1	1	1
Muc3a	Muc3a	1	1	1
Muc2	Muc2	1	1	1
Tjp3	Tjp3	1	1	1
Cldn7	Cldn7	1	1	1
Cldn15	Cldn15	1	1	1
Hsp90b1	Hsp90b1	1	1	1
Muc1	Muc1	1	1	1
Cldn14	Cldn14	1	1	1
Muc3	Muc3	1	1	1
Oscillibacter_Gn	Oscillibacter_Gn	1	1	1
Cdh1	Cdh1	1	1	1
Lactobacillus_Gp	Lactobacillus_Gp	1	1	1
Enterobacteriaceae_Unc_Gn	Enterobacteriaceae_Unc_Gn	1	1	1
Parasutterella_Gn	Parasutterella_Gn	1	1	1
Prevotellaceae_UCG.001_Gn	Prevotellaceae_UCG.001_Gn	1	1	1
Muribaculum_Gn	Muribaculum_Gn	1	1	1
Alistipes_Gn	Alistipes_Gn	1	1	1
Parabacteroides_Gn	Parabacteroides_Gn	1	1	1
Rikenellaceae_RC9_gut_group_Gn	Rikenellaceae_RC9_gut_group_Gn	1	1	1
Helicobacter_Gn	Helicobacter_Gn	1	1	1
Clca2	Clca2	1	1	1
Rikenella_Gn	Rikenella_Gn	1	1	1
Mucispirillum_Gn	Mucispirillum_Gn	1	1	1
Muribaculaceae_Gn	Muribaculaceae_Gn	1	1	1
Candidatus_Saccharimonas_Gp	Candidatus_Saccharimonas_Gp	1	1	1
Clostridia_UCG.014_Gp	Clostridia_UCG.014_Gp	1	1	1
Retnlb	Retnlb	1	1	1
Reg3b	Reg3b	1	1	1
Reg3g	Reg3g	1	1	1
Monoglobus_Gp	Monoglobus_Gp	1	1	1
Cldn23	Cldn23	1	1	1
Pparg	Pparg	1	1	1
Cldn4	Cldn4	1	1	1
Tjp1	Tjp1	1	1	1
Clca4a	Clca4a	1	1	1
Ctnnb1	Ctnnb1	1	1	1
Clca1	Clca1	1	1	1
Desulfovibrionaceae_Uncultured_Gn	Desulfovibrionaceae_Uncultured_Gn	1	1	1
Ocln	Ocln	1	1	1
HMGB1	HMGB1	1	1	1
Tff3	Tff3	1	1	1
Bifidobacterium_Gp	Bifidobacterium_Gp	1	1	1
Gastranaerophilales_Gn	Gastranaerophilales_Gn	1	1	1
Turicibacter_Gp	Turicibacter_Gp	1	1	1
Dubosiella_Gp	Dubosiella_Gp	1	1	1
Bacteroides_Gn	Bacteroides_Gn	1	1	1
Piezo1	Piezo1	1	1	1
Lachnospiraceae_NK4A136_group_Gp	Lachnospiraceae_NK4A136_group_Gp	1	1	1
Lachnospiraceae_Unc_Gp	Lachnospiraceae_Unc_Gp	1	1	1
Colidextribacter_Gn	Colidextribacter_Gn	1	1	1
Prevotellaceae_NK3B31_group_Gn	Prevotellaceae_NK3B31_group_Gn	1	1	1
Akkermansia_Gn	Akkermansia_Gn	1	1	1
RF39_Gp	RF39_Gp	1	1	1
Helicobacter_Gn	Cldn4	0.0634762	1	1
Cldn14	Ocln	0.0319384	1	1
Hsp90b1	Lactobacillus_Gp	0.023819	1	1
Helicobacter_Gn	Reg3g	0.0092088	1	1
Cldn4	RF39_Gp	0.00403646	1	1
Alistipes_Gn	Mucispirillum_Gn	-0.0216241	1	1
Lactobacillus_Gp	Mucispirillum_Gn	-0.0224871	1	1
Helicobacter_Gn	Ocln	-0.0496916	1	1
Rikenellaceae_RC9_gut_group_Gn	Mucispirillum_Gn	-0.0538413	1	1
Enterobacteriaceae_Unc_Gn	Muribaculaceae_Gn	-0.0616244	1	1

## Sheet: Barrier_SparCC_2-25_Mths
Supplementary Data Sheet 8. Barrier Genes and Bacterial Genera Correlation Outcomes between 2 Month- and 25-Month Old Mice Groups
Var1	Var2	cor	p	fdr
Ctnnb1	Tjp1	0.962819	0	0
Clca4a	Ctnnb1	0.95889	0	0
Cldn15	Cldn14	0.944785	0	0
Tff3	Ocln	0.940133	0	0
Muc1	Cldn14	0.922412	0	0
Tjp1	Pparg	0.900431	0	0
Lachnospiraceae_Unc_Gp	Colidextribacter_Gn	0.899127	0	0
Clca4a	Tjp1	0.898007	0	0
Muc1	Cldn15	0.89387	0	0
RF39_Gp	Reg3g	0.892751	0	0
Ctnnb1	Pparg	0.886116	0	0
Cldn4	Tjp1	0.881379	0	0
Desulfovibrionaceae_Uncultured_Gn	Muc1	0.878483	0	0
Reg3b	Retnlb	0.877557	0	0
Muc3a	Muc2	0.869431	0	0
Tjp3	Muc3a	0.866452	0	0
HMGB1	Tff3	0.86275	0	0
HMGB1	Pparg	0.861524	0	0
Hsp90b1	Cldn14	0.861152	0	0
Ctnnb1	Cldn23	0.860455	0	0
Clca1	HMGB1	0.859675	0	0
Desulfovibrionaceae_Uncultured_Gn	Cldn14	0.852551	0	0
Ctnnb1	Clca1	0.851458	0	0
Oscillospiraceae_Unc_Gp	Desulfovibrionaceae_Uncultured_Gn	0.846858	0	0
Prevotellaceae_NK3B31_group_Gn	Oscillospiraceae_Unc_Gp	0.842426	0	0
Candidatus_Saccharimonas_Gp	Clostridia_UCG.014_Gp	0.836622	0	0
Muc3	Hsp90b1	0.835993	0	0
Cldn23	Reg3b	0.833021	0	0
Cldn4	Ctnnb1	0.831841	0	0
Cldn4	Clca4a	0.827105	0	0
Muc3a	Cldn15	0.824964	0	0
Clca2	Clca4a	0.824234	0	0
Clca4a	HMGB1	0.82054	0	0
Clca1	Tff3	0.816189	0	0
Retnlb	Reg3g	0.813132	0	0
Reg3b	Reg3g	0.811251	0	0
Cldn4	HMGB1	0.797616	0	0
Prevotellaceae_NK3B31_group_Gn	Akkermansia_Gn	0.79591	0	0
RF39_Gp	Candidatus_Saccharimonas_Gp	0.794439	0	0
Clca1	Pparg	0.789768	0	0
Helicobacter_Gn	Oscillibacter_Gn	0.784609	0	0
Desulfovibrionaceae_Uncultured_Gn	Cldn15	0.784596	0	0
RF39_Gp	Clostridia_UCG.014_Gp	0.781541	0	0
Retnlb	Candidatus_Saccharimonas_Gp	0.778989	0	0
Prevotellaceae_UCG.001_Gn	Rikenellaceae_RC9_gut_group_Gn	0.776038	0	0
Monoglobus_Gp	Candidatus_Saccharimonas_Gp	0.775959	0	0
Clca4a	Clca1	0.77382	0	0
Clca4a	Pparg	0.753543	0	0
Clca4a	Cldn23	0.744491	0	0
Clca2	Cldn4	0.737365	0	0
Clca1	Cldn23	0.735453	0	0
Clca1	Ocln	0.734581	0	0
Reg3g	Candidatus_Saccharimonas_Gp	0.729981	0	0
Gastranaerophilales_Gn	Oscillibacter_Gn	0.727608	0	0
Tjp1	Clca1	0.714815	0	0
Muribaculaceae_Gn	Clca4a	0.713991	0	0
Muc3	Cldn14	0.701901	0	0
Alistipes_Gn	Lachnospiraceae_NK4A136_group_Gp	0.690477	0	0
Cldn2	Muc3a	0.688576	0	0
Retnlb	Mucispirillum_Gn	0.677629	0	0
Reg3b	RF39_Gp	0.670999	0	0
Mucispirillum_Gn	Lactobacillus_Gp	0.669915	0	0
Retnlb	RF39_Gp	0.666365	0	0
Gastranaerophilales_Gn	Desulfovibrionaceae_Uncultured_Gn	0.663351	0	0
Cldn4	Cldn23	0.661604	0	0
Cldn7	Muc3a	0.652138	0	0
Oscillibacter_Gn	Desulfovibrionaceae_Uncultured_Gn	0.646448	0	0
Gastranaerophilales_Gn	Oscillospiraceae_Unc_Gp	0.635402	0	0
Clca2	Retnlb	0.634145	0	0
Retnlb	Clostridia_UCG.014_Gp	0.628347	0	0
Clca2	Tjp1	0.624835	0	0
Mucispirillum_Gn	Clostridia_UCG.014_Gp	0.618373	0	0
Muc3	Muc1	0.600107	0	0
Prevotellaceae_NK3B31_group_Gn	Parasutterella_Gn	0.592449	0	0
Muc3a	Muc3	0.583412	0	0
Prevotellaceae_UCG.001_Gn	Prevotellaceae_NK3B31_group_Gn	0.582864	0	0
Gastranaerophilales_Gn	Muc1	0.566998	0	0
Lachnospiraceae_Unc_Gp	Monoglobus_Gp	0.565961	0	0
Rikenellaceae_RC9_gut_group_Gn	Prevotellaceae_NK3B31_group_Gn	0.556314	0	0
Lachnospiraceae_NK4A136_group_Gp	Colidextribacter_Gn	0.555292	0	0
Clca4a	Mucispirillum_Gn	0.537946	0	0
Muc3	Desulfovibrionaceae_Uncultured_Gn	0.527813	0	0
Bacteroides_Gn	Muc1	0.513232	0	0
Reg3g	Turicibacter_Gp	0.48521	0	0
RF39_Gp	Enterobacteriaceae_Unc_Gn	0.475839	0	0
Parabacteroides_Gn	Muc1	0.467532	0	0
Turicibacter_Gp	Dubosiella_Gp	0.453265	0	0
Parabacteroides_Gn	Mucispirillum_Gn	-0.351354	0	0
Helicobacter_Gn	Reg3g	-0.42101	0	0
Helicobacter_Gn	Cldn4	-0.45909	0	0
Prevotellaceae_UCG.001_Gn	Turicibacter_Gp	-0.467918	0	0
Tjp1	Cldn15	-0.477299	0	0
Parasutterella_Gn	Turicibacter_Gp	-0.477955	0	0
Lachnospiraceae_Unc_Gp	Tjp3	-0.489489	0	0
Helicobacter_Gn	Retnlb	-0.501299	0	0
Mucispirillum_Gn	Cldn15	-0.508749	0	0
Lactobacillus_Gp	Hsp90b1	-0.519178	0	0
Gastranaerophilales_Gn	Retnlb	-0.521645	0	0
Reg3b	Muc3	-0.522463	0	0
Oscillibacter_Gn	Cldn23	-0.522472	0	0
Gastranaerophilales_Gn	Reg3b	-0.524491	0	0
Helicobacter_Gn	Reg3b	-0.526357	0	0
Lactobacillus_Gp	Tjp3	-0.535665	0	0
Colidextribacter_Gn	Ctnnb1	-0.543233	0	0
Oscillibacter_Gn	Pparg	-0.554989	0	0
RF39_Gp	Desulfovibrionaceae_Uncultured_Gn	-0.560588	0	0
Colidextribacter_Gn	Cldn2	-0.562726	0	0
Colidextribacter_Gn	Clca1	-0.569515	0	0
Candidatus_Saccharimonas_Gp	Desulfovibrionaceae_Uncultured_Gn	-0.569948	0	0
Alistipes_Gn	Turicibacter_Gp	-0.57349	0	0
Lachnospiraceae_Unc_Gp	Clca1	-0.579002	0	0
Lachnospiraceae_Unc_Gp	Cldn7	-0.586703	0	0
Lachnospiraceae_Unc_Gp	Clca2	-0.588856	0	0
Prevotellaceae_NK3B31_group_Gn	Rikenella_Gn	-0.605064	0	0
RF39_Gp	Cldn14	-0.606897	0	0
RF39_Gp	Muc1	-0.60758	0	0
Helicobacter_Gn	Ctnnb1	-0.609684	0	0
Gastranaerophilales_Gn	Tjp1	-0.620845	0	0
Lachnospiraceae_Unc_Gp	Ocln	-0.621575	0	0
Oscillibacter_Gn	Tjp1	-0.624986	0	0
Gastranaerophilales_Gn	Ctnnb1	-0.628141	0	0
Oscillibacter_Gn	Retnlb	-0.629955	0	0
Oscillibacter_Gn	Ctnnb1	-0.630202	0	0
Oscillibacter_Gn	Clca4a	-0.633254	0	0
Gastranaerophilales_Gn	Cldn4	-0.634097	0	0
Colidextribacter_Gn	Cldn7	-0.639235	0	0
Helicobacter_Gn	Muribaculaceae_Gn	-0.641805	0	0
Reg3g	Desulfovibrionaceae_Uncultured_Gn	-0.658452	0	0
Reg3b	Cldn15	-0.659625	0	0
Oscillibacter_Gn	Candidatus_Saccharimonas_Gp	-0.671801	0	0
Clostridia_UCG.014_Gp	Tjp3	-0.673032	0	0
Gastranaerophilales_Gn	Clca2	-0.673767	0	0
Cldn23	Desulfovibrionaceae_Uncultured_Gn	-0.678021	0	0
Helicobacter_Gn	Tjp1	-0.682663	0	0
Clostridia_UCG.014_Gp	Muc3a	-0.682916	0	0
Lachnospiraceae_Unc_Gp	Ctnnb1	-0.689096	0	0
Lachnospiraceae_Unc_Gp	Tjp1	-0.691532	0	0
Colidextribacter_Gn	Ocln	-0.694557	0	0
Lachnospiraceae_Unc_Gp	Tff3	-0.699493	0	0
Lactobacillus_Gp	Muc3a	-0.702415	0	0
Gastranaerophilales_Gn	Clca4a	-0.705317	0	0
Helicobacter_Gn	Cldn23	-0.726232	0	0
Lachnospiraceae_Unc_Gp	Muribaculaceae_Gn	-0.727574	0	0
Reg3g	Cldn15	-0.727893	0	0
Lachnospiraceae_Unc_Gp	Cdh1	-0.732029	0	0
Lactobacillus_Gp	Cldn15	-0.736085	0	0
Colidextribacter_Gn	Tff3	-0.739559	0	0
Reg3g	Muc1	-0.740107	0	0
Colidextribacter_Gn	Cdh1	-0.743349	0	0
Reg3g	Cldn14	-0.759692	0	0
Oscillibacter_Gn	Muribaculaceae_Gn	-0.773776	0	0
Candidatus_Saccharimonas_Gp	Cldn15	-0.774361	0	0
Colidextribacter_Gn	HMGB1	-0.779279	0	0
Reg3g	Muc3	-0.799074	0	0
Lachnospiraceae_Unc_Gp	Cldn4	-0.803662	0	0
Retnlb	Desulfovibrionaceae_Uncultured_Gn	-0.806753	0	0
Gastranaerophilales_Gn	Muribaculaceae_Gn	-0.815975	0	0
Reg3b	Cldn14	-0.816362	0	0
Retnlb	Cldn14	-0.819321	0	0
Lactobacillus_Gp	Muc2	-0.826483	0	0
RF39_Gp	Muc3	-0.836462	0	0
RF39_Gp	Cldn15	-0.840713	0	0
Clostridia_UCG.014_Gp	Cldn15	-0.843609	0	0
Reg3b	Desulfovibrionaceae_Uncultured_Gn	-0.850583	0	0
Retnlb	Cldn15	-0.851325	0	0
Lachnospiraceae_Unc_Gp	HMGB1	-0.857384	0	0
Retnlb	Muc1	-0.872327	0	0
Reg3b	Muc1	-0.872801	0	0
Oscillospiraceae_Unc_Gp	Clca2	-0.964814	0	0
Oscillospiraceae_Unc_Gp	Retnlb	-0.995909	0	0
Oscillospiraceae_Unc_Gp	Cldn4	-1	0	0
Oscillospiraceae_Unc_Gp	Clca4a	-1	0	0
Oscillospiraceae_Unc_Gp	Ctnnb1	-1	0	0
Oscillospiraceae_Unc_Gp	Tjp1	-1	0	0
Oscillospiraceae_Unc_Gp	Clca1	-1	0	0
Oscillospiraceae_Unc_Gp	HMGB1	-1	0	0
Oscillospiraceae_Unc_Gp	Pparg	-1	0	0
Oscillospiraceae_Unc_Gp	Cldn23	-1	0	0
Cdh1	Cldn2	0.942778	0.02	0.100338
Cldn7	Cldn2	0.916553	0.02	0.100338
Cldn7	Cdh1	0.909976	0.02	0.100338
Tff3	Cdh1	0.907894	0.02	0.100338
Ctnnb1	HMGB1	0.90382	0.02	0.100338
Ocln	Cldn7	0.901945	0.02	0.100338
Tff3	Cldn7	0.889937	0.02	0.100338
Tff3	Cldn2	0.885804	0.02	0.100338
Tjp3	Cldn2	0.869928	0.02	0.100338
Ocln	Cdh1	0.857106	0.02	0.100338
Clca4a	Retnlb	0.855696	0.02	0.100338
Tjp3	Cdh1	0.852467	0.02	0.100338
Oscillospiraceae_Unc_Gp	Akkermansia_Gn	0.847191	0.02	0.100338
Tjp1	Cldn23	0.846618	0.02	0.100338
Cldn7	Muc3	0.825781	0.02	0.100338
Ocln	Cldn2	0.806447	0.02	0.100338
Ctnnb1	Reg3b	0.80319	0.02	0.100338
Hsp90b1	Muc1	0.801617	0.02	0.100338
Ctnnb1	Retnlb	0.801577	0.02	0.100338
Hsp90b1	Cldn15	0.782952	0.02	0.100338
Tjp1	Reg3b	0.776375	0.02	0.100338
Clca4a	Reg3b	0.77484	0.02	0.100338
Colidextribacter_Gn	Monoglobus_Gp	0.760312	0.02	0.100338
Muc3a	Cldn14	0.750934	0.02	0.100338
Cldn23	Retnlb	0.742864	0.02	0.100338
HMGB1	Cldn23	0.74233	0.02	0.100338
Muc3	Cldn15	0.734374	0.02	0.100338
Muc3a	Hsp90b1	0.726945	0.02	0.100338
Cldn2	Muc3	0.724796	0.02	0.100338
Tjp1	Retnlb	0.722523	0.02	0.100338
HMGB1	Ocln	0.71798	0.02	0.100338
Clca2	Ctnnb1	0.708244	0.02	0.100338
Monoglobus_Gp	Clostridia_UCG.014_Gp	0.696915	0.02	0.100338
Lachnospiraceae_Unc_Gp	Gastranaerophilales_Gn	0.682921	0.02	0.100338
Tff3	Muc3	0.669049	0.02	0.100338
Cldn2	Hsp90b1	0.6681	0.02	0.100338
Cldn4	Pparg	0.634065	0.02	0.100338
Helicobacter_Gn	Desulfovibrionaceae_Uncultured_Gn	0.628919	0.02	0.100338
Clca1	Cdh1	0.615058	0.02	0.100338
Clca2	Turicibacter_Gp	0.613786	0.02	0.100338
Reg3g	Clostridia_UCG.014_Gp	0.60743	0.02	0.100338
Oscillibacter_Gn	Muc1	0.606318	0.02	0.100338
Muribaculaceae_Gn	Clca2	0.600816	0.02	0.100338
Reg3b	Lactobacillus_Gp	0.600221	0.02	0.100338
Pparg	Retnlb	0.597553	0.02	0.100338
Clca2	HMGB1	0.59745	0.02	0.100338
Cldn4	Clca1	0.587108	0.02	0.100338
Muribaculaceae_Gn	Cldn4	0.572908	0.02	0.100338
Tjp1	Reg3g	0.567691	0.02	0.100338
Cldn23	Reg3g	0.56281	0.02	0.100338
Helicobacter_Gn	Muc1	0.559808	0.02	0.100338
Clca4a	Reg3g	0.559579	0.02	0.100338
Oscillibacter_Gn	Cldn14	0.557393	0.02	0.100338
Clca1	Reg3b	0.555026	0.02	0.100338
Clca1	Cldn7	0.543236	0.02	0.100338
Cldn23	Candidatus_Saccharimonas_Gp	0.535535	0.02	0.100338
Lachnospiraceae_Unc_Gp	Oscillospiraceae_Unc_Gp	0.52661	0.02	0.100338
Ctnnb1	Reg3g	0.519452	0.02	0.100338
Ctnnb1	Candidatus_Saccharimonas_Gp	0.518511	0.02	0.100338
Tjp1	Candidatus_Saccharimonas_Gp	0.518329	0.02	0.100338
Gastranaerophilales_Gn	Helicobacter_Gn	0.516072	0.02	0.100338
Clca2	Reg3b	0.511011	0.02	0.100338
Alistipes_Gn	Cldn14	0.48428	0.02	0.100338
Clca2	Clca1	0.475254	0.02	0.100338
Bacteroides_Gn	Cldn14	0.468199	0.02	0.100338
Lactobacillus_Gp	Reg3g	0.463115	0.02	0.100338
Ctnnb1	Mucispirillum_Gn	0.457695	0.02	0.100338
Cldn23	Mucispirillum_Gn	0.453527	0.02	0.100338
Rikenellaceae_RC9_gut_group_Gn	Akkermansia_Gn	0.45304	0.02	0.100338
Rikenella_Gn	Tjp3	0.419129	0.02	0.100338
Clca2	Reg3g	0.415202	0.02	0.100338
Parabacteroides_Gn	Akkermansia_Gn	0.414807	0.02	0.100338
Monoglobus_Gp	Enterobacteriaceae_Unc_Gn	0.379093	0.02	0.100338
Lachnospiraceae_NK4A136_group_Gp	Clostridia_UCG.014_Gp	0.332558	0.02	0.100338
Rikenellaceae_RC9_gut_group_Gn	Candidatus_Saccharimonas_Gp	-0.330383	0.02	0.100338
Prevotellaceae_UCG.001_Gn	Reg3g	-0.34445	0.02	0.100338
Rikenellaceae_RC9_gut_group_Gn	Enterobacteriaceae_Unc_Gn	-0.348031	0.02	0.100338
Gastranaerophilales_Gn	Candidatus_Saccharimonas_Gp	-0.427047	0.02	0.100338
Pparg	Muc1	-0.462277	0.02	0.100338
Gastranaerophilales_Gn	Turicibacter_Gp	-0.500605	0.02	0.100338
Clca1	Muc1	-0.516697	0.02	0.100338
Helicobacter_Gn	Clca4a	-0.52555	0.02	0.100338
Bacteroides_Gn	Reg3b	-0.52575	0.02	0.100338
Oscillibacter_Gn	RF39_Gp	-0.526638	0.02	0.100338
Reg3b	Hsp90b1	-0.531323	0.02	0.100338
Helicobacter_Gn	Candidatus_Saccharimonas_Gp	-0.532773	0.02	0.100338
Colidextribacter_Gn	Cldn4	-0.534021	0.02	0.100338
Prevotellaceae_NK3B31_group_Gn	Clca2	-0.535091	0.02	0.100338
Alistipes_Gn	Dubosiella_Gp	-0.53682	0.02	0.100338
Tjp1	Cldn14	-0.546448	0.02	0.100338
Helicobacter_Gn	RF39_Gp	-0.546904	0.02	0.100338
Mucispirillum_Gn	Muc1	-0.54734	0.02	0.100338
Mucispirillum_Gn	Muc3a	-0.556272	0.02	0.100338
Clca2	Desulfovibrionaceae_Uncultured_Gn	-0.568945	0.02	0.100338
RF39_Gp	Cdh1	-0.569616	0.02	0.100338
Muribaculaceae_Gn	Muc2	-0.578381	0.02	0.100338
Cldn23	Cldn14	-0.580584	0.02	0.100338
Candidatus_Saccharimonas_Gp	Cldn14	-0.581041	0.02	0.100338
Parabacteroides_Gn	Clca1	-0.593123	0.02	0.100338
Ctnnb1	Cldn14	-0.608213	0.02	0.100338
Tjp1	Desulfovibrionaceae_Uncultured_Gn	-0.6173	0.02	0.100338
Candidatus_Saccharimonas_Gp	Muc1	-0.630446	0.02	0.100338
RF39_Gp	Ocln	-0.640907	0.02	0.100338
Tjp1	Muc1	-0.641242	0.02	0.100338
Parasutterella_Gn	Muc3a	-0.655066	0.02	0.100338
Lactobacillus_Gp	Muc1	-0.656241	0.02	0.100338
Retnlb	Hsp90b1	-0.661831	0.02	0.100338
Clca4a	Cldn14	-0.688538	0.02	0.100338
Ctnnb1	Muc1	-0.702245	0.02	0.100338
Ctnnb1	Desulfovibrionaceae_Uncultured_Gn	-0.719166	0.02	0.100338
Clca4a	Muc1	-0.730894	0.02	0.100338
Cldn23	Muc1	-0.73249	0.02	0.100338
Reg3g	Hsp90b1	-0.754358	0.02	0.100338
Parabacteroides_Gn	Cldn23	-0.760122	0.02	0.100338
Clca4a	Desulfovibrionaceae_Uncultured_Gn	-0.765804	0.02	0.100338
Parasutterella_Gn	Muc2	-0.832892	0.02	0.100338
Oscillospiraceae_Unc_Gp	Tff3	-1	0.02	0.100338
Oscillospiraceae_Unc_Gp	Cdh1	-1	0.02	0.100338
Tjp3	Cldn7	0.897169	0.04	0.159677
Ocln	Muc3	0.812999	0.04	0.159677
Pparg	Cldn23	0.771624	0.04	0.159677
Retnlb	Lactobacillus_Gp	0.737454	0.04	0.159677
Ocln	Tjp3	0.722589	0.04	0.159677
Tjp3	Hsp90b1	0.721008	0.04	0.159677
Oscillospiraceae_Unc_Gp	Muc1	0.700909	0.04	0.159677
RF39_Gp	Monoglobus_Gp	0.686269	0.04	0.159677
HMGB1	Cldn2	0.681118	0.04	0.159677
Pparg	Tff3	0.649531	0.04	0.159677
Muribaculaceae_Gn	Ctnnb1	0.645582	0.04	0.159677
Oscillospiraceae_Unc_Gp	Cldn14	0.637389	0.04	0.159677
Oscillibacter_Gn	Oscillospiraceae_Unc_Gp	0.620409	0.04	0.159677
Pparg	Reg3b	0.619547	0.04	0.159677
Ctnnb1	Tff3	0.617888	0.04	0.159677
Clca1	Retnlb	0.614096	0.04	0.159677
HMGB1	Reg3b	0.613257	0.04	0.159677
Gastranaerophilales_Gn	Cldn14	0.60425	0.04	0.159677
Clca1	Lactobacillus_Gp	0.589068	0.04	0.159677
Clca4a	Candidatus_Saccharimonas_Gp	0.583049	0.04	0.159677
Reg3b	Candidatus_Saccharimonas_Gp	0.581678	0.04	0.159677
Clca1	Cldn2	0.560935	0.04	0.159677
Muribaculaceae_Gn	Candidatus_Saccharimonas_Gp	0.556441	0.04	0.159677
Pparg	Ocln	0.555918	0.04	0.159677
Cldn4	Reg3b	0.547009	0.04	0.159677
HMGB1	Retnlb	0.517415	0.04	0.159677
Muribaculaceae_Gn	Clca1	0.517099	0.04	0.159677
Clca4a	Lactobacillus_Gp	0.505121	0.04	0.159677
Prevotellaceae_UCG.001_Gn	Piezo1	0.492222	0.04	0.159677
Mucispirillum_Gn	Candidatus_Saccharimonas_Gp	0.459692	0.04	0.159677
Helicobacter_Gn	Cldn14	0.445195	0.04	0.159677
Rikenella_Gn	Cldn2	0.439513	0.04	0.159677
Clca2	Candidatus_Saccharimonas_Gp	0.397046	0.04	0.159677
Cldn23	RF39_Gp	0.390192	0.04	0.159677
Parabacteroides_Gn	Desulfovibrionaceae_Uncultured_Gn	0.368748	0.04	0.159677
Parabacteroides_Gn	Cldn14	0.364926	0.04	0.159677
Cldn4	Reg3g	0.358229	0.04	0.159677
Pparg	Reg3g	0.357917	0.04	0.159677
Rikenella_Gn	Muc3a	0.343503	0.04	0.159677
Clca4a	RF39_Gp	0.308702	0.04	0.159677
Enterobacteriaceae_Unc_Gn	Cdh1	-0.316205	0.04	0.159677
Pparg	Cldn14	-0.370099	0.04	0.159677
Oscillibacter_Gn	Cldn4	-0.388281	0.04	0.159677
Oscillibacter_Gn	Reg3g	-0.40588	0.04	0.159677
Enterobacteriaceae_Unc_Gn	Muc3	-0.41274	0.04	0.159677
Lachnospiraceae_Unc_Gp	Cldn2	-0.424493	0.04	0.159677
Lachnospiraceae_NK4A136_group_Gp	Dubosiella_Gp	-0.428244	0.04	0.159677
Cldn4	Muc1	-0.436806	0.04	0.159677
Mucispirillum_Gn	Cldn14	-0.476503	0.04	0.159677
Parasutterella_Gn	Tjp3	-0.480042	0.04	0.159677
Clostridia_UCG.014_Gp	Cdh1	-0.480859	0.04	0.159677
Mucispirillum_Gn	Tjp3	-0.484048	0.04	0.159677
Clostridia_UCG.014_Gp	Desulfovibrionaceae_Uncultured_Gn	-0.492646	0.04	0.159677
Cldn23	Cldn15	-0.492825	0.04	0.159677
Lactobacillus_Gp	Desulfovibrionaceae_Uncultured_Gn	-0.521939	0.04	0.159677
Ctnnb1	Cldn15	-0.52906	0.04	0.159677
Alistipes_Gn	Reg3g	-0.532397	0.04	0.159677
Helicobacter_Gn	Pparg	-0.533116	0.04	0.159677
Oscillibacter_Gn	Reg3b	-0.536045	0.04	0.159677
Clca2	Cldn14	-0.536939	0.04	0.159677
RF39_Gp	Muc3a	-0.53823	0.04	0.159677
Gastranaerophilales_Gn	HMGB1	-0.544908	0.04	0.159677
Prevotellaceae_NK3B31_group_Gn	Turicibacter_Gp	-0.547804	0.04	0.159677
Enterobacteriaceae_Unc_Gn	Ocln	-0.557191	0.04	0.159677
Cldn4	Desulfovibrionaceae_Uncultured_Gn	-0.557474	0.04	0.159677
Clostridia_UCG.014_Gp	Muc1	-0.570844	0.04	0.159677
Clca4a	Cldn15	-0.578425	0.04	0.159677
Lactobacillus_Gp	Cldn14	-0.5816	0.04	0.159677
RF39_Gp	Tjp3	-0.610167	0.04	0.159677
RF39_Gp	Cldn7	-0.612849	0.04	0.159677
Oscillospiraceae_Unc_Gp	Candidatus_Saccharimonas_Gp	-0.648421	0.04	0.159677
Lachnospiraceae_Unc_Gp	Clca4a	-0.679513	0.04	0.159677
Prevotellaceae_UCG.001_Gn	Pparg	-0.765738	0.04	0.159677
Oscillospiraceae_Unc_Gp	Ocln	-0.930323	0.04	0.159677
Oscillospiraceae_Unc_Gp	Muribaculaceae_Gn	-1	0.04	0.159677
Oscillospiraceae_Unc_Gp	Cldn7	-1	0.04	0.159677
Alistipes_Gn	Clca2	-0.248208	0.06	0.210142
Akkermansia_Gn	Rikenella_Gn	-0.336023	0.06	0.210142
Gastranaerophilales_Gn	Reg3g	-0.358622	0.06	0.210142
Oscillibacter_Gn	Clca2	-0.368084	0.06	0.210142
Lachnospiraceae_Unc_Gp	Cldn23	-0.390791	0.06	0.210142
Akkermansia_Gn	Clca2	-0.401098	0.06	0.210142
Gastranaerophilales_Gn	Cldn23	-0.404417	0.06	0.210142
Enterobacteriaceae_Unc_Gn	Tff3	-0.411518	0.06	0.210142
Prevotellaceae_UCG.001_Gn	Candidatus_Saccharimonas_Gp	-0.411787	0.06	0.210142
Turicibacter_Gp	Cldn14	-0.412636	0.06	0.210142
Clostridia_UCG.014_Gp	Cldn7	-0.438181	0.06	0.210142
Muribaculum_Gn	Clca4a	-0.438671	0.06	0.210142
Parabacteroides_Gn	Retnlb	-0.44492	0.06	0.210142
Rikenellaceae_RC9_gut_group_Gn	Rikenella_Gn	-0.44791	0.06	0.210142
Clca2	Muc1	-0.448015	0.06	0.210142
Mucispirillum_Gn	Hsp90b1	-0.476149	0.06	0.210142
Parasutterella_Gn	Rikenella_Gn	-0.48494	0.06	0.210142
Lachnospiraceae_Unc_Gp	Pparg	-0.488263	0.06	0.210142
Colidextribacter_Gn	Clca4a	-0.490085	0.06	0.210142
Clca1	Desulfovibrionaceae_Uncultured_Gn	-0.509055	0.06	0.210142
Bacteroides_Gn	Retnlb	-0.510765	0.06	0.210142
Colidextribacter_Gn	Muribaculaceae_Gn	-0.512359	0.06	0.210142
Oscillibacter_Gn	HMGB1	-0.540991	0.06	0.210142
Mucispirillum_Gn	Desulfovibrionaceae_Uncultured_Gn	-0.542085	0.06	0.210142
Candidatus_Saccharimonas_Gp	Hsp90b1	-0.626427	0.06	0.210142
Alistipes_Gn	Tjp1	-0.697635	0.06	0.210142
RF39_Gp	Hsp90b1	-0.720482	0.06	0.210142
Oscillospiraceae_Unc_Gp	Turicibacter_Gp	-0.750521	0.06	0.210142
Oscillospiraceae_Unc_Gp	Cldn2	-1	0.06	0.210142
Bacteroides_Gn	Parabacteroides_Gn	0.792022	0.06	0.210142
HMGB1	Cdh1	0.748941	0.06	0.210142
Tjp3	Muc3	0.728019	0.06	0.210142
Tff3	Tjp3	0.727989	0.06	0.210142
HMGB1	Cldn7	0.679513	0.06	0.210142
Cldn7	Hsp90b1	0.658367	0.06	0.210142
Tjp3	Cldn15	0.65231	0.06	0.210142
Oscillibacter_Gn	Cldn15	0.642301	0.06	0.210142
Cldn7	Cldn15	0.578251	0.06	0.210142
Lachnospiraceae_NK4A136_group_Gp	Lachnospiraceae_Unc_Gp	0.578042	0.06	0.210142
Muribaculaceae_Gn	Retnlb	0.549734	0.06	0.210142
Muribaculaceae_Gn	Cldn23	0.524881	0.06	0.210142
Mucispirillum_Gn	Reg3g	0.514827	0.06	0.210142
Rikenellaceae_RC9_gut_group_Gn	Piezo1	0.491059	0.06	0.210142
Cldn23	Clostridia_UCG.014_Gp	0.456963	0.06	0.210142
Piezo1	Muribaculum_Gn	0.455917	0.06	0.210142
Cldn23	Lactobacillus_Gp	0.445536	0.06	0.210142
Ctnnb1	Lactobacillus_Gp	0.437528	0.06	0.210142
Clca2	Pparg	0.387206	0.06	0.210142
Clca2	Mucispirillum_Gn	0.371064	0.06	0.210142
Akkermansia_Gn	Parasutterella_Gn	0.370569	0.06	0.210142
Lachnospiraceae_NK4A136_group_Gp	Monoglobus_Gp	0.356972	0.06	0.210142
Tjp1	RF39_Gp	0.269907	0.06	0.210142
Dubosiella_Gp	Cldn14	-0.119298	0.08	0.250105
Piezo1	Mucispirillum_Gn	-0.278607	0.08	0.250105
Parabacteroides_Gn	Clostridia_UCG.014_Gp	-0.283978	0.08	0.250105
Oscillibacter_Gn	Monoglobus_Gp	-0.308216	0.08	0.250105
Parabacteroides_Gn	Lactobacillus_Gp	-0.340257	0.08	0.250105
Muribaculum_Gn	Candidatus_Saccharimonas_Gp	-0.35807	0.08	0.250105
Pparg	Cldn15	-0.36446	0.08	0.250105
Akkermansia_Gn	Clca1	-0.389342	0.08	0.250105
Prevotellaceae_NK3B31_group_Gn	Cdh1	-0.398773	0.08	0.250105
Pparg	Desulfovibrionaceae_Uncultured_Gn	-0.409559	0.08	0.250105
Parabacteroides_Gn	Reg3b	-0.451434	0.08	0.250105
Muribaculaceae_Gn	Muc1	-0.454458	0.08	0.250105
Colidextribacter_Gn	Pparg	-0.462258	0.08	0.250105
Muribaculum_Gn	Cldn4	-0.464188	0.08	0.250105
Muribaculaceae_Gn	Cldn15	-0.466218	0.08	0.250105
RF39_Gp	Tff3	-0.468775	0.08	0.250105
Muribaculum_Gn	Mucispirillum_Gn	-0.477415	0.08	0.250105
Oscillibacter_Gn	Clostridia_UCG.014_Gp	-0.481486	0.08	0.250105
Bacteroides_Gn	Reg3g	-0.488801	0.08	0.250105
Retnlb	Muc3	-0.490084	0.08	0.250105
Muribaculaceae_Gn	Desulfovibrionaceae_Uncultured_Gn	-0.528483	0.08	0.250105
Akkermansia_Gn	Cldn4	-0.532885	0.08	0.250105
Colidextribacter_Gn	Tjp3	-0.555093	0.08	0.250105
Helicobacter_Gn	Clostridia_UCG.014_Gp	-0.556791	0.08	0.250105
Bacteroides_Gn	Ctnnb1	-0.560591	0.08	0.250105
Clostridia_UCG.014_Gp	Muc2	-0.587248	0.08	0.250105
Clostridia_UCG.014_Gp	Hsp90b1	-0.6172	0.08	0.250105
Bacteroides_Gn	Pparg	-0.632519	0.08	0.250105
Bacteroides_Gn	Cldn23	-0.638678	0.08	0.250105
Oscillospiraceae_Unc_Gp	Reg3b	-0.795756	0.08	0.250105
Oscillospiraceae_Unc_Gp	Rikenella_Gn	-0.83222	0.08	0.250105
Tjp1	HMGB1	0.860299	0.08	0.250105
Cdh1	Muc3	0.759311	0.08	0.250105
Muc3a	Muc1	0.689135	0.08	0.250105
Muc3a	Desulfovibrionaceae_Uncultured_Gn	0.65164	0.08	0.250105
Hsp90b1	Desulfovibrionaceae_Uncultured_Gn	0.619308	0.08	0.250105
Piezo1	Bacteroides_Gn	0.591591	0.08	0.250105
Lactobacillus_Gp	Clostridia_UCG.014_Gp	0.574761	0.08	0.250105
Muribaculaceae_Gn	HMGB1	0.559368	0.08	0.250105
Cldn4	Retnlb	0.527872	0.08	0.250105
Cldn2	Cldn15	0.507871	0.08	0.250105
Reg3b	Turicibacter_Gp	0.505645	0.08	0.250105
Reg3b	Clostridia_UCG.014_Gp	0.504531	0.08	0.250105
Reg3b	Mucispirillum_Gn	0.48556	0.08	0.250105
Colidextribacter_Gn	Gastranaerophilales_Gn	0.44871	0.08	0.250105
Muribaculaceae_Gn	Pparg	0.44732	0.08	0.250105
Parasutterella_Gn	Muribaculum_Gn	0.435533	0.08	0.250105
Oscillibacter_Gn	Prevotellaceae_UCG.001_Gn	0.402366	0.08	0.250105
Turicibacter_Gp	Rikenella_Gn	0.382006	0.08	0.250105
Clca2	Cdh1	0.326193	0.08	0.250105
Ctnnb1	RF39_Gp	0.248411	0.08	0.250105
Alistipes_Gn	Bacteroides_Gn	0.774457	0.1	0.285029
Tjp3	Muc2	0.611766	0.1	0.285029
Cdh1	Muc3a	0.60858	0.1	0.285029
Tjp1	Turicibacter_Gp	0.546132	0.1	0.285029
Cldn4	Tff3	0.529148	0.1	0.285029
Clca4a	Tff3	0.487577	0.1	0.285029
Muribaculaceae_Gn	Reg3b	0.478688	0.1	0.285029
Ctnnb1	Ocln	0.441037	0.1	0.285029
Rikenella_Gn	Cdh1	0.416646	0.1	0.285029
Clca2	Cldn23	0.408714	0.1	0.285029
Enterobacteriaceae_Unc_Gn	Muc2	0.397235	0.1	0.285029
Muc2	Hsp90b1	0.385674	0.1	0.285029
Bacteroides_Gn	Desulfovibrionaceae_Uncultured_Gn	0.374625	0.1	0.285029
Cldn4	Mucispirillum_Gn	0.37267	0.1	0.285029
Clca2	Lactobacillus_Gp	0.358159	0.1	0.285029
Reg3g	Dubosiella_Gp	0.341743	0.1	0.285029
Rikenella_Gn	Cldn7	0.295034	0.1	0.285029
Reg3g	Enterobacteriaceae_Unc_Gn	0.291674	0.1	0.285029
Gastranaerophilales_Gn	Muc3	0.260119	0.1	0.285029
Rikenella_Gn	Hsp90b1	0.25648	0.1	0.285029
Lactobacillus_Gp	Cldn2	-0.129225	0.1	0.285029
Gastranaerophilales_Gn	RF39_Gp	-0.287581	0.1	0.285029
Lactobacillus_Gp	Cldn7	-0.293287	0.1	0.285029
Enterobacteriaceae_Unc_Gn	Cldn7	-0.315228	0.1	0.285029
Lachnospiraceae_Unc_Gp	Muc3	-0.332742	0.1	0.285029
Colidextribacter_Gn	Clca2	-0.384162	0.1	0.285029
Prevotellaceae_NK3B31_group_Gn	Candidatus_Saccharimonas_Gp	-0.387597	0.1	0.285029
Gastranaerophilales_Gn	Pparg	-0.395137	0.1	0.285029
Parasutterella_Gn	Cdh1	-0.396978	0.1	0.285029
Cldn4	Cldn14	-0.412113	0.1	0.285029
Piezo1	Reg3g	-0.413946	0.1	0.285029
Prevotellaceae_NK3B31_group_Gn	HMGB1	-0.417265	0.1	0.285029
Alistipes_Gn	Reg3b	-0.433149	0.1	0.285029
Reg3g	Muc3a	-0.4334	0.1	0.285029
Prevotellaceae_UCG.001_Gn	Retnlb	-0.460353	0.1	0.285029
Prevotellaceae_NK3B31_group_Gn	Clca4a	-0.476133	0.1	0.285029
Clostridia_UCG.014_Gp	Muc3	-0.480202	0.1	0.285029
Gastranaerophilales_Gn	Rikenella_Gn	-0.489707	0.1	0.285029
RF39_Gp	Cldn2	-0.490229	0.1	0.285029
Monoglobus_Gp	Cldn7	-0.513345	0.1	0.285029
Colidextribacter_Gn	Tjp1	-0.518366	0.1	0.285029
Alistipes_Gn	Muc2	-0.544996	0.1	0.285029
Helicobacter_Gn	HMGB1	-0.561134	0.1	0.285029
Clca1	Enterobacteriaceae_Unc_Gn	-0.569395	0.1	0.285029
Parabacteroides_Gn	Ctnnb1	-0.608612	0.1	0.285029
Prevotellaceae_UCG.001_Gn	Tjp1	-0.735349	0.1	0.285029
Ocln	Hsp90b1	0.601497	0.12	0.321081
Prevotellaceae_UCG.001_Gn	Muribaculum_Gn	0.575865	0.12	0.321081
Cldn4	Turicibacter_Gp	0.57448	0.12	0.321081
Alistipes_Gn	Muribaculum_Gn	0.517372	0.12	0.321081
Colidextribacter_Gn	Oscillospiraceae_Unc_Gp	0.484826	0.12	0.321081
Prevotellaceae_UCG.001_Gn	Parasutterella_Gn	0.478057	0.12	0.321081
Gastranaerophilales_Gn	Cldn15	0.452413	0.12	0.321081
Alistipes_Gn	Muc1	0.439397	0.12	0.321081
Lachnospiraceae_Unc_Gp	Enterobacteriaceae_Unc_Gn	0.410491	0.12	0.321081
Pparg	Candidatus_Saccharimonas_Gp	0.370248	0.12	0.321081
Colidextribacter_Gn	Enterobacteriaceae_Unc_Gn	0.366396	0.12	0.321081
Tjp1	Mucispirillum_Gn	0.362058	0.12	0.321081
Lachnospiraceae_NK4A136_group_Gp	Cldn14	0.352404	0.12	0.321081
Clca2	Tff3	0.329189	0.12	0.321081
HMGB1	Muc3	0.299111	0.12	0.321081
Clca2	Cldn15	-0.300055	0.12	0.321081
Colidextribacter_Gn	Cldn23	-0.304482	0.12	0.321081
Clca1	Cldn15	-0.311489	0.12	0.321081
Prevotellaceae_UCG.001_Gn	Dubosiella_Gp	-0.327412	0.12	0.321081
Parabacteroides_Gn	Reg3g	-0.336063	0.12	0.321081
Clostridia_UCG.014_Gp	Ocln	-0.36085	0.12	0.321081
Prevotellaceae_UCG.001_Gn	Rikenella_Gn	-0.361291	0.12	0.321081
Clca1	Cldn14	-0.377095	0.12	0.321081
Muribaculum_Gn	Retnlb	-0.386491	0.12	0.321081
Lachnospiraceae_Unc_Gp	Piezo1	-0.423197	0.12	0.321081
Monoglobus_Gp	Tff3	-0.482363	0.12	0.321081
Candidatus_Saccharimonas_Gp	Muc3	-0.488117	0.12	0.321081
HMGB1	Desulfovibrionaceae_Uncultured_Gn	-0.488263	0.12	0.321081
Prevotellaceae_NK3B31_group_Gn	Cldn4	-0.490805	0.12	0.321081
Monoglobus_Gp	Ocln	-0.537062	0.12	0.321081
Retnlb	Muc3a	-0.565041	0.12	0.321081
Monoglobus_Gp	Cldn15	-0.568829	0.12	0.321081
Bacteroides_Gn	Tjp1	-0.606677	0.12	0.321081
Oscillospiraceae_Unc_Gp	Tjp3	-1	0.12	0.321081
Cdh1	Hsp90b1	0.592099	0.14	0.354174
Tjp3	Cldn14	0.55502	0.14	0.354174
Cldn4	Cdh1	0.534985	0.14	0.354174
Clca4a	Turicibacter_Gp	0.533323	0.14	0.354174
Parasutterella_Gn	Lactobacillus_Gp	0.519599	0.14	0.354174
Cldn23	Tff3	0.503672	0.14	0.354174
Gastranaerophilales_Gn	Prevotellaceae_NK3B31_group_Gn	0.493515	0.14	0.354174
Clca1	Mucispirillum_Gn	0.492536	0.14	0.354174
Tff3	Hsp90b1	0.486992	0.14	0.354174
Lachnospiraceae_Unc_Gp	Desulfovibrionaceae_Uncultured_Gn	0.469994	0.14	0.354174
Rikenellaceae_RC9_gut_group_Gn	Parasutterella_Gn	0.456863	0.14	0.354174
Mucispirillum_Gn	RF39_Gp	0.396434	0.14	0.354174
Lachnospiraceae_NK4A136_group_Gp	Muribaculum_Gn	0.384786	0.14	0.354174
Turicibacter_Gp	Muc2	0.321897	0.14	0.354174
Clca4a	Clostridia_UCG.014_Gp	0.301224	0.14	0.354174
Tjp1	Clostridia_UCG.014_Gp	0.149775	0.14	0.354174
Helicobacter_Gn	Enterobacteriaceae_Unc_Gn	-0.196654	0.14	0.354174
HMGB1	Monoglobus_Gp	-0.275369	0.14	0.354174
Ctnnb1	Enterobacteriaceae_Unc_Gn	-0.298198	0.14	0.354174
Lactobacillus_Gp	Muc3	-0.302671	0.14	0.354174
Parasutterella_Gn	Cldn2	-0.327832	0.14	0.354174
Rikenellaceae_RC9_gut_group_Gn	Monoglobus_Gp	-0.345767	0.14	0.354174
Mucispirillum_Gn	Rikenella_Gn	-0.396	0.14	0.354174
Muribaculum_Gn	Muc2	-0.406048	0.14	0.354174
HMGB1	Muc1	-0.408056	0.14	0.354174
Candidatus_Saccharimonas_Gp	Tjp3	-0.408539	0.14	0.354174
Prevotellaceae_NK3B31_group_Gn	Ctnnb1	-0.410055	0.14	0.354174
Akkermansia_Gn	HMGB1	-0.418534	0.14	0.354174
Muribaculaceae_Gn	Muc3a	-0.441048	0.14	0.354174
Candidatus_Saccharimonas_Gp	Muc3a	-0.497191	0.14	0.354174
Monoglobus_Gp	Cdh1	-0.533413	0.14	0.354174
Alistipes_Gn	Cldn4	-0.556049	0.14	0.354174
Muc2	Cldn15	0.679945	0.16	0.389508
Muribaculaceae_Gn	Tjp1	0.569796	0.16	0.389508
Muc2	Desulfovibrionaceae_Uncultured_Gn	0.47697	0.16	0.389508
Helicobacter_Gn	Cldn15	0.414255	0.16	0.389508
Alistipes_Gn	Desulfovibrionaceae_Uncultured_Gn	0.397896	0.16	0.389508
Oscillibacter_Gn	Prevotellaceae_NK3B31_group_Gn	0.314014	0.16	0.389508
Prevotellaceae_UCG.001_Gn	Cldn14	0.295315	0.16	0.389508
Reg3b	Dubosiella_Gp	0.172186	0.16	0.389508
Lactobacillus_Gp	Cdh1	-0.160033	0.16	0.389508
Muribaculum_Gn	Clca2	-0.172482	0.16	0.389508
Bacteroides_Gn	Dubosiella_Gp	-0.205619	0.16	0.389508
Clca2	Enterobacteriaceae_Unc_Gn	-0.210243	0.16	0.389508
Bacteroides_Gn	Lactobacillus_Gp	-0.292811	0.16	0.389508
Bacteroides_Gn	Mucispirillum_Gn	-0.293481	0.16	0.389508
Piezo1	Candidatus_Saccharimonas_Gp	-0.324601	0.16	0.389508
Oscillibacter_Gn	Clca1	-0.367812	0.16	0.389508
Akkermansia_Gn	Clca4a	-0.41559	0.16	0.389508
Akkermansia_Gn	Tff3	-0.423645	0.16	0.389508
Piezo1	RF39_Gp	-0.437355	0.16	0.389508
Oscillibacter_Gn	Rikenella_Gn	-0.442205	0.16	0.389508
Akkermansia_Gn	Cdh1	-0.44383	0.16	0.389508
Rikenellaceae_RC9_gut_group_Gn	Muc3a	-0.478496	0.16	0.389508
Parabacteroides_Gn	Pparg	-0.70216	0.16	0.389508
Alistipes_Gn	Prevotellaceae_UCG.001_Gn	0.619002	0.18	0.419623
Muc2	Cldn14	0.59334	0.18	0.419623
Tjp1	Tff3	0.52874	0.18	0.419623
Muribaculaceae_Gn	Rikenella_Gn	0.50527	0.18	0.419623
Helicobacter_Gn	Oscillospiraceae_Unc_Gp	0.422698	0.18	0.419623
HMGB1	Turicibacter_Gp	0.391374	0.18	0.419623
Cldn4	Ocln	0.380215	0.18	0.419623
Cldn4	Candidatus_Saccharimonas_Gp	0.337519	0.18	0.419623
Clca1	Muc3	0.303193	0.18	0.419623
Gastranaerophilales_Gn	Prevotellaceae_UCG.001_Gn	0.222036	0.18	0.419623
Piezo1	Enterobacteriaceae_Unc_Gn	-0.194539	0.18	0.419623
Turicibacter_Gp	Muc3	-0.275966	0.18	0.419623
Dubosiella_Gp	Muc3	-0.288225	0.18	0.419623
HMGB1	Enterobacteriaceae_Unc_Gn	-0.312362	0.18	0.419623
Clostridia_UCG.014_Gp	Dubosiella_Gp	-0.325771	0.18	0.419623
Lactobacillus_Gp	Enterobacteriaceae_Unc_Gn	-0.347129	0.18	0.419623
Turicibacter_Gp	Desulfovibrionaceae_Uncultured_Gn	-0.352673	0.18	0.419623
Lachnospiraceae_NK4A136_group_Gp	Turicibacter_Gp	-0.371334	0.18	0.419623
Clca4a	Hsp90b1	-0.384862	0.18	0.419623
Cldn23	Hsp90b1	-0.385575	0.18	0.419623
Reg3b	Muc3a	-0.410417	0.18	0.419623
Parasutterella_Gn	Cldn15	-0.418233	0.18	0.419623
Colidextribacter_Gn	Hsp90b1	-0.434624	0.18	0.419623
Oscillospiraceae_Unc_Gp	Mucispirillum_Gn	-0.435697	0.18	0.419623
Rikenellaceae_RC9_gut_group_Gn	Muc2	-0.468744	0.18	0.419623
Monoglobus_Gp	Tjp3	-0.488424	0.18	0.419623
Parabacteroides_Gn	Tjp1	-0.648094	0.18	0.419623
Prevotellaceae_UCG.001_Gn	Oscillospiraceae_Unc_Gp	0.678955	0.2	0.446617
Muc2	Muc1	0.570824	0.2	0.446617
Piezo1	Parabacteroides_Gn	0.545222	0.2	0.446617
Lactobacillus_Gp	Candidatus_Saccharimonas_Gp	0.485105	0.2	0.446617
Ctnnb1	Turicibacter_Gp	0.468812	0.2	0.446617
Cldn4	Cldn7	0.435142	0.2	0.446617
Cldn2	Cldn14	0.405437	0.2	0.446617
Lachnospiraceae_NK4A136_group_Gp	Bacteroides_Gn	0.348398	0.2	0.446617
Muribaculaceae_Gn	Tff3	0.302594	0.2	0.446617
Piezo1	Muribaculaceae_Gn	0.242526	0.2	0.446617
Dubosiella_Gp	Cldn15	-0.0730717	0.2	0.446617
Prevotellaceae_UCG.001_Gn	Clca2	-0.226244	0.2	0.446617
Prevotellaceae_NK3B31_group_Gn	Cldn2	-0.320677	0.2	0.446617
Clostridia_UCG.014_Gp	Cldn2	-0.366266	0.2	0.446617
Muribaculaceae_Gn	Cldn14	-0.373434	0.2	0.446617
Prevotellaceae_NK3B31_group_Gn	Tjp1	-0.383507	0.2	0.446617
Alistipes_Gn	Retnlb	-0.389671	0.2	0.446617
Lachnospiraceae_NK4A136_group_Gp	Ctnnb1	-0.420802	0.2	0.446617
Alistipes_Gn	Clca4a	-0.42657	0.2	0.446617
Oscillospiraceae_Unc_Gp	Reg3g	-0.436884	0.2	0.446617
Piezo1	Retnlb	-0.442265	0.2	0.446617
Clostridia_UCG.014_Gp	Cldn14	-0.45424	0.2	0.446617
Lachnospiraceae_NK4A136_group_Gp	Cldn4	-0.474315	0.2	0.446617
Lachnospiraceae_NK4A136_group_Gp	Tjp1	-0.491617	0.2	0.446617
Prevotellaceae_UCG.001_Gn	Clca4a	-0.513799	0.2	0.446617
Prevotellaceae_UCG.001_Gn	Cdh1	-0.534696	0.2	0.446617
Muribaculum_Gn	Tjp1	-0.58867	0.2	0.446617
Prevotellaceae_UCG.001_Gn	Ctnnb1	-0.623088	0.2	0.446617
Lachnospiraceae_NK4A136_group_Gp	Oscillospiraceae_Unc_Gp	0.524173	0.22	0.476934
Tjp3	Muc1	0.474875	0.22	0.476934
Cldn7	Cldn14	0.437916	0.22	0.476934
Retnlb	Turicibacter_Gp	0.41817	0.22	0.476934
Clca4a	Cdh1	0.383877	0.22	0.476934
Muribaculaceae_Gn	Clostridia_UCG.014_Gp	0.327739	0.22	0.476934
Lachnospiraceae_Unc_Gp	Clostridia_UCG.014_Gp	0.313447	0.22	0.476934
Lachnospiraceae_Unc_Gp	Oscillibacter_Gn	0.287712	0.22	0.476934
Lachnospiraceae_Unc_Gp	Helicobacter_Gn	0.266723	0.22	0.476934
Gastranaerophilales_Gn	Muc2	0.228254	0.22	0.476934
Prevotellaceae_NK3B31_group_Gn	Tjp3	-0.215706	0.22	0.476934
Cldn4	Enterobacteriaceae_Unc_Gn	-0.292697	0.22	0.476934
Ctnnb1	Hsp90b1	-0.324231	0.22	0.476934
Tjp1	Hsp90b1	-0.369185	0.22	0.476934
Monoglobus_Gp	Muc3a	-0.369272	0.22	0.476934
Prevotellaceae_UCG.001_Gn	Muc2	-0.370644	0.22	0.476934
Parabacteroides_Gn	Clca4a	-0.398254	0.22	0.476934
Lachnospiraceae_NK4A136_group_Gp	Clca4a	-0.430227	0.22	0.476934
Reg3g	Ocln	-0.447966	0.22	0.476934
Retnlb	Muc2	-0.464391	0.22	0.476934
HMGB1	Tjp3	0.537306	0.24	0.50625
Tjp3	Desulfovibrionaceae_Uncultured_Gn	0.397718	0.24	0.50625
Rikenella_Gn	Enterobacteriaceae_Unc_Gn	0.384362	0.24	0.50625
Piezo1	Muc3	0.34311	0.24	0.50625
Ctnnb1	Clostridia_UCG.014_Gp	0.244094	0.24	0.50625
Cldn4	Rikenella_Gn	0.243686	0.24	0.50625
Rikenella_Gn	Muc3	0.23282	0.24	0.50625
Pparg	Dubosiella_Gp	0.194728	0.24	0.50625
Lachnospiraceae_NK4A136_group_Gp	Clca1	-0.269176	0.24	0.50625
Gastranaerophilales_Gn	Clca1	-0.284505	0.24	0.50625
Rikenellaceae_RC9_gut_group_Gn	Turicibacter_Gp	-0.298653	0.24	0.50625
Helicobacter_Gn	Rikenella_Gn	-0.323428	0.24	0.50625
Akkermansia_Gn	Cldn23	-0.335435	0.24	0.50625
Akkermansia_Gn	Ctnnb1	-0.371983	0.24	0.50625
Mucispirillum_Gn	Muc2	-0.376624	0.24	0.50625
Lachnospiraceae_NK4A136_group_Gp	HMGB1	-0.440745	0.24	0.50625
Monoglobus_Gp	Cldn2	-0.445637	0.24	0.50625
Monoglobus_Gp	Muc3	-0.502441	0.24	0.50625
Rikenellaceae_RC9_gut_group_Gn	Cldn23	-0.512441	0.24	0.50625
Tff3	Muc3a	0.360852	0.26	0.531818
Lachnospiraceae_NK4A136_group_Gp	Desulfovibrionaceae_Uncultured_Gn	0.356749	0.26	0.531818
Lachnospiraceae_NK4A136_group_Gp	Rikenella_Gn	0.349341	0.26	0.531818
Prevotellaceae_UCG.001_Gn	Muc1	0.318329	0.26	0.531818
Gastranaerophilales_Gn	Hsp90b1	0.305538	0.26	0.531818
Lachnospiraceae_Unc_Gp	RF39_Gp	0.30504	0.26	0.531818
Helicobacter_Gn	Rikenellaceae_RC9_gut_group_Gn	0.258107	0.26	0.531818
Lachnospiraceae_NK4A136_group_Gp	Muc1	0.234278	0.26	0.531818
Helicobacter_Gn	Muribaculum_Gn	0.218075	0.26	0.531818
Dubosiella_Gp	Muc2	0.21711	0.26	0.531818
Oscillospiraceae_Unc_Gp	Parasutterella_Gn	0.213537	0.26	0.531818
Cldn23	Monoglobus_Gp	0.163915	0.26	0.531818
Prevotellaceae_UCG.001_Gn	RF39_Gp	-0.162864	0.26	0.531818
HMGB1	Cldn14	-0.263516	0.26	0.531818
Lachnospiraceae_NK4A136_group_Gp	Reg3b	-0.280931	0.26	0.531818
Bacteroides_Gn	Turicibacter_Gp	-0.296949	0.26	0.531818
Candidatus_Saccharimonas_Gp	Cldn7	-0.324766	0.26	0.531818
Candidatus_Saccharimonas_Gp	Ocln	-0.336876	0.26	0.531818
Lachnospiraceae_Unc_Gp	Turicibacter_Gp	-0.356752	0.26	0.531818
Colidextribacter_Gn	Muc3	-0.452684	0.26	0.531818
Prevotellaceae_UCG.001_Gn	Cldn23	-0.534788	0.26	0.531818
Parabacteroides_Gn	HMGB1	-0.585685	0.26	0.531818
Cdh1	Cldn15	0.449236	0.28	0.556627
Bacteroides_Gn	Muribaculum_Gn	0.445405	0.28	0.556627
Ocln	Cldn15	0.384916	0.28	0.556627
Ocln	Muc3a	0.368596	0.28	0.556627
Lactobacillus_Gp	RF39_Gp	0.362421	0.28	0.556627
Oscillibacter_Gn	Muc2	0.346184	0.28	0.556627
Alistipes_Gn	Hsp90b1	0.346001	0.28	0.556627
Turicibacter_Gp	Cdh1	0.314972	0.28	0.556627
Piezo1	Cldn14	0.293454	0.28	0.556627
Turicibacter_Gp	Enterobacteriaceae_Unc_Gn	0.247577	0.28	0.556627
Rikenellaceae_RC9_gut_group_Gn	RF39_Gp	-0.225215	0.28	0.556627
Monoglobus_Gp	Muc2	-0.274467	0.28	0.556627
Clostridia_UCG.014_Gp	Tff3	-0.285628	0.28	0.556627
Muribaculum_Gn	Reg3g	-0.297781	0.28	0.556627
Reg3g	Cdh1	-0.311915	0.28	0.556627
Piezo1	Reg3b	-0.314255	0.28	0.556627
Candidatus_Saccharimonas_Gp	Muc2	-0.349485	0.28	0.556627
Bacteroides_Gn	Clca4a	-0.404182	0.28	0.556627
Reg3g	Tjp3	-0.421431	0.28	0.556627
Bacteroides_Gn	Clca1	-0.432543	0.28	0.556627
Alistipes_Gn	Ctnnb1	-0.534752	0.28	0.556627
Rikenellaceae_RC9_gut_group_Gn	Parabacteroides_Gn	0.693688	0.3	0.576326
Pparg	Cdh1	0.570122	0.3	0.576326
Tjp1	Ocln	0.372029	0.3	0.576326
Akkermansia_Gn	Desulfovibrionaceae_Uncultured_Gn	0.343545	0.3	0.576326
Gastranaerophilales_Gn	Muc3a	0.327093	0.3	0.576326
Cldn23	Ocln	0.31014	0.3	0.576326
Bacteroides_Gn	Hsp90b1	0.302887	0.3	0.576326
Clca4a	Ocln	0.292599	0.3	0.576326
Muc2	Muc3	0.227117	0.3	0.576326
Muribaculaceae_Gn	RF39_Gp	0.199373	0.3	0.576326
Clca2	Monoglobus_Gp	-0.0654622	0.3	0.576326
Oscillibacter_Gn	Turicibacter_Gp	-0.143555	0.3	0.576326
Muribaculum_Gn	RF39_Gp	-0.207575	0.3	0.576326
Muribaculum_Gn	Clostridia_UCG.014_Gp	-0.257682	0.3	0.576326
Parasutterella_Gn	Enterobacteriaceae_Unc_Gn	-0.323137	0.3	0.576326
Reg3g	Cldn2	-0.324324	0.3	0.576326
Piezo1	Clostridia_UCG.014_Gp	-0.329935	0.3	0.576326
Clca4a	Muc3a	-0.349541	0.3	0.576326
Prevotellaceae_UCG.001_Gn	Muc3a	-0.35561	0.3	0.576326
Lachnospiraceae_NK4A136_group_Gp	Clca2	-0.372937	0.3	0.576326
Akkermansia_Gn	Cldn2	-0.410049	0.3	0.576326
Reg3g	Cldn7	-0.429591	0.3	0.576326
Oscillospiraceae_Unc_Gp	Lactobacillus_Gp	-0.471388	0.3	0.576326
Prevotellaceae_UCG.001_Gn	Cldn4	-0.473795	0.3	0.576326
Monoglobus_Gp	Hsp90b1	-0.53583	0.3	0.576326
Prevotellaceae_UCG.001_Gn	HMGB1	-0.575591	0.3	0.576326
Prevotellaceae_UCG.001_Gn	Bacteroides_Gn	0.639992	0.32	0.602281
Colidextribacter_Gn	Clostridia_UCG.014_Gp	0.408378	0.32	0.602281
Alistipes_Gn	Muc3	0.352673	0.32	0.602281
Cdh1	Cldn14	0.340875	0.32	0.602281
Colidextribacter_Gn	Desulfovibrionaceae_Uncultured_Gn	0.310414	0.32	0.602281
Retnlb	Monoglobus_Gp	0.308913	0.32	0.602281
Oscillibacter_Gn	Hsp90b1	0.268221	0.32	0.602281
Colidextribacter_Gn	Oscillibacter_Gn	0.242735	0.32	0.602281
Prevotellaceae_UCG.001_Gn	Desulfovibrionaceae_Uncultured_Gn	0.201919	0.32	0.602281
Clca2	Ocln	0.124805	0.32	0.602281
Akkermansia_Gn	Lactobacillus_Gp	-0.1644	0.32	0.602281
Gastranaerophilales_Gn	Piezo1	-0.191073	0.32	0.602281
Rikenellaceae_RC9_gut_group_Gn	Reg3g	-0.259242	0.32	0.602281
Lachnospiraceae_NK4A136_group_Gp	Pparg	-0.410019	0.32	0.602281
Prevotellaceae_UCG.001_Gn	Tjp3	-0.46	0.32	0.602281
Muribaculum_Gn	Ctnnb1	-0.465871	0.32	0.602281
Pparg	Cldn7	0.513759	0.34	0.617237
Piezo1	Cldn15	0.438495	0.34	0.617237
Cldn2	Muc2	0.415575	0.34	0.617237
Colidextribacter_Gn	Candidatus_Saccharimonas_Gp	0.356508	0.34	0.617237
Prevotellaceae_NK3B31_group_Gn	Desulfovibrionaceae_Uncultured_Gn	0.305347	0.34	0.617237
Parasutterella_Gn	Mucispirillum_Gn	0.264136	0.34	0.617237
Oscillibacter_Gn	Muc3	0.254691	0.34	0.617237
Enterobacteriaceae_Unc_Gn	Muc3a	0.249365	0.34	0.617237
Akkermansia_Gn	Enterobacteriaceae_Unc_Gn	0.238547	0.34	0.617237
Colidextribacter_Gn	Helicobacter_Gn	0.23558	0.34	0.617237
Muribaculaceae_Gn	Reg3g	0.233319	0.34	0.617237
Pparg	Mucispirillum_Gn	0.230536	0.34	0.617237
Tjp1	Lactobacillus_Gp	0.228527	0.34	0.617237
Rikenellaceae_RC9_gut_group_Gn	Muc1	0.214927	0.34	0.617237
Rikenella_Gn	Cldn14	0.188384	0.34	0.617237
Alistipes_Gn	Gastranaerophilales_Gn	0.165516	0.34	0.617237
Lachnospiraceae_NK4A136_group_Gp	Candidatus_Saccharimonas_Gp	0.158567	0.34	0.617237
Oscillospiraceae_Unc_Gp	Muribaculum_Gn	0.146089	0.34	0.617237
Parabacteroides_Gn	RF39_Gp	-0.173867	0.34	0.617237
Lachnospiraceae_NK4A136_group_Gp	Mucispirillum_Gn	-0.183099	0.34	0.617237
Prevotellaceae_UCG.001_Gn	Monoglobus_Gp	-0.196445	0.34	0.617237
Mucispirillum_Gn	Dubosiella_Gp	-0.218434	0.34	0.617237
Prevotellaceae_NK3B31_group_Gn	Pparg	-0.254051	0.34	0.617237
Lachnospiraceae_Unc_Gp	Hsp90b1	-0.254361	0.34	0.617237
Clca2	Muc3a	-0.293796	0.34	0.617237
Helicobacter_Gn	Clca1	-0.319957	0.34	0.617237
Mucispirillum_Gn	Enterobacteriaceae_Unc_Gn	-0.365675	0.34	0.617237
Parabacteroides_Gn	Ocln	-0.371208	0.34	0.617237
Muribaculum_Gn	Pparg	-0.502319	0.34	0.617237
Prevotellaceae_UCG.001_Gn	Akkermansia_Gn	0.330755	0.36	0.64024
Helicobacter_Gn	Parabacteroides_Gn	0.328807	0.36	0.64024
Alistipes_Gn	Parasutterella_Gn	0.320163	0.36	0.64024
Clca2	RF39_Gp	0.17781	0.36	0.64024
Lactobacillus_Gp	Rikenella_Gn	-0.207801	0.36	0.64024
Candidatus_Saccharimonas_Gp	Cldn2	-0.221064	0.36	0.64024
Prevotellaceae_NK3B31_group_Gn	Cldn23	-0.230376	0.36	0.64024
Prevotellaceae_NK3B31_group_Gn	Muribaculaceae_Gn	-0.276577	0.36	0.64024
Parasutterella_Gn	Hsp90b1	-0.280687	0.36	0.64024
Clca4a	Enterobacteriaceae_Unc_Gn	-0.303004	0.36	0.64024
Piezo1	Pparg	-0.32806	0.36	0.64024
Akkermansia_Gn	Cldn7	-0.32898	0.36	0.64024
Retnlb	Tjp3	-0.331395	0.36	0.64024
Lachnospiraceae_Unc_Gp	Rikenella_Gn	-0.338907	0.36	0.64024
Rikenellaceae_RC9_gut_group_Gn	Tjp1	-0.440853	0.36	0.64024
Alistipes_Gn	Cldn23	-0.45035	0.36	0.64024
Rikenellaceae_RC9_gut_group_Gn	Tjp3	-0.45359	0.36	0.64024
Cldn7	Muc2	0.405146	0.38	0.65464
Colidextribacter_Gn	RF39_Gp	0.395358	0.38	0.65464
HMGB1	Rikenella_Gn	0.335679	0.38	0.65464
Oscillibacter_Gn	Muc3a	0.31401	0.38	0.65464
Lachnospiraceae_Unc_Gp	Cldn14	0.314002	0.38	0.65464
Cldn23	Turicibacter_Gp	0.308076	0.38	0.65464
Lachnospiraceae_Unc_Gp	Muc1	0.276249	0.38	0.65464
Bacteroides_Gn	Cldn15	0.273976	0.38	0.65464
Turicibacter_Gp	Tjp3	0.250656	0.38	0.65464
Oscillibacter_Gn	Muribaculum_Gn	0.213589	0.38	0.65464
Rikenella_Gn	Muc2	0.176257	0.38	0.65464
Bacteroides_Gn	Monoglobus_Gp	0.152877	0.38	0.65464
Pparg	RF39_Gp	0.0994918	0.38	0.65464
Mucispirillum_Gn	Cldn2	-0.121617	0.38	0.65464
Rikenellaceae_RC9_gut_group_Gn	Clostridia_UCG.014_Gp	-0.175055	0.38	0.65464
Colidextribacter_Gn	Turicibacter_Gp	-0.191107	0.38	0.65464
Clostridia_UCG.014_Gp	Turicibacter_Gp	-0.218572	0.38	0.65464
Lachnospiraceae_NK4A136_group_Gp	Reg3g	-0.226558	0.38	0.65464
Colidextribacter_Gn	Rikenella_Gn	-0.242784	0.38	0.65464
Muribaculaceae_Gn	Hsp90b1	-0.249676	0.38	0.65464
Lachnospiraceae_NK4A136_group_Gp	Tff3	-0.25503	0.38	0.65464
RF39_Gp	Muc2	-0.256708	0.38	0.65464
Colidextribacter_Gn	Rikenellaceae_RC9_gut_group_Gn	-0.265244	0.38	0.65464
Lachnospiraceae_Unc_Gp	Rikenellaceae_RC9_gut_group_Gn	-0.32114	0.38	0.65464
Muribaculum_Gn	Cdh1	-0.400701	0.38	0.65464
Parabacteroides_Gn	Tff3	-0.495798	0.38	0.65464
Alistipes_Gn	Pparg	-0.555139	0.38	0.65464
Reg3g	Monoglobus_Gp	0.493227	0.4	0.668919
Ctnnb1	Cdh1	0.473665	0.4	0.668919
Helicobacter_Gn	Prevotellaceae_UCG.001_Gn	0.270459	0.4	0.668919
Pparg	Lactobacillus_Gp	0.264037	0.4	0.668919
Reg3b	Tff3	0.24233	0.4	0.668919
Candidatus_Saccharimonas_Gp	Turicibacter_Gp	0.238121	0.4	0.668919
Oscillospiraceae_Unc_Gp	Enterobacteriaceae_Unc_Gn	0.237147	0.4	0.668919
Muribaculaceae_Gn	Ocln	0.217318	0.4	0.668919
Bacteroides_Gn	Rikenella_Gn	0.193463	0.4	0.668919
Candidatus_Saccharimonas_Gp	Enterobacteriaceae_Unc_Gn	0.191347	0.4	0.668919
Prevotellaceae_UCG.001_Gn	Hsp90b1	0.135526	0.4	0.668919
Tjp1	Dubosiella_Gp	0.130023	0.4	0.668919
Dubosiella_Gp	Tjp3	0.10024	0.4	0.668919
Parabacteroides_Gn	Hsp90b1	0.0934354	0.4	0.668919
Tjp1	Enterobacteriaceae_Unc_Gn	-0.1352	0.4	0.668919
Cldn4	Monoglobus_Gp	-0.141658	0.4	0.668919
Piezo1	Clca4a	-0.160977	0.4	0.668919
Lachnospiraceae_Unc_Gp	Cldn15	-0.184789	0.4	0.668919
Clca1	Monoglobus_Gp	-0.19917	0.4	0.668919
Prevotellaceae_NK3B31_group_Gn	Monoglobus_Gp	-0.208275	0.4	0.668919
Reg3g	Tff3	-0.23575	0.4	0.668919
Prevotellaceae_NK3B31_group_Gn	Clca1	-0.247021	0.4	0.668919
Oscillospiraceae_Unc_Gp	RF39_Gp	-0.252821	0.4	0.668919
Parasutterella_Gn	Muc1	-0.265486	0.4	0.668919
Akkermansia_Gn	Ocln	-0.290494	0.4	0.668919
Rikenellaceae_RC9_gut_group_Gn	Cldn2	-0.516891	0.4	0.668919
Pparg	Tjp3	0.425952	0.42	0.683882
Alistipes_Gn	Oscillospiraceae_Unc_Gp	0.328664	0.42	0.683882
Pparg	Turicibacter_Gp	0.304026	0.42	0.683882
Helicobacter_Gn	Bacteroides_Gn	0.299109	0.42	0.683882
Cldn7	Muc1	0.27763	0.42	0.683882
Clca2	Rikenella_Gn	0.275429	0.42	0.683882
Candidatus_Saccharimonas_Gp	Rikenella_Gn	0.251993	0.42	0.683882
Oscillibacter_Gn	Rikenellaceae_RC9_gut_group_Gn	0.23753	0.42	0.683882
Bacteroides_Gn	Muc3	0.226978	0.42	0.683882
Prevotellaceae_NK3B31_group_Gn	Muribaculum_Gn	0.213626	0.42	0.683882
Muribaculum_Gn	Cldn14	0.208357	0.42	0.683882
Clca4a	Rikenella_Gn	0.201992	0.42	0.683882
Ctnnb1	Rikenella_Gn	0.19641	0.42	0.683882
HMGB1	Reg3g	0.195399	0.42	0.683882
Muribaculum_Gn	Desulfovibrionaceae_Uncultured_Gn	0.190258	0.42	0.683882
HMGB1	Lactobacillus_Gp	0.184202	0.42	0.683882
Piezo1	Rikenella_Gn	0.154977	0.42	0.683882
Prevotellaceae_UCG.001_Gn	Enterobacteriaceae_Unc_Gn	-0.0849888	0.42	0.683882
Parasutterella_Gn	Clca2	-0.104696	0.42	0.683882
Lachnospiraceae_NK4A136_group_Gp	Ocln	-0.216193	0.42	0.683882
Turicibacter_Gp	Hsp90b1	-0.225406	0.42	0.683882
Reg3b	Muc2	-0.22815	0.42	0.683882
Prevotellaceae_NK3B31_group_Gn	Tff3	-0.271677	0.42	0.683882
Prevotellaceae_NK3B31_group_Gn	Retnlb	-0.324123	0.42	0.683882
Piezo1	Muc1	0.330776	0.44	0.693631
Oscillibacter_Gn	Piezo1	0.290079	0.44	0.693631
Lachnospiraceae_Unc_Gp	Prevotellaceae_NK3B31_group_Gn	0.276046	0.44	0.693631
Reg3b	Monoglobus_Gp	0.265375	0.44	0.693631
Ocln	Cldn14	0.262606	0.44	0.693631
Cdh1	Muc1	0.200884	0.44	0.693631
Muribaculaceae_Gn	Mucispirillum_Gn	0.194111	0.44	0.693631
Muribaculaceae_Gn	Turicibacter_Gp	0.178196	0.44	0.693631
Colidextribacter_Gn	Bacteroides_Gn	0.175165	0.44	0.693631
Cldn2	Desulfovibrionaceae_Uncultured_Gn	0.156141	0.44	0.693631
Rikenellaceae_RC9_gut_group_Gn	Mucispirillum_Gn	0.134566	0.44	0.693631
Clostridia_UCG.014_Gp	Enterobacteriaceae_Unc_Gn	0.129141	0.44	0.693631
Dubosiella_Gp	Muc3a	0.120467	0.44	0.693631
HMGB1	Hsp90b1	0.0848344	0.44	0.693631
Ctnnb1	Dubosiella_Gp	0.00852679	0.44	0.693631
Cldn23	Muc3	-0.110913	0.44	0.693631
Clca2	Muc2	-0.137339	0.44	0.693631
Gastranaerophilales_Gn	Parabacteroides_Gn	-0.144878	0.44	0.693631
Gastranaerophilales_Gn	Tff3	-0.155825	0.44	0.693631
Helicobacter_Gn	Mucispirillum_Gn	-0.169319	0.44	0.693631
Candidatus_Saccharimonas_Gp	Cdh1	-0.20331	0.44	0.693631
Helicobacter_Gn	Monoglobus_Gp	-0.207343	0.44	0.693631
Parasutterella_Gn	Cldn14	-0.216264	0.44	0.693631
Alistipes_Gn	RF39_Gp	-0.245328	0.44	0.693631
Mucispirillum_Gn	Muc3	-0.253129	0.44	0.693631
Lachnospiraceae_NK4A136_group_Gp	Cdh1	-0.256291	0.44	0.693631
Parasutterella_Gn	Cldn4	-0.263115	0.44	0.693631
Clca4a	Muc2	-0.30436	0.44	0.693631
Turicibacter_Gp	Muc1	-0.308643	0.44	0.693631
Parabacteroides_Gn	Cldn4	-0.393435	0.44	0.693631
Pparg	Cldn2	0.50462	0.46	0.712304
Akkermansia_Gn	Dubosiella_Gp	0.294544	0.46	0.712304
Clca1	Tjp3	0.268645	0.46	0.712304
RF39_Gp	Turicibacter_Gp	0.203528	0.46	0.712304
Rikenella_Gn	Cldn15	0.172657	0.46	0.712304
Clca1	Reg3g	0.146672	0.46	0.712304
Gastranaerophilales_Gn	Parasutterella_Gn	0.126341	0.46	0.712304
Alistipes_Gn	Muribaculaceae_Gn	0.113465	0.46	0.712304
Reg3g	Muc2	-0.0805849	0.46	0.712304
HMGB1	RF39_Gp	-0.0847867	0.46	0.712304
Parasutterella_Gn	Dubosiella_Gp	-0.13758	0.46	0.712304
Dubosiella_Gp	Hsp90b1	-0.162921	0.46	0.712304
HMGB1	Cldn15	-0.171247	0.46	0.712304
Colidextribacter_Gn	Piezo1	-0.192625	0.46	0.712304
Lachnospiraceae_NK4A136_group_Gp	Retnlb	-0.210779	0.46	0.712304
Lachnospiraceae_Unc_Gp	Reg3b	-0.221951	0.46	0.712304
Monoglobus_Gp	Muc1	-0.266926	0.46	0.712304
Piezo1	Desulfovibrionaceae_Uncultured_Gn	0.200029	0.48	0.731828
Dubosiella_Gp	Enterobacteriaceae_Unc_Gn	0.18772	0.48	0.731828
Alistipes_Gn	Rikenella_Gn	0.175759	0.48	0.731828
Piezo1	Clca2	0.0927255	0.48	0.731828
Enterobacteriaceae_Unc_Gn	Cldn2	-0.146392	0.48	0.731828
Parasutterella_Gn	Cldn7	-0.201155	0.48	0.731828
Cldn4	Hsp90b1	-0.213218	0.48	0.731828
Oscillibacter_Gn	Lactobacillus_Gp	-0.228907	0.48	0.731828
Akkermansia_Gn	Mucispirillum_Gn	-0.229139	0.48	0.731828
Colidextribacter_Gn	Cldn15	-0.234877	0.48	0.731828
Akkermansia_Gn	Candidatus_Saccharimonas_Gp	-0.250182	0.48	0.731828
Rikenellaceae_RC9_gut_group_Gn	Retnlb	-0.252797	0.48	0.731828
Clca2	Hsp90b1	-0.265332	0.48	0.731828
Prevotellaceae_UCG.001_Gn	Reg3b	-0.298491	0.48	0.731828
Bacteroides_Gn	HMGB1	-0.457181	0.48	0.731828
Cldn4	Cldn2	0.344197	0.5	0.747734
Cdh1	Muc2	0.338233	0.5	0.747734
Lachnospiraceae_Unc_Gp	Akkermansia_Gn	0.311209	0.5	0.747734
Parasutterella_Gn	Clca1	0.287498	0.5	0.747734
Clca4a	Cldn2	0.229013	0.5	0.747734
HMGB1	Candidatus_Saccharimonas_Gp	0.220416	0.5	0.747734
Lachnospiraceae_NK4A136_group_Gp	Enterobacteriaceae_Unc_Gn	0.213151	0.5	0.747734
Cldn2	Muc1	0.198096	0.5	0.747734
Tjp1	Rikenella_Gn	0.184652	0.5	0.747734
Parasutterella_Gn	Muribaculaceae_Gn	0.1581	0.5	0.747734
Bacteroides_Gn	Muribaculaceae_Gn	0.101473	0.5	0.747734
Dubosiella_Gp	Muc1	-0.0269673	0.5	0.747734
Muribaculum_Gn	Muc3a	-0.15336	0.5	0.747734
Prevotellaceae_NK3B31_group_Gn	Reg3b	-0.229297	0.5	0.747734
Pparg	Enterobacteriaceae_Unc_Gn	-0.24615	0.5	0.747734
Akkermansia_Gn	Tjp1	-0.304673	0.5	0.747734
Oscillospiraceae_Unc_Gp	Clostridia_UCG.014_Gp	-0.358253	0.5	0.747734
Clca1	Muc2	-0.362888	0.5	0.747734
Prevotellaceae_UCG.001_Gn	Cldn2	-0.478017	0.5	0.747734
Rikenellaceae_RC9_gut_group_Gn	Bacteroides_Gn	0.525763	0.52	0.764554
Muribaculaceae_Gn	Lactobacillus_Gp	0.245223	0.52	0.764554
Muribaculum_Gn	Muc1	0.203562	0.52	0.764554
Cldn7	Desulfovibrionaceae_Uncultured_Gn	0.192984	0.52	0.764554
Parabacteroides_Gn	Rikenella_Gn	0.12342	0.52	0.764554
Pparg	Clostridia_UCG.014_Gp	0.0937325	0.52	0.764554
Muribaculaceae_Gn	Monoglobus_Gp	0.088511	0.52	0.764554
Clca2	Dubosiella_Gp	0.0189312	0.52	0.764554
Prevotellaceae_NK3B31_group_Gn	Muc2	-0.0801661	0.52	0.764554
Clca4a	Muc3	-0.138918	0.52	0.764554
Prevotellaceae_NK3B31_group_Gn	Cldn7	-0.149109	0.52	0.764554
Mucispirillum_Gn	Cldn7	-0.166288	0.52	0.764554
Prevotellaceae_UCG.001_Gn	Muribaculaceae_Gn	-0.181526	0.52	0.764554
Akkermansia_Gn	Turicibacter_Gp	-0.284746	0.52	0.764554
Rikenellaceae_RC9_gut_group_Gn	Cdh1	-0.389538	0.52	0.764554
Parabacteroides_Gn	Cldn7	-0.468693	0.52	0.764554
Rikenellaceae_RC9_gut_group_Gn	Pparg	-0.484453	0.52	0.764554
Ctnnb1	Cldn2	0.376091	0.54	0.772543
Ctnnb1	Cldn7	0.363125	0.54	0.772543
Parasutterella_Gn	Clostridia_UCG.014_Gp	0.323315	0.54	0.772543
Alistipes_Gn	Piezo1	0.308283	0.54	0.772543
Rikenella_Gn	Tff3	0.276942	0.54	0.772543
Akkermansia_Gn	Muc1	0.257373	0.54	0.772543
Lachnospiraceae_NK4A136_group_Gp	Gastranaerophilales_Gn	0.248626	0.54	0.772543
Gastranaerophilales_Gn	Akkermansia_Gn	0.186769	0.54	0.772543
Cldn23	Rikenella_Gn	0.181463	0.54	0.772543
Turicibacter_Gp	Muc3a	0.171562	0.54	0.772543
Parabacteroides_Gn	Enterobacteriaceae_Unc_Gn	0.142937	0.54	0.772543
Colidextribacter_Gn	Muc1	0.128497	0.54	0.772543
Pparg	Rikenella_Gn	0.123425	0.54	0.772543
Clca4a	Dubosiella_Gp	0.0299723	0.54	0.772543
Pparg	Monoglobus_Gp	-0.0163162	0.54	0.772543
Tjp1	Muc3	-0.0826069	0.54	0.772543
Gastranaerophilales_Gn	Dubosiella_Gp	-0.0854761	0.54	0.772543
Akkermansia_Gn	Muribaculaceae_Gn	-0.144093	0.54	0.772543
Monoglobus_Gp	Desulfovibrionaceae_Uncultured_Gn	-0.169769	0.54	0.772543
Akkermansia_Gn	Tjp3	-0.172039	0.54	0.772543
Lactobacillus_Gp	Dubosiella_Gp	-0.188807	0.54	0.772543
Piezo1	Ctnnb1	-0.19709	0.54	0.772543
Lachnospiraceae_Unc_Gp	Retnlb	-0.215485	0.54	0.772543
Piezo1	Monoglobus_Gp	-0.22332	0.54	0.772543
Ctnnb1	Muc2	-0.226244	0.54	0.772543
Bacteroides_Gn	RF39_Gp	-0.249609	0.54	0.772543
Rikenellaceae_RC9_gut_group_Gn	Cldn7	-0.328443	0.54	0.772543
Rikenellaceae_RC9_gut_group_Gn	Ctnnb1	-0.341606	0.54	0.772543
Cldn4	Tjp3	0.283408	0.56	0.7875
Prevotellaceae_NK3B31_group_Gn	Muc1	0.270629	0.56	0.7875
Tff3	Cldn15	0.259387	0.56	0.7875
Lactobacillus_Gp	Monoglobus_Gp	0.234011	0.56	0.7875
Clca2	Cldn2	0.0910391	0.56	0.7875
Bacteroides_Gn	Clca2	-0.0381882	0.56	0.7875
Enterobacteriaceae_Unc_Gn	Hsp90b1	-0.0393864	0.56	0.7875
Prevotellaceae_NK3B31_group_Gn	Muc3a	-0.112302	0.56	0.7875
Oscillibacter_Gn	Enterobacteriaceae_Unc_Gn	-0.128676	0.56	0.7875
Gastranaerophilales_Gn	Cdh1	-0.130323	0.56	0.7875
Lachnospiraceae_NK4A136_group_Gp	Cldn7	-0.154199	0.56	0.7875
Clca1	Muc3a	-0.167875	0.56	0.7875
Candidatus_Saccharimonas_Gp	Tff3	-0.174133	0.56	0.7875
Piezo1	Dubosiella_Gp	-0.183178	0.56	0.7875
Colidextribacter_Gn	Muc3a	-0.192564	0.56	0.7875
Rikenellaceae_RC9_gut_group_Gn	Reg3b	-0.256046	0.56	0.7875
Muribaculum_Gn	Clca1	-0.270966	0.56	0.7875
Parabacteroides_Gn	Cldn2	-0.523495	0.56	0.7875
Alistipes_Gn	Parabacteroides_Gn	0.546498	0.58	0.7975
Cldn23	Cldn2	0.340373	0.58	0.7975
Clca1	Candidatus_Saccharimonas_Gp	0.247663	0.58	0.7975
Parasutterella_Gn	Reg3b	0.214836	0.58	0.7975
HMGB1	Mucispirillum_Gn	0.196728	0.58	0.7975
Muribaculaceae_Gn	Cdh1	0.187006	0.58	0.7975
Lachnospiraceae_Unc_Gp	Candidatus_Saccharimonas_Gp	0.162843	0.58	0.7975
Lactobacillus_Gp	Tff3	0.126507	0.58	0.7975
HMGB1	Dubosiella_Gp	0.0730745	0.58	0.7975
Monoglobus_Gp	Rikenella_Gn	0.0716481	0.58	0.7975
Lachnospiraceae_Unc_Gp	Dubosiella_Gp	-0.0639032	0.58	0.7975
Alistipes_Gn	Enterobacteriaceae_Unc_Gn	-0.0718941	0.58	0.7975
HMGB1	Clostridia_UCG.014_Gp	-0.0784099	0.58	0.7975
Alistipes_Gn	Candidatus_Saccharimonas_Gp	-0.0903446	0.58	0.7975
Lachnospiraceae_Unc_Gp	Parabacteroides_Gn	-0.109889	0.58	0.7975
Clca2	Muc3	-0.117299	0.58	0.7975
Parasutterella_Gn	Desulfovibrionaceae_Uncultured_Gn	-0.140863	0.58	0.7975
Reg3b	Tjp3	-0.142485	0.58	0.7975
Retnlb	Cldn7	-0.189912	0.58	0.7975
Piezo1	Cldn23	-0.2144	0.58	0.7975
Lachnospiraceae_NK4A136_group_Gp	Muc2	-0.222685	0.58	0.7975
Muribaculum_Gn	HMGB1	-0.37532	0.58	0.7975
Prevotellaceae_UCG.001_Gn	Clca1	-0.377469	0.58	0.7975
Piezo1	Lactobacillus_Gp	-0.3959	0.58	0.7975
Prevotellaceae_NK3B31_group_Gn	Cldn14	0.224514	0.6	0.810737
Helicobacter_Gn	Muc3	0.199621	0.6	0.810737
Alistipes_Gn	Lachnospiraceae_Unc_Gp	0.180224	0.6	0.810737
Rikenellaceae_RC9_gut_group_Gn	Muribaculum_Gn	0.178757	0.6	0.810737
Piezo1	Parasutterella_Gn	0.171929	0.6	0.810737
Alistipes_Gn	Helicobacter_Gn	0.152917	0.6	0.810737
Ocln	Muc1	0.13551	0.6	0.810737
Parabacteroides_Gn	Muribaculaceae_Gn	0.100672	0.6	0.810737
Reg3b	Enterobacteriaceae_Unc_Gn	0.0940614	0.6	0.810737
Cldn4	RF39_Gp	0.0576958	0.6	0.810737
Cldn4	Dubosiella_Gp	0.0287183	0.6	0.810737
Parabacteroides_Gn	Monoglobus_Gp	-0.0866534	0.6	0.810737
Helicobacter_Gn	Clca2	-0.126574	0.6	0.810737
Cldn4	Cldn15	-0.138705	0.6	0.810737
Parabacteroides_Gn	Candidatus_Saccharimonas_Gp	-0.211121	0.6	0.810737
Piezo1	Clca1	-0.211751	0.6	0.810737
Prevotellaceae_UCG.001_Gn	Tff3	-0.351848	0.6	0.810737
Oscillospiraceae_Unc_Gp	Muc3	-0.392695	0.6	0.810737
Oscillospiraceae_Unc_Gp	Muc2	-0.558461	0.6	0.810737
Tjp1	Cdh1	0.440282	0.62	0.822054
Cldn23	Cldn7	0.333914	0.62	0.822054
Rikenellaceae_RC9_gut_group_Gn	Oscillospiraceae_Unc_Gp	0.299689	0.62	0.822054
Parabacteroides_Gn	Prevotellaceae_NK3B31_group_Gn	0.225413	0.62	0.822054
Helicobacter_Gn	Hsp90b1	0.183671	0.62	0.822054
Piezo1	Ocln	0.152949	0.62	0.822054
Lachnospiraceae_NK4A136_group_Gp	Piezo1	0.148079	0.62	0.822054
Prevotellaceae_UCG.001_Gn	Cldn15	0.131446	0.62	0.822054
Muribaculaceae_Gn	Cldn7	0.108984	0.62	0.822054
Clca2	Cldn7	0.0755981	0.62	0.822054
Retnlb	Dubosiella_Gp	0.0333083	0.62	0.822054
Colidextribacter_Gn	Dubosiella_Gp	-0.11467	0.62	0.822054
Muribaculum_Gn	Turicibacter_Gp	-0.122777	0.62	0.822054
Colidextribacter_Gn	Reg3b	-0.145057	0.62	0.822054
Helicobacter_Gn	Tff3	-0.183895	0.62	0.822054
Cldn23	Muc3a	-0.190698	0.62	0.822054
Alistipes_Gn	Mucispirillum_Gn	-0.19593	0.62	0.822054
Alistipes_Gn	Muc3a	-0.196672	0.62	0.822054
Lachnospiraceae_NK4A136_group_Gp	Rikenellaceae_RC9_gut_group_Gn	-0.242474	0.62	0.822054
Bacteroides_Gn	Cldn4	-0.332379	0.62	0.822054
Alistipes_Gn	HMGB1	-0.442271	0.62	0.822054
Prevotellaceae_UCG.001_Gn	Parabacteroides_Gn	0.606548	0.64	0.834416
Tjp1	Cldn7	0.37026	0.64	0.834416
Alistipes_Gn	Rikenellaceae_RC9_gut_group_Gn	0.370019	0.64	0.834416
Bacteroides_Gn	Oscillospiraceae_Unc_Gp	0.342123	0.64	0.834416
Clca1	Clostridia_UCG.014_Gp	0.187701	0.64	0.834416
Oscillibacter_Gn	Bacteroides_Gn	0.154336	0.64	0.834416
Parabacteroides_Gn	Cldn15	0.124958	0.64	0.834416
Mucispirillum_Gn	Monoglobus_Gp	0.11895	0.64	0.834416
Rikenella_Gn	Muc1	0.0745953	0.64	0.834416
Colidextribacter_Gn	Muc2	-0.110676	0.64	0.834416
Prevotellaceae_NK3B31_group_Gn	Lactobacillus_Gp	-0.129025	0.64	0.834416
Tff3	Desulfovibrionaceae_Uncultured_Gn	-0.145758	0.64	0.834416
Helicobacter_Gn	Cldn7	-0.187846	0.64	0.834416
Akkermansia_Gn	Retnlb	-0.209284	0.64	0.834416
Ctnnb1	Muc3a	-0.225219	0.64	0.834416
Bacteroides_Gn	Tff3	-0.30408	0.64	0.834416
Oscillospiraceae_Unc_Gp	Dubosiella_Gp	-0.371813	0.64	0.834416
Rikenellaceae_RC9_gut_group_Gn	HMGB1	-0.381366	0.64	0.834416
Parabacteroides_Gn	Cdh1	-0.43356	0.64	0.834416
Parabacteroides_Gn	Oscillospiraceae_Unc_Gp	0.417677	0.66	0.846373
Cldn23	Cdh1	0.290748	0.66	0.846373
Parasutterella_Gn	Retnlb	0.133483	0.66	0.846373
Enterobacteriaceae_Unc_Gn	Muc1	0.101739	0.66	0.846373
Oscillibacter_Gn	Akkermansia_Gn	0.099707	0.66	0.846373
Cldn4	Muc3	0.0680058	0.66	0.846373
Prevotellaceae_UCG.001_Gn	Muc3	0.0370923	0.66	0.846373
Tjp1	Monoglobus_Gp	0.0298911	0.66	0.846373
Prevotellaceae_NK3B31_group_Gn	Ocln	-0.0686638	0.66	0.846373
Gastranaerophilales_Gn	Clostridia_UCG.014_Gp	-0.101694	0.66	0.846373
Lachnospiraceae_Unc_Gp	Muc2	-0.112608	0.66	0.846373
Bacteroides_Gn	Candidatus_Saccharimonas_Gp	-0.114786	0.66	0.846373
Oscillibacter_Gn	Tff3	-0.149098	0.66	0.846373
Lachnospiraceae_NK4A136_group_Gp	Tjp3	-0.189319	0.66	0.846373
Akkermansia_Gn	Muc3	-0.203195	0.66	0.846373
Muribaculum_Gn	Cldn2	-0.215796	0.66	0.846373
Monoglobus_Gp	Cldn14	-0.247481	0.66	0.846373
Muribaculum_Gn	Cldn23	-0.286641	0.66	0.846373
Parabacteroides_Gn	Muc2	-0.290734	0.66	0.846373
Parabacteroides_Gn	Muribaculum_Gn	0.383271	0.68	0.864555
Rikenellaceae_RC9_gut_group_Gn	Cldn14	0.122259	0.68	0.864555
Alistipes_Gn	Oscillibacter_Gn	0.0711977	0.68	0.864555
Parabacteroides_Gn	Muc3	-0.00621202	0.68	0.864555
Akkermansia_Gn	Cldn15	-0.0501041	0.68	0.864555
Turicibacter_Gp	Ocln	-0.0616201	0.68	0.864555
Akkermansia_Gn	Clostridia_UCG.014_Gp	-0.0695561	0.68	0.864555
Akkermansia_Gn	Monoglobus_Gp	-0.134503	0.68	0.864555
Akkermansia_Gn	Reg3b	-0.180188	0.68	0.864555
Piezo1	Tjp1	-0.182141	0.68	0.864555
Helicobacter_Gn	Piezo1	0.170181	0.7	0.879442
Turicibacter_Gp	Cldn2	0.163535	0.7	0.879442
Alistipes_Gn	Colidextribacter_Gn	0.139761	0.7	0.879442
Cdh1	Desulfovibrionaceae_Uncultured_Gn	0.112463	0.7	0.879442
Rikenellaceae_RC9_gut_group_Gn	Muribaculaceae_Gn	0.0849629	0.7	0.879442
Piezo1	Prevotellaceae_NK3B31_group_Gn	0.050617	0.7	0.879442
Gastranaerophilales_Gn	Muribaculum_Gn	0.0180677	0.7	0.879442
Oscillibacter_Gn	Ocln	0.016035	0.7	0.879442
Colidextribacter_Gn	Parabacteroides_Gn	-0.0198554	0.7	0.879442
Akkermansia_Gn	Muc3a	-0.0681103	0.7	0.879442
Parasutterella_Gn	Tjp1	-0.107247	0.7	0.879442
Lachnospiraceae_NK4A136_group_Gp	Cldn23	-0.113919	0.7	0.879442
Bacteroides_Gn	Muc2	-0.220862	0.7	0.879442
Muribaculaceae_Gn	Dubosiella_Gp	-0.226961	0.7	0.879442
Alistipes_Gn	Prevotellaceae_NK3B31_group_Gn	0.179587	0.72	0.891743
Lachnospiraceae_NK4A136_group_Gp	Parabacteroides_Gn	0.165855	0.72	0.891743
Piezo1	Cldn4	0.148762	0.72	0.891743
Helicobacter_Gn	Muc3a	0.130341	0.72	0.891743
Colidextribacter_Gn	Cldn14	0.120763	0.72	0.891743
Rikenella_Gn	Ocln	0.107736	0.72	0.891743
Helicobacter_Gn	Prevotellaceae_NK3B31_group_Gn	0.0859288	0.72	0.891743
Prevotellaceae_NK3B31_group_Gn	Mucispirillum_Gn	0.047925	0.72	0.891743
Cldn4	Clostridia_UCG.014_Gp	0.0292226	0.72	0.891743
Lachnospiraceae_Unc_Gp	Bacteroides_Gn	0.0199594	0.72	0.891743
Lachnospiraceae_NK4A136_group_Gp	RF39_Gp	0.00936797	0.72	0.891743
Parasutterella_Gn	HMGB1	-0.112546	0.72	0.891743
Helicobacter_Gn	Cldn2	-0.141751	0.72	0.891743
Cldn23	Muc2	-0.170632	0.72	0.891743
Bacteroides_Gn	Cdh1	-0.251658	0.72	0.891743
Bacteroides_Gn	Cldn2	-0.321279	0.72	0.891743
Oscillospiraceae_Unc_Gp	Hsp90b1	-0.36025	0.72	0.891743
Tjp1	Tjp3	0.254275	0.74	0.89633
Colidextribacter_Gn	Reg3g	0.251876	0.74	0.89633
Ctnnb1	Tjp3	0.190718	0.74	0.89633
Lachnospiraceae_NK4A136_group_Gp	Prevotellaceae_UCG.001_Gn	0.172748	0.74	0.89633
Retnlb	Tff3	0.145386	0.74	0.89633
Lachnospiraceae_NK4A136_group_Gp	Muc3	0.133672	0.74	0.89633
Clca2	Clostridia_UCG.014_Gp	0.115628	0.74	0.89633
Enterobacteriaceae_Unc_Gn	Desulfovibrionaceae_Uncultured_Gn	0.0941962	0.74	0.89633
Clca1	Turicibacter_Gp	0.0892965	0.74	0.89633
Pparg	Muc3a	0.0579737	0.74	0.89633
HMGB1	Muc2	-0.03045	0.74	0.89633
Ctnnb1	Muc3	-0.0445581	0.74	0.89633
Turicibacter_Gp	Cldn15	-0.0806077	0.74	0.89633
Oscillibacter_Gn	Mucispirillum_Gn	-0.09136	0.74	0.89633
Colidextribacter_Gn	Retnlb	-0.10201	0.74	0.89633
Cldn23	Dubosiella_Gp	-0.109399	0.74	0.89633
Candidatus_Saccharimonas_Gp	Dubosiella_Gp	-0.111577	0.74	0.89633
Pparg	Hsp90b1	-0.11455	0.74	0.89633
Rikenellaceae_RC9_gut_group_Gn	Dubosiella_Gp	-0.125909	0.74	0.89633
Dubosiella_Gp	Rikenella_Gn	-0.1279	0.74	0.89633
Piezo1	Cldn2	-0.153354	0.74	0.89633
Rikenellaceae_RC9_gut_group_Gn	Clca4a	-0.174638	0.74	0.89633
Muribaculaceae_Gn	Enterobacteriaceae_Unc_Gn	-0.183704	0.74	0.89633
Alistipes_Gn	Cdh1	-0.237428	0.74	0.89633
Alistipes_Gn	Tjp3	-0.244757	0.74	0.89633
Prevotellaceae_UCG.001_Gn	Cldn7	-0.331042	0.74	0.89633
Parabacteroides_Gn	Tjp3	-0.334937	0.74	0.89633
Tjp1	Cldn2	0.344369	0.76	0.910896
Clca4a	Cldn7	0.192569	0.76	0.910896
Turicibacter_Gp	Tff3	0.174013	0.76	0.910896
Alistipes_Gn	Clostridia_UCG.014_Gp	0.120152	0.76	0.910896
Enterobacteriaceae_Unc_Gn	Cldn14	0.113242	0.76	0.910896
Lachnospiraceae_NK4A136_group_Gp	Helicobacter_Gn	0.0873386	0.76	0.910896
Colidextribacter_Gn	Akkermansia_Gn	0.0723578	0.76	0.910896
Cldn4	Lactobacillus_Gp	0.0590884	0.76	0.910896
Oscillibacter_Gn	Cdh1	-0.0596094	0.76	0.910896
Oscillospiraceae_Unc_Gp	Monoglobus_Gp	-0.146697	0.76	0.910896
Parabacteroides_Gn	Muc3a	-0.212971	0.76	0.910896
Rikenellaceae_RC9_gut_group_Gn	Tff3	-0.275337	0.76	0.910896
Oscillospiraceae_Unc_Gp	Muc3a	-0.415194	0.76	0.910896
Akkermansia_Gn	Muribaculum_Gn	0.168439	0.78	0.92516
Piezo1	Cldn7	0.156406	0.78	0.92516
Piezo1	Oscillospiraceae_Unc_Gp	0.135971	0.78	0.92516
Oscillibacter_Gn	Parabacteroides_Gn	0.133853	0.78	0.92516
Lachnospiraceae_NK4A136_group_Gp	Parasutterella_Gn	0.131851	0.78	0.92516
Piezo1	Hsp90b1	0.12585	0.78	0.92516
RF39_Gp	Dubosiella_Gp	0.122989	0.78	0.92516
Akkermansia_Gn	RF39_Gp	0.109084	0.78	0.92516
Ocln	Desulfovibrionaceae_Uncultured_Gn	0.0872806	0.78	0.92516
Parasutterella_Gn	RF39_Gp	0.0493823	0.78	0.92516
Helicobacter_Gn	Cdh1	-0.112009	0.78	0.92516
Rikenellaceae_RC9_gut_group_Gn	Cldn4	-0.189668	0.78	0.92516
Alistipes_Gn	Clca1	-0.194803	0.78	0.92516
Helicobacter_Gn	Dubosiella_Gp	0.167782	0.8	0.933229
Parasutterella_Gn	Cldn23	0.155706	0.8	0.933229
Parasutterella_Gn	Ocln	0.128609	0.8	0.933229
Colidextribacter_Gn	Lactobacillus_Gp	0.0951373	0.8	0.933229
Tff3	Muc2	0.0823503	0.8	0.933229
Gastranaerophilales_Gn	Cldn2	0.0690254	0.8	0.933229
Dubosiella_Gp	Desulfovibrionaceae_Uncultured_Gn	0.0308666	0.8	0.933229
Ctnnb1	Monoglobus_Gp	0.00081654	0.8	0.933229
Rikenellaceae_RC9_gut_group_Gn	Cldn15	-0.0208344	0.8	0.933229
Dubosiella_Gp	Tff3	-0.0249751	0.8	0.933229
Lachnospiraceae_Unc_Gp	Muribaculum_Gn	-0.0309507	0.8	0.933229
Prevotellaceae_UCG.001_Gn	Clostridia_UCG.014_Gp	-0.0480725	0.8	0.933229
Parasutterella_Gn	Muc3	-0.0558002	0.8	0.933229
Mucispirillum_Gn	Cdh1	-0.0595211	0.8	0.933229
Reg3b	Cldn7	-0.0607154	0.8	0.933229
Reg3g	Rikenella_Gn	-0.0642904	0.8	0.933229
Parabacteroides_Gn	Dubosiella_Gp	-0.0655664	0.8	0.933229
Retnlb	Ocln	-0.0656261	0.8	0.933229
Tjp1	Muc3a	-0.0961975	0.8	0.933229
Helicobacter_Gn	Tjp3	-0.0970816	0.8	0.933229
Muribaculum_Gn	Tjp3	-0.15932	0.8	0.933229
Pparg	Muc3	0.130051	0.82	0.950585
Akkermansia_Gn	Cldn14	0.0959061	0.82	0.950585
Piezo1	Tjp3	0.0727463	0.82	0.950585
Muribaculaceae_Gn	Cldn2	0.0634195	0.82	0.950585
Clca1	RF39_Gp	-0.0755612	0.82	0.950585
Prevotellaceae_NK3B31_group_Gn	Reg3g	-0.140174	0.82	0.950585
Alistipes_Gn	Cldn7	-0.144749	0.82	0.950585
Prevotellaceae_UCG.001_Gn	Ocln	-0.173424	0.82	0.950585
Alistipes_Gn	Akkermansia_Gn	0.121809	0.84	0.964733
Lachnospiraceae_NK4A136_group_Gp	Lactobacillus_Gp	0.120634	0.84	0.964733
Alistipes_Gn	Cldn15	0.112258	0.84	0.964733
HMGB1	Muc3a	0.106342	0.84	0.964733
Muribaculum_Gn	Hsp90b1	0.0822395	0.84	0.964733
Colidextribacter_Gn	Mucispirillum_Gn	0.0180397	0.84	0.964733
Prevotellaceae_NK3B31_group_Gn	Muc3	-0.0163405	0.84	0.964733
Lachnospiraceae_Unc_Gp	Mucispirillum_Gn	-0.023055	0.84	0.964733
Colidextribacter_Gn	Parasutterella_Gn	-0.0339079	0.84	0.964733
Akkermansia_Gn	Muc2	-0.0533205	0.84	0.964733
Akkermansia_Gn	Pparg	-0.160455	0.84	0.964733
Rikenellaceae_RC9_gut_group_Gn	Clca1	-0.185029	0.84	0.964733
Rikenellaceae_RC9_gut_group_Gn	Desulfovibrionaceae_Uncultured_Gn	0.11928	0.86	0.973399
Lachnospiraceae_Unc_Gp	Lactobacillus_Gp	0.0850888	0.86	0.973399
Muribaculum_Gn	Rikenella_Gn	0.0764442	0.86	0.973399
Prevotellaceae_NK3B31_group_Gn	Hsp90b1	0.0645908	0.86	0.973399
Helicobacter_Gn	Akkermansia_Gn	0.0590812	0.86	0.973399
Enterobacteriaceae_Unc_Gn	Cldn15	0.0295051	0.86	0.973399
Reg3b	Cdh1	0.0201173	0.86	0.973399
Gastranaerophilales_Gn	Enterobacteriaceae_Unc_Gn	0.0184858	0.86	0.973399
Mucispirillum_Gn	Ocln	0.0178182	0.86	0.973399
Muribaculum_Gn	Muc3	0.0168348	0.86	0.973399
Prevotellaceae_NK3B31_group_Gn	RF39_Gp	-0.00340302	0.86	0.973399
Lachnospiraceae_NK4A136_group_Gp	Akkermansia_Gn	-0.0276785	0.86	0.973399
Gastranaerophilales_Gn	Rikenellaceae_RC9_gut_group_Gn	-0.0380343	0.86	0.973399
Rikenellaceae_RC9_gut_group_Gn	Lactobacillus_Gp	-0.0607431	0.86	0.973399
Muribaculaceae_Gn	Tjp3	-0.0694513	0.86	0.973399
Clostridia_UCG.014_Gp	Rikenella_Gn	-0.092031	0.86	0.973399
Parabacteroides_Gn	Turicibacter_Gp	-0.103399	0.86	0.973399
Bacteroides_Gn	Ocln	-0.128893	0.86	0.973399
Alistipes_Gn	Cldn2	-0.130946	0.86	0.973399
Lachnospiraceae_NK4A136_group_Gp	Cldn15	0.103727	0.88	0.978876
Tff3	Cldn14	0.102498	0.88	0.978876
Clca1	Rikenella_Gn	0.0618421	0.88	0.978876
Lactobacillus_Gp	Turicibacter_Gp	0.0508046	0.88	0.978876
Rikenellaceae_RC9_gut_group_Gn	Muc3	0.0352969	0.88	0.978876
Helicobacter_Gn	Parasutterella_Gn	0.0237289	0.88	0.978876
Reg3b	Cldn2	0.0221451	0.88	0.978876
Parasutterella_Gn	Ctnnb1	0.0114125	0.88	0.978876
Gastranaerophilales_Gn	Bacteroides_Gn	0.0103115	0.88	0.978876
Gastranaerophilales_Gn	Ocln	0.0102145	0.88	0.978876
Enterobacteriaceae_Unc_Gn	Tjp3	0.0082006	0.88	0.978876
Bacteroides_Gn	Akkermansia_Gn	0.00483369	0.88	0.978876
Parasutterella_Gn	Reg3g	-0.00865375	0.88	0.978876
Rikenella_Gn	Desulfovibrionaceae_Uncultured_Gn	-0.0124007	0.88	0.978876
Cldn4	Muc3a	-0.0357509	0.88	0.978876
Piezo1	Akkermansia_Gn	-0.0364568	0.88	0.978876
Muribaculum_Gn	Monoglobus_Gp	-0.0466839	0.88	0.978876
Oscillibacter_Gn	Cldn2	-0.0506354	0.88	0.978876
Piezo1	HMGB1	-0.0909743	0.88	0.978876
Dubosiella_Gp	Cldn2	-0.0980363	0.88	0.978876
Alistipes_Gn	Tff3	-0.145454	0.88	0.978876
Oscillospiraceae_Unc_Gp	Cldn15	-0.196492	0.88	0.978876
Bacteroides_Gn	Cldn7	-0.205775	0.88	0.978876
Cldn4	Muc2	0.128895	0.9	0.988536
Reg3b	Rikenella_Gn	0.103966	0.9	0.988536
Rikenellaceae_RC9_gut_group_Gn	Clca2	0.0962718	0.9	0.988536
Muribaculum_Gn	Cldn15	0.0928785	0.9	0.988536
Parabacteroides_Gn	Parasutterella_Gn	0.0686068	0.9	0.988536
Alistipes_Gn	Lactobacillus_Gp	0.0640081	0.9	0.988536
Mucispirillum_Gn	Tff3	0.0637503	0.9	0.988536
Colidextribacter_Gn	Prevotellaceae_NK3B31_group_Gn	0.0502968	0.9	0.988536
Oscillibacter_Gn	Tjp3	0.0257017	0.9	0.988536
Muribaculum_Gn	Lactobacillus_Gp	-0.00974456	0.9	0.988536
Parasutterella_Gn	Tff3	-0.0103804	0.9	0.988536
Parabacteroides_Gn	Clca2	-0.0182322	0.9	0.988536
Muribaculum_Gn	Ocln	-0.0419381	0.9	0.988536
Pparg	Muc2	-0.063841	0.9	0.988536
Lachnospiraceae_NK4A136_group_Gp	Cldn2	-0.0705114	0.9	0.988536
Muribaculum_Gn	Muribaculaceae_Gn	-0.107447	0.9	0.988536
Muribaculum_Gn	Cldn7	-0.184266	0.9	0.988536
Lachnospiraceae_Unc_Gp	Reg3g	0.134316	0.92	0.995047
Cldn23	Tjp3	0.116215	0.92	0.995047
Alistipes_Gn	Monoglobus_Gp	0.0756098	0.92	0.995047
Lachnospiraceae_NK4A136_group_Gp	Oscillibacter_Gn	0.0700371	0.92	0.995047
Lachnospiraceae_NK4A136_group_Gp	Hsp90b1	0.036467	0.92	0.995047
Bacteroides_Gn	Parasutterella_Gn	0.0263334	0.92	0.995047
Oscillibacter_Gn	Cldn7	0.0206083	0.92	0.995047
Piezo1	Tff3	0.0135109	0.92	0.995047
Alistipes_Gn	Ocln	0.0130931	0.92	0.995047
Bacteroides_Gn	Enterobacteriaceae_Unc_Gn	0.0112991	0.92	0.995047
Colidextribacter_Gn	Muribaculum_Gn	0.00102503	0.92	0.995047
Gastranaerophilales_Gn	Tjp3	-0.00485549	0.92	0.995047
Piezo1	Muc3a	-0.0151051	0.92	0.995047
Monoglobus_Gp	Dubosiella_Gp	-0.0206846	0.92	0.995047
RF39_Gp	Rikenella_Gn	-0.0225543	0.92	0.995047
Gastranaerophilales_Gn	Mucispirillum_Gn	-0.0283539	0.92	0.995047
Tjp1	Muc2	-0.0472138	0.92	0.995047
Lachnospiraceae_Unc_Gp	Muc3a	-0.0618919	0.92	0.995047
Muribaculum_Gn	Dubosiella_Gp	-0.0641727	0.92	0.995047
Prevotellaceae_UCG.001_Gn	Lactobacillus_Gp	-0.0905582	0.92	0.995047
Gastranaerophilales_Gn	Lactobacillus_Gp	-0.109853	0.92	0.995047
Turicibacter_Gp	Cldn7	0.0602921	0.94	1
Prevotellaceae_NK3B31_group_Gn	Dubosiella_Gp	0.037772	0.94	1
Prevotellaceae_NK3B31_group_Gn	Clostridia_UCG.014_Gp	0.0319862	0.94	1
Lachnospiraceae_Unc_Gp	Prevotellaceae_UCG.001_Gn	0.0125322	0.94	1
Oscillibacter_Gn	Parasutterella_Gn	0.00783097	0.94	1
Prevotellaceae_NK3B31_group_Gn	Enterobacteriaceae_Unc_Gn	0.00404563	0.94	1
Parasutterella_Gn	Pparg	0.0003724	0.94	1
Parasutterella_Gn	Candidatus_Saccharimonas_Gp	-0.0297627	0.94	1
Gastranaerophilales_Gn	Monoglobus_Gp	-0.0305896	0.94	1
Akkermansia_Gn	Reg3g	-0.0382953	0.94	1
Bacteroides_Gn	Tjp3	-0.183622	0.94	1
Lachnospiraceae_Unc_Gp	Parasutterella_Gn	0.0607095	0.96	1
Muribaculaceae_Gn	Muc3	0.0459665	0.96	1
Ocln	Muc2	0.0370919	0.96	1
Bacteroides_Gn	Prevotellaceae_NK3B31_group_Gn	0.0292872	0.96	1
Lactobacillus_Gp	Ocln	0.0254895	0.96	1
Reg3b	Ocln	0.0129656	0.96	1
Piezo1	Muc2	0.00151077	0.96	1
Prevotellaceae_UCG.001_Gn	Mucispirillum_Gn	-0.00670116	0.96	1
Clca1	Hsp90b1	-0.00805455	0.96	1
Parasutterella_Gn	Clca4a	-0.0202684	0.96	1
Helicobacter_Gn	Lactobacillus_Gp	-0.024509	0.96	1
Lachnospiraceae_NK4A136_group_Gp	Muc3a	-0.025555	0.96	1
Dubosiella_Gp	Cdh1	-0.0311782	0.96	1
Piezo1	Turicibacter_Gp	-0.0415053	0.96	1
Rikenellaceae_RC9_gut_group_Gn	Ocln	-0.0487402	0.96	1
Clca1	Dubosiella_Gp	-0.0721817	0.96	1
Bacteroides_Gn	Clostridia_UCG.014_Gp	-0.089945	0.96	1
Retnlb	Enterobacteriaceae_Unc_Gn	-0.0950075	0.96	1
Retnlb	Rikenella_Gn	0.060638	0.98	1
Clca4a	Monoglobus_Gp	0.0323835	0.98	1
Gastranaerophilales_Gn	Cldn7	0.0283891	0.98	1
Colidextribacter_Gn	Prevotellaceae_UCG.001_Gn	0.023195	0.98	1
Parasutterella_Gn	Monoglobus_Gp	0.0137092	0.98	1
Rikenellaceae_RC9_gut_group_Gn	Hsp90b1	0.00940231	0.98	1
Monoglobus_Gp	Turicibacter_Gp	-8.06753e-05	0.98	1
Lachnospiraceae_NK4A136_group_Gp	Muribaculaceae_Gn	-0.0145021	0.98	1
Akkermansia_Gn	Hsp90b1	-0.0246889	0.98	1
Helicobacter_Gn	Ocln	-0.0251491	0.98	1
Retnlb	Cldn2	-0.0545527	0.98	1
Tff3	Muc1	-0.0617009	0.98	1
Cldn23	Enterobacteriaceae_Unc_Gn	-0.0753318	0.98	1
Muribaculum_Gn	Tff3	-0.10104	0.98	1
Dubosiella_Gp	Cldn7	-0.139144	0.98	1
Alistipes_Gn	Alistipes_Gn	1	1	1
Lachnospiraceae_NK4A136_group_Gp	Lachnospiraceae_NK4A136_group_Gp	1	1	1
Lachnospiraceae_Unc_Gp	Lachnospiraceae_Unc_Gp	1	1	1
Colidextribacter_Gn	Colidextribacter_Gn	1	1	1
Gastranaerophilales_Gn	Gastranaerophilales_Gn	1	1	1
Helicobacter_Gn	Helicobacter_Gn	1	1	1
Oscillibacter_Gn	Oscillibacter_Gn	1	1	1
Prevotellaceae_UCG.001_Gn	Prevotellaceae_UCG.001_Gn	1	1	1
Rikenellaceae_RC9_gut_group_Gn	Rikenellaceae_RC9_gut_group_Gn	1	1	1
Piezo1	Piezo1	1	1	1
Bacteroides_Gn	Bacteroides_Gn	1	1	1
Parabacteroides_Gn	Parabacteroides_Gn	1	1	1
Prevotellaceae_NK3B31_group_Gn	Prevotellaceae_NK3B31_group_Gn	1	1	1
Oscillospiraceae_Unc_Gp	Oscillospiraceae_Unc_Gp	1	1	1
Akkermansia_Gn	Akkermansia_Gn	1	1	1
Parasutterella_Gn	Parasutterella_Gn	1	1	1
Muribaculum_Gn	Muribaculum_Gn	1	1	1
Muribaculaceae_Gn	Muribaculaceae_Gn	1	1	1
Clca2	Clca2	1	1	1
Cldn4	Cldn4	1	1	1
Clca4a	Clca4a	1	1	1
Ctnnb1	Ctnnb1	1	1	1
Tjp1	Tjp1	1	1	1
Clca1	Clca1	1	1	1
HMGB1	HMGB1	1	1	1
Pparg	Pparg	1	1	1
Cldn23	Cldn23	1	1	1
Reg3b	Reg3b	1	1	1
Retnlb	Retnlb	1	1	1
Mucispirillum_Gn	Mucispirillum_Gn	1	1	1
Lactobacillus_Gp	Lactobacillus_Gp	1	1	1
RF39_Gp	RF39_Gp	1	1	1
Reg3g	Reg3g	1	1	1
Monoglobus_Gp	Monoglobus_Gp	1	1	1
Candidatus_Saccharimonas_Gp	Candidatus_Saccharimonas_Gp	1	1	1
Clostridia_UCG.014_Gp	Clostridia_UCG.014_Gp	1	1	1
Turicibacter_Gp	Turicibacter_Gp	1	1	1
Dubosiella_Gp	Dubosiella_Gp	1	1	1
Rikenella_Gn	Rikenella_Gn	1	1	1
Enterobacteriaceae_Unc_Gn	Enterobacteriaceae_Unc_Gn	1	1	1
Tff3	Tff3	1	1	1
Ocln	Ocln	1	1	1
Tjp3	Tjp3	1	1	1
Cldn7	Cldn7	1	1	1
Cdh1	Cdh1	1	1	1
Cldn2	Cldn2	1	1	1
Muc3a	Muc3a	1	1	1
Muc2	Muc2	1	1	1
Muc3	Muc3	1	1	1
Hsp90b1	Hsp90b1	1	1	1
Desulfovibrionaceae_Uncultured_Gn	Desulfovibrionaceae_Uncultured_Gn	1	1	1
Muc1	Muc1	1	1	1
Cldn15	Cldn15	1	1	1
Cldn14	Cldn14	1	1	1
Muribaculum_Gn	Enterobacteriaceae_Unc_Gn	0.17037	1	1
Prevotellaceae_NK3B31_group_Gn	Cldn15	0.0821272	1	1
Oscillibacter_Gn	Dubosiella_Gp	0.0820413	1	1
Clca4a	Tjp3	0.0372091	1	1
Mucispirillum_Gn	Turicibacter_Gp	0.00415348	1	1
Muribaculum_Gn	Reg3b	0.00202537	1	1
Retnlb	Cdh1	-0.0111366	1	1
Helicobacter_Gn	Turicibacter_Gp	-0.0189665	1	1
Helicobacter_Gn	Muc2	-0.0226036	1	1
Piezo1	Cdh1	-0.0284393	1	1
Clca2	Tjp3	-0.0348749	1	1
Lachnospiraceae_NK4A136_group_Gp	Prevotellaceae_NK3B31_group_Gn	-0.0376984	1	1
Dubosiella_Gp	Ocln	-0.0715357	1	1
Bacteroides_Gn	Muc3a	-0.110717	1	1

## Sheet: Barrier_SparCC_15-25_Mth
Supplementary Data Sheet 8. Barrier Genes and Bacterial Genera Correlation Outcomes between 15 Month- and 25-Month Old Mice Groups
Var1	Var2	cor	p	fdr
HMGB1	Ocln	0.96181	0	0
Cdh1	Cldn7	0.909623	0	0
Hsp90b1	Ocln	0.900538	0	0
Cldn7	HMGB1	0.895763	0	0
Cldn7	Muc3	0.893981	0	0
Hsp90b1	Cldn7	0.884641	0	0
Cldn7	Ocln	0.878238	0	0
Turicibacter_Gp	Dubosiella_Gp	0.856698	0	0
Parabacteroides_Gn	Rikenella_Gn	0.841992	0	0
Cdh1	Ocln	0.835405	0	0
Cldn2	Ocln	0.830741	0	0
Tff3	Muc1	0.830501	0	0
Cldn2	Cldn7	0.820515	0	0
Tjp3	Cldn7	0.820376	0	0
Pparg	Ctnnb1	0.819882	0	0
Pparg	Clca4a	0.81729	0	0
Retnlb	Reg3g	0.811709	0	0
Cdh1	Muc3	0.796934	0	0
Piezo1	Ctnnb1	0.793886	0	0
Cldn15	Ocln	0.789831	0	0
Tjp3	Muc3	0.789267	0	0
Oscillibacter_Gn	Gastranaerophilales_Gn	0.780634	0	0
Piezo1	Cdh1	0.77736	0	0
Reg3b	Reg3g	0.776565	0	0
Desulfovibrionaceae_Uncultured_Gn	Rikenella_Gn	0.773285	0	0
Piezo1	Pparg	0.764267	0	0
Piezo1	Cldn23	0.737078	0	0
Tff3	Cldn14	0.729716	0	0
Reg3b	Turicibacter_Gp	0.726809	0	0
Rikenella_Gn	Helicobacter_Gn	0.719029	0	0
Cldn14	Muc1	0.713657	0	0
Hsp90b1	Cldn15	0.710012	0	0
Clostridium_sensu_stricto_1_Gp	Turicibacter_Gp	0.702834	0	0
Desulfovibrionaceae_Uncultured_Gn	Helicobacter_Gn	0.70148	0	0
Tjp3	Piezo1	0.692389	0	0
Clca1	Cldn14	0.686436	0	0
Prevotellaceae_UCG.001_Gn	Muribaculum_Gn	0.681969	0	0
Desulfovibrionaceae_Uncultured_Gn	Parabacteroides_Gn	0.68082	0	0
Reg3g	Turicibacter_Gp	0.668998	0	0
Faecalibaculum_Gp	Dubosiella_Gp	0.650352	0	0
Reg3b	Retnlb	0.6474	0	0
Clostridium_sensu_stricto_1_Gp	Dubosiella_Gp	0.629932	0	0
Piezo1	Clca4a	0.629176	0	0
Lachnospiraceae_NK4A136_group_Gp	Colidextribacter_Gn	0.628787	0	0
Retnlb	Lactobacillus_Gp	0.628178	0	0
Cldn2	Cldn15	0.609129	0	0
Faecalibaculum_Gp	Bifidobacterium_Gp	0.608741	0	0
Gastranaerophilales_Gn	Rikenellaceae_RC9_gut_group_Gn	0.605305	0	0
Faecalibaculum_Gp	Turicibacter_Gp	0.600953	0	0
Faecalibaculum_Gp	Clostridium_sensu_stricto_1_Gp	0.595357	0	0
Piezo1	Parasutterella_Gn	0.583111	0	0
Piezo1	Cldn7	0.581243	0	0
Cldn7	Cldn15	0.578158	0	0
Akkermansia_Gn	Dubosiella_Gp	0.557603	0	0
Piezo1	Cldn4	0.556863	0	0
Desulfovibrionaceae_Uncultured_Gn	Muc1	0.554088	0	0
Colidextribacter_Gn	Gastranaerophilales_Gn	0.553904	0	0
Lachnospiraceae_Unc_Gp	Oscillibacter_Gn	0.550223	0	0
Turicibacter_Gp	Piezo1	0.545573	0	0
Rikenella_Gn	Monoglobus_Gp	0.544961	0	0
Dubosiella_Gp	Piezo1	0.535279	0	0
Reg3b	Dubosiella_Gp	0.535196	0	0
Turicibacter_Gp	Lactobacillus_Gp	0.534978	0	0
Dubosiella_Gp	Lactobacillus_Gp	0.53413	0	0
Reg3b	Clostridium_sensu_stricto_1_Gp	0.500618	0	0
Gastranaerophilales_Gn	Prevotellaceae_UCG.001_Gn	0.492736	0	0
Candidatus_Saccharimonas_Gp	RF39_Gp	0.489944	0	0
Monoglobus_Gp	Helicobacter_Gn	0.477503	0	0
Reg3g	Dubosiella_Gp	0.476794	0	0
RF39_Gp	Dubosiella_Gp	0.472266	0	0
Reg3g	Clostridium_sensu_stricto_1_Gp	0.458292	0	0
Muc3a	Tjp3	0.454929	0	0
Cldn14	Lachnospiraceae_NK4A136_group_Gp	0.446983	0	0
Reg3g	Lactobacillus_Gp	0.441982	0	0
RF39_Gp	Turicibacter_Gp	0.416818	0	0
Candidatus_Saccharimonas_Gp	Turicibacter_Gp	0.406792	0	0
Tjp3	Pparg	0.392747	0	0
Cldn4	Ocln	0.359421	0	0
Cldn4	Rikenellaceae_RC9_gut_group_Gn	-0.348125	0	0
Reg3g	Helicobacter_Gn	-0.383721	0	0
Reg3g	Rikenella_Gn	-0.407464	0	0
Turicibacter_Gp	Clca1	-0.411863	0	0
Clostridium_sensu_stricto_1_Gp	Rikenella_Gn	-0.42737	0	0
Clostridium_sensu_stricto_1_Gp	Desulfovibrionaceae_Uncultured_Gn	-0.434795	0	0
RF39_Gp	Helicobacter_Gn	-0.436015	0	0
Muc3a	Lachnospiraceae_Unc_Gp	-0.439378	0	0
Reg3b	Helicobacter_Gn	-0.441199	0	0
Dubosiella_Gp	Cldn14	-0.456	0	0
Dubosiella_Gp	Monoglobus_Gp	-0.47457	0	0
Muc3a	Colidextribacter_Gn	-0.481917	0	0
Faecalibaculum_Gp	Desulfovibrionaceae_Uncultured_Gn	-0.487514	0	0
Candidatus_Saccharimonas_Gp	Helicobacter_Gn	-0.490596	0	0
Bifidobacterium_Gp	Monoglobus_Gp	-0.491589	0	0
Dubosiella_Gp	Parabacteroides_Gn	-0.49521	0	0
Parabacteroides_Gn	Cldn4	-0.50612	0	0
Reg3g	Desulfovibrionaceae_Uncultured_Gn	-0.509912	0	0
Reg3g	Muc1	-0.523368	0	0
Bifidobacterium_Gp	Prevotellaceae_NK3B31_group_Gn	-0.529799	0	0
Piezo1	Lachnospiraceae_Unc_Gp	-0.532493	0	0
Muc2	Muc3	-0.535755	0	0
Akkermansia_Gn	Lachnospiraceae_NK4A136_group_Gp	-0.553585	0	0
Muc3a	Oscillibacter_Gn	-0.579973	0	0
Reg3b	Muc1	-0.582996	0	0
Cldn23	Oscillibacter_Gn	-0.596328	0	0
Clostridium_sensu_stricto_1_Gp	Muc1	-0.601879	0	0
Turicibacter_Gp	Cldn14	-0.602716	0	0
Reg3b	Desulfovibrionaceae_Uncultured_Gn	-0.604041	0	0
Reg3b	Cldn14	-0.608628	0	0
Dubosiella_Gp	Desulfovibrionaceae_Uncultured_Gn	-0.614716	0	0
Desulfovibrionaceae_Uncultured_Gn	Lactobacillus_Gp	-0.616588	0	0
Turicibacter_Gp	Muc1	-0.621386	0	0
Reg3g	Cldn14	-0.635707	0	0
Pparg	Colidextribacter_Gn	-0.636603	0	0
Faecalibaculum_Gp	Lachnospiraceae_NK4A136_group_Gp	-0.638333	0	0
Reg3b	Clca1	-0.643148	0	0
Dubosiella_Gp	Helicobacter_Gn	-0.644729	0	0
Cldn23	Gastranaerophilales_Gn	-0.647831	0	0
Dubosiella_Gp	Lachnospiraceae_NK4A136_group_Gp	-0.653092	0	0
Clostridia_UCG.014_Gp	Muc3a	-0.656362	0	0
Turicibacter_Gp	Helicobacter_Gn	-0.667908	0	0
Turicibacter_Gp	Desulfovibrionaceae_Uncultured_Gn	-0.671221	0	0
Piezo1	Colidextribacter_Gn	-0.676884	0	0
Muc2	Gastranaerophilales_Gn	-0.682119	0	0
Clostridium_sensu_stricto_1_Gp	Helicobacter_Gn	-0.688092	0	0
Turicibacter_Gp	Rikenella_Gn	-0.6896	0	0
Faecalibaculum_Gp	Helicobacter_Gn	-0.711049	0	0
Retnlb	Cldn14	-0.718653	0	0
Retnlb	Muc1	-0.745598	0	0
Reg3g	Clca1	-0.768042	0	0
Reg3g	Tff3	-0.783763	0	0
Muc3a	Gastranaerophilales_Gn	-0.812248	0	0
Cldn23	Colidextribacter_Gn	-0.814056	0	0
Dubosiella_Gp	Rikenella_Gn	-0.823481	0	0
Muc2	Clca1	-0.8429	0	0
Bifidobacterium_Gp	Tjp1	-0.883088	0	0
Retnlb	Tff3	-1	0	0
Hsp90b1	Cldn2	0.936177	0.02	0.143256
Hsp90b1	HMGB1	0.905011	0.02	0.143256
Lachnospiraceae_Unc_Gp	Colidextribacter_Gn	0.845467	0.02	0.143256
Tff3	Ocln	0.840195	0.02	0.143256
Clca4a	Ctnnb1	0.838051	0.02	0.143256
Cldn2	Cdh1	0.820198	0.02	0.143256
Muc3	Clca1	0.805513	0.02	0.143256
Hsp90b1	Cdh1	0.804866	0.02	0.143256
Hsp90b1	Tff3	0.800495	0.02	0.143256
Cldn15	HMGB1	0.747135	0.02	0.143256
Cldn7	Tff3	0.740927	0.02	0.143256
Tjp1	Cldn14	0.72455	0.02	0.143256
Tff3	Clca1	0.701393	0.02	0.143256
Piezo1	Lactobacillus_Gp	0.683896	0.02	0.143256
Ocln	Muc3	0.683015	0.02	0.143256
Hsp90b1	Muc3	0.675508	0.02	0.143256
Reg3b	Cldn23	0.669299	0.02	0.143256
Rikenella_Gn	Lachnospiraceae_NK4A136_group_Gp	0.646411	0.02	0.143256
Pparg	Lactobacillus_Gp	0.646354	0.02	0.143256
Candidatus_Saccharimonas_Gp	Clostridia_UCG.014_Gp	0.637784	0.02	0.143256
Muc1	Helicobacter_Gn	0.615911	0.02	0.143256
Rikenellaceae_RC9_gut_group_Gn	Prevotellaceae_UCG.001_Gn	0.61542	0.02	0.143256
Retnlb	Turicibacter_Gp	0.59542	0.02	0.143256
Enterobacteriaceae_Unc_Gn	Rikenella_Gn	0.583345	0.02	0.143256
Ocln	Muc1	0.574933	0.02	0.143256
Colidextribacter_Gn	Oscillibacter_Gn	0.548987	0.02	0.143256
Rikenella_Gn	Alistipes_Gn	0.538784	0.02	0.143256
Candidatus_Saccharimonas_Gp	Faecalibaculum_Gp	0.534099	0.02	0.143256
Alistipes_Gn	Gastranaerophilales_Gn	0.525385	0.02	0.143256
Enterobacteriaceae_Unc_Gn	Parabacteroides_Gn	0.507065	0.02	0.143256
Desulfovibrionaceae_Uncultured_Gn	Cldn14	0.49761	0.02	0.143256
Reg3b	Piezo1	0.494322	0.02	0.143256
Turicibacter_Gp	Cldn23	0.488671	0.02	0.143256
Enterobacteriaceae_Unc_Gn	Monoglobus_Gp	0.467222	0.02	0.143256
Rikenella_Gn	Cldn14	0.460719	0.02	0.143256
Candidatus_Saccharimonas_Gp	Retnlb	0.455081	0.02	0.143256
RF39_Gp	Clostridium_sensu_stricto_1_Gp	0.45341	0.02	0.143256
Clostridia_UCG.014_Gp	Retnlb	0.44481	0.02	0.143256
Monoglobus_Gp	Lachnospiraceae_NK4A136_group_Gp	0.442834	0.02	0.143256
Clca1	Muc1	0.426416	0.02	0.143256
Piezo1	Muc3	0.42637	0.02	0.143256
Cldn2	Lachnospiraceae_NK4A136_group_Gp	0.416087	0.02	0.143256
Alistipes_Gn	Rikenellaceae_RC9_gut_group_Gn	0.394398	0.02	0.143256
Clostridium_sensu_stricto_1_Gp	Piezo1	0.352359	0.02	0.143256
Clca2	Desulfovibrionaceae_Uncultured_Gn	-0.366196	0.02	0.143256
Faecalibaculum_Gp	Cldn14	-0.378338	0.02	0.143256
RF39_Gp	Muc3a	-0.389708	0.02	0.143256
Turicibacter_Gp	Parabacteroides_Gn	-0.394288	0.02	0.143256
Monoglobus_Gp	Piezo1	-0.408252	0.02	0.143256
Rikenella_Gn	Piezo1	-0.413396	0.02	0.143256
Turicibacter_Gp	Alistipes_Gn	-0.418889	0.02	0.143256
Candidatus_Saccharimonas_Gp	Muribaculum_Gn	-0.419745	0.02	0.143256
Clostridia_UCG.014_Gp	Muribaculum_Gn	-0.428789	0.02	0.143256
Clostridium_sensu_stricto_1_Gp	Prevotellaceae_NK3B31_group_Gn	-0.438305	0.02	0.143256
Faecalibaculum_Gp	Prevotellaceae_NK3B31_group_Gn	-0.456858	0.02	0.143256
Piezo1	Helicobacter_Gn	-0.461668	0.02	0.143256
Turicibacter_Gp	Lachnospiraceae_NK4A136_group_Gp	-0.469665	0.02	0.143256
Colidextribacter_Gn	Parasutterella_Gn	-0.46997	0.02	0.143256
Lactobacillus_Gp	Cldn14	-0.476577	0.02	0.143256
Clostridium_sensu_stricto_1_Gp	Lachnospiraceae_NK4A136_group_Gp	-0.478956	0.02	0.143256
Faecalibaculum_Gp	Rikenella_Gn	-0.480515	0.02	0.143256
Lachnospiraceae_Unc_Gp	Parasutterella_Gn	-0.489664	0.02	0.143256
Cldn4	Gastranaerophilales_Gn	-0.490077	0.02	0.143256
Enterobacteriaceae_Unc_Gn	Muc3	-0.500026	0.02	0.143256
Monoglobus_Gp	Parasutterella_Gn	-0.523302	0.02	0.143256
Reg3b	Tff3	-0.524365	0.02	0.143256
Dubosiella_Gp	Muc1	-0.532279	0.02	0.143256
Cdh1	Colidextribacter_Gn	-0.548215	0.02	0.143256
Clostridium_sensu_stricto_1_Gp	Cldn14	-0.549027	0.02	0.143256
Turicibacter_Gp	Tff3	-0.549204	0.02	0.143256
Muc2	Parasutterella_Gn	-0.553262	0.02	0.143256
Parabacteroides_Gn	Lactobacillus_Gp	-0.585621	0.02	0.143256
Lactobacillus_Gp	Muc1	-0.611935	0.02	0.143256
Clca4a	Colidextribacter_Gn	-0.686238	0.02	0.143256
Cldn4	Muribaculum_Gn	-0.720002	0.02	0.143256
Cldn23	Lachnospiraceae_Unc_Gp	-0.7777	0.02	0.143256
Retnlb	Clca1	-0.789028	0.02	0.143256
Clostridia_UCG.014_Gp	Tjp1	-1	0.02	0.143256
Clostridia_UCG.014_Gp	Tjp3	-1	0.02	0.143256
Tff3	HMGB1	0.879385	0.04	0.224
Cldn2	HMGB1	0.877765	0.04	0.224
Lactobacillus_Gp	Cldn23	0.764554	0.04	0.224
Cldn2	Tff3	0.749307	0.04	0.224
Clca4a	Cldn23	0.720922	0.04	0.224
Lactobacillus_Gp	Parasutterella_Gn	0.675723	0.04	0.224
Cldn15	Tff3	0.671389	0.04	0.224
Cldn2	Muc3	0.659647	0.04	0.224
Pparg	Cldn23	0.65478	0.04	0.224
Tjp1	Enterobacteriaceae_Unc_Gn	0.644222	0.04	0.224
Retnlb	Clostridium_sensu_stricto_1_Gp	0.583217	0.04	0.224
Retnlb	Clca4a	0.579942	0.04	0.224
Reg3b	Lactobacillus_Gp	0.577456	0.04	0.224
Clca4a	Lactobacillus_Gp	0.577062	0.04	0.224
Cldn4	Cldn7	0.5569	0.04	0.224
Helicobacter_Gn	Oscillibacter_Gn	0.537412	0.04	0.224
Alistipes_Gn	Lachnospiraceae_NK4A136_group_Gp	0.536261	0.04	0.224
Tjp3	Ctnnb1	0.529191	0.04	0.224
Rikenella_Gn	Muc1	0.516978	0.04	0.224
Faecalibaculum_Gp	Retnlb	0.502281	0.04	0.224
Desulfovibrionaceae_Uncultured_Gn	Monoglobus_Gp	0.498016	0.04	0.224
Muc3a	Pparg	0.48187	0.04	0.224
Desulfovibrionaceae_Uncultured_Gn	Alistipes_Gn	0.470327	0.04	0.224
Retnlb	Pparg	0.469753	0.04	0.224
Desulfovibrionaceae_Uncultured_Gn	Tff3	0.464876	0.04	0.224
HMGB1	Lachnospiraceae_NK4A136_group_Gp	0.464819	0.04	0.224
Bifidobacterium_Gp	Turicibacter_Gp	0.450281	0.04	0.224
Desulfovibrionaceae_Uncultured_Gn	Lachnospiraceae_NK4A136_group_Gp	0.448484	0.04	0.224
Cldn14	Helicobacter_Gn	0.422957	0.04	0.224
Bifidobacterium_Gp	Muribaculum_Gn	0.397495	0.04	0.224
Muc3a	Cldn4	0.365895	0.04	0.224
Parabacteroides_Gn	Helicobacter_Gn	0.363587	0.04	0.224
Faecalibaculum_Gp	RF39_Gp	0.310056	0.04	0.224
Candidatus_Saccharimonas_Gp	Clostridium_sensu_stricto_1_Gp	0.30881	0.04	0.224
Pparg	Muribaculaceae_Gn	0.236339	0.04	0.224
Enterobacteriaceae_Unc_Gn	Ocln	-0.288368	0.04	0.224
Lachnospiraceae_Unc_Gp	Prevotellaceae_UCG.001_Gn	-0.306018	0.04	0.224
Cldn14	Parasutterella_Gn	-0.307705	0.04	0.224
Enterobacteriaceae_Unc_Gn	Cldn7	-0.330181	0.04	0.224
Faecalibaculum_Gp	Oscillibacter_Gn	-0.365621	0.04	0.224
Bifidobacterium_Gp	Desulfovibrionaceae_Uncultured_Gn	-0.38128	0.04	0.224
Lachnospiraceae_NK4A136_group_Gp	Rikenellaceae_RC9_gut_group_Gn	-0.42896	0.04	0.224
Bifidobacterium_Gp	Muc3a	-0.435917	0.04	0.224
Piezo1	Muc1	-0.439418	0.04	0.224
Reg3b	Rikenella_Gn	-0.451823	0.04	0.224
Cldn23	Clca1	-0.463	0.04	0.224
Reg3b	Alistipes_Gn	-0.486449	0.04	0.224
RF39_Gp	Cdh1	-0.497244	0.04	0.224
Lactobacillus_Gp	Alistipes_Gn	-0.506177	0.04	0.224
Retnlb	Desulfovibrionaceae_Uncultured_Gn	-0.51318	0.04	0.224
Rikenella_Gn	Lactobacillus_Gp	-0.518753	0.04	0.224
Cdh1	Lachnospiraceae_Unc_Gp	-0.524084	0.04	0.224
Muc2	Alistipes_Gn	-0.528176	0.04	0.224
Clca2	Ctnnb1	-0.535267	0.04	0.224
Muribaculaceae_Gn	Oscillibacter_Gn	-0.543	0.04	0.224
Faecalibaculum_Gp	Muc1	-0.564673	0.04	0.224
Akkermansia_Gn	Bacteroides_Gn	-0.635385	0.04	0.224
Clca2	Tjp1	-0.647528	0.04	0.224
Muc2	Muribaculum_Gn	-0.764188	0.04	0.224
Retnlb	HMGB1	-0.828013	0.04	0.224
Clca2	Monoglobus_Gp	-0.262671	0.06	0.289655
RF39_Gp	Pparg	-0.277696	0.06	0.289655
RF39_Gp	Cldn15	-0.286983	0.06	0.289655
RF39_Gp	Parabacteroides_Gn	-0.294546	0.06	0.289655
Pparg	Oscillibacter_Gn	-0.332032	0.06	0.289655
Bifidobacterium_Gp	Muc2	-0.378207	0.06	0.289655
Clostridia_UCG.014_Gp	Cldn15	-0.384073	0.06	0.289655
Pparg	Muc1	-0.389086	0.06	0.289655
Reg3b	Lachnospiraceae_NK4A136_group_Gp	-0.391363	0.06	0.289655
Dubosiella_Gp	Alistipes_Gn	-0.395779	0.06	0.289655
Akkermansia_Gn	Rikenella_Gn	-0.424915	0.06	0.289655
Lactobacillus_Gp	Tff3	-0.435555	0.06	0.289655
Cldn4	Prevotellaceae_UCG.001_Gn	-0.476503	0.06	0.289655
Prevotellaceae_NK3B31_group_Gn	Muribaculum_Gn	-0.499062	0.06	0.289655
Muc1	Parasutterella_Gn	-0.508935	0.06	0.289655
Clca4a	Muc1	-0.508996	0.06	0.289655
Desulfovibrionaceae_Uncultured_Gn	Piezo1	-0.52795	0.06	0.289655
Clostridium_sensu_stricto_1_Gp	Tff3	-0.559572	0.06	0.289655
Clca4a	Lachnospiraceae_Unc_Gp	-0.664303	0.06	0.289655
Cdh1	HMGB1	0.724767	0.06	0.289655
HMGB1	Muc1	0.669365	0.06	0.289655
Muc1	Lachnospiraceae_NK4A136_group_Gp	0.662499	0.06	0.289655
Tff3	Muc3	0.64916	0.06	0.289655
Hsp90b1	Muc1	0.606291	0.06	0.289655
Helicobacter_Gn	Lachnospiraceae_NK4A136_group_Gp	0.561316	0.06	0.289655
Helicobacter_Gn	Colidextribacter_Gn	0.55657	0.06	0.289655
Cldn2	Muc1	0.555746	0.06	0.289655
Cdh1	Cldn15	0.49905	0.06	0.289655
Enterobacteriaceae_Unc_Gn	Muc2	0.492191	0.06	0.289655
Clca2	Bifidobacterium_Gp	0.481394	0.06	0.289655
Clca1	Gastranaerophilales_Gn	0.479796	0.06	0.289655
Muc3a	Ocln	0.458828	0.06	0.289655
Parabacteroides_Gn	Alistipes_Gn	0.457798	0.06	0.289655
Hsp90b1	Lachnospiraceae_NK4A136_group_Gp	0.447281	0.06	0.289655
Reg3b	Clca4a	0.425858	0.06	0.289655
Dubosiella_Gp	Parasutterella_Gn	0.414395	0.06	0.289655
Parabacteroides_Gn	Prevotellaceae_UCG.001_Gn	0.412717	0.06	0.289655
Piezo1	Cldn2	0.410036	0.06	0.289655
Piezo1	Hsp90b1	0.407938	0.06	0.289655
Faecalibaculum_Gp	Parasutterella_Gn	0.384967	0.06	0.289655
Reg3g	Cldn23	0.370059	0.06	0.289655
Akkermansia_Gn	Turicibacter_Gp	0.359718	0.06	0.289655
Bifidobacterium_Gp	Prevotellaceae_UCG.001_Gn	0.317284	0.06	0.289655
Candidatus_Saccharimonas_Gp	Bacteroides_Gn	0.315437	0.06	0.289655
Akkermansia_Gn	Prevotellaceae_UCG.001_Gn	-0.319113	0.08	0.341274
Bacteroides_Gn	Rikenellaceae_RC9_gut_group_Gn	-0.33984	0.08	0.341274
Cldn23	Tff3	-0.340035	0.08	0.341274
Clca2	Muc3a	-0.36923	0.08	0.341274
Clostridium_sensu_stricto_1_Gp	Clca1	-0.373008	0.08	0.341274
Muc2	Oscillibacter_Gn	-0.382092	0.08	0.341274
Faecalibaculum_Gp	Monoglobus_Gp	-0.382868	0.08	0.341274
RF39_Gp	Rikenella_Gn	-0.396794	0.08	0.341274
RF39_Gp	Ocln	-0.415903	0.08	0.341274
Clostridium_sensu_stricto_1_Gp	Monoglobus_Gp	-0.433021	0.08	0.341274
Faecalibaculum_Gp	Colidextribacter_Gn	-0.44786	0.08	0.341274
Desulfovibrionaceae_Uncultured_Gn	Cldn23	-0.456939	0.08	0.341274
Lachnospiraceae_NK4A136_group_Gp	Parasutterella_Gn	-0.469711	0.08	0.341274
Cldn4	Oscillibacter_Gn	-0.476476	0.08	0.341274
Pparg	Cldn14	-0.489676	0.08	0.341274
Clca4a	Oscillibacter_Gn	-0.507503	0.08	0.341274
Monoglobus_Gp	Rikenellaceae_RC9_gut_group_Gn	-0.507624	0.08	0.341274
Retnlb	Helicobacter_Gn	-0.508009	0.08	0.341274
Reg3g	Muc3	-0.564622	0.08	0.341274
Cldn23	Alistipes_Gn	-0.608577	0.08	0.341274
Retnlb	Ocln	-0.628944	0.08	0.341274
Clostridia_UCG.014_Gp	HMGB1	-0.708217	0.08	0.341274
Tjp1	Muribaculum_Gn	-0.827803	0.08	0.341274
Desulfovibrionaceae_Uncultured_Gn	Tjp1	0.843573	0.08	0.341274
HMGB1	Muc3	0.706499	0.08	0.341274
Tjp3	Ocln	0.682853	0.08	0.341274
Cldn4	Cdh1	0.677293	0.08	0.341274
Rikenella_Gn	HMGB1	0.591921	0.08	0.341274
Tjp3	Cdh1	0.565304	0.08	0.341274
Muc3a	Cldn23	0.527011	0.08	0.341274
Pparg	Cdh1	0.44819	0.08	0.341274
Alistipes_Gn	Clca1	0.44152	0.08	0.341274
Cldn4	Muc3	0.44141	0.08	0.341274
Clostridia_UCG.014_Gp	Faecalibaculum_Gp	0.401799	0.08	0.341274
Pparg	Parasutterella_Gn	0.381579	0.08	0.341274
Muc3	Cldn14	0.376571	0.08	0.341274
Faecalibaculum_Gp	Piezo1	0.356011	0.08	0.341274
Dubosiella_Gp	Pparg	0.350083	0.08	0.341274
Muc3a	Hsp90b1	0.345249	0.08	0.341274
Prevotellaceae_NK3B31_group_Gn	Helicobacter_Gn	0.322977	0.08	0.341274
Tjp3	Clca4a	0.287441	0.08	0.341274
Monoglobus_Gp	Lachnospiraceae_Unc_Gp	0.254648	0.08	0.341274
Cldn4	Cldn23	0.709753	0.1	0.37931
Clca4a	Cldn4	0.615773	0.1	0.37931
Cldn2	Cldn14	0.569873	0.1	0.37931
Rikenella_Gn	Muc3a	0.560593	0.1	0.37931
Muc1	Colidextribacter_Gn	0.536282	0.1	0.37931
Ctnnb1	Lactobacillus_Gp	0.531232	0.1	0.37931
Tff3	Lachnospiraceae_NK4A136_group_Gp	0.485314	0.1	0.37931
Retnlb	Cldn23	0.482787	0.1	0.37931
Retnlb	Dubosiella_Gp	0.460727	0.1	0.37931
Pparg	Cldn4	0.456723	0.1	0.37931
Ctnnb1	Muc3	0.436867	0.1	0.37931
Gastranaerophilales_Gn	Muribaculum_Gn	0.431842	0.1	0.37931
Tjp3	Cldn4	0.425742	0.1	0.37931
Prevotellaceae_NK3B31_group_Gn	Cldn15	0.420576	0.1	0.37931
Alistipes_Gn	Muc3	0.394688	0.1	0.37931
Lachnospiraceae_Unc_Gp	Gastranaerophilales_Gn	0.391997	0.1	0.37931
RF39_Gp	Reg3g	0.384135	0.1	0.37931
Bifidobacterium_Gp	Parasutterella_Gn	0.369051	0.1	0.37931
Muc3a	Piezo1	0.355229	0.1	0.37931
Clca4a	Muribaculaceae_Gn	0.35172	0.1	0.37931
Bacteroides_Gn	Muribaculaceae_Gn	0.350439	0.1	0.37931
Clostridia_UCG.014_Gp	RF39_Gp	0.305526	0.1	0.37931
Muc3a	Cdh1	0.305062	0.1	0.37931
Clca1	Helicobacter_Gn	0.247873	0.1	0.37931
Candidatus_Saccharimonas_Gp	Gastranaerophilales_Gn	-0.349891	0.1	0.37931
Enterobacteriaceae_Unc_Gn	Clca1	-0.351471	0.1	0.37931
Desulfovibrionaceae_Uncultured_Gn	Parasutterella_Gn	-0.368419	0.1	0.37931
Reg3b	Parabacteroides_Gn	-0.373845	0.1	0.37931
Piezo1	Cldn14	-0.378963	0.1	0.37931
Candidatus_Saccharimonas_Gp	Alistipes_Gn	-0.384673	0.1	0.37931
Parabacteroides_Gn	Cldn23	-0.411072	0.1	0.37931
Monoglobus_Gp	Muribaculum_Gn	-0.427845	0.1	0.37931
RF39_Gp	Hsp90b1	-0.439674	0.1	0.37931
RF39_Gp	HMGB1	-0.446691	0.1	0.37931
Candidatus_Saccharimonas_Gp	Rikenellaceae_RC9_gut_group_Gn	-0.446957	0.1	0.37931
Cldn15	Rikenellaceae_RC9_gut_group_Gn	-0.460735	0.1	0.37931
Clostridia_UCG.014_Gp	Ocln	-0.484396	0.1	0.37931
Clostridium_sensu_stricto_1_Gp	Ocln	-0.491717	0.1	0.37931
RF39_Gp	Cldn2	-0.497524	0.1	0.37931
Faecalibaculum_Gp	Tff3	-0.503925	0.1	0.37931
Reg3g	Alistipes_Gn	-0.513877	0.1	0.37931
Lactobacillus_Gp	Colidextribacter_Gn	-0.528595	0.1	0.37931
Muc2	Rikenellaceae_RC9_gut_group_Gn	-0.60385	0.1	0.37931
Reg3g	Ocln	-0.676361	0.1	0.37931
Reg3g	HMGB1	-0.748526	0.1	0.37931
Cldn15	Muc1	0.673672	0.12	0.400868
Tjp1	Prevotellaceae_NK3B31_group_Gn	0.624453	0.12	0.400868
Tjp1	Monoglobus_Gp	0.603335	0.12	0.400868
Cldn7	Clca1	0.598055	0.12	0.400868
Muc3a	Muc2	0.597619	0.12	0.400868
Monoglobus_Gp	Muc2	0.589786	0.12	0.400868
Bifidobacterium_Gp	Clostridium_sensu_stricto_1_Gp	0.510208	0.12	0.400868
Bacteroides_Gn	Muc3	0.503863	0.12	0.400868
Bifidobacterium_Gp	Dubosiella_Gp	0.470157	0.12	0.400868
Cldn4	Lactobacillus_Gp	0.466884	0.12	0.400868
Candidatus_Saccharimonas_Gp	Reg3g	0.462786	0.12	0.400868
Muc3a	Clca4a	0.435277	0.12	0.400868
Tff3	Helicobacter_Gn	0.433326	0.12	0.400868
Rikenella_Gn	Tff3	0.432633	0.12	0.400868
Dubosiella_Gp	Cldn23	0.4015	0.12	0.400868
Reg3g	Muc2	0.383482	0.12	0.400868
Cldn7	Muc1	0.381582	0.12	0.400868
Faecalibaculum_Gp	Lactobacillus_Gp	0.367817	0.12	0.400868
Ctnnb1	Muribaculaceae_Gn	0.366044	0.12	0.400868
Clca1	Oscillibacter_Gn	0.362961	0.12	0.400868
Rikenellaceae_RC9_gut_group_Gn	Parasutterella_Gn	0.361982	0.12	0.400868
Turicibacter_Gp	Pparg	0.360922	0.12	0.400868
Prevotellaceae_NK3B31_group_Gn	Ocln	0.342155	0.12	0.400868
Alistipes_Gn	Prevotellaceae_UCG.001_Gn	0.32983	0.12	0.400868
Candidatus_Saccharimonas_Gp	Dubosiella_Gp	0.326286	0.12	0.400868
Cldn15	Lachnospiraceae_NK4A136_group_Gp	0.318995	0.12	0.400868
Bifidobacterium_Gp	Rikenellaceae_RC9_gut_group_Gn	0.309696	0.12	0.400868
Oscillibacter_Gn	Rikenellaceae_RC9_gut_group_Gn	0.306633	0.12	0.400868
Turicibacter_Gp	Parasutterella_Gn	0.289529	0.12	0.400868
Faecalibaculum_Gp	Reg3g	0.287383	0.12	0.400868
Parabacteroides_Gn	Muribaculum_Gn	0.264689	0.12	0.400868
Reg3g	Enterobacteriaceae_Unc_Gn	0.202858	0.12	0.400868
Bifidobacterium_Gp	Cldn7	-0.288369	0.12	0.400868
Parabacteroides_Gn	Piezo1	-0.30691	0.12	0.400868
HMGB1	Gastranaerophilales_Gn	-0.309195	0.12	0.400868
Akkermansia_Gn	Muribaculum_Gn	-0.313567	0.12	0.400868
Monoglobus_Gp	Muc3	-0.322888	0.12	0.400868
HMGB1	Lachnospiraceae_Unc_Gp	-0.324557	0.12	0.400868
Clostridia_UCG.014_Gp	Pparg	-0.337786	0.12	0.400868
Muc3a	Prevotellaceae_UCG.001_Gn	-0.37429	0.12	0.400868
Dubosiella_Gp	Tff3	-0.41039	0.12	0.400868
Cldn15	Gastranaerophilales_Gn	-0.412303	0.12	0.400868
Clca4a	Gastranaerophilales_Gn	-0.442185	0.12	0.400868
Cldn23	Muribaculum_Gn	-0.464451	0.12	0.400868
Retnlb	Muc3	-0.46823	0.12	0.400868
Bifidobacterium_Gp	Tjp3	-0.475633	0.12	0.400868
Candidatus_Saccharimonas_Gp	Oscillibacter_Gn	-0.490541	0.12	0.400868
Cldn23	Helicobacter_Gn	-0.49663	0.12	0.400868
Candidatus_Saccharimonas_Gp	Tff3	-0.499134	0.12	0.400868
Retnlb	Cldn7	-0.501209	0.12	0.400868
Muc2	Prevotellaceae_UCG.001_Gn	-0.501215	0.12	0.400868
Clostridia_UCG.014_Gp	Tff3	-0.517628	0.12	0.400868
Akkermansia_Gn	Alistipes_Gn	-0.528356	0.12	0.400868
Ctnnb1	Colidextribacter_Gn	-0.682443	0.12	0.400868
Tjp1	Muc2	-0.866161	0.12	0.400868
Tjp1	Rikenella_Gn	0.827748	0.14	0.428628
HMGB1	Cldn14	0.711392	0.14	0.428628
Ocln	Clca1	0.587187	0.14	0.428628
Muc1	Lachnospiraceae_Unc_Gp	0.568757	0.14	0.428628
Cldn2	Clca1	0.553468	0.14	0.428628
Tjp3	Hsp90b1	0.513738	0.14	0.428628
Parasutterella_Gn	Prevotellaceae_UCG.001_Gn	0.506524	0.14	0.428628
Muc3a	Cldn15	0.502533	0.14	0.428628
Clostridia_UCG.014_Gp	Bifidobacterium_Gp	0.498718	0.14	0.428628
Alistipes_Gn	Colidextribacter_Gn	0.494562	0.14	0.428628
Cdh1	Tff3	0.484976	0.14	0.428628
Cldn23	Cdh1	0.463184	0.14	0.428628
Muribaculaceae_Gn	Alistipes_Gn	0.417929	0.14	0.428628
Cldn4	HMGB1	0.371695	0.14	0.428628
Rikenella_Gn	Prevotellaceae_UCG.001_Gn	0.364049	0.14	0.428628
Piezo1	Muribaculaceae_Gn	0.36392	0.14	0.428628
Piezo1	HMGB1	0.339778	0.14	0.428628
Akkermansia_Gn	Prevotellaceae_NK3B31_group_Gn	0.339561	0.14	0.428628
Clca2	Cldn2	0.302199	0.14	0.428628
Muc3a	Cldn7	0.273146	0.14	0.428628
Reg3g	Clca4a	0.250697	0.14	0.428628
RF39_Gp	Cldn14	-0.194008	0.14	0.428628
Enterobacteriaceae_Unc_Gn	Hsp90b1	-0.224828	0.14	0.428628
Turicibacter_Gp	Prevotellaceae_NK3B31_group_Gn	-0.252881	0.14	0.428628
RF39_Gp	Muribaculum_Gn	-0.277747	0.14	0.428628
Clca2	Muc2	-0.2874	0.14	0.428628
Reg3g	Lachnospiraceae_NK4A136_group_Gp	-0.304786	0.14	0.428628
Cldn23	Rikenellaceae_RC9_gut_group_Gn	-0.321137	0.14	0.428628
Dubosiella_Gp	Colidextribacter_Gn	-0.328667	0.14	0.428628
Faecalibaculum_Gp	Ocln	-0.333796	0.14	0.428628
Prevotellaceae_NK3B31_group_Gn	Alistipes_Gn	-0.336339	0.14	0.428628
Pparg	Tff3	-0.349006	0.14	0.428628
Bifidobacterium_Gp	Ocln	-0.374295	0.14	0.428628
Dubosiella_Gp	Enterobacteriaceae_Unc_Gn	-0.376456	0.14	0.428628
Clca2	Clca4a	-0.385809	0.14	0.428628
Pparg	Clca1	-0.411315	0.14	0.428628
Pparg	Gastranaerophilales_Gn	-0.420696	0.14	0.428628
Ctnnb1	Muc1	-0.456019	0.14	0.428628
Clca4a	Tff3	-0.481358	0.14	0.428628
Retnlb	Cldn2	-0.58877	0.14	0.428628
Tjp3	Colidextribacter_Gn	-0.593397	0.14	0.428628
Reg3g	Cldn2	-0.666886	0.14	0.428628
Tjp3	HMGB1	0.637646	0.16	0.454613
Lachnospiraceae_NK4A136_group_Gp	Lachnospiraceae_Unc_Gp	0.571739	0.16	0.454613
Ocln	Cldn14	0.555975	0.16	0.454613
Prevotellaceae_NK3B31_group_Gn	Muc2	0.501207	0.16	0.454613
Hsp90b1	Cldn14	0.486728	0.16	0.454613
Tjp3	Cldn2	0.446376	0.16	0.454613
Reg3b	Muc2	0.435639	0.16	0.454613
Bifidobacterium_Gp	Retnlb	0.433978	0.16	0.454613
Ctnnb1	Bacteroides_Gn	0.404459	0.16	0.454613
Desulfovibrionaceae_Uncultured_Gn	Colidextribacter_Gn	0.390898	0.16	0.454613
Alistipes_Gn	Muribaculum_Gn	0.359262	0.16	0.454613
Muribaculaceae_Gn	Muc3	0.343	0.16	0.454613
Rikenella_Gn	Colidextribacter_Gn	0.339726	0.16	0.454613
Retnlb	Parasutterella_Gn	0.315956	0.16	0.454613
Gastranaerophilales_Gn	Parasutterella_Gn	0.315062	0.16	0.454613
Faecalibaculum_Gp	Akkermansia_Gn	0.305346	0.16	0.454613
Retnlb	Piezo1	0.303532	0.16	0.454613
Muc3	Muc1	0.253532	0.16	0.454613
Cldn15	Muc3	0.216016	0.16	0.454613
Clca2	Cldn14	0.175848	0.16	0.454613
Cldn2	Gastranaerophilales_Gn	-0.16711	0.16	0.454613
RF39_Gp	Muribaculaceae_Gn	-0.241466	0.16	0.454613
RF39_Gp	Lachnospiraceae_NK4A136_group_Gp	-0.328862	0.16	0.454613
Tjp3	Oscillibacter_Gn	-0.330667	0.16	0.454613
Enterobacteriaceae_Unc_Gn	Oscillibacter_Gn	-0.353067	0.16	0.454613
Lactobacillus_Gp	Helicobacter_Gn	-0.357724	0.16	0.454613
Bifidobacterium_Gp	Helicobacter_Gn	-0.360147	0.16	0.454613
Turicibacter_Gp	Ocln	-0.392487	0.16	0.454613
RF39_Gp	Parasutterella_Gn	-0.399271	0.16	0.454613
Parabacteroides_Gn	Cdh1	-0.409993	0.16	0.454613
Bifidobacterium_Gp	Tff3	-0.41204	0.16	0.454613
Candidatus_Saccharimonas_Gp	Clca1	-0.420381	0.16	0.454613
Pparg	Lachnospiraceae_Unc_Gp	-0.426912	0.16	0.454613
Faecalibaculum_Gp	Lachnospiraceae_Unc_Gp	-0.45066	0.16	0.454613
Cldn4	Colidextribacter_Gn	-0.532461	0.16	0.454613
Reg3g	Cldn7	-0.550544	0.16	0.454613
Retnlb	Hsp90b1	-0.561376	0.16	0.454613
Retnlb	Cldn15	-0.568619	0.16	0.454613
Reg3g	Hsp90b1	-0.602994	0.16	0.454613
Helicobacter_Gn	Lachnospiraceae_Unc_Gp	0.472693	0.18	0.48717
Bacteroides_Gn	Lachnospiraceae_NK4A136_group_Gp	0.467613	0.18	0.48717
Reg3b	Pparg	0.422725	0.18	0.48717
Candidatus_Saccharimonas_Gp	Cldn4	0.327517	0.18	0.48717
Ocln	Helicobacter_Gn	0.31488	0.18	0.48717
Cldn4	Cldn15	0.312347	0.18	0.48717
Clostridium_sensu_stricto_1_Gp	Clca4a	0.300705	0.18	0.48717
Desulfovibrionaceae_Uncultured_Gn	Ocln	0.265511	0.18	0.48717
Prevotellaceae_NK3B31_group_Gn	Muc1	0.25228	0.18	0.48717
Clca4a	Bacteroides_Gn	0.223395	0.18	0.48717
Turicibacter_Gp	Prevotellaceae_UCG.001_Gn	-0.188819	0.18	0.48717
Reg3b	Gastranaerophilales_Gn	-0.279362	0.18	0.48717
Reg3g	Parabacteroides_Gn	-0.286211	0.18	0.48717
Akkermansia_Gn	Muribaculaceae_Gn	-0.292353	0.18	0.48717
Candidatus_Saccharimonas_Gp	Muc1	-0.295003	0.18	0.48717
Turicibacter_Gp	Colidextribacter_Gn	-0.301292	0.18	0.48717
Clca4a	Cldn14	-0.308361	0.18	0.48717
Reg3b	Muc3	-0.316552	0.18	0.48717
Clca2	Tjp3	-0.348729	0.18	0.48717
Tjp3	Prevotellaceae_UCG.001_Gn	-0.380218	0.18	0.48717
Bifidobacterium_Gp	Cldn15	-0.384752	0.18	0.48717
RF39_Gp	Prevotellaceae_UCG.001_Gn	-0.390397	0.18	0.48717
Clca4a	Muribaculum_Gn	-0.433612	0.18	0.48717
Clostridium_sensu_stricto_1_Gp	Tjp1	-0.484602	0.18	0.48717
Muc3a	Muribaculum_Gn	-0.493364	0.18	0.48717
Cldn4	Helicobacter_Gn	-0.541527	0.18	0.48717
Retnlb	Tjp3	-0.652998	0.18	0.48717
Akkermansia_Gn	RF39_Gp	0.540822	0.2	0.519393
HMGB1	Clca1	0.517818	0.2	0.519393
Monoglobus_Gp	Muc3a	0.517107	0.2	0.519393
Hsp90b1	Clca1	0.464229	0.2	0.519393
Parabacteroides_Gn	Rikenellaceae_RC9_gut_group_Gn	0.459189	0.2	0.519393
Clostridia_UCG.014_Gp	Reg3g	0.435632	0.2	0.519393
Lactobacillus_Gp	Cdh1	0.404409	0.2	0.519393
Helicobacter_Gn	Gastranaerophilales_Gn	0.361951	0.2	0.519393
Reg3b	Ctnnb1	0.320187	0.2	0.519393
Retnlb	Ctnnb1	0.286378	0.2	0.519393
Ctnnb1	Parasutterella_Gn	0.286234	0.2	0.519393
Clca1	Prevotellaceae_UCG.001_Gn	0.270265	0.2	0.519393
Clca2	Turicibacter_Gp	0.268376	0.2	0.519393
Dubosiella_Gp	Cldn4	0.265484	0.2	0.519393
Clca2	Clca1	0.254748	0.2	0.519393
Clostridium_sensu_stricto_1_Gp	Cldn23	0.185599	0.2	0.519393
RF39_Gp	Clca4a	-0.215643	0.2	0.519393
Cdh1	Gastranaerophilales_Gn	-0.317509	0.2	0.519393
Muribaculaceae_Gn	Lachnospiraceae_Unc_Gp	-0.318321	0.2	0.519393
Reg3g	Cldn15	-0.351544	0.2	0.519393
Turicibacter_Gp	Monoglobus_Gp	-0.375067	0.2	0.519393
Cldn23	Muc1	-0.408446	0.2	0.519393
Bifidobacterium_Gp	HMGB1	-0.426055	0.2	0.519393
Cldn4	Lachnospiraceae_Unc_Gp	-0.478661	0.2	0.519393
Muc2	Cldn15	0.587216	0.22	0.536926
Clostridium_sensu_stricto_1_Gp	Ctnnb1	0.436094	0.22	0.536926
Muc3a	HMGB1	0.435962	0.22	0.536926
Prevotellaceae_NK3B31_group_Gn	Monoglobus_Gp	0.409883	0.22	0.536926
Ctnnb1	Cldn7	0.409339	0.22	0.536926
Desulfovibrionaceae_Uncultured_Gn	HMGB1	0.393472	0.22	0.536926
Clca4a	Cdh1	0.353465	0.22	0.536926
Rikenella_Gn	Hsp90b1	0.352421	0.22	0.536926
Rikenellaceae_RC9_gut_group_Gn	Muribaculum_Gn	0.343745	0.22	0.536926
Desulfovibrionaceae_Uncultured_Gn	Lachnospiraceae_Unc_Gp	0.339092	0.22	0.536926
Parabacteroides_Gn	Muribaculaceae_Gn	0.320191	0.22	0.536926
Cldn14	Colidextribacter_Gn	0.281611	0.22	0.536926
Clostridia_UCG.014_Gp	Clca2	0.260257	0.22	0.536926
Faecalibaculum_Gp	Muribaculaceae_Gn	0.255796	0.22	0.536926
Muc3a	Cldn2	0.242843	0.22	0.536926
Clca2	Dubosiella_Gp	0.241706	0.22	0.536926
Tjp3	Cldn15	0.225948	0.22	0.536926
Prevotellaceae_NK3B31_group_Gn	Cldn4	0.224866	0.22	0.536926
Piezo1	Bacteroides_Gn	0.209506	0.22	0.536926
Clostridium_sensu_stricto_1_Gp	Colidextribacter_Gn	-0.207684	0.22	0.536926
Akkermansia_Gn	Parabacteroides_Gn	-0.237229	0.22	0.536926
Monoglobus_Gp	Prevotellaceae_UCG.001_Gn	-0.259482	0.22	0.536926
HMGB1	Oscillibacter_Gn	-0.264497	0.22	0.536926
RF39_Gp	Alistipes_Gn	-0.265247	0.22	0.536926
Retnlb	Rikenella_Gn	-0.280822	0.22	0.536926
Retnlb	Colidextribacter_Gn	-0.294918	0.22	0.536926
Candidatus_Saccharimonas_Gp	Cldn14	-0.300691	0.22	0.536926
HMGB1	Colidextribacter_Gn	-0.316438	0.22	0.536926
Akkermansia_Gn	Helicobacter_Gn	-0.322283	0.22	0.536926
Reg3b	Colidextribacter_Gn	-0.328725	0.22	0.536926
Clca2	Pparg	-0.341141	0.22	0.536926
Candidatus_Saccharimonas_Gp	Prevotellaceae_UCG.001_Gn	-0.348098	0.22	0.536926
Monoglobus_Gp	Gastranaerophilales_Gn	-0.368671	0.22	0.536926
Tjp3	Gastranaerophilales_Gn	-0.398183	0.22	0.536926
Ctnnb1	Cldn14	-0.398924	0.22	0.536926
Candidatus_Saccharimonas_Gp	Ocln	-0.411923	0.22	0.536926
Reg3g	Tjp3	-0.544127	0.22	0.536926
Retnlb	Tjp1	-0.702626	0.22	0.536926
Tjp3	Tff3	0.498035	0.24	0.556627
Ctnnb1	Cldn4	0.492559	0.24	0.556627
Tjp3	Bacteroides_Gn	0.447044	0.24	0.556627
Cldn4	Hsp90b1	0.391152	0.24	0.556627
Enterobacteriaceae_Unc_Gn	Muc3a	0.383418	0.24	0.556627
Faecalibaculum_Gp	Cldn23	0.375275	0.24	0.556627
Muribaculaceae_Gn	Cldn2	0.371672	0.24	0.556627
Rikenella_Gn	Cldn15	0.349829	0.24	0.556627
Candidatus_Saccharimonas_Gp	Monoglobus_Gp	0.306221	0.24	0.556627
Oscillibacter_Gn	Muribaculum_Gn	0.295818	0.24	0.556627
Turicibacter_Gp	Clca4a	0.268163	0.24	0.556627
Cdh1	Parasutterella_Gn	0.259146	0.24	0.556627
Reg3b	Muc3a	0.235986	0.24	0.556627
Clca1	Muribaculum_Gn	0.22434	0.24	0.556627
Reg3g	Pparg	0.22005	0.24	0.556627
Tff3	Oscillibacter_Gn	0.193189	0.24	0.556627
Pparg	Bacteroides_Gn	0.0433823	0.24	0.556627
Bifidobacterium_Gp	Cldn4	-0.185407	0.24	0.556627
Clostridia_UCG.014_Gp	Akkermansia_Gn	-0.190341	0.24	0.556627
RF39_Gp	Piezo1	-0.222193	0.24	0.556627
Lachnospiraceae_Unc_Gp	Rikenellaceae_RC9_gut_group_Gn	-0.224917	0.24	0.556627
Muc1	Prevotellaceae_UCG.001_Gn	-0.239334	0.24	0.556627
Clca2	Parabacteroides_Gn	-0.249624	0.24	0.556627
Parabacteroides_Gn	Cldn7	-0.257713	0.24	0.556627
Reg3b	Ocln	-0.298577	0.24	0.556627
Clostridia_UCG.014_Gp	Piezo1	-0.30755	0.24	0.556627
Retnlb	Lachnospiraceae_NK4A136_group_Gp	-0.354588	0.24	0.556627
Muribaculaceae_Gn	Helicobacter_Gn	-0.37801	0.24	0.556627
Ctnnb1	Helicobacter_Gn	-0.399651	0.24	0.556627
Clca4a	Clca1	-0.422632	0.24	0.556627
Ctnnb1	Lachnospiraceae_Unc_Gp	-0.544625	0.24	0.556627
Tjp3	Lachnospiraceae_Unc_Gp	-0.550554	0.24	0.556627
Tjp1	Lachnospiraceae_Unc_Gp	-0.975323	0.24	0.556627
Rikenella_Gn	Muc2	0.477003	0.26	0.576115
Clostridium_sensu_stricto_1_Gp	Muribaculaceae_Gn	0.432676	0.26	0.576115
Ctnnb1	Cldn23	0.432064	0.26	0.576115
Prevotellaceae_NK3B31_group_Gn	Muc3a	0.392077	0.26	0.576115
Reg3b	Cldn4	0.367284	0.26	0.576115
Cldn4	Cldn2	0.334935	0.26	0.576115
Rikenella_Gn	Cldn2	0.308324	0.26	0.576115
Alistipes_Gn	Helicobacter_Gn	0.307733	0.26	0.576115
Desulfovibrionaceae_Uncultured_Gn	Clca1	0.296102	0.26	0.576115
Clostridia_UCG.014_Gp	Clostridium_sensu_stricto_1_Gp	0.283081	0.26	0.576115
Pparg	Cldn7	0.256915	0.26	0.576115
Monoglobus_Gp	Colidextribacter_Gn	0.228981	0.26	0.576115
Helicobacter_Gn	Prevotellaceae_UCG.001_Gn	0.204102	0.26	0.576115
RF39_Gp	Reg3b	0.187509	0.26	0.576115
Bifidobacterium_Gp	Reg3g	0.181356	0.26	0.576115
Enterobacteriaceae_Unc_Gn	Cldn2	-0.184692	0.26	0.576115
Reg3g	Prevotellaceae_UCG.001_Gn	-0.194262	0.26	0.576115
Bifidobacterium_Gp	Hsp90b1	-0.210406	0.26	0.576115
Akkermansia_Gn	Monoglobus_Gp	-0.241826	0.26	0.576115
RF39_Gp	Clca1	-0.24663	0.26	0.576115
Pparg	Helicobacter_Gn	-0.264369	0.26	0.576115
Dubosiella_Gp	HMGB1	-0.301792	0.26	0.576115
Piezo1	Lachnospiraceae_NK4A136_group_Gp	-0.313289	0.26	0.576115
Cdh1	Oscillibacter_Gn	-0.315126	0.26	0.576115
Cldn7	Colidextribacter_Gn	-0.323399	0.26	0.576115
Cldn15	Prevotellaceae_UCG.001_Gn	-0.364079	0.26	0.576115
Retnlb	Alistipes_Gn	-0.371374	0.26	0.576115
Pparg	Muribaculum_Gn	-0.386633	0.26	0.576115
Clca4a	Helicobacter_Gn	-0.4398	0.26	0.576115
Cldn15	Muribaculum_Gn	-0.462732	0.26	0.576115
Clostridium_sensu_stricto_1_Gp	Cldn15	-0.537595	0.26	0.576115
Alistipes_Gn	Muc1	0.418623	0.28	0.589877
Ctnnb1	Cdh1	0.362004	0.28	0.589877
Faecalibaculum_Gp	Clca4a	0.356009	0.28	0.589877
Piezo1	Ocln	0.332388	0.28	0.589877
Alistipes_Gn	Oscillibacter_Gn	0.301144	0.28	0.589877
Turicibacter_Gp	Cldn4	0.279298	0.28	0.589877
Clostridium_sensu_stricto_1_Gp	Pparg	0.262665	0.28	0.589877
Clca2	Muribaculum_Gn	0.235512	0.28	0.589877
RF39_Gp	Lachnospiraceae_Unc_Gp	0.231028	0.28	0.589877
Desulfovibrionaceae_Uncultured_Gn	Prevotellaceae_NK3B31_group_Gn	0.22035	0.28	0.589877
Desulfovibrionaceae_Uncultured_Gn	Enterobacteriaceae_Unc_Gn	0.211987	0.28	0.589877
Clostridium_sensu_stricto_1_Gp	Lactobacillus_Gp	0.206305	0.28	0.589877
Clca2	Parasutterella_Gn	0.179033	0.28	0.589877
Cldn23	Ocln	0.176927	0.28	0.589877
Clca2	Cdh1	0.17348	0.28	0.589877
Desulfovibrionaceae_Uncultured_Gn	Cldn15	0.148009	0.28	0.589877
Tjp3	Muribaculaceae_Gn	0.14347	0.28	0.589877
Enterobacteriaceae_Unc_Gn	Alistipes_Gn	-0.131885	0.28	0.589877
Enterobacteriaceae_Unc_Gn	Tff3	-0.179598	0.28	0.589877
Prevotellaceae_NK3B31_group_Gn	Prevotellaceae_UCG.001_Gn	-0.194065	0.28	0.589877
Retnlb	Oscillibacter_Gn	-0.227217	0.28	0.589877
Turicibacter_Gp	Cldn15	-0.261106	0.28	0.589877
Monoglobus_Gp	Clca1	-0.270303	0.28	0.589877
Faecalibaculum_Gp	Hsp90b1	-0.272418	0.28	0.589877
Clostridium_sensu_stricto_1_Gp	Hsp90b1	-0.28597	0.28	0.589877
HMGB1	Rikenellaceae_RC9_gut_group_Gn	-0.291595	0.28	0.589877
Muc3a	Parasutterella_Gn	-0.308439	0.28	0.589877
Clca2	Prevotellaceae_NK3B31_group_Gn	-0.318142	0.28	0.589877
Faecalibaculum_Gp	Cldn15	-0.335669	0.28	0.589877
Bifidobacterium_Gp	Muc1	-0.338427	0.28	0.589877
Reg3b	HMGB1	-0.341409	0.28	0.589877
Muc3a	Rikenellaceae_RC9_gut_group_Gn	-0.407369	0.28	0.589877
Reg3g	Cdh1	-0.435856	0.28	0.589877
Muc3a	Clca1	-0.443746	0.28	0.589877
Clostridia_UCG.014_Gp	Cldn7	-0.503285	0.28	0.589877
Tjp1	Oscillibacter_Gn	-0.539936	0.28	0.589877
Bacteroides_Gn	Cldn7	0.437078	0.3	0.610304
Bacteroides_Gn	Alistipes_Gn	0.411661	0.3	0.610304
Alistipes_Gn	Tff3	0.390562	0.3	0.610304
Cdh1	Clca1	0.390058	0.3	0.610304
Alistipes_Gn	Cldn2	0.32779	0.3	0.610304
Candidatus_Saccharimonas_Gp	Clca4a	0.286903	0.3	0.610304
Cldn15	Helicobacter_Gn	0.267699	0.3	0.610304
Muribaculaceae_Gn	Cldn7	0.266445	0.3	0.610304
Rikenella_Gn	Ocln	0.260218	0.3	0.610304
Muc2	Lachnospiraceae_NK4A136_group_Gp	0.247791	0.3	0.610304
Rikenella_Gn	Lachnospiraceae_Unc_Gp	0.244762	0.3	0.610304
Bifidobacterium_Gp	Lactobacillus_Gp	0.14217	0.3	0.610304
Lactobacillus_Gp	Rikenellaceae_RC9_gut_group_Gn	-0.219411	0.3	0.610304
Enterobacteriaceae_Unc_Gn	Piezo1	-0.226355	0.3	0.610304
Bifidobacterium_Gp	Lachnospiraceae_NK4A136_group_Gp	-0.25548	0.3	0.610304
Cldn23	Cldn14	-0.256212	0.3	0.610304
Parabacteroides_Gn	Muc3	-0.267564	0.3	0.610304
RF39_Gp	Cldn7	-0.270884	0.3	0.610304
Piezo1	Gastranaerophilales_Gn	-0.278592	0.3	0.610304
Candidatus_Saccharimonas_Gp	Desulfovibrionaceae_Uncultured_Gn	-0.280163	0.3	0.610304
Retnlb	Lachnospiraceae_Unc_Gp	-0.283012	0.3	0.610304
Cldn4	Alistipes_Gn	-0.321634	0.3	0.610304
Enterobacteriaceae_Unc_Gn	Cdh1	-0.321897	0.3	0.610304
Clostridia_UCG.014_Gp	Cdh1	-0.464838	0.3	0.610304
Clostridium_sensu_stricto_1_Gp	HMGB1	-0.487216	0.3	0.610304
Tjp1	Cldn2	-0.534405	0.3	0.610304
Cldn7	Cldn14	0.377574	0.32	0.626972
Parasutterella_Gn	Muribaculum_Gn	0.373103	0.32	0.626972
Monoglobus_Gp	Muc1	0.347002	0.32	0.626972
Cldn23	Parasutterella_Gn	0.307775	0.32	0.626972
Desulfovibrionaceae_Uncultured_Gn	Muc3a	0.296341	0.32	0.626972
Monoglobus_Gp	Bacteroides_Gn	0.280773	0.32	0.626972
Faecalibaculum_Gp	Pparg	0.265063	0.32	0.626972
Clca4a	Parasutterella_Gn	0.24391	0.32	0.626972
Prevotellaceae_NK3B31_group_Gn	Cldn23	0.24029	0.32	0.626972
Faecalibaculum_Gp	Rikenellaceae_RC9_gut_group_Gn	0.239022	0.32	0.626972
Clca1	Parasutterella_Gn	0.210964	0.32	0.626972
Muc3a	Ctnnb1	0.209512	0.32	0.626972
Parabacteroides_Gn	Monoglobus_Gp	0.162564	0.32	0.626972
Dubosiella_Gp	Prevotellaceae_NK3B31_group_Gn	-0.179549	0.32	0.626972
Parabacteroides_Gn	Cldn15	-0.181902	0.32	0.626972
Dubosiella_Gp	Ocln	-0.210277	0.32	0.626972
Rikenella_Gn	Cldn4	-0.212556	0.32	0.626972
Cldn7	Lachnospiraceae_Unc_Gp	-0.213326	0.32	0.626972
RF39_Gp	Cldn23	-0.233372	0.32	0.626972
Akkermansia_Gn	Colidextribacter_Gn	-0.252417	0.32	0.626972
Clostridium_sensu_stricto_1_Gp	Cldn2	-0.264638	0.32	0.626972
Muribaculaceae_Gn	Colidextribacter_Gn	-0.268686	0.32	0.626972
Turicibacter_Gp	Hsp90b1	-0.275045	0.32	0.626972
Ctnnb1	Oscillibacter_Gn	-0.278085	0.32	0.626972
Desulfovibrionaceae_Uncultured_Gn	Cldn4	-0.344148	0.32	0.626972
Lactobacillus_Gp	Lachnospiraceae_NK4A136_group_Gp	-0.355388	0.32	0.626972
Turicibacter_Gp	HMGB1	-0.355938	0.32	0.626972
Clostridia_UCG.014_Gp	Ctnnb1	-0.488751	0.32	0.626972
Tjp1	Hsp90b1	-0.606752	0.32	0.626972
Candidatus_Saccharimonas_Gp	Lactobacillus_Gp	0.309501	0.34	0.650435
Cldn4	Bacteroides_Gn	0.308965	0.34	0.650435
Muribaculaceae_Gn	Cdh1	0.298821	0.34	0.650435
Muribaculaceae_Gn	Hsp90b1	0.288112	0.34	0.650435
Muribaculaceae_Gn	Lachnospiraceae_NK4A136_group_Gp	0.270206	0.34	0.650435
Dubosiella_Gp	Ctnnb1	0.25515	0.34	0.650435
Clca2	Faecalibaculum_Gp	0.219521	0.34	0.650435
Bifidobacterium_Gp	Lachnospiraceae_Unc_Gp	-0.148687	0.34	0.650435
Hsp90b1	Gastranaerophilales_Gn	-0.15776	0.34	0.650435
Reg3g	Rikenellaceae_RC9_gut_group_Gn	-0.159704	0.34	0.650435
Clostridium_sensu_stricto_1_Gp	Oscillibacter_Gn	-0.211962	0.34	0.650435
Cldn7	Prevotellaceae_UCG.001_Gn	-0.216546	0.34	0.650435
Reg3b	Lachnospiraceae_Unc_Gp	-0.21941	0.34	0.650435
Candidatus_Saccharimonas_Gp	Rikenella_Gn	-0.232497	0.34	0.650435
Reg3g	Muribaculum_Gn	-0.232663	0.34	0.650435
Candidatus_Saccharimonas_Gp	Parabacteroides_Gn	-0.251248	0.34	0.650435
Tff3	Parasutterella_Gn	-0.26356	0.34	0.650435
Muc2	Bacteroides_Gn	-0.275206	0.34	0.650435
Bifidobacterium_Gp	Rikenella_Gn	-0.283992	0.34	0.650435
Muc2	Cldn23	0.344818	0.36	0.672
Cdh1	Cldn14	0.33047	0.36	0.672
Muc2	Muc1	0.32532	0.36	0.672
Faecalibaculum_Gp	Ctnnb1	0.286716	0.36	0.672
Clca1	Rikenellaceae_RC9_gut_group_Gn	0.238289	0.36	0.672
Clostridia_UCG.014_Gp	Colidextribacter_Gn	0.231897	0.36	0.672
Faecalibaculum_Gp	Reg3b	0.219639	0.36	0.672
Akkermansia_Gn	Rikenellaceae_RC9_gut_group_Gn	0.137964	0.36	0.672
Clca2	Lactobacillus_Gp	0.0704048	0.36	0.672
Dubosiella_Gp	Muc2	-0.174359	0.36	0.672
Turicibacter_Gp	Lachnospiraceae_Unc_Gp	-0.21585	0.36	0.672
Cdh1	Prevotellaceae_UCG.001_Gn	-0.245064	0.36	0.672
Clostridia_UCG.014_Gp	Parabacteroides_Gn	-0.245899	0.36	0.672
Cldn2	Lachnospiraceae_Unc_Gp	-0.250385	0.36	0.672
Pparg	Alistipes_Gn	-0.273351	0.36	0.672
Akkermansia_Gn	Cldn2	-0.302252	0.36	0.672
Candidatus_Saccharimonas_Gp	Cldn2	-0.353554	0.36	0.672
Clostridia_UCG.014_Gp	Hsp90b1	-0.408363	0.36	0.672
Lactobacillus_Gp	Lachnospiraceae_Unc_Gp	-0.421901	0.36	0.672
Tjp1	Cldn15	-0.565164	0.36	0.672
Bifidobacterium_Gp	Muribaculaceae_Gn	0.30423	0.38	0.691726
Prevotellaceae_NK3B31_group_Gn	HMGB1	0.281201	0.38	0.691726
Enterobacteriaceae_Unc_Gn	Prevotellaceae_UCG.001_Gn	0.240664	0.38	0.691726
Prevotellaceae_NK3B31_group_Gn	Tff3	0.232032	0.38	0.691726
Faecalibaculum_Gp	Cldn4	0.225124	0.38	0.691726
Prevotellaceae_NK3B31_group_Gn	Cldn7	0.180572	0.38	0.691726
Tjp3	Cldn23	0.157097	0.38	0.691726
Tff3	Colidextribacter_Gn	0.156112	0.38	0.691726
Desulfovibrionaceae_Uncultured_Gn	Prevotellaceae_UCG.001_Gn	0.142219	0.38	0.691726
Clostridia_UCG.014_Gp	Prevotellaceae_UCG.001_Gn	0.0777996	0.38	0.691726
Helicobacter_Gn	Parasutterella_Gn	-0.0982436	0.38	0.691726
Turicibacter_Gp	Oscillibacter_Gn	-0.175952	0.38	0.691726
Dubosiella_Gp	Hsp90b1	-0.219705	0.38	0.691726
Piezo1	Oscillibacter_Gn	-0.222189	0.38	0.691726
Turicibacter_Gp	Gastranaerophilales_Gn	-0.227911	0.38	0.691726
Dubosiella_Gp	Cldn15	-0.228036	0.38	0.691726
Faecalibaculum_Gp	Muc2	-0.235798	0.38	0.691726
Faecalibaculum_Gp	Alistipes_Gn	-0.277687	0.38	0.691726
Reg3b	Cldn2	-0.285761	0.38	0.691726
Akkermansia_Gn	Hsp90b1	-0.304154	0.38	0.691726
Clostridia_UCG.014_Gp	Muc3	-0.345666	0.38	0.691726
Bacteroides_Gn	Hsp90b1	0.340943	0.4	0.710496
Bacteroides_Gn	Cdh1	0.336579	0.4	0.710496
Bacteroides_Gn	Cldn2	0.311447	0.4	0.710496
Tjp3	Clca1	0.26607	0.4	0.710496
Rikenella_Gn	Muribaculum_Gn	0.251289	0.4	0.710496
Cldn23	Cldn7	0.242532	0.4	0.710496
Reg3b	Parasutterella_Gn	0.210872	0.4	0.710496
Enterobacteriaceae_Unc_Gn	Helicobacter_Gn	0.198837	0.4	0.710496
Pparg	Ocln	0.170944	0.4	0.710496
Rikenella_Gn	Clca1	0.168939	0.4	0.710496
Bifidobacterium_Gp	Gastranaerophilales_Gn	0.162277	0.4	0.710496
Candidatus_Saccharimonas_Gp	Pparg	0.154623	0.4	0.710496
Parabacteroides_Gn	Gastranaerophilales_Gn	0.124786	0.4	0.710496
Rikenella_Gn	Cldn23	-0.166381	0.4	0.710496
Prevotellaceae_NK3B31_group_Gn	Gastranaerophilales_Gn	-0.169061	0.4	0.710496
Enterobacteriaceae_Unc_Gn	Gastranaerophilales_Gn	-0.173348	0.4	0.710496
Clostridium_sensu_stricto_1_Gp	Lachnospiraceae_Unc_Gp	-0.182128	0.4	0.710496
Dubosiella_Gp	Prevotellaceae_UCG.001_Gn	-0.188068	0.4	0.710496
Ocln	Colidextribacter_Gn	-0.226287	0.4	0.710496
RF39_Gp	Tff3	-0.238482	0.4	0.710496
Faecalibaculum_Gp	HMGB1	-0.29695	0.4	0.710496
Alistipes_Gn	Cldn14	0.326145	0.42	0.727559
Turicibacter_Gp	Ctnnb1	0.273407	0.42	0.727559
Ocln	Lachnospiraceae_NK4A136_group_Gp	0.250316	0.42	0.727559
Prevotellaceae_NK3B31_group_Gn	Oscillibacter_Gn	0.239382	0.42	0.727559
Candidatus_Saccharimonas_Gp	Cldn23	0.231927	0.42	0.727559
Oscillibacter_Gn	Prevotellaceae_UCG.001_Gn	0.225038	0.42	0.727559
Prevotellaceae_NK3B31_group_Gn	Hsp90b1	0.197722	0.42	0.727559
Enterobacteriaceae_Unc_Gn	Lachnospiraceae_NK4A136_group_Gp	0.192713	0.42	0.727559
Muc1	Oscillibacter_Gn	0.177556	0.42	0.727559
Bacteroides_Gn	Colidextribacter_Gn	0.111446	0.42	0.727559
Ocln	Gastranaerophilales_Gn	-0.116614	0.42	0.727559
Faecalibaculum_Gp	Cldn2	-0.16748	0.42	0.727559
Candidatus_Saccharimonas_Gp	Cldn15	-0.195053	0.42	0.727559
Bifidobacterium_Gp	Bacteroides_Gn	-0.206854	0.42	0.727559
Pparg	Lachnospiraceae_NK4A136_group_Gp	-0.237325	0.42	0.727559
Faecalibaculum_Gp	Muc3a	-0.241481	0.42	0.727559
Reg3g	Muribaculaceae_Gn	-0.292162	0.42	0.727559
Clostridia_UCG.014_Gp	Helicobacter_Gn	-0.310458	0.42	0.727559
Clostridia_UCG.014_Gp	Clca1	-0.340579	0.42	0.727559
Tjp1	Gastranaerophilales_Gn	-0.369118	0.42	0.727559
Candidatus_Saccharimonas_Gp	Hsp90b1	-0.373833	0.42	0.727559
Tjp1	Muribaculaceae_Gn	-0.621798	0.42	0.727559
Cldn15	Cldn14	0.421091	0.44	0.742169
Alistipes_Gn	Hsp90b1	0.345887	0.44	0.742169
Desulfovibrionaceae_Uncultured_Gn	Tjp3	0.318175	0.44	0.742169
Clca1	Lachnospiraceae_NK4A136_group_Gp	0.221256	0.44	0.742169
Parabacteroides_Gn	Lachnospiraceae_NK4A136_group_Gp	0.19915	0.44	0.742169
Cldn7	Lachnospiraceae_NK4A136_group_Gp	0.198963	0.44	0.742169
Muc3	Parasutterella_Gn	0.181964	0.44	0.742169
Prevotellaceae_NK3B31_group_Gn	Cdh1	0.171762	0.44	0.742169
Clca4a	Cldn7	0.160048	0.44	0.742169
Cldn15	Oscillibacter_Gn	-0.144821	0.44	0.742169
Dubosiella_Gp	Cldn2	-0.1471	0.44	0.742169
Clostridia_UCG.014_Gp	Muc2	-0.151133	0.44	0.742169
Hsp90b1	Rikenellaceae_RC9_gut_group_Gn	-0.168246	0.44	0.742169
Lactobacillus_Gp	Clca1	-0.169684	0.44	0.742169
Monoglobus_Gp	Alistipes_Gn	-0.173008	0.44	0.742169
RF39_Gp	Ctnnb1	-0.17594	0.44	0.742169
Reg3b	Rikenellaceae_RC9_gut_group_Gn	-0.186188	0.44	0.742169
Dubosiella_Gp	Muc3a	-0.188041	0.44	0.742169
Clostridium_sensu_stricto_1_Gp	Cldn7	-0.195384	0.44	0.742169
Clca2	Rikenella_Gn	-0.199147	0.44	0.742169
Candidatus_Saccharimonas_Gp	Prevotellaceae_NK3B31_group_Gn	-0.204496	0.44	0.742169
Dubosiella_Gp	Lachnospiraceae_Unc_Gp	-0.24318	0.44	0.742169
RF39_Gp	Tjp3	-0.291003	0.44	0.742169
Rikenella_Gn	Parasutterella_Gn	-0.307213	0.44	0.742169
Rikenella_Gn	Muribaculaceae_Gn	0.355441	0.46	0.76254
Dubosiella_Gp	Clca4a	0.222163	0.46	0.76254
Dubosiella_Gp	Cdh1	0.17807	0.46	0.76254
Bifidobacterium_Gp	Piezo1	0.160344	0.46	0.76254
Clostridia_UCG.014_Gp	Gastranaerophilales_Gn	0.109622	0.46	0.76254
Bifidobacterium_Gp	Alistipes_Gn	0.102926	0.46	0.76254
Enterobacteriaceae_Unc_Gn	Lachnospiraceae_Unc_Gp	-0.116367	0.46	0.76254
RF39_Gp	Rikenellaceae_RC9_gut_group_Gn	-0.12395	0.46	0.76254
Muc3	Prevotellaceae_UCG.001_Gn	-0.129856	0.46	0.76254
Reg3b	Prevotellaceae_UCG.001_Gn	-0.149555	0.46	0.76254
Clostridia_UCG.014_Gp	Desulfovibrionaceae_Uncultured_Gn	-0.232659	0.46	0.76254
Bifidobacterium_Gp	Cldn14	-0.259027	0.46	0.76254
Muribaculaceae_Gn	Gastranaerophilales_Gn	-0.268103	0.46	0.76254
Pparg	Prevotellaceae_UCG.001_Gn	-0.300564	0.46	0.76254
Candidatus_Saccharimonas_Gp	HMGB1	-0.354404	0.46	0.76254
Tjp1	Cdh1	-0.450836	0.46	0.76254
Rikenella_Gn	Tjp3	0.355993	0.48	0.770803
Desulfovibrionaceae_Uncultured_Gn	Rikenellaceae_RC9_gut_group_Gn	0.244293	0.48	0.770803
Rikenella_Gn	Bacteroides_Gn	0.23816	0.48	0.770803
Prevotellaceae_NK3B31_group_Gn	Cldn14	0.214201	0.48	0.770803
Enterobacteriaceae_Unc_Gn	Cldn23	0.199739	0.48	0.770803
Muc3	Gastranaerophilales_Gn	0.195062	0.48	0.770803
Cdh1	Lachnospiraceae_NK4A136_group_Gp	0.158461	0.48	0.770803
Muc3a	Tff3	0.143075	0.48	0.770803
Lactobacillus_Gp	Bacteroides_Gn	0.104582	0.48	0.770803
RF39_Gp	Monoglobus_Gp	0.0655782	0.48	0.770803
Enterobacteriaceae_Unc_Gn	Ctnnb1	-0.00667886	0.48	0.770803
Muc3a	Muribaculaceae_Gn	-0.0138811	0.48	0.770803
Clca2	Helicobacter_Gn	-0.100969	0.48	0.770803
Cldn7	Gastranaerophilales_Gn	-0.120283	0.48	0.770803
RF39_Gp	Muc1	-0.125168	0.48	0.770803
Ocln	Lachnospiraceae_Unc_Gp	-0.135175	0.48	0.770803
Lactobacillus_Gp	Gastranaerophilales_Gn	-0.139805	0.48	0.770803
HMGB1	Prevotellaceae_UCG.001_Gn	-0.159126	0.48	0.770803
Lactobacillus_Gp	Muribaculaceae_Gn	-0.161227	0.48	0.770803
Cldn23	Prevotellaceae_UCG.001_Gn	-0.172081	0.48	0.770803
Alistipes_Gn	Parasutterella_Gn	-0.182732	0.48	0.770803
Parabacteroides_Gn	Parasutterella_Gn	-0.188151	0.48	0.770803
Reg3b	Hsp90b1	-0.201925	0.48	0.770803
RF39_Gp	Tjp1	-0.220512	0.48	0.770803
Cldn15	Parasutterella_Gn	-0.228951	0.48	0.770803
Reg3b	Muribaculaceae_Gn	-0.232956	0.48	0.770803
Cdh1	Rikenellaceae_RC9_gut_group_Gn	-0.250603	0.48	0.770803
Cldn23	Lachnospiraceae_NK4A136_group_Gp	-0.309118	0.48	0.770803
Muc3a	Alistipes_Gn	-0.311654	0.48	0.770803
Clostridia_UCG.014_Gp	Cldn2	-0.37915	0.48	0.770803
Bacteroides_Gn	HMGB1	0.355391	0.5	0.785714
Bacteroides_Gn	Clca1	0.321565	0.5	0.785714
Cdh1	Muc1	0.241335	0.5	0.785714
Alistipes_Gn	Cldn7	0.220009	0.5	0.785714
Akkermansia_Gn	Clostridium_sensu_stricto_1_Gp	0.179115	0.5	0.785714
Prevotellaceae_NK3B31_group_Gn	Pparg	0.175118	0.5	0.785714
Alistipes_Gn	Ocln	0.174482	0.5	0.785714
Bacteroides_Gn	Cldn14	0.163075	0.5	0.785714
Pparg	Muc3	0.143681	0.5	0.785714
Candidatus_Saccharimonas_Gp	Muc2	0.143522	0.5	0.785714
Faecalibaculum_Gp	Cdh1	0.0475688	0.5	0.785714
Muc3	Lachnospiraceae_Unc_Gp	-0.116362	0.5	0.785714
Bifidobacterium_Gp	Enterobacteriaceae_Unc_Gn	-0.133058	0.5	0.785714
Muc3	Colidextribacter_Gn	-0.142718	0.5	0.785714
Clca2	Reg3b	-0.147984	0.5	0.785714
Cldn2	Oscillibacter_Gn	-0.178689	0.5	0.785714
Dubosiella_Gp	Bacteroides_Gn	-0.196451	0.5	0.785714
Turicibacter_Gp	Cldn2	-0.219946	0.5	0.785714
Tjp1	HMGB1	-0.291425	0.5	0.785714
Cdh1	Muribaculum_Gn	-0.313538	0.5	0.785714
Muc2	Tjp3	-0.381804	0.5	0.785714
Monoglobus_Gp	Cldn14	0.281564	0.52	0.799202
Cldn23	Cldn15	0.226648	0.52	0.799202
Muc3a	Lachnospiraceae_NK4A136_group_Gp	0.200659	0.52	0.799202
Prevotellaceae_NK3B31_group_Gn	Tjp3	0.200399	0.52	0.799202
Reg3b	Enterobacteriaceae_Unc_Gn	0.152231	0.52	0.799202
Retnlb	Enterobacteriaceae_Unc_Gn	0.139578	0.52	0.799202
Reg3g	Cldn4	0.13833	0.52	0.799202
Clca2	Gastranaerophilales_Gn	0.111949	0.52	0.799202
Clca2	Piezo1	0.0348455	0.52	0.799202
Enterobacteriaceae_Unc_Gn	Pparg	-0.067436	0.52	0.799202
Bacteroides_Gn	Parasutterella_Gn	-0.121463	0.52	0.799202
Dubosiella_Gp	Clca1	-0.135584	0.52	0.799202
Faecalibaculum_Gp	Clca1	-0.143358	0.52	0.799202
Cldn7	Rikenellaceae_RC9_gut_group_Gn	-0.149095	0.52	0.799202
Lactobacillus_Gp	HMGB1	-0.1511	0.52	0.799202
Akkermansia_Gn	Lachnospiraceae_Unc_Gp	-0.152697	0.52	0.799202
Monoglobus_Gp	Lactobacillus_Gp	-0.161948	0.52	0.799202
HMGB1	Parasutterella_Gn	-0.162564	0.52	0.799202
Parabacteroides_Gn	Prevotellaceae_NK3B31_group_Gn	-0.178057	0.52	0.799202
Akkermansia_Gn	Enterobacteriaceae_Unc_Gn	-0.189562	0.52	0.799202
Retnlb	Muribaculum_Gn	-0.251972	0.52	0.799202
Muc2	Muribaculaceae_Gn	-0.426234	0.52	0.799202
Alistipes_Gn	Lachnospiraceae_Unc_Gp	0.336123	0.54	0.813699
Monoglobus_Gp	Cldn15	0.294517	0.54	0.813699
Clostridium_sensu_stricto_1_Gp	Rikenellaceae_RC9_gut_group_Gn	0.234004	0.54	0.813699
HMGB1	Helicobacter_Gn	0.197668	0.54	0.813699
Tff3	Lachnospiraceae_Unc_Gp	0.177505	0.54	0.813699
Desulfovibrionaceae_Uncultured_Gn	Oscillibacter_Gn	0.166283	0.54	0.813699
Clca2	Muc1	0.115178	0.54	0.813699
RF39_Gp	Colidextribacter_Gn	0.0943162	0.54	0.813699
Pparg	Hsp90b1	0.078082	0.54	0.813699
Enterobacteriaceae_Unc_Gn	Muc1	-0.0737871	0.54	0.813699
RF39_Gp	Gastranaerophilales_Gn	-0.0863694	0.54	0.813699
Rikenella_Gn	Muc3	-0.118278	0.54	0.813699
Hsp90b1	Colidextribacter_Gn	-0.171844	0.54	0.813699
Cldn2	Colidextribacter_Gn	-0.20319	0.54	0.813699
Clca4a	Cldn15	-0.225682	0.54	0.813699
Prevotellaceae_NK3B31_group_Gn	Muribaculaceae_Gn	-0.239266	0.54	0.813699
HMGB1	Muribaculum_Gn	-0.246951	0.54	0.813699
Ctnnb1	Gastranaerophilales_Gn	-0.261528	0.54	0.813699
Tjp1	Parasutterella_Gn	-0.334412	0.54	0.813699
Tjp1	Colidextribacter_Gn	-0.631686	0.54	0.813699
Bacteroides_Gn	Ocln	0.210721	0.56	0.825263
Muc2	Cldn4	0.198239	0.56	0.825263
Parabacteroides_Gn	Muc1	0.197449	0.56	0.825263
Turicibacter_Gp	Muribaculum_Gn	0.183663	0.56	0.825263
Clostridium_sensu_stricto_1_Gp	Muribaculum_Gn	0.159661	0.56	0.825263
Desulfovibrionaceae_Uncultured_Gn	Gastranaerophilales_Gn	0.149729	0.56	0.825263
Lactobacillus_Gp	Cldn7	0.136509	0.56	0.825263
Clostridia_UCG.014_Gp	Monoglobus_Gp	0.129382	0.56	0.825263
Helicobacter_Gn	Muribaculum_Gn	0.125665	0.56	0.825263
Cldn23	Cldn2	0.112487	0.56	0.825263
Cldn15	Clca1	0.0949603	0.56	0.825263
Parabacteroides_Gn	Cldn14	0.0941754	0.56	0.825263
Hsp90b1	Prevotellaceae_UCG.001_Gn	-0.0966847	0.56	0.825263
Clostridia_UCG.014_Gp	Cldn23	-0.0984221	0.56	0.825263
Akkermansia_Gn	Clca4a	-0.143291	0.56	0.825263
Cldn7	Muribaculum_Gn	-0.147611	0.56	0.825263
Cldn15	Colidextribacter_Gn	-0.160799	0.56	0.825263
Ocln	Muribaculum_Gn	-0.17376	0.56	0.825263
Clostridia_UCG.014_Gp	Parasutterella_Gn	-0.180196	0.56	0.825263
Cdh1	Helicobacter_Gn	-0.191184	0.56	0.825263
Candidatus_Saccharimonas_Gp	Cldn7	-0.252906	0.56	0.825263
Retnlb	Cdh1	-0.288279	0.56	0.825263
Reg3g	Tjp1	-0.369549	0.56	0.825263
Muc3a	Muc1	0.224136	0.58	0.837113
Cldn4	Muribaculaceae_Gn	0.18663	0.58	0.837113
Ctnnb1	Ocln	0.14586	0.58	0.837113
Prevotellaceae_NK3B31_group_Gn	Clca4a	0.140012	0.58	0.837113
Desulfovibrionaceae_Uncultured_Gn	Muc2	0.128708	0.58	0.837113
Candidatus_Saccharimonas_Gp	Enterobacteriaceae_Unc_Gn	0.126333	0.58	0.837113
Clca2	Hsp90b1	0.0979105	0.58	0.837113
Dubosiella_Gp	Gastranaerophilales_Gn	-0.0762189	0.58	0.837113
Enterobacteriaceae_Unc_Gn	Rikenellaceae_RC9_gut_group_Gn	-0.0878395	0.58	0.837113
Clostridium_sensu_stricto_1_Gp	Enterobacteriaceae_Unc_Gn	-0.0891974	0.58	0.837113
Clca1	Lachnospiraceae_Unc_Gp	-0.0937878	0.58	0.837113
Rikenella_Gn	Pparg	-0.10233	0.58	0.837113
Turicibacter_Gp	Cldn7	-0.118096	0.58	0.837113
Muc2	Colidextribacter_Gn	-0.127327	0.58	0.837113
Akkermansia_Gn	Muc3a	-0.136455	0.58	0.837113
Turicibacter_Gp	Rikenellaceae_RC9_gut_group_Gn	-0.143354	0.58	0.837113
Monoglobus_Gp	Cldn7	-0.150144	0.58	0.837113
Desulfovibrionaceae_Uncultured_Gn	Pparg	-0.16539	0.58	0.837113
Clostridium_sensu_stricto_1_Gp	Muc2	-0.167082	0.58	0.837113
Monoglobus_Gp	Oscillibacter_Gn	-0.176854	0.58	0.837113
Monoglobus_Gp	Muribaculaceae_Gn	-0.190956	0.58	0.837113
Turicibacter_Gp	Tjp1	-0.240452	0.58	0.837113
Desulfovibrionaceae_Uncultured_Gn	Hsp90b1	0.16895	0.6	0.850829
Piezo1	Muribaculum_Gn	0.160568	0.6	0.850829
Enterobacteriaceae_Unc_Gn	Muribaculum_Gn	0.15213	0.6	0.850829
Candidatus_Saccharimonas_Gp	Reg3b	0.146978	0.6	0.850829
Clostridia_UCG.014_Gp	Lactobacillus_Gp	0.135999	0.6	0.850829
Clostridium_sensu_stricto_1_Gp	Cldn4	0.107594	0.6	0.850829
Reg3g	Piezo1	0.060742	0.6	0.850829
Retnlb	Prevotellaceae_NK3B31_group_Gn	-0.0462128	0.6	0.850829
Reg3b	Oscillibacter_Gn	-0.0623902	0.6	0.850829
Prevotellaceae_NK3B31_group_Gn	Piezo1	-0.0688794	0.6	0.850829
Piezo1	Prevotellaceae_UCG.001_Gn	-0.07724	0.6	0.850829
Clostridium_sensu_stricto_1_Gp	Cdh1	-0.10946	0.6	0.850829
Ocln	Prevotellaceae_UCG.001_Gn	-0.12138	0.6	0.850829
Tff3	Prevotellaceae_UCG.001_Gn	-0.122056	0.6	0.850829
Akkermansia_Gn	Gastranaerophilales_Gn	-0.127386	0.6	0.850829
Reg3b	Bacteroides_Gn	-0.146594	0.6	0.850829
Monoglobus_Gp	Cdh1	-0.185079	0.6	0.850829
Clostridia_UCG.014_Gp	Prevotellaceae_NK3B31_group_Gn	-0.192951	0.6	0.850829
Clca4a	Lachnospiraceae_NK4A136_group_Gp	-0.226764	0.6	0.850829
Tjp3	Cldn14	0.250733	0.62	0.871168
Clostridia_UCG.014_Gp	Dubosiella_Gp	0.185423	0.62	0.871168
Candidatus_Saccharimonas_Gp	Clca2	0.11593	0.62	0.871168
Clca2	Cldn7	-0.000671959	0.62	0.871168
Piezo1	Rikenellaceae_RC9_gut_group_Gn	-0.0953755	0.62	0.871168
Bifidobacterium_Gp	Ctnnb1	-0.131215	0.62	0.871168
Desulfovibrionaceae_Uncultured_Gn	Clca4a	-0.131516	0.62	0.871168
Cldn2	Rikenellaceae_RC9_gut_group_Gn	-0.16272	0.62	0.871168
Ctnnb1	Clca1	-0.1748	0.62	0.871168
Ctnnb1	Muribaculum_Gn	-0.322152	0.62	0.871168
Monoglobus_Gp	HMGB1	0.163945	0.64	0.882363
Reg3b	Prevotellaceae_NK3B31_group_Gn	0.124191	0.64	0.882363
Clostridium_sensu_stricto_1_Gp	Parasutterella_Gn	0.119693	0.64	0.882363
Rikenella_Gn	Rikenellaceae_RC9_gut_group_Gn	0.112002	0.64	0.882363
Cldn7	Parasutterella_Gn	0.111947	0.64	0.882363
Dubosiella_Gp	Muc3	0.0755987	0.64	0.882363
Monoglobus_Gp	Cldn23	0.0592941	0.64	0.882363
Prevotellaceae_NK3B31_group_Gn	Clca1	0.0495717	0.64	0.882363
Enterobacteriaceae_Unc_Gn	HMGB1	0.0393955	0.64	0.882363
Ocln	Rikenellaceae_RC9_gut_group_Gn	-0.087516	0.64	0.882363
Parabacteroides_Gn	Bacteroides_Gn	-0.118106	0.64	0.882363
Reg3b	Monoglobus_Gp	-0.127459	0.64	0.882363
Turicibacter_Gp	Bacteroides_Gn	-0.133393	0.64	0.882363
RF39_Gp	Muc3	-0.134007	0.64	0.882363
Pparg	Rikenellaceae_RC9_gut_group_Gn	-0.144006	0.64	0.882363
Candidatus_Saccharimonas_Gp	Cdh1	-0.14535	0.64	0.882363
Tjp1	Ctnnb1	-0.156758	0.64	0.882363
Candidatus_Saccharimonas_Gp	Muc3	-0.212399	0.64	0.882363
Prevotellaceae_NK3B31_group_Gn	Rikenellaceae_RC9_gut_group_Gn	-0.22667	0.64	0.882363
Reg3g	Bacteroides_Gn	-0.253562	0.64	0.882363
Ctnnb1	Tff3	-0.264266	0.64	0.882363
Bacteroides_Gn	Tff3	0.262376	0.66	0.891579
Akkermansia_Gn	Tjp1	0.2426	0.66	0.891579
Alistipes_Gn	HMGB1	0.16604	0.66	0.891579
Retnlb	Cldn4	0.149952	0.66	0.891579
Muribaculaceae_Gn	HMGB1	0.141989	0.66	0.891579
Tjp3	Lachnospiraceae_NK4A136_group_Gp	0.140838	0.66	0.891579
Muc3	Lachnospiraceae_NK4A136_group_Gp	0.129395	0.66	0.891579
Dubosiella_Gp	Muribaculum_Gn	0.126688	0.66	0.891579
Muc3a	Helicobacter_Gn	0.109522	0.66	0.891579
Clostridia_UCG.014_Gp	Lachnospiraceae_Unc_Gp	0.102129	0.66	0.891579
Clca4a	Muc3	0.0970713	0.66	0.891579
Prevotellaceae_NK3B31_group_Gn	Lachnospiraceae_NK4A136_group_Gp	0.0641982	0.66	0.891579
Clca2	Tff3	0.0389773	0.66	0.891579
Bacteroides_Gn	Oscillibacter_Gn	-0.0585833	0.66	0.891579
Tjp3	Helicobacter_Gn	-0.102746	0.66	0.891579
Turicibacter_Gp	Muc3	-0.143539	0.66	0.891579
Piezo1	Alistipes_Gn	-0.14388	0.66	0.891579
Clostridium_sensu_stricto_1_Gp	Muc3a	-0.146967	0.66	0.891579
Enterobacteriaceae_Unc_Gn	Lactobacillus_Gp	-0.155474	0.66	0.891579
Lachnospiraceae_Unc_Gp	Muribaculum_Gn	-0.172423	0.66	0.891579
Alistipes_Gn	Cldn15	-0.221473	0.66	0.891579
Candidatus_Saccharimonas_Gp	Tjp3	-0.290676	0.66	0.891579
Tjp1	Alistipes_Gn	-0.609694	0.66	0.891579
Muc3a	Cldn14	0.165912	0.68	0.901981
Prevotellaceae_NK3B31_group_Gn	Lactobacillus_Gp	0.144988	0.68	0.901981
Hsp90b1	Helicobacter_Gn	0.141479	0.68	0.901981
Clca2	Colidextribacter_Gn	0.121792	0.68	0.901981
Cldn14	Gastranaerophilales_Gn	0.111698	0.68	0.901981
Lactobacillus_Gp	Muc3	0.077349	0.68	0.901981
Muribaculaceae_Gn	Ocln	0.070744	0.68	0.901981
Colidextribacter_Gn	Muribaculum_Gn	0.063039	0.68	0.901981
Bifidobacterium_Gp	Parabacteroides_Gn	0.0257393	0.68	0.901981
Bifidobacterium_Gp	Clca4a	-0.00168498	0.68	0.901981
Candidatus_Saccharimonas_Gp	Lachnospiraceae_NK4A136_group_Gp	-0.0778029	0.68	0.901981
Reg3g	Gastranaerophilales_Gn	-0.089355	0.68	0.901981
Clostridia_UCG.014_Gp	Muc1	-0.105493	0.68	0.901981
Akkermansia_Gn	Ctnnb1	-0.128442	0.68	0.901981
Parabacteroides_Gn	Clca1	-0.136515	0.68	0.901981
Retnlb	Bacteroides_Gn	-0.157899	0.68	0.901981
Muc2	Cldn7	-0.16272	0.68	0.901981
Ctnnb1	Lachnospiraceae_NK4A136_group_Gp	-0.176344	0.68	0.901981
Akkermansia_Gn	HMGB1	-0.197262	0.68	0.901981
Reg3b	Tjp1	-0.328612	0.68	0.901981
Muc2	Ctnnb1	-0.339567	0.68	0.901981
Oscillibacter_Gn	Parasutterella_Gn	0.244351	0.7	0.912014
Clca2	Lachnospiraceae_NK4A136_group_Gp	0.153626	0.7	0.912014
Enterobacteriaceae_Unc_Gn	Clca4a	0.132202	0.7	0.912014
Rikenella_Gn	Gastranaerophilales_Gn	0.0967392	0.7	0.912014
Prevotellaceae_NK3B31_group_Gn	Lachnospiraceae_Unc_Gp	0.093421	0.7	0.912014
Cldn2	Helicobacter_Gn	0.0800087	0.7	0.912014
Cldn23	HMGB1	0.0785491	0.7	0.912014
Tff3	Gastranaerophilales_Gn	0.0705236	0.7	0.912014
Muc3	Rikenellaceae_RC9_gut_group_Gn	0.0535078	0.7	0.912014
Reg3g	Ctnnb1	0.0497241	0.7	0.912014
Retnlb	Muribaculaceae_Gn	0.0130671	0.7	0.912014
Akkermansia_Gn	Muc3	-0.010195	0.7	0.912014
Clca2	Alistipes_Gn	-0.0182562	0.7	0.912014
Clca2	Ocln	-0.034606	0.7	0.912014
Muc3	Helicobacter_Gn	-0.0762588	0.7	0.912014
Clostridium_sensu_stricto_1_Gp	Muc3	-0.111474	0.7	0.912014
Monoglobus_Gp	Cldn2	-0.119451	0.7	0.912014
Retnlb	Parabacteroides_Gn	-0.160349	0.7	0.912014
Prevotellaceae_NK3B31_group_Gn	Bacteroides_Gn	-0.161371	0.7	0.912014
Muc2	Cdh1	-0.215712	0.7	0.912014
Enterobacteriaceae_Unc_Gn	Parasutterella_Gn	-0.2247	0.7	0.912014
Tjp1	Muc3a	0.141417	0.72	0.923231
Parabacteroides_Gn	Colidextribacter_Gn	0.12855	0.72	0.923231
Prevotellaceae_NK3B31_group_Gn	Ctnnb1	0.124419	0.72	0.923231
Cldn23	Hsp90b1	0.122093	0.72	0.923231
Faecalibaculum_Gp	Muribaculum_Gn	0.10598	0.72	0.923231
Rikenella_Gn	Prevotellaceae_NK3B31_group_Gn	0.0950141	0.72	0.923231
Reg3g	Lachnospiraceae_Unc_Gp	0.0944362	0.72	0.923231
Cldn4	Cldn14	0.0883704	0.72	0.923231
Akkermansia_Gn	Cldn4	0.0434099	0.72	0.923231
Muc2	Cldn14	-0.0665358	0.72	0.923231
Parabacteroides_Gn	Hsp90b1	-0.0859512	0.72	0.923231
Clostridium_sensu_stricto_1_Gp	Tjp3	-0.0870869	0.72	0.923231
Candidatus_Saccharimonas_Gp	Muc3a	-0.119349	0.72	0.923231
Retnlb	Gastranaerophilales_Gn	-0.137457	0.72	0.923231
Reg3b	Cldn7	-0.145696	0.72	0.923231
Hsp90b1	Muribaculum_Gn	-0.146401	0.72	0.923231
Clca2	RF39_Gp	-0.183742	0.72	0.923231
Dubosiella_Gp	Tjp1	-0.197105	0.72	0.923231
Clca4a	Alistipes_Gn	-0.205436	0.72	0.923231
Piezo1	Cldn15	0.136786	0.74	0.933333
Akkermansia_Gn	Reg3b	0.126673	0.74	0.933333
Muc2	Pparg	0.105052	0.74	0.933333
Faecalibaculum_Gp	Prevotellaceae_UCG.001_Gn	0.103788	0.74	0.933333
Lachnospiraceae_NK4A136_group_Gp	Oscillibacter_Gn	0.103123	0.74	0.933333
Desulfovibrionaceae_Uncultured_Gn	Cldn2	0.0693898	0.74	0.933333
Enterobacteriaceae_Unc_Gn	Muribaculaceae_Gn	0.0657924	0.74	0.933333
Clca2	Muc3	0.0418259	0.74	0.933333
Bifidobacterium_Gp	Colidextribacter_Gn	-0.0228874	0.74	0.933333
Lactobacillus_Gp	Hsp90b1	-0.0528042	0.74	0.933333
Tjp3	Parasutterella_Gn	-0.0636526	0.74	0.933333
Clca4a	Prevotellaceae_UCG.001_Gn	-0.0776949	0.74	0.933333
Cldn4	Muc1	-0.0787469	0.74	0.933333
Bifidobacterium_Gp	Cdh1	-0.0885902	0.74	0.933333
Parabacteroides_Gn	Ocln	-0.100428	0.74	0.933333
Faecalibaculum_Gp	Cldn7	-0.123912	0.74	0.933333
Ctnnb1	Prevotellaceae_UCG.001_Gn	-0.132157	0.74	0.933333
Muc1	Rikenellaceae_RC9_gut_group_Gn	-0.14808	0.74	0.933333
Candidatus_Saccharimonas_Gp	Parasutterella_Gn	-0.200199	0.74	0.933333
Tjp3	Rikenellaceae_RC9_gut_group_Gn	-0.264782	0.74	0.933333
Parabacteroides_Gn	Muc3a	0.151723	0.76	0.942351
Muc3	Oscillibacter_Gn	0.140116	0.76	0.942351
Ctnnb1	Hsp90b1	0.103086	0.76	0.942351
Clca1	Colidextribacter_Gn	0.0936011	0.76	0.942351
Muc2	Lachnospiraceae_Unc_Gp	0.0703372	0.76	0.942351
Bacteroides_Gn	Muribaculum_Gn	0.0579504	0.76	0.942351
Lachnospiraceae_NK4A136_group_Gp	Muribaculum_Gn	0.0134896	0.76	0.942351
Ctnnb1	Alistipes_Gn	-0.015382	0.76	0.942351
Dubosiella_Gp	Oscillibacter_Gn	-0.0168295	0.76	0.942351
Turicibacter_Gp	Muc3a	-0.0267256	0.76	0.942351
Clca2	Enterobacteriaceae_Unc_Gn	-0.045013	0.76	0.942351
RF39_Gp	Muc2	-0.0543121	0.76	0.942351
Enterobacteriaceae_Unc_Gn	Cldn4	-0.0601527	0.76	0.942351
Cldn4	Clca1	-0.0798695	0.76	0.942351
Akkermansia_Gn	Ocln	-0.0880161	0.76	0.942351
Tjp1	Cldn7	-0.0977145	0.76	0.942351
Parabacteroides_Gn	Cldn2	-0.104818	0.76	0.942351
Tjp1	Tff3	-0.1202	0.76	0.942351
Monoglobus_Gp	Ctnnb1	-0.13947	0.76	0.942351
Akkermansia_Gn	Cdh1	-0.141993	0.76	0.942351
Desulfovibrionaceae_Uncultured_Gn	Cdh1	-0.162907	0.76	0.942351
Akkermansia_Gn	Reg3g	0.244315	0.78	0.948066
Desulfovibrionaceae_Uncultured_Gn	Muribaculaceae_Gn	0.138323	0.78	0.948066
Candidatus_Saccharimonas_Gp	Muribaculaceae_Gn	0.123936	0.78	0.948066
Candidatus_Saccharimonas_Gp	Ctnnb1	0.117833	0.78	0.948066
Muc1	Gastranaerophilales_Gn	0.0890878	0.78	0.948066
Cldn14	Prevotellaceae_UCG.001_Gn	0.0798282	0.78	0.948066
Desulfovibrionaceae_Uncultured_Gn	Muribaculum_Gn	0.0697159	0.78	0.948066
Rikenella_Gn	Cldn7	0.0628526	0.78	0.948066
Muc3a	Lactobacillus_Gp	0.0465116	0.78	0.948066
Reg3g	Parasutterella_Gn	0.0419017	0.78	0.948066
Cldn14	Oscillibacter_Gn	0.0365397	0.78	0.948066
Prevotellaceae_NK3B31_group_Gn	Cldn2	0.029413	0.78	0.948066
Tjp3	Alistipes_Gn	0.0257225	0.78	0.948066
Bifidobacterium_Gp	Pparg	0.00334371	0.78	0.948066
Muc2	Clca4a	-0.0084292	0.78	0.948066
Piezo1	Tff3	-0.0488771	0.78	0.948066
RF39_Gp	Desulfovibrionaceae_Uncultured_Gn	-0.0547253	0.78	0.948066
Clca2	Cldn4	-0.0576938	0.78	0.948066
Clca2	Cldn23	-0.0749291	0.78	0.948066
Muc2	Tff3	-0.0772492	0.78	0.948066
Candidatus_Saccharimonas_Gp	Colidextribacter_Gn	-0.103169	0.78	0.948066
Tff3	Rikenellaceae_RC9_gut_group_Gn	-0.104752	0.78	0.948066
Reg3g	Muc3a	-0.119988	0.78	0.948066
Muc1	Muribaculum_Gn	-0.18647	0.78	0.948066
Ctnnb1	Cldn15	-0.272638	0.78	0.948066
Clostridia_UCG.014_Gp	Turicibacter_Gp	0.152588	0.8	0.959502
Muc2	Helicobacter_Gn	0.104935	0.8	0.959502
Bacteroides_Gn	Lachnospiraceae_Unc_Gp	0.0824184	0.8	0.959502
Lachnospiraceae_NK4A136_group_Gp	Gastranaerophilales_Gn	0.056224	0.8	0.959502
Reg3g	Prevotellaceae_NK3B31_group_Gn	0.0456955	0.8	0.959502
Muribaculaceae_Gn	Clca1	0.0302293	0.8	0.959502
Enterobacteriaceae_Unc_Gn	Tjp3	0.0198067	0.8	0.959502
Bifidobacterium_Gp	Cldn23	-0.0129268	0.8	0.959502
Pparg	Cldn2	-0.0146966	0.8	0.959502
Pparg	HMGB1	-0.0298059	0.8	0.959502
Clca4a	Rikenellaceae_RC9_gut_group_Gn	-0.0395592	0.8	0.959502
Akkermansia_Gn	Clca1	-0.0499826	0.8	0.959502
Muribaculaceae_Gn	Muribaculum_Gn	-0.0529752	0.8	0.959502
Bifidobacterium_Gp	Oscillibacter_Gn	-0.0861991	0.8	0.959502
Reg3b	Cldn15	-0.0925766	0.8	0.959502
Tjp1	Pparg	-0.159437	0.8	0.959502
Tjp1	Cldn23	-0.224806	0.8	0.959502
Tjp3	Muc1	0.153485	0.82	0.961767
Tjp1	Bacteroides_Gn	0.110171	0.82	0.961767
Tjp3	Lactobacillus_Gp	0.0877627	0.82	0.961767
Ocln	Oscillibacter_Gn	0.0720846	0.82	0.961767
Clostridia_UCG.014_Gp	Bacteroides_Gn	0.0700942	0.82	0.961767
Bacteroides_Gn	Muc1	0.0617196	0.82	0.961767
Desulfovibrionaceae_Uncultured_Gn	Cldn7	0.0601436	0.82	0.961767
Prevotellaceae_NK3B31_group_Gn	Muc3	0.0498064	0.82	0.961767
Turicibacter_Gp	Muc2	0.0486977	0.82	0.961767
Monoglobus_Gp	Clca4a	0.0456993	0.82	0.961767
Dubosiella_Gp	Rikenellaceae_RC9_gut_group_Gn	0.0443341	0.82	0.961767
Cldn2	Muribaculum_Gn	0.0331388	0.82	0.961767
Helicobacter_Gn	Rikenellaceae_RC9_gut_group_Gn	0.0290787	0.82	0.961767
Piezo1	Clca1	0.0191747	0.82	0.961767
Bacteroides_Gn	Helicobacter_Gn	0.0156145	0.82	0.961767
Dubosiella_Gp	Cldn7	0.0145498	0.82	0.961767
Retnlb	Muc2	0.0114454	0.82	0.961767
Tjp1	Muc1	-0.0167076	0.82	0.961767
Enterobacteriaceae_Unc_Gn	Cldn15	-0.01817	0.82	0.961767
Lactobacillus_Gp	Oscillibacter_Gn	-0.0286205	0.82	0.961767
Colidextribacter_Gn	Prevotellaceae_UCG.001_Gn	-0.0529401	0.82	0.961767
Faecalibaculum_Gp	Gastranaerophilales_Gn	-0.0767841	0.82	0.961767
Clostridia_UCG.014_Gp	Rikenella_Gn	-0.0899423	0.82	0.961767
Clca2	Rikenellaceae_RC9_gut_group_Gn	-0.126458	0.82	0.961767
Retnlb	Monoglobus_Gp	-0.145229	0.82	0.961767
Parabacteroides_Gn	Oscillibacter_Gn	-0.145384	0.82	0.961767
RF39_Gp	Enterobacteriaceae_Unc_Gn	-0.159167	0.82	0.961767
Bifidobacterium_Gp	Muc3	-0.170441	0.82	0.961767
Tjp3	Muribaculum_Gn	-0.213828	0.82	0.961767
Tjp1	Muc3	0.234911	0.84	0.968989
Tjp1	Clca4a	0.228469	0.84	0.968989
Clca2	Prevotellaceae_UCG.001_Gn	0.111618	0.84	0.968989
Monoglobus_Gp	Tff3	0.0962103	0.84	0.968989
Clostridium_sensu_stricto_1_Gp	Alistipes_Gn	0.0304915	0.84	0.968989
Muribaculaceae_Gn	Muc1	0.0173733	0.84	0.968989
Clostridia_UCG.014_Gp	Lachnospiraceae_NK4A136_group_Gp	0.0105643	0.84	0.968989
Monoglobus_Gp	Tjp3	-0.00858698	0.84	0.968989
Akkermansia_Gn	Cldn23	-0.0194813	0.84	0.968989
Reg3g	Monoglobus_Gp	-0.0202066	0.84	0.968989
Lactobacillus_Gp	Cldn15	-0.0303074	0.84	0.968989
Cldn7	Helicobacter_Gn	-0.0391412	0.84	0.968989
Akkermansia_Gn	Tjp3	-0.0601774	0.84	0.968989
Cldn4	Lachnospiraceae_NK4A136_group_Gp	-0.0655821	0.84	0.968989
Hsp90b1	Oscillibacter_Gn	-0.0664735	0.84	0.968989
Akkermansia_Gn	Muc1	-0.07001	0.84	0.968989
Lactobacillus_Gp	Cldn2	-0.0718513	0.84	0.968989
Clostridia_UCG.014_Gp	Cldn14	-0.0728527	0.84	0.968989
Akkermansia_Gn	Retnlb	-0.0766504	0.84	0.968989
RF39_Gp	Lactobacillus_Gp	-0.123713	0.84	0.968989
Clostridia_UCG.014_Gp	Oscillibacter_Gn	-0.137858	0.84	0.968989
Faecalibaculum_Gp	Tjp1	-0.160511	0.84	0.968989
Candidatus_Saccharimonas_Gp	Bifidobacterium_Gp	0.17427	0.86	0.975258
Tjp1	Tjp3	0.149187	0.86	0.975258
Desulfovibrionaceae_Uncultured_Gn	Bacteroides_Gn	0.091095	0.86	0.975258
Ocln	Parasutterella_Gn	0.0881504	0.86	0.975258
Turicibacter_Gp	Muribaculaceae_Gn	0.0857534	0.86	0.975258
Cldn14	Rikenellaceae_RC9_gut_group_Gn	0.0566731	0.86	0.975258
Clca2	HMGB1	0.0554448	0.86	0.975258
RF39_Gp	Prevotellaceae_NK3B31_group_Gn	0.047391	0.86	0.975258
Muc2	Hsp90b1	0.0374942	0.86	0.975258
Rikenella_Gn	Clca4a	0.0350288	0.86	0.975258
Cldn2	Parasutterella_Gn	0.0185528	0.86	0.975258
Cldn15	Lachnospiraceae_Unc_Gp	0.00886299	0.86	0.975258
Muc3a	Bacteroides_Gn	-0.0072389	0.86	0.975258
Clostridium_sensu_stricto_1_Gp	Parabacteroides_Gn	-0.0159784	0.86	0.975258
Cldn23	Muc3	-0.0241706	0.86	0.975258
Akkermansia_Gn	Cldn15	-0.0244566	0.86	0.975258
Hsp90b1	Parasutterella_Gn	-0.028295	0.86	0.975258
Parabacteroides_Gn	Clca4a	-0.0284351	0.86	0.975258
Clca2	Reg3g	-0.03896	0.86	0.975258
Clostridium_sensu_stricto_1_Gp	Bacteroides_Gn	-0.03933	0.86	0.975258
Ctnnb1	Cldn2	-0.0614626	0.86	0.975258
Clca2	Bacteroides_Gn	-0.0906709	0.86	0.975258
Hsp90b1	Lachnospiraceae_Unc_Gp	-0.0913528	0.86	0.975258
Monoglobus_Gp	Ocln	0.0712251	0.88	0.982741
Turicibacter_Gp	Cdh1	0.0647049	0.88	0.982741
Tjp1	Parabacteroides_Gn	0.0598828	0.88	0.982741
RF39_Gp	Retnlb	0.0303107	0.88	0.982741
Dubosiella_Gp	Tjp3	0.0171278	0.88	0.982741
Enterobacteriaceae_Unc_Gn	Bacteroides_Gn	0.0132108	0.88	0.982741
Retnlb	Rikenellaceae_RC9_gut_group_Gn	-0.002971	0.88	0.982741
Muribaculaceae_Gn	Tff3	-0.0223195	0.88	0.982741
RF39_Gp	Bacteroides_Gn	-0.0282472	0.88	0.982741
Akkermansia_Gn	Desulfovibrionaceae_Uncultured_Gn	-0.0305037	0.88	0.982741
Monoglobus_Gp	Pparg	-0.0310637	0.88	0.982741
Clostridia_UCG.014_Gp	Enterobacteriaceae_Unc_Gn	-0.033454	0.88	0.982741
Muc2	HMGB1	-0.0394498	0.88	0.982741
Faecalibaculum_Gp	Enterobacteriaceae_Unc_Gn	-0.0505464	0.88	0.982741
Faecalibaculum_Gp	Parabacteroides_Gn	-0.0606738	0.88	0.982741
Faecalibaculum_Gp	Bacteroides_Gn	-0.0757663	0.88	0.982741
Turicibacter_Gp	Enterobacteriaceae_Unc_Gn	-0.0910592	0.88	0.982741
Clostridia_UCG.014_Gp	Clca4a	-0.0911004	0.88	0.982741
Lactobacillus_Gp	Muribaculum_Gn	-0.107626	0.88	0.982741
Tjp1	Rikenellaceae_RC9_gut_group_Gn	-0.133529	0.88	0.982741
Muc2	Cldn2	-0.158262	0.88	0.982741
Retnlb	Prevotellaceae_UCG.001_Gn	0.0591849	0.9	0.992837
Monoglobus_Gp	Cldn4	0.00136377	0.9	0.992837
Muribaculaceae_Gn	Prevotellaceae_UCG.001_Gn	0.000321282	0.9	0.992837
Muribaculaceae_Gn	Rikenellaceae_RC9_gut_group_Gn	-0.000107439	0.9	0.992837
Ctnnb1	Rikenellaceae_RC9_gut_group_Gn	-0.00146762	0.9	0.992837
Reg3b	Tjp3	-0.0137263	0.9	0.992837
Akkermansia_Gn	Muc2	-0.0189219	0.9	0.992837
Clca2	Oscillibacter_Gn	-0.0200042	0.9	0.992837
Cldn23	Bacteroides_Gn	-0.0272019	0.9	0.992837
Bifidobacterium_Gp	Cldn2	-0.0290062	0.9	0.992837
Cldn7	Oscillibacter_Gn	-0.0459412	0.9	0.992837
Bacteroides_Gn	Cldn15	-0.0476392	0.9	0.992837
Clostridia_UCG.014_Gp	Rikenellaceae_RC9_gut_group_Gn	-0.0664328	0.9	0.992837
Clca4a	Cldn2	-0.0881299	0.9	0.992837
Parabacteroides_Gn	Pparg	-0.103239	0.9	0.992837
Akkermansia_Gn	Tff3	-0.115116	0.9	0.992837
Retnlb	Muc3a	-0.171493	0.9	0.992837
Akkermansia_Gn	Parasutterella_Gn	0.0334486	0.92	1
Bifidobacterium_Gp	RF39_Gp	0.0238092	0.92	1
Muc3	Muribaculum_Gn	-0.0118492	0.92	1
Monoglobus_Gp	Hsp90b1	-0.0193118	0.92	1
Akkermansia_Gn	Cldn14	-0.0334787	0.92	1
Clca2	Retnlb	-0.0441187	0.92	1
Tff3	Muribaculum_Gn	-0.0496027	0.92	1
Rikenella_Gn	Oscillibacter_Gn	-0.0509429	0.92	1
Clostridia_UCG.014_Gp	Muribaculaceae_Gn	-0.141222	0.92	1
Tjp1	Piezo1	-0.183348	0.92	1
Muc2	Ocln	0.087433	0.94	1
Akkermansia_Gn	Oscillibacter_Gn	0.0304903	0.94	1
Parabacteroides_Gn	Lachnospiraceae_Unc_Gp	0.0293346	0.94	1
Akkermansia_Gn	Lactobacillus_Gp	0.0142747	0.94	1
Parabacteroides_Gn	Tff3	0.00370875	0.94	1
Clca4a	Hsp90b1	-0.00256124	0.94	1
Parabacteroides_Gn	Muc2	-0.0147875	0.94	1
Akkermansia_Gn	Pparg	-0.0191085	0.94	1
Enterobacteriaceae_Unc_Gn	Prevotellaceae_NK3B31_group_Gn	-0.024647	0.94	1
Reg3b	Cdh1	-0.0378375	0.94	1
Muc2	Piezo1	-0.0652799	0.94	1
Clostridia_UCG.014_Gp	Alistipes_Gn	-0.068664	0.94	1
Muribaculaceae_Gn	Parasutterella_Gn	-0.0752592	0.94	1
Candidatus_Saccharimonas_Gp	Tjp1	-0.0766032	0.94	1
Prevotellaceae_NK3B31_group_Gn	Colidextribacter_Gn	-0.0802262	0.94	1
Tjp1	Lactobacillus_Gp	-0.12097	0.94	1
Tjp1	Prevotellaceae_UCG.001_Gn	-0.18985	0.94	1
Muribaculaceae_Gn	Cldn15	-0.284055	0.94	1
Cldn4	Tff3	0.0609562	0.96	1
Clca2	Muribaculaceae_Gn	0.0590812	0.96	1
Desulfovibrionaceae_Uncultured_Gn	Muc3	0.0525788	0.96	1
Bifidobacterium_Gp	Akkermansia_Gn	0.024288	0.96	1
Lactobacillus_Gp	Prevotellaceae_UCG.001_Gn	0.0216663	0.96	1
RF39_Gp	Oscillibacter_Gn	0.0128603	0.96	1
Pparg	Cldn15	0.0122523	0.96	1
Muc2	Lactobacillus_Gp	0.00747104	0.96	1
Candidatus_Saccharimonas_Gp	Piezo1	0.00584038	0.96	1
Lactobacillus_Gp	Ocln	0.00376933	0.96	1
Cldn2	Prevotellaceae_UCG.001_Gn	-0.00221796	0.96	1
Clostridium_sensu_stricto_1_Gp	Prevotellaceae_UCG.001_Gn	-0.0270802	0.96	1
Bacteroides_Gn	Prevotellaceae_UCG.001_Gn	-0.0319153	0.96	1
Akkermansia_Gn	Piezo1	-0.0359932	0.96	1
Cldn4	Parasutterella_Gn	-0.041772	0.96	1
Cldn23	Muribaculaceae_Gn	-0.0520568	0.96	1
Reg3b	Muribaculum_Gn	-0.0556249	0.96	1
Tjp1	Clca1	-0.0593551	0.96	1
Lachnospiraceae_NK4A136_group_Gp	Prevotellaceae_UCG.001_Gn	-0.0856861	0.96	1
Parabacteroides_Gn	Tjp3	-0.0889027	0.96	1
Faecalibaculum_Gp	Tjp3	-0.100189	0.96	1
Clca4a	HMGB1	-0.11521	0.96	1
Tjp1	Lachnospiraceae_NK4A136_group_Gp	-0.120685	0.96	1
Rikenella_Gn	Ctnnb1	0.108381	0.98	1
Bacteroides_Gn	Gastranaerophilales_Gn	0.0438116	0.98	1
Muribaculaceae_Gn	Cldn14	0.0416206	0.98	1
Clostridia_UCG.014_Gp	Reg3b	0.0337849	0.98	1
Clca2	Clostridium_sensu_stricto_1_Gp	0.0295725	0.98	1
Clca4a	Ocln	0.0236497	0.98	1
Enterobacteriaceae_Unc_Gn	Colidextribacter_Gn	0.0212723	0.98	1
Dubosiella_Gp	Muribaculaceae_Gn	0.0126842	0.98	1
Candidatus_Saccharimonas_Gp	Akkermansia_Gn	0.0104863	0.98	1
Desulfovibrionaceae_Uncultured_Gn	Ctnnb1	0.0053769	0.98	1
Alistipes_Gn	Cdh1	0.00516943	0.98	1
Reg3g	Colidextribacter_Gn	0.00461914	0.98	1
Prevotellaceae_NK3B31_group_Gn	Parasutterella_Gn	-0.00259587	0.98	1
Clca2	Akkermansia_Gn	-0.00601692	0.98	1
Candidatus_Saccharimonas_Gp	Lachnospiraceae_Unc_Gp	-0.00664818	0.98	1
Cldn14	Lachnospiraceae_Unc_Gp	-0.00958735	0.98	1
Parabacteroides_Gn	Ctnnb1	-0.0119928	0.98	1
RF39_Gp	Cldn4	-0.0147118	0.98	1
Clostridia_UCG.014_Gp	Cldn4	-0.0174631	0.98	1
Colidextribacter_Gn	Rikenellaceae_RC9_gut_group_Gn	-0.0251812	0.98	1
Reg3g	Oscillibacter_Gn	-0.0281226	0.98	1
Tjp1	Cldn4	-0.0325516	0.98	1
Parabacteroides_Gn	HMGB1	-0.0355201	0.98	1
Clostridium_sensu_stricto_1_Gp	Gastranaerophilales_Gn	-0.0479781	0.98	1
Muc3a	Muc3	-0.0515022	0.98	1
Faecalibaculum_Gp	Muc3	-0.0530176	0.98	1
Akkermansia_Gn	Cldn7	-0.0825512	0.98	1
Candidatus_Saccharimonas_Gp	Candidatus_Saccharimonas_Gp	1	1	1
Clostridia_UCG.014_Gp	Clostridia_UCG.014_Gp	1	1	1
Clca2	Clca2	1	1	1
Faecalibaculum_Gp	Faecalibaculum_Gp	1	1	1
Bifidobacterium_Gp	Bifidobacterium_Gp	1	1	1
Akkermansia_Gn	Akkermansia_Gn	1	1	1
RF39_Gp	RF39_Gp	1	1	1
Reg3b	Reg3b	1	1	1
Retnlb	Retnlb	1	1	1
Reg3g	Reg3g	1	1	1
Clostridium_sensu_stricto_1_Gp	Clostridium_sensu_stricto_1_Gp	1	1	1
Turicibacter_Gp	Turicibacter_Gp	1	1	1
Dubosiella_Gp	Dubosiella_Gp	1	1	1
Desulfovibrionaceae_Uncultured_Gn	Desulfovibrionaceae_Uncultured_Gn	1	1	1
Tjp1	Tjp1	1	1	1
Enterobacteriaceae_Unc_Gn	Enterobacteriaceae_Unc_Gn	1	1	1
Parabacteroides_Gn	Parabacteroides_Gn	1	1	1
Rikenella_Gn	Rikenella_Gn	1	1	1
Prevotellaceae_NK3B31_group_Gn	Prevotellaceae_NK3B31_group_Gn	1	1	1
Monoglobus_Gp	Monoglobus_Gp	1	1	1
Muc3a	Muc3a	1	1	1
Muc2	Muc2	1	1	1
Tjp3	Tjp3	1	1	1
Piezo1	Piezo1	1	1	1
Pparg	Pparg	1	1	1
Clca4a	Clca4a	1	1	1
Ctnnb1	Ctnnb1	1	1	1
Cldn4	Cldn4	1	1	1
Lactobacillus_Gp	Lactobacillus_Gp	1	1	1
Cldn23	Cldn23	1	1	1
Bacteroides_Gn	Bacteroides_Gn	1	1	1
Muribaculaceae_Gn	Muribaculaceae_Gn	1	1	1
Alistipes_Gn	Alistipes_Gn	1	1	1
Hsp90b1	Hsp90b1	1	1	1
Cldn2	Cldn2	1	1	1
Cdh1	Cdh1	1	1	1
Cldn7	Cldn7	1	1	1
Cldn15	Cldn15	1	1	1
Tff3	Tff3	1	1	1
HMGB1	HMGB1	1	1	1
Ocln	Ocln	1	1	1
Muc3	Muc3	1	1	1
Clca1	Clca1	1	1	1
Cldn14	Cldn14	1	1	1
Muc1	Muc1	1	1	1
Helicobacter_Gn	Helicobacter_Gn	1	1	1
Lachnospiraceae_NK4A136_group_Gp	Lachnospiraceae_NK4A136_group_Gp	1	1	1
Lachnospiraceae_Unc_Gp	Lachnospiraceae_Unc_Gp	1	1	1
Colidextribacter_Gn	Colidextribacter_Gn	1	1	1
Oscillibacter_Gn	Oscillibacter_Gn	1	1	1
Gastranaerophilales_Gn	Gastranaerophilales_Gn	1	1	1
Rikenellaceae_RC9_gut_group_Gn	Rikenellaceae_RC9_gut_group_Gn	1	1	1
Parasutterella_Gn	Parasutterella_Gn	1	1	1
Prevotellaceae_UCG.001_Gn	Prevotellaceae_UCG.001_Gn	1	1	1
Muribaculum_Gn	Muribaculum_Gn	1	1	1
Tjp1	Helicobacter_Gn	0.0672489	1	1
Bifidobacterium_Gp	Reg3b	0.0409361	1	1
Enterobacteriaceae_Unc_Gn	Cldn14	0.0392104	1	1
Rikenella_Gn	Cdh1	0.0384537	1	1
Clca2	Cldn15	0.0313834	1	1
Tjp1	Ocln	0.0240672	1	1
Turicibacter_Gp	Tjp3	0.0200552	1	1
Ctnnb1	HMGB1	-0.0281195	1	1
Cldn14	Muribaculum_Gn	-0.0427986	1	1
Bifidobacterium_Gp	Clca1	-0.07098	1	1
Clca2	Lachnospiraceae_Unc_Gp	-0.0720268	1	1
