# Supplementary material for: Evidence that the loss of colonic anti-microbial peptides may promote dysbiotic Gram-negative inflammaging-associated bacteria in aging mice
Source: Front Aging. 2024 Mar 4;5:1352299. doi: 10.3389/fragi.2024.1352299 (PMC10945560; doi:10.3389/fragi.2024.1352299)
Supplement: Supplementary file 12 [file DataSheet13.XLSX]

## Sheet: string_MCL_cluster_Sene 2-15
Supplementary Data Sheet 13. Integrated Network Data of Markov Cluster Algorithm for Senescence Genes between 2 Month- and 15-Month Old Mice Groups
#clustering method	cluster number	cluster color	gene count	protein name	protein identifier	protein description
MCL	1	Red	14	Ctnnb1	10090.ENSMUSP00000007130	Catenin beta-1; Key downstream component of the canonical Wnt signaling pathway. In the absence of Wnt, forms a complex with AXIN1, AXIN2, APC, CSNK1A1 and GSK3B that promotes phosphorylation on N-terminal Ser and Thr residues and ubiquitination of CTNNB1 via BTRC and its subsequent degradation by the proteasome. In the presence of Wnt ligand, CTNNB1 is not ubiquitinated and accumulates in the nu…
MCL	1	Red	14	Dkkl1	10090.ENSMUSP00000033057	Dickkopf-like protein 1; Involved in fertilization by facilitating sperm penetration of the zona pellucida. May promote spermatocyte apoptosis, thereby limiting sperm production. In adults, may reduce testosterone synthesis in Leydig cells. Is not essential either for development or fertility.
MCL	1	Red	14	Fzd4	10090.ENSMUSP00000049852	Frizzled-4; Receptor for Wnt proteins. Most frizzled receptors are coupled to the beta-catenin (CTNNB1) canonical signaling pathway, which leads to the activation of disheveled proteins, inhibition of GSK-3 kinase, nuclear accumulation of beta-catenin (CTNNB1) and activation of Wnt target genes. Plays a critical role in retinal vascularization by acting as a receptor for Wnt proteins and norrin (…
MCL	1	Red	14	Fzd5	10090.ENSMUSP00000067783	Frizzled-5; Receptor for Wnt proteins. Can activate WNT2, WNT10B, WNT5A, but not WNT2B or WNT4 (in vitro); the in vivo situation may be different since not all of these are known to be coexpressed. In neurons, activation of WNT7A promotes formation of synapses (By similarity). Functions in the canonical Wnt/beta-catenin signaling pathway. The canonical Wnt/beta-catenin signaling pathway leads to …
MCL	1	Red	14	Fzd9	10090.ENSMUSP00000053551	Frizzled-9; Receptor for WNT2 that is coupled to the beta-catenin canonical signaling pathway, which leads to the activation of disheveled proteins, inhibition of GSK-3 kinase, nuclear accumulation of beta-catenin and activation of Wnt target genes (By similarity). Plays a role in neuromuscular junction (NMJ) assembly by negatively regulating the clustering of acetylcholine receptors (AChR) throu…
MCL	1	Red	14	Hmgb1	10090.ENSMUSP00000082682	High mobility group protein B1; Multifunctional redox sensitive protein with various roles in different cellular compartments. In the nucleus is one of the major chromatin-associated non-histone proteins and acts as a DNA chaperone involved in replication, transcription, chromatin remodeling, V(D)J recombination, DNA repair and genome stability. Proposed to be an universal biosensor for nucleic a…
MCL	1	Red	14	Hsp90b1	10090.ENSMUSP00000020238	Endoplasmin; Molecular chaperone that functions in the processing and transport of secreted proteins. When associated with CNPY3, required for proper folding of Toll-like receptors. Functions in endoplasmic reticulum associated degradation (ERAD) (By similarity). Has ATPase activity ; Belongs to the heat shock protein 90 family.
MCL	1	Red	14	Kitl	10090.ENSMUSP00000100920	Soluble KIT ligand; Ligand for the receptor-type protein-tyrosine kinase KIT. Plays an essential role in the regulation of cell survival and proliferation, hematopoiesis, stem cell maintenance, gametogenesis, mast cell development, migration and function, and in melanogenesis. KITLG/SCF binding can activate several signaling pathways. Promotes phosphorylation of PIK3R1, the regulatory subunit of …
MCL	1	Red	14	Mmp7	10090.ENSMUSP00000018767	Matrilysin; Degrades casein, gelatins of types I, III, IV, and V, and fibronectin. Activates procollagenase (By similarity).
MCL	1	Red	14	Stub1	10090.ENSMUSP00000040431	STIP1 homology and U box-containing protein 1; E3 ubiquitin-protein ligase which targets misfolded chaperone substrates towards proteasomal degradation. Collaborates with ATXN3 in the degradation of misfolded chaperone substrates: ATXN3 restricting the length of ubiquitin chain attached to STUB1/CHIP substrates and preventing further chain extension. Ubiquitinates NOS1 in concert with Hsp70 and H…
MCL	1	Red	14	Tnfrsf11b	10090.ENSMUSP00000078705	Tumor necrosis factor receptor superfamily member 11B; Acts as decoy receptor for TNFSF11/RANKL and thereby neutralizes its function in osteoclastogenesis. Inhibits the activation of osteoclasts and promotes osteoclast apoptosis in vitro. Bone homeostasis seems to depend on the local ratio between TNFSF11 and TNFRSF11B. May also play a role in preventing arterial calcification. May act as decoy r…
MCL	1	Red	14	Vwf	10090.ENSMUSP00000107873	Von Willebrand antigen 2; Important in the maintenance of hemostasis, it promotes adhesion of platelets to the sites of vascular injury by forming a molecular bridge between sub-endothelial collagen matrix and platelet- surface receptor complex GPIb-IX-V. Also acts as a chaperone for coagulation factor VIII, delivering it to the site of injury, stabilizing its heterodimeric structure and protecti…
MCL	1	Red	14	Wnt2b	10090.ENSMUSP00000029429	Protein Wnt-2b; Ligand for members of the frizzled family of seven transmembrane receptors (Probable). Functions in the canonical Wnt/beta-catenin signaling pathway. Plays a redundant role in embryonic lung development.
MCL	1	Red	14	Wnt6	10090.ENSMUSP00000006716	Protein Wnt-6; Ligand for members of the frizzled family of seven transmembrane receptors. Probable developmental protein. May be a signaling molecule which affects the development of discrete regions of tissues. Is likely to signal over only few cell diameters.
MCL	2	Yellow	3	Ctsb	10090.ENSMUSP00000006235	Cathepsin B heavy chain; Thiol protease which is believed to participate in intracellular degradation and turnover of proteins (By similarity). Cleaves matrix extracellular phosphoglycoprotein MEPE (By similarity). Involved in the solubilization of cross-linked TG/thyroglobulin in the thyroid follicle lumen. Has also been implicated in tumor invasion and metastasis (By similarity). Belongs to the…
MCL	2	Yellow	3	Grn	10090.ENSMUSP00000046340	Paragranulin; Secreted protein that acts as a key regulator of lysosomal function and as a growth factor involved in inflammation, wound healing and cell proliferation. Regulates protein trafficking to lysosomes and, also the activity of lysosomal enzymes. Facilitates also the acidification of lysosomes, causing degradation of mature CTSD by CTSB. In addition, functions as wound-related growth fa…
MCL	2	Yellow	3	Txn1	10090.ENSMUSP00000030051	Thioredoxin; Participates in various redox reactions through the reversible oxidation of its active center dithiol to a disulfide and catalyzes dithiol-disulfide exchange reactions (By similarity). Plays a role in the reversible S-nitrosylation of cysteine residues in target proteins, and thereby contributes to the response to intracellular nitric oxide. Nitrosylates the active site Cys of CASP3 …
MCL	3	Lime Green	3	Ghr	10090.ENSMUSP00000069457	Growth hormone-binding protein; Receptor for pituitary gland growth hormone involved in regulating postnatal body growth. On ligand binding, couples to, and activates the JAK2/STAT5 pathway (By similarity).
MCL	3	Lime Green	3	Igfbp5	10090.ENSMUSP00000027377	Insulin-like growth factor-binding protein 5; IGF-binding proteins prolong the half-life of the IGFs and have been shown to either inhibit or stimulate the growth promoting effects of the IGFs on cell culture. They alter the interaction of IGFs with their cell surface receptors.
MCL	3	Lime Green	3	Irs1	10090.ENSMUSP00000063795	Insulin receptor substrate 1; May mediate the control of various cellular processes by insulin. When phosphorylated by the insulin receptor binds specifically to various cellular proteins containing SH2 domains such as phosphatidylinositol 3-kinase p85 subunit or GRB2. Activates phosphatidylinositol 3-kinase when bound to the regulatory p85 subunit (By similarity).
MCL	4	Green	2	Mmp14	10090.ENSMUSP00000087119	Matrix metalloproteinase-14; Endopeptidase that degrades various components of the extracellular matrix such as collagen. Activates progelatinase A. Essential for pericellular collagenolysis and modeling of skeletal and extraskeletal connective tissues during development. May be involved in actin cytoskeleton reorganization by cleaving PTK7 (By similarity). Acts as a positive regulator of cell gr…
MCL	4	Green	2	Mmp15	10090.ENSMUSP00000034243	Matrix metalloproteinase-15; Endopeptidase that degrades various components of the extracellular matrix. May activate progelatinase A; Belongs to the peptidase M10A family.
MCL	5	Blue	2	Il18	10090.ENSMUSP00000151002	Interleukin-18; A proinflammatory cytokine primarily involved in polarized T- helper 1 (Th1) cell and natural killer (NK) cell immune responses. Upon binding to IL18R1 and IL18RAP, forms a signaling ternary complex which activates NF-kappa-B, triggering synthesis of inflammatory mediators. Synergizes with IL12/interleukin-12 to induce IFNG synthesis from T- helper 1 (Th1) cells and natural killer…
MCL	5	Blue	2	Lcn2	10090.ENSMUSP00000053962	Neutrophil gelatinase-associated lipocalin; Iron-trafficking protein involved in multiple processes such as apoptosis, innate immunity and renal development. Binds iron through association with 2,5-dihydroxybenzoic acid (2,5- DHBA), a siderophore that shares structural similarities with bacterial enterobactin, and delivers or removes iron from the cell, depending on the context. Iron-bound form (…
MCL	6	Purple	2	Mt1	10090.ENSMUSP00000034215	Metallothionein-1; Metallothioneins have a high content of cysteine residues that bind various heavy metals; these proteins are transcriptionally regulated by both heavy metals and glucocorticoids; Belongs to the metallothionein superfamily. Type 1 family.
MCL	6	Purple	2	Xpa	10090.ENSMUSP00000030013	DNA repair protein complementing XP-A cells homolog; Involved in DNA excision repair. Initiates repair by binding to damaged sites with various affinities, depending on the photoproduct and the transcriptional state of the region. Required for UV-induced CHEK1 phosphorylation and the recruitment of CEP164 to cyclobutane pyrimidine dimmers (CPD), sites of DNA damage after UV irradiation (By simila…

## Sheet: string_interactions_Sene 2-15
Supplementary Data Sheet 13. Integrated Network Data of Senescence Gene Interaction Scores between 2 Month- and 15-Month Old Mice Groups
#node1	node2	node1_string_id	node2_string_id	neighborhood_on_chromosome	gene_fusion	phylogenetic_cooccurrence	homology	coexpression	experimentally_determined_interaction	database_annotated	automated_textmining	combined_score
Fzd4	Wnt2b	10090.ENSMUSP00000049852	10090.ENSMUSP00000029429	0	0	0	0	0.048	0.237	0.65	0.86	0.959
Fzd9	Wnt6	10090.ENSMUSP00000053551	10090.ENSMUSP00000006716	0	0	0	0	0	0.237	0.65	0.811	0.945
Fzd9	Wnt2b	10090.ENSMUSP00000053551	10090.ENSMUSP00000029429	0	0	0	0	0	0.237	0.65	0.793	0.939
Fzd4	Wnt6	10090.ENSMUSP00000049852	10090.ENSMUSP00000006716	0	0	0	0	0	0.237	0.65	0.759	0.93
Fzd5	Wnt6	10090.ENSMUSP00000067783	10090.ENSMUSP00000006716	0	0	0	0	0	0.237	0.65	0.739	0.924
Fzd5	Wnt2b	10090.ENSMUSP00000067783	10090.ENSMUSP00000029429	0	0	0	0	0.046	0.237	0.65	0.731	0.922
Ctnnb1	Fzd4	10090.ENSMUSP00000007130	10090.ENSMUSP00000049852	0	0	0	0	0	0.051	0	0.833	0.835
Ctnnb1	Fzd5	10090.ENSMUSP00000007130	10090.ENSMUSP00000067783	0	0	0	0	0	0.051	0	0.809	0.811
Ctnnb1	Fzd9	10090.ENSMUSP00000007130	10090.ENSMUSP00000053551	0	0	0	0	0	0.051	0	0.799	0.801
Ctnnb1	Irs1	10090.ENSMUSP00000007130	10090.ENSMUSP00000063795	0	0	0	0	0.046	0.318	0	0.677	0.771
Ctnnb1	Mmp7	10090.ENSMUSP00000007130	10090.ENSMUSP00000018767	0	0	0	0	0.067	0.064	0	0.75	0.763
Ctnnb1	Wnt2b	10090.ENSMUSP00000007130	10090.ENSMUSP00000029429	0	0	0	0	0	0.133	0	0.736	0.761
Hmgb1	Il18	10090.ENSMUSP00000082682	10090.ENSMUSP00000151002	0	0	0	0	0.102	0	0	0.708	0.727
Ctnnb1	Wnt6	10090.ENSMUSP00000007130	10090.ENSMUSP00000006716	0	0	0	0	0	0.133	0	0.69	0.719
Ctsb	Grn	10090.ENSMUSP00000006235	10090.ENSMUSP00000046340	0	0	0	0	0.379	0.273	0	0.37	0.691
Wnt2b	Wnt6	10090.ENSMUSP00000029429	10090.ENSMUSP00000006716	0	0	0	0.905	0	0	0.5	0.376	0.674
Hmgb1	Vwf	10090.ENSMUSP00000082682	10090.ENSMUSP00000107873	0	0	0	0	0.068	0	0	0.625	0.635
Il18	Lcn2	10090.ENSMUSP00000151002	10090.ENSMUSP00000053962	0	0	0	0	0.047	0	0	0.627	0.63
Ctsb	Il18	10090.ENSMUSP00000006235	10090.ENSMUSP00000151002	0	0	0	0	0.078	0	0	0.609	0.624
Ctsb	Mmp14	10090.ENSMUSP00000006235	10090.ENSMUSP00000087119	0	0	0	0	0.107	0.052	0	0.582	0.615
Ctsb	Mmp7	10090.ENSMUSP00000006235	10090.ENSMUSP00000018767	0	0	0	0	0.053	0.052	0.4	0.369	0.615
Fzd4	Fzd5	10090.ENSMUSP00000049852	10090.ENSMUSP00000067783	0	0	0	0.909	0	0	0.5	0.227	0.597
Ctnnb1	Dkkl1	10090.ENSMUSP00000007130	10090.ENSMUSP00000033057	0	0	0	0	0.052	0.055	0	0.58	0.591
Hsp90b1	Stub1	10090.ENSMUSP00000020238	10090.ENSMUSP00000040431	0	0	0	0	0.066	0.215	0	0.452	0.563
Mmp14	Mmp15	10090.ENSMUSP00000087119	10090.ENSMUSP00000034243	0	0	0.058	0.955	0	0	0.5	0.148	0.563
Mt1	Xpa	10090.ENSMUSP00000034215	10090.ENSMUSP00000030013	0	0	0	0	0	0	0	0.541	0.541
Ctnnb1	Mmp14	10090.ENSMUSP00000007130	10090.ENSMUSP00000087119	0	0	0	0	0.085	0.064	0	0.495	0.53
Ghr	Irs1	10090.ENSMUSP00000069457	10090.ENSMUSP00000063795	0	0	0	0	0.148	0	0	0.471	0.53
Ctnnb1	Stub1	10090.ENSMUSP00000007130	10090.ENSMUSP00000040431	0	0	0	0	0.071	0.118	0	0.458	0.517
Hmgb1	Hsp90b1	10090.ENSMUSP00000082682	10090.ENSMUSP00000020238	0	0	0	0	0.238	0.061	0	0.366	0.507
Il18	Txn1	10090.ENSMUSP00000151002	10090.ENSMUSP00000030051	0	0	0	0	0.095	0	0	0.47	0.5
Ctnnb1	Kitl	10090.ENSMUSP00000007130	10090.ENSMUSP00000100920	0	0	0	0	0.057	0	0	0.49	0.498
Ctnnb1	Hmgb1	10090.ENSMUSP00000007130	10090.ENSMUSP00000082682	0	0	0	0	0.127	0	0	0.439	0.489
Grn	Txn1	10090.ENSMUSP00000046340	10090.ENSMUSP00000030051	0	0	0	0	0.05	0.123	0	0.427	0.481
Ghr	Igfbp5	10090.ENSMUSP00000069457	10090.ENSMUSP00000027377	0	0	0	0	0.156	0	0	0.408	0.479
Fzd5	Fzd9	10090.ENSMUSP00000067783	10090.ENSMUSP00000053551	0	0	0.063	0.905	0	0	0	0.462	0.474
Ctsb	Txn1	10090.ENSMUSP00000006235	10090.ENSMUSP00000030051	0	0	0	0	0.113	0.062	0	0.417	0.472
Hsp90b1	Txn1	10090.ENSMUSP00000020238	10090.ENSMUSP00000030051	0	0	0	0	0.099	0.1	0	0.396	0.467
Igfbp5	Mmp15	10090.ENSMUSP00000027377	10090.ENSMUSP00000034243	0	0	0	0	0.11	0.097	0	0.387	0.464
Igfbp5	Mmp14	10090.ENSMUSP00000027377	10090.ENSMUSP00000087119	0	0	0	0	0.069	0.097	0	0.409	0.46
Hmgb1	Txn1	10090.ENSMUSP00000082682	10090.ENSMUSP00000030051	0	0	0	0	0.098	0.096	0	0.376	0.446
Mmp14	Mmp7	10090.ENSMUSP00000087119	10090.ENSMUSP00000018767	0	0	0.104	0.847	0.044	0	0	0.403	0.444
Ctnnb1	Il18	10090.ENSMUSP00000007130	10090.ENSMUSP00000151002	0	0	0	0	0	0	0	0.44	0.44
Ctnnb1	Hsp90b1	10090.ENSMUSP00000007130	10090.ENSMUSP00000020238	0	0	0	0	0.207	0.056	0	0.302	0.432
Kitl	Vwf	10090.ENSMUSP00000100920	10090.ENSMUSP00000107873	0	0	0	0	0	0	0	0.432	0.432
Igfbp5	Irs1	10090.ENSMUSP00000027377	10090.ENSMUSP00000063795	0	0	0	0	0.096	0	0	0.392	0.427
Ctnnb1	Vwf	10090.ENSMUSP00000007130	10090.ENSMUSP00000107873	0	0	0	0	0.053	0	0	0.412	0.42
Ctnnb1	Txn1	10090.ENSMUSP00000007130	10090.ENSMUSP00000030051	0	0	0	0	0.046	0.05	0	0.41	0.419
Ctsb	Hmgb1	10090.ENSMUSP00000006235	10090.ENSMUSP00000082682	0	0	0	0	0.061	0	0	0.402	0.415
Ctnnb1	Tnfrsf11b	10090.ENSMUSP00000007130	10090.ENSMUSP00000078705	0	0	0	0	0	0	0	0.412	0.412

## Sheet: Pathway_Enrichment_Sene 2-15
Supplementary Data Sheet 13. Integrated Network Data of Senescence Significant Gene Pathway Enrichment Categories between 2 Month- and 15-Month Old Mice Groups
#category	term ID	term description	observed gene count	background gene count	strength	false discovery rate	matching proteins in your network (IDs)	matching proteins in your network (labels)
GO Process	GO:0042221	Response to chemical	22	3807	0.65	2.37e-08	10090.ENSMUSP00000006235,10090.ENSMUSP00000007130,10090.ENSMUSP00000018767,10090.ENSMUSP00000020238,10090.ENSMUSP00000024004,10090.ENSMUSP00000027377,10090.ENSMUSP00000030013,10090.ENSMUSP00000030051,10090.ENSMUSP00000034215,10090.ENSMUSP00000034243,10090.ENSMUSP00000040431,10090.ENSMUSP00000046340,10090.ENSMUSP00000049852,10090.ENSMUSP00000053962,10090.ENSMUSP00000063795,10090.ENSMUSP00000067783…	Ctsb,Ctnnb1,Mmp7,Hsp90b1,Ccl25,Igfbp5,Xpa,Txn1,Mt1,Mmp15,Stub1,Grn,Fzd4,Lcn2,Irs1,Fzd5,Ghr,Tnfrsf11b,Hmgb1,Mmp14,Jund,Il18
GO Process	GO:0050896	Response to stimulus	27	7183	0.47	2.37e-08	10090.ENSMUSP00000006235,10090.ENSMUSP00000006716,10090.ENSMUSP00000007130,10090.ENSMUSP00000018767,10090.ENSMUSP00000020238,10090.ENSMUSP00000024004,10090.ENSMUSP00000027377,10090.ENSMUSP00000029429,10090.ENSMUSP00000030013,10090.ENSMUSP00000030051,10090.ENSMUSP00000034215,10090.ENSMUSP00000034243,10090.ENSMUSP00000040431,10090.ENSMUSP00000046340,10090.ENSMUSP00000049852,10090.ENSMUSP00000053551…	Ctsb,Wnt6,Ctnnb1,Mmp7,Hsp90b1,Ccl25,Igfbp5,Wnt2b,Xpa,Txn1,Mt1,Mmp15,Stub1,Grn,Fzd4,Fzd9,Lcn2,Irs1,Fzd5,Ghr,Tnfrsf11b,Hmgb1,Mmp14,Jund,Kitl,Vwf,Il18
GO Process	GO:0048523	Negative regulation of cellular process	22	4658	0.57	7.5e-07	10090.ENSMUSP00000006235,10090.ENSMUSP00000007130,10090.ENSMUSP00000020238,10090.ENSMUSP00000024004,10090.ENSMUSP00000027377,10090.ENSMUSP00000030051,10090.ENSMUSP00000033057,10090.ENSMUSP00000034215,10090.ENSMUSP00000040431,10090.ENSMUSP00000046340,10090.ENSMUSP00000049852,10090.ENSMUSP00000053551,10090.ENSMUSP00000053962,10090.ENSMUSP00000063795,10090.ENSMUSP00000067783,10090.ENSMUSP00000069457…	Ctsb,Ctnnb1,Hsp90b1,Ccl25,Igfbp5,Txn1,Dkkl1,Mt1,Stub1,Grn,Fzd4,Fzd9,Lcn2,Irs1,Fzd5,Ghr,Tnfrsf11b,Hmgb1,Mmp14,Jund,Kitl,Il18
GO Process	GO:0051094	Positive regulation of developmental process	14	1482	0.87	2.45e-06	10090.ENSMUSP00000006716,10090.ENSMUSP00000007130,10090.ENSMUSP00000029429,10090.ENSMUSP00000033057,10090.ENSMUSP00000046340,10090.ENSMUSP00000049852,10090.ENSMUSP00000053551,10090.ENSMUSP00000053962,10090.ENSMUSP00000069457,10090.ENSMUSP00000082682,10090.ENSMUSP00000087119,10090.ENSMUSP00000092901,10090.ENSMUSP00000100920,10090.ENSMUSP00000151002	Wnt6,Ctnnb1,Wnt2b,Dkkl1,Grn,Fzd4,Fzd9,Lcn2,Ghr,Hmgb1,Mmp14,Jund,Kitl,Il18
GO Process	GO:0030335	Positive regulation of cell migration	10	590	1.12	4.94e-06	10090.ENSMUSP00000018767,10090.ENSMUSP00000027377,10090.ENSMUSP00000046340,10090.ENSMUSP00000049852,10090.ENSMUSP00000053962,10090.ENSMUSP00000063795,10090.ENSMUSP00000082682,10090.ENSMUSP00000087119,10090.ENSMUSP00000100920,10090.ENSMUSP00000151002	Mmp7,Igfbp5,Grn,Fzd4,Lcn2,Irs1,Hmgb1,Mmp14,Kitl,Il18
GO Process	GO:0010033	Response to organic substance	17	2840	0.67	5.83e-06	10090.ENSMUSP00000006235,10090.ENSMUSP00000007130,10090.ENSMUSP00000020238,10090.ENSMUSP00000024004,10090.ENSMUSP00000027377,10090.ENSMUSP00000034243,10090.ENSMUSP00000040431,10090.ENSMUSP00000046340,10090.ENSMUSP00000049852,10090.ENSMUSP00000063795,10090.ENSMUSP00000067783,10090.ENSMUSP00000069457,10090.ENSMUSP00000078705,10090.ENSMUSP00000082682,10090.ENSMUSP00000087119,10090.ENSMUSP00000092901…	Ctsb,Ctnnb1,Hsp90b1,Ccl25,Igfbp5,Mmp15,Stub1,Grn,Fzd4,Irs1,Fzd5,Ghr,Tnfrsf11b,Hmgb1,Mmp14,Jund,Il18
GO Process	GO:0048518	Positive regulation of biological process	23	6165	0.46	5.83e-06	10090.ENSMUSP00000006716,10090.ENSMUSP00000007130,10090.ENSMUSP00000018767,10090.ENSMUSP00000024004,10090.ENSMUSP00000027377,10090.ENSMUSP00000029429,10090.ENSMUSP00000030013,10090.ENSMUSP00000030051,10090.ENSMUSP00000033057,10090.ENSMUSP00000040431,10090.ENSMUSP00000046340,10090.ENSMUSP00000049852,10090.ENSMUSP00000053551,10090.ENSMUSP00000053962,10090.ENSMUSP00000063795,10090.ENSMUSP00000067783…	Wnt6,Ctnnb1,Mmp7,Ccl25,Igfbp5,Wnt2b,Xpa,Txn1,Dkkl1,Stub1,Grn,Fzd4,Fzd9,Lcn2,Irs1,Fzd5,Ghr,Hmgb1,Mmp14,Jund,Kitl,Vwf,Il18
GO Process	GO:0050794	Regulation of cellular process	27	9659	0.34	5.83e-06	10090.ENSMUSP00000006235,10090.ENSMUSP00000006716,10090.ENSMUSP00000007130,10090.ENSMUSP00000018767,10090.ENSMUSP00000020238,10090.ENSMUSP00000024004,10090.ENSMUSP00000027377,10090.ENSMUSP00000029429,10090.ENSMUSP00000030013,10090.ENSMUSP00000030051,10090.ENSMUSP00000033057,10090.ENSMUSP00000034215,10090.ENSMUSP00000040431,10090.ENSMUSP00000046340,10090.ENSMUSP00000049852,10090.ENSMUSP00000053551…	Ctsb,Wnt6,Ctnnb1,Mmp7,Hsp90b1,Ccl25,Igfbp5,Wnt2b,Xpa,Txn1,Dkkl1,Mt1,Stub1,Grn,Fzd4,Fzd9,Lcn2,Irs1,Fzd5,Ghr,Tnfrsf11b,Hmgb1,Mmp14,Jund,Kitl,Vwf,Il18
GO Process	GO:0060070	Canonical Wnt signaling pathway	6	100	1.67	5.83e-06	10090.ENSMUSP00000006716,10090.ENSMUSP00000007130,10090.ENSMUSP00000029429,10090.ENSMUSP00000049852,10090.ENSMUSP00000053551,10090.ENSMUSP00000067783	Wnt6,Ctnnb1,Wnt2b,Fzd4,Fzd9,Fzd5
GO Process	GO:0048522	Positive regulation of cellular process	22	5566	0.49	6.36e-06	10090.ENSMUSP00000006716,10090.ENSMUSP00000007130,10090.ENSMUSP00000018767,10090.ENSMUSP00000024004,10090.ENSMUSP00000027377,10090.ENSMUSP00000030013,10090.ENSMUSP00000030051,10090.ENSMUSP00000033057,10090.ENSMUSP00000040431,10090.ENSMUSP00000046340,10090.ENSMUSP00000049852,10090.ENSMUSP00000053551,10090.ENSMUSP00000053962,10090.ENSMUSP00000063795,10090.ENSMUSP00000067783,10090.ENSMUSP00000069457…	Wnt6,Ctnnb1,Mmp7,Ccl25,Igfbp5,Xpa,Txn1,Dkkl1,Stub1,Grn,Fzd4,Fzd9,Lcn2,Irs1,Fzd5,Ghr,Hmgb1,Mmp14,Jund,Kitl,Vwf,Il18
GO Process	GO:0014070	Response to organic cyclic compound	11	950	0.96	1.1e-05	10090.ENSMUSP00000007130,10090.ENSMUSP00000020238,10090.ENSMUSP00000027377,10090.ENSMUSP00000034243,10090.ENSMUSP00000046340,10090.ENSMUSP00000063795,10090.ENSMUSP00000069457,10090.ENSMUSP00000082682,10090.ENSMUSP00000087119,10090.ENSMUSP00000092901,10090.ENSMUSP00000151002	Ctnnb1,Hsp90b1,Igfbp5,Mmp15,Grn,Irs1,Ghr,Hmgb1,Mmp14,Jund,Il18
GO Process	GO:0051716	Cellular response to stimulus	22	5743	0.48	1.1e-05	10090.ENSMUSP00000006235,10090.ENSMUSP00000006716,10090.ENSMUSP00000007130,10090.ENSMUSP00000020238,10090.ENSMUSP00000024004,10090.ENSMUSP00000027377,10090.ENSMUSP00000029429,10090.ENSMUSP00000030013,10090.ENSMUSP00000034215,10090.ENSMUSP00000040431,10090.ENSMUSP00000046340,10090.ENSMUSP00000049852,10090.ENSMUSP00000053551,10090.ENSMUSP00000053962,10090.ENSMUSP00000063795,10090.ENSMUSP00000067783…	Ctsb,Wnt6,Ctnnb1,Hsp90b1,Ccl25,Igfbp5,Wnt2b,Xpa,Mt1,Stub1,Grn,Fzd4,Fzd9,Lcn2,Irs1,Fzd5,Ghr,Tnfrsf11b,Hmgb1,Jund,Kitl,Il18
GO Process	GO:0050793	Regulation of developmental process	16	2618	0.68	1.12e-05	10090.ENSMUSP00000006716,10090.ENSMUSP00000007130,10090.ENSMUSP00000027377,10090.ENSMUSP00000029429,10090.ENSMUSP00000033057,10090.ENSMUSP00000046340,10090.ENSMUSP00000049852,10090.ENSMUSP00000053551,10090.ENSMUSP00000053962,10090.ENSMUSP00000069457,10090.ENSMUSP00000078705,10090.ENSMUSP00000082682,10090.ENSMUSP00000087119,10090.ENSMUSP00000092901,10090.ENSMUSP00000100920,10090.ENSMUSP00000151002	Wnt6,Ctnnb1,Igfbp5,Wnt2b,Dkkl1,Grn,Fzd4,Fzd9,Lcn2,Ghr,Tnfrsf11b,Hmgb1,Mmp14,Jund,Kitl,Il18
GO Process	GO:0007165	Signal transduction	19	4036	0.56	1.13e-05	10090.ENSMUSP00000006716,10090.ENSMUSP00000007130,10090.ENSMUSP00000024004,10090.ENSMUSP00000027377,10090.ENSMUSP00000029429,10090.ENSMUSP00000030013,10090.ENSMUSP00000034215,10090.ENSMUSP00000040431,10090.ENSMUSP00000046340,10090.ENSMUSP00000049852,10090.ENSMUSP00000053551,10090.ENSMUSP00000053962,10090.ENSMUSP00000063795,10090.ENSMUSP00000067783,10090.ENSMUSP00000069457,10090.ENSMUSP00000078705…	Wnt6,Ctnnb1,Ccl25,Igfbp5,Wnt2b,Xpa,Mt1,Stub1,Grn,Fzd4,Fzd9,Lcn2,Irs1,Fzd5,Ghr,Tnfrsf11b,Hmgb1,Kitl,Il18
GO Process	GO:0030334	Regulation of cell migration	11	983	0.94	1.24e-05	10090.ENSMUSP00000018767,10090.ENSMUSP00000024004,10090.ENSMUSP00000027377,10090.ENSMUSP00000046340,10090.ENSMUSP00000049852,10090.ENSMUSP00000053962,10090.ENSMUSP00000063795,10090.ENSMUSP00000082682,10090.ENSMUSP00000087119,10090.ENSMUSP00000100920,10090.ENSMUSP00000151002	Mmp7,Ccl25,Igfbp5,Grn,Fzd4,Lcn2,Irs1,Hmgb1,Mmp14,Kitl,Il18
GO Process	GO:0007166	Cell surface receptor signaling pathway	14	1901	0.76	1.27e-05	10090.ENSMUSP00000006716,10090.ENSMUSP00000007130,10090.ENSMUSP00000024004,10090.ENSMUSP00000027377,10090.ENSMUSP00000029429,10090.ENSMUSP00000040431,10090.ENSMUSP00000049852,10090.ENSMUSP00000053551,10090.ENSMUSP00000053962,10090.ENSMUSP00000063795,10090.ENSMUSP00000067783,10090.ENSMUSP00000069457,10090.ENSMUSP00000100920,10090.ENSMUSP00000151002	Wnt6,Ctnnb1,Ccl25,Igfbp5,Wnt2b,Stub1,Fzd4,Fzd9,Lcn2,Irs1,Fzd5,Ghr,Kitl,Il18
GO Process	GO:0051347	Positive regulation of transferase activity	9	583	1.08	1.91e-05	10090.ENSMUSP00000007130,10090.ENSMUSP00000040431,10090.ENSMUSP00000049852,10090.ENSMUSP00000063795,10090.ENSMUSP00000067783,10090.ENSMUSP00000069457,10090.ENSMUSP00000082682,10090.ENSMUSP00000100920,10090.ENSMUSP00000151002	Ctnnb1,Stub1,Fzd4,Irs1,Fzd5,Ghr,Hmgb1,Kitl,Il18
GO Process	GO:1901700	Response to oxygen-containing compound	13	1680	0.78	2.42e-05	10090.ENSMUSP00000007130,10090.ENSMUSP00000020238,10090.ENSMUSP00000027377,10090.ENSMUSP00000030051,10090.ENSMUSP00000034215,10090.ENSMUSP00000034243,10090.ENSMUSP00000046340,10090.ENSMUSP00000053962,10090.ENSMUSP00000063795,10090.ENSMUSP00000069457,10090.ENSMUSP00000082682,10090.ENSMUSP00000092901,10090.ENSMUSP00000151002	Ctnnb1,Hsp90b1,Igfbp5,Txn1,Mt1,Mmp15,Grn,Lcn2,Irs1,Ghr,Hmgb1,Jund,Il18
GO Process	GO:0009725	Response to hormone	10	831	0.97	2.47e-05	10090.ENSMUSP00000006235,10090.ENSMUSP00000007130,10090.ENSMUSP00000027377,10090.ENSMUSP00000063795,10090.ENSMUSP00000069457,10090.ENSMUSP00000078705,10090.ENSMUSP00000082682,10090.ENSMUSP00000087119,10090.ENSMUSP00000092901,10090.ENSMUSP00000151002	Ctsb,Ctnnb1,Igfbp5,Irs1,Ghr,Tnfrsf11b,Hmgb1,Mmp14,Jund,Il18
GO Process	GO:0060548	Negative regulation of cell death	11	1116	0.89	3.01e-05	10090.ENSMUSP00000006235,10090.ENSMUSP00000007130,10090.ENSMUSP00000020238,10090.ENSMUSP00000030051,10090.ENSMUSP00000034215,10090.ENSMUSP00000046340,10090.ENSMUSP00000053551,10090.ENSMUSP00000053962,10090.ENSMUSP00000069457,10090.ENSMUSP00000100920,10090.ENSMUSP00000151002	Ctsb,Ctnnb1,Hsp90b1,Txn1,Mt1,Grn,Fzd9,Lcn2,Ghr,Kitl,Il18
GO Process	GO:0010941	Regulation of cell death	13	1750	0.76	3.22e-05	10090.ENSMUSP00000006235,10090.ENSMUSP00000007130,10090.ENSMUSP00000020238,10090.ENSMUSP00000030051,10090.ENSMUSP00000033057,10090.ENSMUSP00000034215,10090.ENSMUSP00000046340,10090.ENSMUSP00000053551,10090.ENSMUSP00000053962,10090.ENSMUSP00000069457,10090.ENSMUSP00000082682,10090.ENSMUSP00000100920,10090.ENSMUSP00000151002	Ctsb,Ctnnb1,Hsp90b1,Txn1,Dkkl1,Mt1,Grn,Fzd9,Lcn2,Ghr,Hmgb1,Kitl,Il18
GO Process	GO:0043085	Positive regulation of catalytic activity	11	1142	0.88	3.53e-05	10090.ENSMUSP00000007130,10090.ENSMUSP00000024004,10090.ENSMUSP00000040431,10090.ENSMUSP00000046340,10090.ENSMUSP00000049852,10090.ENSMUSP00000063795,10090.ENSMUSP00000067783,10090.ENSMUSP00000069457,10090.ENSMUSP00000082682,10090.ENSMUSP00000100920,10090.ENSMUSP00000151002	Ctnnb1,Ccl25,Stub1,Grn,Fzd4,Irs1,Fzd5,Ghr,Hmgb1,Kitl,Il18
GO Process	GO:0044093	Positive regulation of molecular function	12	1555	0.78	7.43e-05	10090.ENSMUSP00000007130,10090.ENSMUSP00000024004,10090.ENSMUSP00000030051,10090.ENSMUSP00000040431,10090.ENSMUSP00000046340,10090.ENSMUSP00000049852,10090.ENSMUSP00000063795,10090.ENSMUSP00000067783,10090.ENSMUSP00000069457,10090.ENSMUSP00000082682,10090.ENSMUSP00000100920,10090.ENSMUSP00000151002	Ctnnb1,Ccl25,Txn1,Stub1,Grn,Fzd4,Irs1,Fzd5,Ghr,Hmgb1,Kitl,Il18
GO Process	GO:0009967	Positive regulation of signal transduction	12	1569	0.78	7.94e-05	10090.ENSMUSP00000007130,10090.ENSMUSP00000024004,10090.ENSMUSP00000027377,10090.ENSMUSP00000049852,10090.ENSMUSP00000053551,10090.ENSMUSP00000063795,10090.ENSMUSP00000067783,10090.ENSMUSP00000069457,10090.ENSMUSP00000082682,10090.ENSMUSP00000100920,10090.ENSMUSP00000107873,10090.ENSMUSP00000151002	Ctnnb1,Ccl25,Igfbp5,Fzd4,Fzd9,Irs1,Fzd5,Ghr,Hmgb1,Kitl,Vwf,Il18
GO Process	GO:0048608	Reproductive structure development	8	514	1.08	7.94e-05	10090.ENSMUSP00000006235,10090.ENSMUSP00000007130,10090.ENSMUSP00000029429,10090.ENSMUSP00000049852,10090.ENSMUSP00000067783,10090.ENSMUSP00000087119,10090.ENSMUSP00000100920,10090.ENSMUSP00000107873	Ctsb,Ctnnb1,Wnt2b,Fzd4,Fzd5,Mmp14,Kitl,Vwf
GO Process	GO:0030574	Collagen catabolic process	4	39	1.9	9.33e-05	10090.ENSMUSP00000006235,10090.ENSMUSP00000018767,10090.ENSMUSP00000034243,10090.ENSMUSP00000087119	Ctsb,Mmp7,Mmp15,Mmp14
GO Process	GO:0065008	Regulation of biological quality	17	3722	0.55	9.83e-05	10090.ENSMUSP00000006235,10090.ENSMUSP00000007130,10090.ENSMUSP00000027377,10090.ENSMUSP00000030051,10090.ENSMUSP00000034215,10090.ENSMUSP00000040431,10090.ENSMUSP00000046340,10090.ENSMUSP00000049852,10090.ENSMUSP00000053551,10090.ENSMUSP00000053962,10090.ENSMUSP00000063795,10090.ENSMUSP00000069457,10090.ENSMUSP00000078705,10090.ENSMUSP00000082682,10090.ENSMUSP00000100920,10090.ENSMUSP00000107873…	Ctsb,Ctnnb1,Igfbp5,Txn1,Mt1,Stub1,Grn,Fzd4,Fzd9,Lcn2,Irs1,Ghr,Tnfrsf11b,Hmgb1,Kitl,Vwf,Il18
GO Process	GO:1902533	Positive regulation of intracellular signal transduction	10	1012	0.89	9.97e-05	10090.ENSMUSP00000007130,10090.ENSMUSP00000024004,10090.ENSMUSP00000027377,10090.ENSMUSP00000049852,10090.ENSMUSP00000067783,10090.ENSMUSP00000069457,10090.ENSMUSP00000082682,10090.ENSMUSP00000100920,10090.ENSMUSP00000107873,10090.ENSMUSP00000151002	Ctnnb1,Ccl25,Igfbp5,Fzd4,Fzd5,Ghr,Hmgb1,Kitl,Vwf,Il18
GO Process	GO:0032501	Multicellular organismal process	21	6074	0.43	0.0001	10090.ENSMUSP00000006235,10090.ENSMUSP00000006716,10090.ENSMUSP00000007130,10090.ENSMUSP00000027377,10090.ENSMUSP00000029429,10090.ENSMUSP00000030013,10090.ENSMUSP00000033057,10090.ENSMUSP00000034243,10090.ENSMUSP00000046340,10090.ENSMUSP00000049852,10090.ENSMUSP00000053551,10090.ENSMUSP00000053962,10090.ENSMUSP00000063795,10090.ENSMUSP00000067783,10090.ENSMUSP00000069457,10090.ENSMUSP00000082682…	Ctsb,Wnt6,Ctnnb1,Igfbp5,Wnt2b,Xpa,Dkkl1,Mmp15,Grn,Fzd4,Fzd9,Lcn2,Irs1,Fzd5,Ghr,Hmgb1,Mmp14,Jund,Kitl,Vwf,Il18
GO Process	GO:0051240	Positive regulation of multicellular organismal process	12	1664	0.75	0.00012	10090.ENSMUSP00000006716,10090.ENSMUSP00000007130,10090.ENSMUSP00000029429,10090.ENSMUSP00000046340,10090.ENSMUSP00000053551,10090.ENSMUSP00000053962,10090.ENSMUSP00000067783,10090.ENSMUSP00000069457,10090.ENSMUSP00000082682,10090.ENSMUSP00000087119,10090.ENSMUSP00000100920,10090.ENSMUSP00000151002	Wnt6,Ctnnb1,Wnt2b,Grn,Fzd9,Lcn2,Fzd5,Ghr,Hmgb1,Mmp14,Kitl,Il18
GO Process	GO:0009966	Regulation of signal transduction	15	2882	0.61	0.00014	10090.ENSMUSP00000007130,10090.ENSMUSP00000024004,10090.ENSMUSP00000027377,10090.ENSMUSP00000033057,10090.ENSMUSP00000040431,10090.ENSMUSP00000049852,10090.ENSMUSP00000053551,10090.ENSMUSP00000063795,10090.ENSMUSP00000067783,10090.ENSMUSP00000069457,10090.ENSMUSP00000082682,10090.ENSMUSP00000087119,10090.ENSMUSP00000100920,10090.ENSMUSP00000107873,10090.ENSMUSP00000151002	Ctnnb1,Ccl25,Igfbp5,Dkkl1,Stub1,Fzd4,Fzd9,Irs1,Fzd5,Ghr,Hmgb1,Mmp14,Kitl,Vwf,Il18
GO Process	GO:0048583	Regulation of response to stimulus	17	3831	0.54	0.00014	10090.ENSMUSP00000007130,10090.ENSMUSP00000024004,10090.ENSMUSP00000027377,10090.ENSMUSP00000030051,10090.ENSMUSP00000033057,10090.ENSMUSP00000040431,10090.ENSMUSP00000046340,10090.ENSMUSP00000049852,10090.ENSMUSP00000053551,10090.ENSMUSP00000063795,10090.ENSMUSP00000067783,10090.ENSMUSP00000069457,10090.ENSMUSP00000082682,10090.ENSMUSP00000087119,10090.ENSMUSP00000100920,10090.ENSMUSP00000107873…	Ctnnb1,Ccl25,Igfbp5,Txn1,Dkkl1,Stub1,Grn,Fzd4,Fzd9,Irs1,Fzd5,Ghr,Hmgb1,Mmp14,Kitl,Vwf,Il18
GO Process	GO:0048513	Animal organ development	16	3405	0.56	0.00017	10090.ENSMUSP00000006235,10090.ENSMUSP00000006716,10090.ENSMUSP00000007130,10090.ENSMUSP00000027377,10090.ENSMUSP00000029429,10090.ENSMUSP00000046340,10090.ENSMUSP00000049852,10090.ENSMUSP00000053551,10090.ENSMUSP00000063795,10090.ENSMUSP00000067783,10090.ENSMUSP00000069457,10090.ENSMUSP00000082682,10090.ENSMUSP00000087119,10090.ENSMUSP00000100920,10090.ENSMUSP00000107873,10090.ENSMUSP00000151002	Ctsb,Wnt6,Ctnnb1,Igfbp5,Wnt2b,Grn,Fzd4,Fzd9,Irs1,Fzd5,Ghr,Hmgb1,Mmp14,Kitl,Vwf,Il18
GO Process	GO:0051239	Regulation of multicellular organismal process	15	2928	0.6	0.00017	10090.ENSMUSP00000006716,10090.ENSMUSP00000007130,10090.ENSMUSP00000027377,10090.ENSMUSP00000029429,10090.ENSMUSP00000046340,10090.ENSMUSP00000053551,10090.ENSMUSP00000053962,10090.ENSMUSP00000063795,10090.ENSMUSP00000067783,10090.ENSMUSP00000069457,10090.ENSMUSP00000078705,10090.ENSMUSP00000082682,10090.ENSMUSP00000087119,10090.ENSMUSP00000100920,10090.ENSMUSP00000151002	Wnt6,Ctnnb1,Igfbp5,Wnt2b,Grn,Fzd9,Lcn2,Irs1,Fzd5,Ghr,Tnfrsf11b,Hmgb1,Mmp14,Kitl,Il18
GO Process	GO:0065009	Regulation of molecular function	15	2950	0.6	0.00017	10090.ENSMUSP00000006235,10090.ENSMUSP00000007130,10090.ENSMUSP00000020238,10090.ENSMUSP00000024004,10090.ENSMUSP00000030051,10090.ENSMUSP00000033057,10090.ENSMUSP00000040431,10090.ENSMUSP00000046340,10090.ENSMUSP00000049852,10090.ENSMUSP00000063795,10090.ENSMUSP00000067783,10090.ENSMUSP00000069457,10090.ENSMUSP00000082682,10090.ENSMUSP00000100920,10090.ENSMUSP00000151002	Ctsb,Ctnnb1,Hsp90b1,Ccl25,Txn1,Dkkl1,Stub1,Grn,Fzd4,Irs1,Fzd5,Ghr,Hmgb1,Kitl,Il18
GO Process	GO:1901214	Regulation of neuron death	7	395	1.14	0.00017	10090.ENSMUSP00000007130,10090.ENSMUSP00000034215,10090.ENSMUSP00000046340,10090.ENSMUSP00000053551,10090.ENSMUSP00000053962,10090.ENSMUSP00000069457,10090.ENSMUSP00000151002	Ctnnb1,Mt1,Grn,Fzd9,Lcn2,Ghr,Il18
GO Process	GO:0008283	Cell population proliferation	9	843	0.92	0.00019	10090.ENSMUSP00000007130,10090.ENSMUSP00000027377,10090.ENSMUSP00000029429,10090.ENSMUSP00000046340,10090.ENSMUSP00000053551,10090.ENSMUSP00000082682,10090.ENSMUSP00000087119,10090.ENSMUSP00000100920,10090.ENSMUSP00000151002	Ctnnb1,Igfbp5,Wnt2b,Grn,Fzd9,Hmgb1,Mmp14,Kitl,Il18
GO Process	GO:0009719	Response to endogenous stimulus	11	1422	0.78	0.00019	10090.ENSMUSP00000006235,10090.ENSMUSP00000007130,10090.ENSMUSP00000020238,10090.ENSMUSP00000027377,10090.ENSMUSP00000063795,10090.ENSMUSP00000069457,10090.ENSMUSP00000078705,10090.ENSMUSP00000082682,10090.ENSMUSP00000087119,10090.ENSMUSP00000092901,10090.ENSMUSP00000151002	Ctsb,Ctnnb1,Hsp90b1,Igfbp5,Irs1,Ghr,Tnfrsf11b,Hmgb1,Mmp14,Jund,Il18
GO Process	GO:0010604	Positive regulation of macromolecule metabolic process	16	3504	0.55	0.00021	10090.ENSMUSP00000006716,10090.ENSMUSP00000007130,10090.ENSMUSP00000030013,10090.ENSMUSP00000030051,10090.ENSMUSP00000040431,10090.ENSMUSP00000046340,10090.ENSMUSP00000049852,10090.ENSMUSP00000053962,10090.ENSMUSP00000063795,10090.ENSMUSP00000067783,10090.ENSMUSP00000069457,10090.ENSMUSP00000082682,10090.ENSMUSP00000087119,10090.ENSMUSP00000092901,10090.ENSMUSP00000100920,10090.ENSMUSP00000151002	Wnt6,Ctnnb1,Xpa,Txn1,Stub1,Grn,Fzd4,Lcn2,Irs1,Fzd5,Ghr,Hmgb1,Mmp14,Jund,Kitl,Il18
GO Process	GO:0048584	Positive regulation of response to stimulus	13	2161	0.67	0.00021	10090.ENSMUSP00000007130,10090.ENSMUSP00000024004,10090.ENSMUSP00000027377,10090.ENSMUSP00000046340,10090.ENSMUSP00000049852,10090.ENSMUSP00000053551,10090.ENSMUSP00000063795,10090.ENSMUSP00000067783,10090.ENSMUSP00000069457,10090.ENSMUSP00000082682,10090.ENSMUSP00000100920,10090.ENSMUSP00000107873,10090.ENSMUSP00000151002	Ctnnb1,Ccl25,Igfbp5,Grn,Fzd4,Fzd9,Irs1,Fzd5,Ghr,Hmgb1,Kitl,Vwf,Il18
GO Process	GO:0051246	Regulation of protein metabolic process	14	2611	0.62	0.00024	10090.ENSMUSP00000006235,10090.ENSMUSP00000007130,10090.ENSMUSP00000020238,10090.ENSMUSP00000027377,10090.ENSMUSP00000030051,10090.ENSMUSP00000040431,10090.ENSMUSP00000046340,10090.ENSMUSP00000049852,10090.ENSMUSP00000067783,10090.ENSMUSP00000069457,10090.ENSMUSP00000082682,10090.ENSMUSP00000087119,10090.ENSMUSP00000100920,10090.ENSMUSP00000151002	Ctsb,Ctnnb1,Hsp90b1,Igfbp5,Txn1,Stub1,Grn,Fzd4,Fzd5,Ghr,Hmgb1,Mmp14,Kitl,Il18
GO Process	GO:1901215	Negative regulation of neuron death	6	264	1.25	0.00024	10090.ENSMUSP00000007130,10090.ENSMUSP00000034215,10090.ENSMUSP00000046340,10090.ENSMUSP00000053551,10090.ENSMUSP00000053962,10090.ENSMUSP00000069457	Ctnnb1,Mt1,Grn,Fzd9,Lcn2,Ghr
GO Process	GO:0050790	Regulation of catalytic activity	13	2210	0.66	0.00025	10090.ENSMUSP00000006235,10090.ENSMUSP00000007130,10090.ENSMUSP00000020238,10090.ENSMUSP00000024004,10090.ENSMUSP00000040431,10090.ENSMUSP00000046340,10090.ENSMUSP00000049852,10090.ENSMUSP00000063795,10090.ENSMUSP00000067783,10090.ENSMUSP00000069457,10090.ENSMUSP00000082682,10090.ENSMUSP00000100920,10090.ENSMUSP00000151002	Ctsb,Ctnnb1,Hsp90b1,Ccl25,Stub1,Grn,Fzd4,Irs1,Fzd5,Ghr,Hmgb1,Kitl,Il18
GO Process	GO:0070887	Cellular response to chemical stimulus	14	2631	0.62	0.00025	10090.ENSMUSP00000006235,10090.ENSMUSP00000007130,10090.ENSMUSP00000020238,10090.ENSMUSP00000024004,10090.ENSMUSP00000027377,10090.ENSMUSP00000034215,10090.ENSMUSP00000040431,10090.ENSMUSP00000049852,10090.ENSMUSP00000053962,10090.ENSMUSP00000063795,10090.ENSMUSP00000069457,10090.ENSMUSP00000082682,10090.ENSMUSP00000092901,10090.ENSMUSP00000151002	Ctsb,Ctnnb1,Hsp90b1,Ccl25,Igfbp5,Mt1,Stub1,Fzd4,Lcn2,Irs1,Ghr,Hmgb1,Jund,Il18
GO Process	GO:0051247	Positive regulation of protein metabolic process	11	1518	0.75	0.00028	10090.ENSMUSP00000007130,10090.ENSMUSP00000030051,10090.ENSMUSP00000040431,10090.ENSMUSP00000046340,10090.ENSMUSP00000049852,10090.ENSMUSP00000067783,10090.ENSMUSP00000069457,10090.ENSMUSP00000082682,10090.ENSMUSP00000087119,10090.ENSMUSP00000100920,10090.ENSMUSP00000151002	Ctnnb1,Txn1,Stub1,Grn,Fzd4,Fzd5,Ghr,Hmgb1,Mmp14,Kitl,Il18
GO Process	GO:0080090	Regulation of primary metabolic process	19	5272	0.45	0.00028	10090.ENSMUSP00000006235,10090.ENSMUSP00000006716,10090.ENSMUSP00000007130,10090.ENSMUSP00000020238,10090.ENSMUSP00000027377,10090.ENSMUSP00000030013,10090.ENSMUSP00000030051,10090.ENSMUSP00000033057,10090.ENSMUSP00000040431,10090.ENSMUSP00000046340,10090.ENSMUSP00000049852,10090.ENSMUSP00000063795,10090.ENSMUSP00000067783,10090.ENSMUSP00000069457,10090.ENSMUSP00000082682,10090.ENSMUSP00000087119…	Ctsb,Wnt6,Ctnnb1,Hsp90b1,Igfbp5,Xpa,Txn1,Dkkl1,Stub1,Grn,Fzd4,Irs1,Fzd5,Ghr,Hmgb1,Mmp14,Jund,Kitl,Il18
GO Process	GO:0043523	Regulation of neuron apoptotic process	6	286	1.21	0.00033	10090.ENSMUSP00000007130,10090.ENSMUSP00000034215,10090.ENSMUSP00000046340,10090.ENSMUSP00000053551,10090.ENSMUSP00000053962,10090.ENSMUSP00000151002	Ctnnb1,Mt1,Grn,Fzd9,Lcn2,Il18
GO Process	GO:0022414	Reproductive process	11	1559	0.74	0.00035	10090.ENSMUSP00000006235,10090.ENSMUSP00000007130,10090.ENSMUSP00000027377,10090.ENSMUSP00000029429,10090.ENSMUSP00000033057,10090.ENSMUSP00000046340,10090.ENSMUSP00000049852,10090.ENSMUSP00000067783,10090.ENSMUSP00000087119,10090.ENSMUSP00000100920,10090.ENSMUSP00000107873	Ctsb,Ctnnb1,Igfbp5,Wnt2b,Dkkl1,Grn,Fzd4,Fzd5,Mmp14,Kitl,Vwf
GO Process	GO:0048009	Insulin-like growth factor receptor signaling pathway	3	17	2.14	0.00042	10090.ENSMUSP00000027377,10090.ENSMUSP00000063795,10090.ENSMUSP00000069457	Igfbp5,Irs1,Ghr
GO Process	GO:0001775	Cell activation	8	711	0.94	0.00045	10090.ENSMUSP00000007130,10090.ENSMUSP00000046340,10090.ENSMUSP00000053551,10090.ENSMUSP00000067783,10090.ENSMUSP00000082682,10090.ENSMUSP00000100920,10090.ENSMUSP00000107873,10090.ENSMUSP00000151002	Ctnnb1,Grn,Fzd9,Fzd5,Hmgb1,Kitl,Vwf,Il18
GO Process	GO:0019222	Regulation of metabolic process	20	6108	0.41	0.00045	10090.ENSMUSP00000006235,10090.ENSMUSP00000006716,10090.ENSMUSP00000007130,10090.ENSMUSP00000020238,10090.ENSMUSP00000027377,10090.ENSMUSP00000030013,10090.ENSMUSP00000030051,10090.ENSMUSP00000033057,10090.ENSMUSP00000040431,10090.ENSMUSP00000046340,10090.ENSMUSP00000049852,10090.ENSMUSP00000053962,10090.ENSMUSP00000063795,10090.ENSMUSP00000067783,10090.ENSMUSP00000069457,10090.ENSMUSP00000082682…	Ctsb,Wnt6,Ctnnb1,Hsp90b1,Igfbp5,Xpa,Txn1,Dkkl1,Stub1,Grn,Fzd4,Lcn2,Irs1,Fzd5,Ghr,Hmgb1,Mmp14,Jund,Kitl,Il18
GO Process	GO:0033674	Positive regulation of kinase activity	7	493	1.04	0.00046	10090.ENSMUSP00000049852,10090.ENSMUSP00000063795,10090.ENSMUSP00000067783,10090.ENSMUSP00000069457,10090.ENSMUSP00000082682,10090.ENSMUSP00000100920,10090.ENSMUSP00000151002	Fzd4,Irs1,Fzd5,Ghr,Hmgb1,Kitl,Il18
GO Process	GO:0032502	Developmental process	19	5583	0.42	0.00058	10090.ENSMUSP00000006235,10090.ENSMUSP00000006716,10090.ENSMUSP00000007130,10090.ENSMUSP00000027377,10090.ENSMUSP00000029429,10090.ENSMUSP00000030013,10090.ENSMUSP00000034243,10090.ENSMUSP00000046340,10090.ENSMUSP00000049852,10090.ENSMUSP00000053551,10090.ENSMUSP00000063795,10090.ENSMUSP00000067783,10090.ENSMUSP00000069457,10090.ENSMUSP00000082682,10090.ENSMUSP00000087119,10090.ENSMUSP00000092901…	Ctsb,Wnt6,Ctnnb1,Igfbp5,Wnt2b,Xpa,Mmp15,Grn,Fzd4,Fzd9,Irs1,Fzd5,Ghr,Hmgb1,Mmp14,Jund,Kitl,Vwf,Il18
GO Process	GO:0045595	Regulation of cell differentiation	11	1666	0.71	0.00058	10090.ENSMUSP00000007130,10090.ENSMUSP00000027377,10090.ENSMUSP00000033057,10090.ENSMUSP00000046340,10090.ENSMUSP00000069457,10090.ENSMUSP00000078705,10090.ENSMUSP00000082682,10090.ENSMUSP00000087119,10090.ENSMUSP00000092901,10090.ENSMUSP00000100920,10090.ENSMUSP00000151002	Ctnnb1,Igfbp5,Dkkl1,Grn,Ghr,Tnfrsf11b,Hmgb1,Mmp14,Jund,Kitl,Il18
GO Process	GO:0097190	Apoptotic signaling pathway	6	327	1.16	0.00059	10090.ENSMUSP00000007130,10090.ENSMUSP00000030013,10090.ENSMUSP00000053551,10090.ENSMUSP00000053962,10090.ENSMUSP00000100920,10090.ENSMUSP00000151002	Ctnnb1,Xpa,Fzd9,Lcn2,Kitl,Il18
GO Process	GO:0060255	Regulation of macromolecule metabolic process	19	5609	0.42	0.0006	10090.ENSMUSP00000006235,10090.ENSMUSP00000006716,10090.ENSMUSP00000007130,10090.ENSMUSP00000020238,10090.ENSMUSP00000027377,10090.ENSMUSP00000030013,10090.ENSMUSP00000030051,10090.ENSMUSP00000040431,10090.ENSMUSP00000046340,10090.ENSMUSP00000049852,10090.ENSMUSP00000053962,10090.ENSMUSP00000063795,10090.ENSMUSP00000067783,10090.ENSMUSP00000069457,10090.ENSMUSP00000082682,10090.ENSMUSP00000087119…	Ctsb,Wnt6,Ctnnb1,Hsp90b1,Igfbp5,Xpa,Txn1,Stub1,Grn,Fzd4,Lcn2,Irs1,Fzd5,Ghr,Hmgb1,Mmp14,Jund,Kitl,Il18
GO Process	GO:0043410	Positive regulation of MAPK cascade	7	531	1.01	0.00067	10090.ENSMUSP00000007130,10090.ENSMUSP00000024004,10090.ENSMUSP00000049852,10090.ENSMUSP00000067783,10090.ENSMUSP00000069457,10090.ENSMUSP00000082682,10090.ENSMUSP00000100920	Ctnnb1,Ccl25,Fzd4,Fzd5,Ghr,Hmgb1,Kitl
GO Process	GO:1902105	Regulation of leukocyte differentiation	6	338	1.14	0.00069	10090.ENSMUSP00000007130,10090.ENSMUSP00000078705,10090.ENSMUSP00000082682,10090.ENSMUSP00000087119,10090.ENSMUSP00000100920,10090.ENSMUSP00000151002	Ctnnb1,Tnfrsf11b,Hmgb1,Mmp14,Kitl,Il18
GO Process	GO:0031401	Positive regulation of protein modification process	9	1056	0.82	0.00073	10090.ENSMUSP00000007130,10090.ENSMUSP00000030051,10090.ENSMUSP00000040431,10090.ENSMUSP00000049852,10090.ENSMUSP00000067783,10090.ENSMUSP00000069457,10090.ENSMUSP00000082682,10090.ENSMUSP00000100920,10090.ENSMUSP00000151002	Ctnnb1,Txn1,Stub1,Fzd4,Fzd5,Ghr,Hmgb1,Kitl,Il18
GO Process	GO:0042127	Regulation of cell population proliferation	11	1716	0.7	0.00073	10090.ENSMUSP00000007130,10090.ENSMUSP00000018767,10090.ENSMUSP00000027377,10090.ENSMUSP00000046340,10090.ENSMUSP00000053551,10090.ENSMUSP00000063795,10090.ENSMUSP00000067783,10090.ENSMUSP00000082682,10090.ENSMUSP00000092901,10090.ENSMUSP00000100920,10090.ENSMUSP00000151002	Ctnnb1,Mmp7,Igfbp5,Grn,Fzd9,Irs1,Fzd5,Hmgb1,Jund,Kitl,Il18
GO Process	GO:0048856	Anatomical structure development	18	5105	0.44	0.00078	10090.ENSMUSP00000006235,10090.ENSMUSP00000006716,10090.ENSMUSP00000007130,10090.ENSMUSP00000027377,10090.ENSMUSP00000029429,10090.ENSMUSP00000034243,10090.ENSMUSP00000046340,10090.ENSMUSP00000049852,10090.ENSMUSP00000053551,10090.ENSMUSP00000063795,10090.ENSMUSP00000067783,10090.ENSMUSP00000069457,10090.ENSMUSP00000082682,10090.ENSMUSP00000087119,10090.ENSMUSP00000092901,10090.ENSMUSP00000100920…	Ctsb,Wnt6,Ctnnb1,Igfbp5,Wnt2b,Mmp15,Grn,Fzd4,Fzd9,Irs1,Fzd5,Ghr,Hmgb1,Mmp14,Jund,Kitl,Vwf,Il18
GO Process	GO:0043525	Positive regulation of neuron apoptotic process	4	87	1.55	0.00085	10090.ENSMUSP00000007130,10090.ENSMUSP00000046340,10090.ENSMUSP00000053962,10090.ENSMUSP00000151002	Ctnnb1,Grn,Lcn2,Il18
GO Process	GO:1901701	Cellular response to oxygen-containing compound	9	1097	0.81	0.00095	10090.ENSMUSP00000007130,10090.ENSMUSP00000020238,10090.ENSMUSP00000027377,10090.ENSMUSP00000034215,10090.ENSMUSP00000053962,10090.ENSMUSP00000063795,10090.ENSMUSP00000069457,10090.ENSMUSP00000082682,10090.ENSMUSP00000151002	Ctnnb1,Hsp90b1,Igfbp5,Mt1,Lcn2,Irs1,Ghr,Hmgb1,Il18
GO Process	GO:0002682	Regulation of immune system process	10	1423	0.74	0.00097	10090.ENSMUSP00000007130,10090.ENSMUSP00000024004,10090.ENSMUSP00000046340,10090.ENSMUSP00000067783,10090.ENSMUSP00000078705,10090.ENSMUSP00000082682,10090.ENSMUSP00000087119,10090.ENSMUSP00000092901,10090.ENSMUSP00000100920,10090.ENSMUSP00000151002	Ctnnb1,Ccl25,Grn,Fzd5,Tnfrsf11b,Hmgb1,Mmp14,Jund,Kitl,Il18
GO Process	GO:0031325	Positive regulation of cellular metabolic process	14	3094	0.55	0.0011	10090.ENSMUSP00000006716,10090.ENSMUSP00000007130,10090.ENSMUSP00000030013,10090.ENSMUSP00000030051,10090.ENSMUSP00000040431,10090.ENSMUSP00000049852,10090.ENSMUSP00000053962,10090.ENSMUSP00000063795,10090.ENSMUSP00000067783,10090.ENSMUSP00000069457,10090.ENSMUSP00000082682,10090.ENSMUSP00000092901,10090.ENSMUSP00000100920,10090.ENSMUSP00000151002	Wnt6,Ctnnb1,Xpa,Txn1,Stub1,Fzd4,Lcn2,Irs1,Fzd5,Ghr,Hmgb1,Jund,Kitl,Il18
GO Process	GO:0042592	Homeostatic process	10	1449	0.73	0.0011	10090.ENSMUSP00000007130,10090.ENSMUSP00000027377,10090.ENSMUSP00000030051,10090.ENSMUSP00000034215,10090.ENSMUSP00000046340,10090.ENSMUSP00000053551,10090.ENSMUSP00000053962,10090.ENSMUSP00000082682,10090.ENSMUSP00000100920,10090.ENSMUSP00000151002	Ctnnb1,Igfbp5,Txn1,Mt1,Grn,Fzd9,Lcn2,Hmgb1,Kitl,Il18
GO Process	GO:0050673	Epithelial cell proliferation	5	209	1.27	0.0011	10090.ENSMUSP00000007130,10090.ENSMUSP00000027377,10090.ENSMUSP00000046340,10090.ENSMUSP00000082682,10090.ENSMUSP00000087119	Ctnnb1,Igfbp5,Grn,Hmgb1,Mmp14
GO Process	GO:1901698	Response to nitrogen compound	9	1127	0.79	0.0011	10090.ENSMUSP00000007130,10090.ENSMUSP00000020238,10090.ENSMUSP00000027377,10090.ENSMUSP00000030051,10090.ENSMUSP00000040431,10090.ENSMUSP00000063795,10090.ENSMUSP00000069457,10090.ENSMUSP00000092901,10090.ENSMUSP00000151002	Ctnnb1,Hsp90b1,Igfbp5,Txn1,Stub1,Irs1,Ghr,Jund,Il18
GO Process	GO:0002694	Regulation of leukocyte activation	7	597	0.96	0.0012	10090.ENSMUSP00000007130,10090.ENSMUSP00000046340,10090.ENSMUSP00000082682,10090.ENSMUSP00000087119,10090.ENSMUSP00000092901,10090.ENSMUSP00000100920,10090.ENSMUSP00000151002	Ctnnb1,Grn,Hmgb1,Mmp14,Jund,Kitl,Il18
GO Process	GO:0051173	Positive regulation of nitrogen compound metabolic process	14	3121	0.54	0.0012	10090.ENSMUSP00000006716,10090.ENSMUSP00000007130,10090.ENSMUSP00000030013,10090.ENSMUSP00000030051,10090.ENSMUSP00000040431,10090.ENSMUSP00000046340,10090.ENSMUSP00000049852,10090.ENSMUSP00000067783,10090.ENSMUSP00000069457,10090.ENSMUSP00000082682,10090.ENSMUSP00000087119,10090.ENSMUSP00000092901,10090.ENSMUSP00000100920,10090.ENSMUSP00000151002	Wnt6,Ctnnb1,Xpa,Txn1,Stub1,Grn,Fzd4,Fzd5,Ghr,Hmgb1,Mmp14,Jund,Kitl,Il18
GO Process	GO:0042327	Positive regulation of phosphorylation	8	862	0.86	0.0013	10090.ENSMUSP00000030051,10090.ENSMUSP00000049852,10090.ENSMUSP00000063795,10090.ENSMUSP00000067783,10090.ENSMUSP00000069457,10090.ENSMUSP00000082682,10090.ENSMUSP00000100920,10090.ENSMUSP00000151002	Txn1,Fzd4,Irs1,Fzd5,Ghr,Hmgb1,Kitl,Il18
GO Process	GO:0043065	Positive regulation of apoptotic process	7	601	0.96	0.0013	10090.ENSMUSP00000007130,10090.ENSMUSP00000033057,10090.ENSMUSP00000046340,10090.ENSMUSP00000053551,10090.ENSMUSP00000053962,10090.ENSMUSP00000082682,10090.ENSMUSP00000151002	Ctnnb1,Dkkl1,Grn,Fzd9,Lcn2,Hmgb1,Il18
GO Process	GO:0009628	Response to abiotic stimulus	9	1187	0.77	0.0015	10090.ENSMUSP00000007130,10090.ENSMUSP00000020238,10090.ENSMUSP00000030013,10090.ENSMUSP00000030051,10090.ENSMUSP00000040431,10090.ENSMUSP00000069457,10090.ENSMUSP00000087119,10090.ENSMUSP00000092901,10090.ENSMUSP00000151002	Ctnnb1,Hsp90b1,Xpa,Txn1,Stub1,Ghr,Mmp14,Jund,Il18
GO Process	GO:0033993	Response to lipid	8	885	0.85	0.0015	10090.ENSMUSP00000007130,10090.ENSMUSP00000034243,10090.ENSMUSP00000046340,10090.ENSMUSP00000063795,10090.ENSMUSP00000069457,10090.ENSMUSP00000082682,10090.ENSMUSP00000092901,10090.ENSMUSP00000151002	Ctnnb1,Mmp15,Grn,Irs1,Ghr,Hmgb1,Jund,Il18
GO Process	GO:0045321	Leukocyte activation	7	620	0.94	0.0015	10090.ENSMUSP00000007130,10090.ENSMUSP00000046340,10090.ENSMUSP00000053551,10090.ENSMUSP00000067783,10090.ENSMUSP00000082682,10090.ENSMUSP00000100920,10090.ENSMUSP00000151002	Ctnnb1,Grn,Fzd9,Fzd5,Hmgb1,Kitl,Il18
GO Process	GO:0006950	Response to stress	14	3226	0.53	0.0016	10090.ENSMUSP00000018767,10090.ENSMUSP00000020238,10090.ENSMUSP00000024004,10090.ENSMUSP00000029429,10090.ENSMUSP00000030013,10090.ENSMUSP00000034215,10090.ENSMUSP00000040431,10090.ENSMUSP00000046340,10090.ENSMUSP00000053962,10090.ENSMUSP00000082682,10090.ENSMUSP00000087119,10090.ENSMUSP00000092901,10090.ENSMUSP00000107873,10090.ENSMUSP00000151002	Mmp7,Hsp90b1,Ccl25,Wnt2b,Xpa,Mt1,Stub1,Grn,Lcn2,Hmgb1,Mmp14,Jund,Vwf,Il18
GO Process	GO:0042981	Regulation of apoptotic process	10	1538	0.71	0.0016	10090.ENSMUSP00000007130,10090.ENSMUSP00000020238,10090.ENSMUSP00000033057,10090.ENSMUSP00000034215,10090.ENSMUSP00000046340,10090.ENSMUSP00000053551,10090.ENSMUSP00000053962,10090.ENSMUSP00000082682,10090.ENSMUSP00000100920,10090.ENSMUSP00000151002	Ctnnb1,Hsp90b1,Dkkl1,Mt1,Grn,Fzd9,Lcn2,Hmgb1,Kitl,Il18
GO Process	GO:0043434	Response to peptide hormone	6	409	1.06	0.0016	10090.ENSMUSP00000007130,10090.ENSMUSP00000027377,10090.ENSMUSP00000063795,10090.ENSMUSP00000069457,10090.ENSMUSP00000092901,10090.ENSMUSP00000151002	Ctnnb1,Igfbp5,Irs1,Ghr,Jund,Il18
GO Process	GO:2000026	Regulation of multicellular organismal development	10	1540	0.7	0.0016	10090.ENSMUSP00000006716,10090.ENSMUSP00000007130,10090.ENSMUSP00000029429,10090.ENSMUSP00000046340,10090.ENSMUSP00000053551,10090.ENSMUSP00000078705,10090.ENSMUSP00000082682,10090.ENSMUSP00000087119,10090.ENSMUSP00000100920,10090.ENSMUSP00000151002	Wnt6,Ctnnb1,Wnt2b,Grn,Fzd9,Tnfrsf11b,Hmgb1,Mmp14,Kitl,Il18
GO Process	GO:0007275	Multicellular organism development	16	4301	0.46	0.0017	10090.ENSMUSP00000006235,10090.ENSMUSP00000006716,10090.ENSMUSP00000007130,10090.ENSMUSP00000027377,10090.ENSMUSP00000029429,10090.ENSMUSP00000034243,10090.ENSMUSP00000046340,10090.ENSMUSP00000049852,10090.ENSMUSP00000053551,10090.ENSMUSP00000067783,10090.ENSMUSP00000069457,10090.ENSMUSP00000082682,10090.ENSMUSP00000087119,10090.ENSMUSP00000100920,10090.ENSMUSP00000107873,10090.ENSMUSP00000151002	Ctsb,Wnt6,Ctnnb1,Igfbp5,Wnt2b,Mmp15,Grn,Fzd4,Fzd9,Fzd5,Ghr,Hmgb1,Mmp14,Kitl,Vwf,Il18
GO Process	GO:0045860	Positive regulation of protein kinase activity	6	416	1.05	0.0017	10090.ENSMUSP00000049852,10090.ENSMUSP00000067783,10090.ENSMUSP00000069457,10090.ENSMUSP00000082682,10090.ENSMUSP00000100920,10090.ENSMUSP00000151002	Fzd4,Fzd5,Ghr,Hmgb1,Kitl,Il18
GO Process	GO:0031128	Developmental induction	3	34	1.84	0.0018	10090.ENSMUSP00000007130,10090.ENSMUSP00000029429,10090.ENSMUSP00000067783	Ctnnb1,Wnt2b,Fzd5
GO Process	GO:0002053	Positive regulation of mesenchymal cell proliferation	3	35	1.83	0.0019	10090.ENSMUSP00000007130,10090.ENSMUSP00000063795,10090.ENSMUSP00000082682	Ctnnb1,Irs1,Hmgb1
GO Process	GO:0009605	Response to external stimulus	12	2381	0.59	0.0019	10090.ENSMUSP00000007130,10090.ENSMUSP00000018767,10090.ENSMUSP00000024004,10090.ENSMUSP00000029429,10090.ENSMUSP00000053962,10090.ENSMUSP00000067783,10090.ENSMUSP00000069457,10090.ENSMUSP00000078705,10090.ENSMUSP00000082682,10090.ENSMUSP00000087119,10090.ENSMUSP00000092901,10090.ENSMUSP00000151002	Ctnnb1,Mmp7,Ccl25,Wnt2b,Lcn2,Fzd5,Ghr,Tnfrsf11b,Hmgb1,Mmp14,Jund,Il18
GO Process	GO:0031399	Regulation of protein modification process	10	1583	0.69	0.0019	10090.ENSMUSP00000007130,10090.ENSMUSP00000020238,10090.ENSMUSP00000030051,10090.ENSMUSP00000040431,10090.ENSMUSP00000049852,10090.ENSMUSP00000067783,10090.ENSMUSP00000069457,10090.ENSMUSP00000082682,10090.ENSMUSP00000100920,10090.ENSMUSP00000151002	Ctnnb1,Hsp90b1,Txn1,Stub1,Fzd4,Fzd5,Ghr,Hmgb1,Kitl,Il18
GO Process	GO:0060492	Lung induction	2	3	2.72	0.0019	10090.ENSMUSP00000007130,10090.ENSMUSP00000029429	Ctnnb1,Wnt2b
GO Process	GO:0002683	Negative regulation of immune system process	6	450	1.02	0.0023	10090.ENSMUSP00000007130,10090.ENSMUSP00000024004,10090.ENSMUSP00000046340,10090.ENSMUSP00000078705,10090.ENSMUSP00000082682,10090.ENSMUSP00000100920	Ctnnb1,Ccl25,Grn,Tnfrsf11b,Hmgb1,Kitl
GO Process	GO:0031323	Regulation of cellular metabolic process	17	5013	0.42	0.0023	10090.ENSMUSP00000006716,10090.ENSMUSP00000007130,10090.ENSMUSP00000020238,10090.ENSMUSP00000027377,10090.ENSMUSP00000030013,10090.ENSMUSP00000030051,10090.ENSMUSP00000033057,10090.ENSMUSP00000040431,10090.ENSMUSP00000049852,10090.ENSMUSP00000053962,10090.ENSMUSP00000063795,10090.ENSMUSP00000067783,10090.ENSMUSP00000069457,10090.ENSMUSP00000082682,10090.ENSMUSP00000092901,10090.ENSMUSP00000100920…	Wnt6,Ctnnb1,Hsp90b1,Igfbp5,Xpa,Txn1,Dkkl1,Stub1,Fzd4,Lcn2,Irs1,Fzd5,Ghr,Hmgb1,Jund,Kitl,Il18
GO Process	GO:0043066	Negative regulation of apoptotic process	8	958	0.81	0.0023	10090.ENSMUSP00000007130,10090.ENSMUSP00000020238,10090.ENSMUSP00000034215,10090.ENSMUSP00000046340,10090.ENSMUSP00000053551,10090.ENSMUSP00000053962,10090.ENSMUSP00000100920,10090.ENSMUSP00000151002	Ctnnb1,Hsp90b1,Mt1,Grn,Fzd9,Lcn2,Kitl,Il18
GO Process	GO:0048585	Negative regulation of response to stimulus	10	1631	0.68	0.0023	10090.ENSMUSP00000007130,10090.ENSMUSP00000027377,10090.ENSMUSP00000030051,10090.ENSMUSP00000033057,10090.ENSMUSP00000040431,10090.ENSMUSP00000046340,10090.ENSMUSP00000049852,10090.ENSMUSP00000053551,10090.ENSMUSP00000063795,10090.ENSMUSP00000087119	Ctnnb1,Igfbp5,Txn1,Dkkl1,Stub1,Grn,Fzd4,Fzd9,Irs1,Mmp14
GO Process	GO:0002376	Immune system process	11	2034	0.63	0.0024	10090.ENSMUSP00000007130,10090.ENSMUSP00000018767,10090.ENSMUSP00000024004,10090.ENSMUSP00000029429,10090.ENSMUSP00000046340,10090.ENSMUSP00000053551,10090.ENSMUSP00000053962,10090.ENSMUSP00000067783,10090.ENSMUSP00000082682,10090.ENSMUSP00000100920,10090.ENSMUSP00000151002	Ctnnb1,Mmp7,Ccl25,Wnt2b,Grn,Fzd9,Lcn2,Fzd5,Hmgb1,Kitl,Il18
GO Process	GO:0009987	Cellular process	27	13409	0.2	0.0024	10090.ENSMUSP00000006235,10090.ENSMUSP00000006716,10090.ENSMUSP00000007130,10090.ENSMUSP00000018767,10090.ENSMUSP00000020238,10090.ENSMUSP00000024004,10090.ENSMUSP00000027377,10090.ENSMUSP00000029429,10090.ENSMUSP00000030013,10090.ENSMUSP00000030051,10090.ENSMUSP00000034215,10090.ENSMUSP00000034243,10090.ENSMUSP00000040431,10090.ENSMUSP00000046340,10090.ENSMUSP00000049852,10090.ENSMUSP00000053551…	Ctsb,Wnt6,Ctnnb1,Mmp7,Hsp90b1,Ccl25,Igfbp5,Wnt2b,Xpa,Txn1,Mt1,Mmp15,Stub1,Grn,Fzd4,Fzd9,Lcn2,Irs1,Fzd5,Ghr,Tnfrsf11b,Hmgb1,Mmp14,Jund,Kitl,Vwf,Il18
GO Process	GO:0048731	System development	15	3919	0.48	0.0024	10090.ENSMUSP00000006235,10090.ENSMUSP00000006716,10090.ENSMUSP00000007130,10090.ENSMUSP00000027377,10090.ENSMUSP00000029429,10090.ENSMUSP00000046340,10090.ENSMUSP00000049852,10090.ENSMUSP00000053551,10090.ENSMUSP00000067783,10090.ENSMUSP00000069457,10090.ENSMUSP00000082682,10090.ENSMUSP00000087119,10090.ENSMUSP00000100920,10090.ENSMUSP00000107873,10090.ENSMUSP00000151002	Ctsb,Wnt6,Ctnnb1,Igfbp5,Wnt2b,Grn,Fzd4,Fzd9,Fzd5,Ghr,Hmgb1,Mmp14,Kitl,Vwf,Il18
GO Process	GO:0001503	Ossification	5	273	1.15	0.0025	10090.ENSMUSP00000007130,10090.ENSMUSP00000027377,10090.ENSMUSP00000053551,10090.ENSMUSP00000087119,10090.ENSMUSP00000092901	Ctnnb1,Igfbp5,Fzd9,Mmp14,Jund
GO Process	GO:0022603	Regulation of anatomical structure morphogenesis	8	985	0.8	0.0025	10090.ENSMUSP00000007130,10090.ENSMUSP00000029429,10090.ENSMUSP00000046340,10090.ENSMUSP00000049852,10090.ENSMUSP00000053962,10090.ENSMUSP00000078705,10090.ENSMUSP00000082682,10090.ENSMUSP00000151002	Ctnnb1,Wnt2b,Grn,Fzd4,Lcn2,Tnfrsf11b,Hmgb1,Il18
GO Process	GO:0035987	Endodermal cell differentiation	3	41	1.76	0.0025	10090.ENSMUSP00000007130,10090.ENSMUSP00000034243,10090.ENSMUSP00000087119	Ctnnb1,Mmp15,Mmp14
GO Process	GO:0045597	Positive regulation of cell differentiation	8	978	0.8	0.0025	10090.ENSMUSP00000007130,10090.ENSMUSP00000033057,10090.ENSMUSP00000069457,10090.ENSMUSP00000082682,10090.ENSMUSP00000087119,10090.ENSMUSP00000092901,10090.ENSMUSP00000100920,10090.ENSMUSP00000151002	Ctnnb1,Dkkl1,Ghr,Hmgb1,Mmp14,Jund,Kitl,Il18
GO Process	GO:0071310	Cellular response to organic substance	11	2053	0.62	0.0025	10090.ENSMUSP00000006235,10090.ENSMUSP00000007130,10090.ENSMUSP00000020238,10090.ENSMUSP00000024004,10090.ENSMUSP00000027377,10090.ENSMUSP00000040431,10090.ENSMUSP00000049852,10090.ENSMUSP00000063795,10090.ENSMUSP00000069457,10090.ENSMUSP00000082682,10090.ENSMUSP00000151002	Ctsb,Ctnnb1,Hsp90b1,Ccl25,Igfbp5,Stub1,Fzd4,Irs1,Ghr,Hmgb1,Il18
GO Process	GO:0006915	Apoptotic process	8	1000	0.8	0.0026	10090.ENSMUSP00000007130,10090.ENSMUSP00000030013,10090.ENSMUSP00000053551,10090.ENSMUSP00000053962,10090.ENSMUSP00000067783,10090.ENSMUSP00000078705,10090.ENSMUSP00000100920,10090.ENSMUSP00000151002	Ctnnb1,Xpa,Fzd9,Lcn2,Fzd5,Tnfrsf11b,Kitl,Il18
GO Process	GO:0035295	Tube development	8	998	0.8	0.0026	10090.ENSMUSP00000006716,10090.ENSMUSP00000007130,10090.ENSMUSP00000027377,10090.ENSMUSP00000049852,10090.ENSMUSP00000067783,10090.ENSMUSP00000082682,10090.ENSMUSP00000087119,10090.ENSMUSP00000151002	Wnt6,Ctnnb1,Igfbp5,Fzd4,Fzd5,Hmgb1,Mmp14,Il18
GO Process	GO:0043406	Positive regulation of MAP kinase activity	4	131	1.38	0.0026	10090.ENSMUSP00000049852,10090.ENSMUSP00000067783,10090.ENSMUSP00000069457,10090.ENSMUSP00000100920	Fzd4,Fzd5,Ghr,Kitl
GO Process	GO:0051171	Regulation of nitrogen compound metabolic process	17	5097	0.42	0.0026	10090.ENSMUSP00000006235,10090.ENSMUSP00000006716,10090.ENSMUSP00000007130,10090.ENSMUSP00000020238,10090.ENSMUSP00000027377,10090.ENSMUSP00000030013,10090.ENSMUSP00000030051,10090.ENSMUSP00000040431,10090.ENSMUSP00000046340,10090.ENSMUSP00000049852,10090.ENSMUSP00000067783,10090.ENSMUSP00000069457,10090.ENSMUSP00000082682,10090.ENSMUSP00000087119,10090.ENSMUSP00000092901,10090.ENSMUSP00000100920…	Ctsb,Wnt6,Ctnnb1,Hsp90b1,Igfbp5,Xpa,Txn1,Stub1,Grn,Fzd4,Fzd5,Ghr,Hmgb1,Mmp14,Jund,Kitl,Il18
GO Process	GO:1905332	Positive regulation of morphogenesis of an epithelium	3	42	1.75	0.0026	10090.ENSMUSP00000007130,10090.ENSMUSP00000029429,10090.ENSMUSP00000053962	Ctnnb1,Wnt2b,Lcn2
GO Process	GO:0008284	Positive regulation of cell population proliferation	8	1004	0.79	0.0027	10090.ENSMUSP00000007130,10090.ENSMUSP00000027377,10090.ENSMUSP00000046340,10090.ENSMUSP00000053551,10090.ENSMUSP00000063795,10090.ENSMUSP00000082682,10090.ENSMUSP00000100920,10090.ENSMUSP00000151002	Ctnnb1,Igfbp5,Grn,Fzd9,Irs1,Hmgb1,Kitl,Il18
GO Process	GO:0010243	Response to organonitrogen compound	8	1027	0.78	0.0031	10090.ENSMUSP00000007130,10090.ENSMUSP00000020238,10090.ENSMUSP00000027377,10090.ENSMUSP00000040431,10090.ENSMUSP00000063795,10090.ENSMUSP00000069457,10090.ENSMUSP00000092901,10090.ENSMUSP00000151002	Ctnnb1,Hsp90b1,Igfbp5,Stub1,Irs1,Ghr,Jund,Il18
GO Process	GO:0046649	Lymphocyte activation	6	490	0.98	0.0031	10090.ENSMUSP00000007130,10090.ENSMUSP00000053551,10090.ENSMUSP00000067783,10090.ENSMUSP00000082682,10090.ENSMUSP00000100920,10090.ENSMUSP00000151002	Ctnnb1,Fzd9,Fzd5,Hmgb1,Kitl,Il18
GO Process	GO:0032355	Response to estradiol	4	145	1.33	0.0035	10090.ENSMUSP00000007130,10090.ENSMUSP00000034243,10090.ENSMUSP00000046340,10090.ENSMUSP00000069457	Ctnnb1,Mmp15,Grn,Ghr
GO Process	GO:0007548	Sex differentiation	5	310	1.1	0.0041	10090.ENSMUSP00000007130,10090.ENSMUSP00000029429,10090.ENSMUSP00000049852,10090.ENSMUSP00000087119,10090.ENSMUSP00000100920	Ctnnb1,Wnt2b,Fzd4,Mmp14,Kitl
GO Process	GO:0030154	Cell differentiation	14	3608	0.48	0.0041	10090.ENSMUSP00000006235,10090.ENSMUSP00000006716,10090.ENSMUSP00000007130,10090.ENSMUSP00000027377,10090.ENSMUSP00000029429,10090.ENSMUSP00000034243,10090.ENSMUSP00000046340,10090.ENSMUSP00000049852,10090.ENSMUSP00000053551,10090.ENSMUSP00000067783,10090.ENSMUSP00000082682,10090.ENSMUSP00000087119,10090.ENSMUSP00000092901,10090.ENSMUSP00000100920	Ctsb,Wnt6,Ctnnb1,Igfbp5,Wnt2b,Mmp15,Grn,Fzd4,Fzd9,Fzd5,Hmgb1,Mmp14,Jund,Kitl
GO Process	GO:0001934	Positive regulation of protein phosphorylation	7	782	0.84	0.0042	10090.ENSMUSP00000030051,10090.ENSMUSP00000049852,10090.ENSMUSP00000067783,10090.ENSMUSP00000069457,10090.ENSMUSP00000082682,10090.ENSMUSP00000100920,10090.ENSMUSP00000151002	Txn1,Fzd4,Fzd5,Ghr,Hmgb1,Kitl,Il18
GO Process	GO:0001666	Response to hypoxia	5	317	1.09	0.0044	10090.ENSMUSP00000020238,10090.ENSMUSP00000040431,10090.ENSMUSP00000087119,10090.ENSMUSP00000092901,10090.ENSMUSP00000151002	Hsp90b1,Stub1,Mmp14,Jund,Il18
GO Process	GO:0009888	Tissue development	10	1819	0.63	0.0045	10090.ENSMUSP00000006235,10090.ENSMUSP00000006716,10090.ENSMUSP00000007130,10090.ENSMUSP00000027377,10090.ENSMUSP00000029429,10090.ENSMUSP00000034243,10090.ENSMUSP00000067783,10090.ENSMUSP00000069457,10090.ENSMUSP00000087119,10090.ENSMUSP00000100920	Ctsb,Wnt6,Ctnnb1,Igfbp5,Wnt2b,Mmp15,Fzd5,Ghr,Mmp14,Kitl
GO Process	GO:0019220	Regulation of phosphate metabolic process	9	1438	0.69	0.0045	10090.ENSMUSP00000020238,10090.ENSMUSP00000030051,10090.ENSMUSP00000049852,10090.ENSMUSP00000063795,10090.ENSMUSP00000067783,10090.ENSMUSP00000069457,10090.ENSMUSP00000082682,10090.ENSMUSP00000100920,10090.ENSMUSP00000151002	Hsp90b1,Txn1,Fzd4,Irs1,Fzd5,Ghr,Hmgb1,Kitl,Il18
GO Process	GO:0009056	Catabolic process	10	1829	0.63	0.0047	10090.ENSMUSP00000006235,10090.ENSMUSP00000007130,10090.ENSMUSP00000018767,10090.ENSMUSP00000020238,10090.ENSMUSP00000034243,10090.ENSMUSP00000040431,10090.ENSMUSP00000046340,10090.ENSMUSP00000063795,10090.ENSMUSP00000082682,10090.ENSMUSP00000087119	Ctsb,Ctnnb1,Mmp7,Hsp90b1,Mmp15,Stub1,Grn,Irs1,Hmgb1,Mmp14
GO Process	GO:0010634	Positive regulation of epithelial cell migration	4	162	1.28	0.0048	10090.ENSMUSP00000046340,10090.ENSMUSP00000053962,10090.ENSMUSP00000063795,10090.ENSMUSP00000082682	Grn,Lcn2,Irs1,Hmgb1
GO Process	GO:0043388	Positive regulation of DNA binding	3	61	1.58	0.0061	10090.ENSMUSP00000007130,10090.ENSMUSP00000030051,10090.ENSMUSP00000082682	Ctnnb1,Txn1,Hmgb1
GO Process	GO:0071417	Cellular response to organonitrogen compound	6	587	0.9	0.0071	10090.ENSMUSP00000007130,10090.ENSMUSP00000020238,10090.ENSMUSP00000027377,10090.ENSMUSP00000063795,10090.ENSMUSP00000069457,10090.ENSMUSP00000151002	Ctnnb1,Hsp90b1,Igfbp5,Irs1,Ghr,Il18
GO Process	GO:1901534	Positive regulation of hematopoietic progenitor cell differentiation	2	9	2.24	0.0071	10090.ENSMUSP00000082682,10090.ENSMUSP00000100920	Hmgb1,Kitl
GO Process	GO:0046661	Male sex differentiation	4	185	1.23	0.0076	10090.ENSMUSP00000007130,10090.ENSMUSP00000029429,10090.ENSMUSP00000087119,10090.ENSMUSP00000100920	Ctnnb1,Wnt2b,Mmp14,Kitl
GO Process	GO:0002696	Positive regulation of leukocyte activation	5	372	1.02	0.0083	10090.ENSMUSP00000082682,10090.ENSMUSP00000087119,10090.ENSMUSP00000092901,10090.ENSMUSP00000100920,10090.ENSMUSP00000151002	Hmgb1,Mmp14,Jund,Kitl,Il18
GO Process	GO:0042129	Regulation of T cell proliferation	4	190	1.22	0.0083	10090.ENSMUSP00000007130,10090.ENSMUSP00000082682,10090.ENSMUSP00000100920,10090.ENSMUSP00000151002	Ctnnb1,Hmgb1,Kitl,Il18
GO Process	GO:0043524	Negative regulation of neuron apoptotic process	4	192	1.21	0.0085	10090.ENSMUSP00000034215,10090.ENSMUSP00000046340,10090.ENSMUSP00000053551,10090.ENSMUSP00000053962	Mt1,Grn,Fzd9,Lcn2
GO Process	GO:0009968	Negative regulation of signal transduction	8	1247	0.7	0.0099	10090.ENSMUSP00000007130,10090.ENSMUSP00000027377,10090.ENSMUSP00000033057,10090.ENSMUSP00000040431,10090.ENSMUSP00000049852,10090.ENSMUSP00000053551,10090.ENSMUSP00000063795,10090.ENSMUSP00000087119	Ctnnb1,Igfbp5,Dkkl1,Stub1,Fzd4,Fzd9,Irs1,Mmp14
GO Process	GO:0002709	Regulation of T cell mediated immunity	3	74	1.5	0.01	10090.ENSMUSP00000067783,10090.ENSMUSP00000082682,10090.ENSMUSP00000151002	Fzd5,Hmgb1,Il18
GO Process	GO:0061138	Morphogenesis of a branching epithelium	4	202	1.19	0.0101	10090.ENSMUSP00000006716,10090.ENSMUSP00000007130,10090.ENSMUSP00000067783,10090.ENSMUSP00000087119	Wnt6,Ctnnb1,Fzd5,Mmp14
GO Process	GO:1902107	Positive regulation of leukocyte differentiation	4	204	1.18	0.0103	10090.ENSMUSP00000082682,10090.ENSMUSP00000087119,10090.ENSMUSP00000100920,10090.ENSMUSP00000151002	Hmgb1,Mmp14,Kitl,Il18
GO Process	GO:0009891	Positive regulation of biosynthetic process	10	2043	0.58	0.0105	10090.ENSMUSP00000006716,10090.ENSMUSP00000007130,10090.ENSMUSP00000030013,10090.ENSMUSP00000049852,10090.ENSMUSP00000053962,10090.ENSMUSP00000063795,10090.ENSMUSP00000067783,10090.ENSMUSP00000082682,10090.ENSMUSP00000092901,10090.ENSMUSP00000151002	Wnt6,Ctnnb1,Xpa,Fzd4,Lcn2,Irs1,Fzd5,Hmgb1,Jund,Il18
GO Process	GO:0035988	Chondrocyte proliferation	2	12	2.11	0.0106	10090.ENSMUSP00000046340,10090.ENSMUSP00000087119	Grn,Mmp14
GO Process	GO:0001654	Eye development	5	417	0.97	0.0129	10090.ENSMUSP00000007130,10090.ENSMUSP00000046340,10090.ENSMUSP00000049852,10090.ENSMUSP00000067783,10090.ENSMUSP00000082682	Ctnnb1,Grn,Fzd4,Fzd5,Hmgb1
GO Process	GO:0030324	Lung development	4	222	1.15	0.0134	10090.ENSMUSP00000007130,10090.ENSMUSP00000027377,10090.ENSMUSP00000082682,10090.ENSMUSP00000087119	Ctnnb1,Igfbp5,Hmgb1,Mmp14
GO Process	GO:0002521	Leukocyte differentiation	5	423	0.96	0.0135	10090.ENSMUSP00000007130,10090.ENSMUSP00000053551,10090.ENSMUSP00000067783,10090.ENSMUSP00000082682,10090.ENSMUSP00000100920	Ctnnb1,Fzd9,Fzd5,Hmgb1,Kitl
GO Process	GO:0043627	Response to estrogen	3	86	1.43	0.0139	10090.ENSMUSP00000007130,10090.ENSMUSP00000078705,10090.ENSMUSP00000087119	Ctnnb1,Tnfrsf11b,Mmp14
GO Process	GO:0044706	Multi-multicellular organism process	4	226	1.14	0.0139	10090.ENSMUSP00000006235,10090.ENSMUSP00000027377,10090.ENSMUSP00000033057,10090.ENSMUSP00000046340	Ctsb,Igfbp5,Dkkl1,Grn
GO Process	GO:0009889	Regulation of biosynthetic process	13	3609	0.45	0.0149	10090.ENSMUSP00000006716,10090.ENSMUSP00000007130,10090.ENSMUSP00000027377,10090.ENSMUSP00000030013,10090.ENSMUSP00000030051,10090.ENSMUSP00000033057,10090.ENSMUSP00000049852,10090.ENSMUSP00000053962,10090.ENSMUSP00000063795,10090.ENSMUSP00000067783,10090.ENSMUSP00000082682,10090.ENSMUSP00000092901,10090.ENSMUSP00000151002	Wnt6,Ctnnb1,Igfbp5,Xpa,Txn1,Dkkl1,Fzd4,Lcn2,Irs1,Fzd5,Hmgb1,Jund,Il18
GO Process	GO:0050679	Positive regulation of epithelial cell proliferation	4	233	1.13	0.0153	10090.ENSMUSP00000007130,10090.ENSMUSP00000046340,10090.ENSMUSP00000082682,10090.ENSMUSP00000151002	Ctnnb1,Grn,Hmgb1,Il18
GO Process	GO:0009612	Response to mechanical stimulus	4	234	1.12	0.0155	10090.ENSMUSP00000007130,10090.ENSMUSP00000087119,10090.ENSMUSP00000092901,10090.ENSMUSP00000151002	Ctnnb1,Mmp14,Jund,Il18
GO Process	GO:0045637	Regulation of myeloid cell differentiation	4	234	1.12	0.0155	10090.ENSMUSP00000007130,10090.ENSMUSP00000078705,10090.ENSMUSP00000082682,10090.ENSMUSP00000100920	Ctnnb1,Tnfrsf11b,Hmgb1,Kitl
GO Process	GO:0009617	Response to bacterium	6	709	0.82	0.0164	10090.ENSMUSP00000018767,10090.ENSMUSP00000053962,10090.ENSMUSP00000067783,10090.ENSMUSP00000082682,10090.ENSMUSP00000092901,10090.ENSMUSP00000151002	Mmp7,Lcn2,Fzd5,Hmgb1,Jund,Il18
GO Process	GO:0048514	Blood vessel morphogenesis	5	449	0.94	0.0167	10090.ENSMUSP00000007130,10090.ENSMUSP00000049852,10090.ENSMUSP00000067783,10090.ENSMUSP00000087119,10090.ENSMUSP00000151002	Ctnnb1,Fzd4,Fzd5,Mmp14,Il18
GO Process	GO:0030097	Hemopoiesis	6	719	0.81	0.0173	10090.ENSMUSP00000007130,10090.ENSMUSP00000029429,10090.ENSMUSP00000053551,10090.ENSMUSP00000067783,10090.ENSMUSP00000082682,10090.ENSMUSP00000100920	Ctnnb1,Wnt2b,Fzd9,Fzd5,Hmgb1,Kitl
GO Process	GO:0060828	Regulation of canonical Wnt signaling pathway	4	243	1.11	0.0173	10090.ENSMUSP00000007130,10090.ENSMUSP00000033057,10090.ENSMUSP00000049852,10090.ENSMUSP00000053551	Ctnnb1,Dkkl1,Fzd4,Fzd9
GO Process	GO:0070875	Positive regulation of glycogen metabolic process	2	17	1.96	0.0174	10090.ENSMUSP00000063795,10090.ENSMUSP00000082682	Irs1,Hmgb1
GO Process	GO:0002685	Regulation of leukocyte migration	4	249	1.1	0.0185	10090.ENSMUSP00000024004,10090.ENSMUSP00000082682,10090.ENSMUSP00000087119,10090.ENSMUSP00000100920	Ccl25,Hmgb1,Mmp14,Kitl
GO Process	GO:0009798	Axis specification	3	99	1.37	0.0189	10090.ENSMUSP00000006716,10090.ENSMUSP00000007130,10090.ENSMUSP00000067783	Wnt6,Ctnnb1,Fzd5
GO Process	GO:0008406	Gonad development	4	256	1.09	0.0201	10090.ENSMUSP00000029429,10090.ENSMUSP00000049852,10090.ENSMUSP00000087119,10090.ENSMUSP00000100920	Wnt2b,Fzd4,Mmp14,Kitl
GO Process	GO:0009887	Animal organ morphogenesis	7	1070	0.71	0.0205	10090.ENSMUSP00000006716,10090.ENSMUSP00000007130,10090.ENSMUSP00000027377,10090.ENSMUSP00000029429,10090.ENSMUSP00000067783,10090.ENSMUSP00000069457,10090.ENSMUSP00000087119	Wnt6,Ctnnb1,Igfbp5,Wnt2b,Fzd5,Ghr,Mmp14
GO Process	GO:0035239	Tube morphogenesis	6	750	0.8	0.0205	10090.ENSMUSP00000006716,10090.ENSMUSP00000007130,10090.ENSMUSP00000049852,10090.ENSMUSP00000067783,10090.ENSMUSP00000087119,10090.ENSMUSP00000151002	Wnt6,Ctnnb1,Fzd4,Fzd5,Mmp14,Il18
GO Process	GO:0044419	Biological process involved in interspecies interaction between organisms	8	1432	0.64	0.0205	10090.ENSMUSP00000006235,10090.ENSMUSP00000018767,10090.ENSMUSP00000024004,10090.ENSMUSP00000053962,10090.ENSMUSP00000067783,10090.ENSMUSP00000082682,10090.ENSMUSP00000092901,10090.ENSMUSP00000151002	Ctsb,Mmp7,Ccl25,Lcn2,Fzd5,Hmgb1,Jund,Il18
GO Process	GO:0072079	Nephron tubule formation	2	19	1.91	0.0205	10090.ENSMUSP00000006716,10090.ENSMUSP00000007130	Wnt6,Ctnnb1
GO Process	GO:0071375	Cellular response to peptide hormone stimulus	4	262	1.08	0.0212	10090.ENSMUSP00000007130,10090.ENSMUSP00000063795,10090.ENSMUSP00000069457,10090.ENSMUSP00000151002	Ctnnb1,Irs1,Ghr,Il18
GO Process	GO:0030198	Extracellular matrix organization	4	263	1.07	0.0214	10090.ENSMUSP00000018767,10090.ENSMUSP00000034243,10090.ENSMUSP00000078705,10090.ENSMUSP00000087119	Mmp7,Mmp15,Tnfrsf11b,Mmp14
GO Process	GO:0032870	Cellular response to hormone stimulus	5	488	0.9	0.0218	10090.ENSMUSP00000006235,10090.ENSMUSP00000007130,10090.ENSMUSP00000063795,10090.ENSMUSP00000069457,10090.ENSMUSP00000151002	Ctsb,Ctnnb1,Irs1,Ghr,Il18
GO Process	GO:0032760	Positive regulation of tumor necrosis factor production	3	107	1.34	0.0219	10090.ENSMUSP00000067783,10090.ENSMUSP00000082682,10090.ENSMUSP00000151002	Fzd5,Hmgb1,Il18
GO Process	GO:0051249	Regulation of lymphocyte activation	5	489	0.9	0.0219	10090.ENSMUSP00000007130,10090.ENSMUSP00000082682,10090.ENSMUSP00000087119,10090.ENSMUSP00000100920,10090.ENSMUSP00000151002	Ctnnb1,Hmgb1,Mmp14,Kitl,Il18
GO Process	GO:0071495	Cellular response to endogenous stimulus	7	1099	0.7	0.0227	10090.ENSMUSP00000006235,10090.ENSMUSP00000007130,10090.ENSMUSP00000020238,10090.ENSMUSP00000027377,10090.ENSMUSP00000063795,10090.ENSMUSP00000069457,10090.ENSMUSP00000151002	Ctsb,Ctnnb1,Hsp90b1,Igfbp5,Irs1,Ghr,Il18
GO Process	GO:0002281	Macrophage activation involved in immune response	2	21	1.87	0.023	10090.ENSMUSP00000046340,10090.ENSMUSP00000082682	Grn,Hmgb1
GO Process	GO:0042088	T-helper 1 type immune response	2	21	1.87	0.023	10090.ENSMUSP00000082682,10090.ENSMUSP00000151002	Hmgb1,Il18
GO Process	GO:0010557	Positive regulation of macromolecule biosynthetic process	9	1882	0.57	0.0231	10090.ENSMUSP00000006716,10090.ENSMUSP00000007130,10090.ENSMUSP00000030013,10090.ENSMUSP00000049852,10090.ENSMUSP00000063795,10090.ENSMUSP00000067783,10090.ENSMUSP00000082682,10090.ENSMUSP00000092901,10090.ENSMUSP00000151002	Wnt6,Ctnnb1,Xpa,Fzd4,Irs1,Fzd5,Hmgb1,Jund,Il18
GO Process	GO:0010631	Epithelial cell migration	3	110	1.33	0.0231	10090.ENSMUSP00000063795,10090.ENSMUSP00000082682,10090.ENSMUSP00000100920	Irs1,Hmgb1,Kitl
GO Process	GO:0042102	Positive regulation of T cell proliferation	3	110	1.33	0.0231	10090.ENSMUSP00000082682,10090.ENSMUSP00000100920,10090.ENSMUSP00000151002	Hmgb1,Kitl,Il18
GO Process	GO:0009653	Anatomical structure morphogenesis	10	2340	0.52	0.024	10090.ENSMUSP00000006716,10090.ENSMUSP00000007130,10090.ENSMUSP00000027377,10090.ENSMUSP00000029429,10090.ENSMUSP00000034243,10090.ENSMUSP00000049852,10090.ENSMUSP00000067783,10090.ENSMUSP00000069457,10090.ENSMUSP00000087119,10090.ENSMUSP00000151002	Wnt6,Ctnnb1,Igfbp5,Wnt2b,Mmp15,Fzd4,Fzd5,Ghr,Mmp14,Il18
GO Process	GO:0010595	Positive regulation of endothelial cell migration	3	112	1.32	0.024	10090.ENSMUSP00000046340,10090.ENSMUSP00000053962,10090.ENSMUSP00000082682	Grn,Lcn2,Hmgb1
GO Process	GO:1902106	Negative regulation of leukocyte differentiation	3	112	1.32	0.024	10090.ENSMUSP00000007130,10090.ENSMUSP00000078705,10090.ENSMUSP00000082682	Ctnnb1,Tnfrsf11b,Hmgb1
GO Process	GO:0030155	Regulation of cell adhesion	6	791	0.77	0.0243	10090.ENSMUSP00000024004,10090.ENSMUSP00000049852,10090.ENSMUSP00000082682,10090.ENSMUSP00000087119,10090.ENSMUSP00000100920,10090.ENSMUSP00000151002	Ccl25,Fzd4,Hmgb1,Mmp14,Kitl,Il18
GO Process	GO:0032649	Regulation of interferon-gamma production	3	114	1.31	0.0246	10090.ENSMUSP00000067783,10090.ENSMUSP00000082682,10090.ENSMUSP00000151002	Fzd5,Hmgb1,Il18
GO Process	GO:0033033	Negative regulation of myeloid cell apoptotic process	2	23	1.83	0.0256	10090.ENSMUSP00000100920,10090.ENSMUSP00000151002	Kitl,Il18
GO Process	GO:0097191	Extrinsic apoptotic signaling pathway	3	118	1.3	0.0267	10090.ENSMUSP00000053962,10090.ENSMUSP00000100920,10090.ENSMUSP00000151002	Lcn2,Kitl,Il18
GO Process	GO:0008585	Female gonad development	3	119	1.29	0.0272	10090.ENSMUSP00000049852,10090.ENSMUSP00000087119,10090.ENSMUSP00000100920	Fzd4,Mmp14,Kitl
GO Process	GO:0001649	Osteoblast differentiation	3	120	1.29	0.0278	10090.ENSMUSP00000007130,10090.ENSMUSP00000027377,10090.ENSMUSP00000092901	Ctnnb1,Igfbp5,Jund
GO Process	GO:0048771	Tissue remodeling	3	123	1.28	0.0293	10090.ENSMUSP00000007130,10090.ENSMUSP00000027377,10090.ENSMUSP00000087119	Ctnnb1,Igfbp5,Mmp14
GO Process	GO:0002009	Morphogenesis of an epithelium	5	536	0.86	0.0295	10090.ENSMUSP00000006716,10090.ENSMUSP00000007130,10090.ENSMUSP00000027377,10090.ENSMUSP00000067783,10090.ENSMUSP00000087119	Wnt6,Ctnnb1,Igfbp5,Fzd5,Mmp14
GO Process	GO:0030098	Lymphocyte differentiation	4	298	1.02	0.0296	10090.ENSMUSP00000007130,10090.ENSMUSP00000053551,10090.ENSMUSP00000067783,10090.ENSMUSP00000082682	Ctnnb1,Fzd9,Fzd5,Hmgb1
GO Process	GO:0002726	Positive regulation of T cell cytokine production	2	26	1.78	0.0306	10090.ENSMUSP00000067783,10090.ENSMUSP00000151002	Fzd5,Il18
GO Process	GO:2000027	Regulation of animal organ morphogenesis	3	127	1.27	0.0314	10090.ENSMUSP00000007130,10090.ENSMUSP00000029429,10090.ENSMUSP00000078705	Ctnnb1,Wnt2b,Tnfrsf11b
GO Process	GO:0006508	Proteolysis	7	1187	0.66	0.0316	10090.ENSMUSP00000006235,10090.ENSMUSP00000007130,10090.ENSMUSP00000018767,10090.ENSMUSP00000020238,10090.ENSMUSP00000034243,10090.ENSMUSP00000040431,10090.ENSMUSP00000087119	Ctsb,Ctnnb1,Mmp7,Hsp90b1,Mmp15,Stub1,Mmp14
GO Process	GO:0031328	Positive regulation of cellular biosynthetic process	9	1995	0.55	0.0318	10090.ENSMUSP00000006716,10090.ENSMUSP00000007130,10090.ENSMUSP00000030013,10090.ENSMUSP00000049852,10090.ENSMUSP00000063795,10090.ENSMUSP00000067783,10090.ENSMUSP00000082682,10090.ENSMUSP00000092901,10090.ENSMUSP00000151002	Wnt6,Ctnnb1,Xpa,Fzd4,Irs1,Fzd5,Hmgb1,Jund,Il18
GO Process	GO:0051128	Regulation of cellular component organization	10	2455	0.5	0.0322	10090.ENSMUSP00000007130,10090.ENSMUSP00000027377,10090.ENSMUSP00000040431,10090.ENSMUSP00000046340,10090.ENSMUSP00000049852,10090.ENSMUSP00000053551,10090.ENSMUSP00000053962,10090.ENSMUSP00000067783,10090.ENSMUSP00000082682,10090.ENSMUSP00000087119	Ctnnb1,Igfbp5,Stub1,Grn,Fzd4,Fzd9,Lcn2,Fzd5,Hmgb1,Mmp14
GO Process	GO:0007162	Negative regulation of cell adhesion	4	311	1	0.0334	10090.ENSMUSP00000024004,10090.ENSMUSP00000049852,10090.ENSMUSP00000082682,10090.ENSMUSP00000087119	Ccl25,Fzd4,Hmgb1,Mmp14
GO Process	GO:0010628	Positive regulation of gene expression	7	1201	0.66	0.0334	10090.ENSMUSP00000006716,10090.ENSMUSP00000007130,10090.ENSMUSP00000053962,10090.ENSMUSP00000067783,10090.ENSMUSP00000082682,10090.ENSMUSP00000087119,10090.ENSMUSP00000151002	Wnt6,Ctnnb1,Lcn2,Fzd5,Hmgb1,Mmp14,Il18
GO Process	GO:0034097	Response to cytokine	6	857	0.74	0.0334	10090.ENSMUSP00000007130,10090.ENSMUSP00000024004,10090.ENSMUSP00000049852,10090.ENSMUSP00000069457,10090.ENSMUSP00000082682,10090.ENSMUSP00000151002	Ctnnb1,Ccl25,Fzd4,Ghr,Hmgb1,Il18
GO Process	GO:0061351	Neural precursor cell proliferation	3	131	1.25	0.0334	10090.ENSMUSP00000007130,10090.ENSMUSP00000046340,10090.ENSMUSP00000053551	Ctnnb1,Grn,Fzd9
GO Process	GO:0042104	Positive regulation of activated T cell proliferation	2	28	1.75	0.0338	10090.ENSMUSP00000082682,10090.ENSMUSP00000151002	Hmgb1,Il18
GO Process	GO:0051251	Positive regulation of lymphocyte activation	4	313	1	0.0338	10090.ENSMUSP00000082682,10090.ENSMUSP00000087119,10090.ENSMUSP00000100920,10090.ENSMUSP00000151002	Hmgb1,Mmp14,Kitl,Il18
GO Process	GO:0090090	Negative regulation of canonical Wnt signaling pathway	3	133	1.25	0.0341	10090.ENSMUSP00000007130,10090.ENSMUSP00000033057,10090.ENSMUSP00000049852	Ctnnb1,Dkkl1,Fzd4
GO Process	GO:0009790	Embryo development	7	1214	0.65	0.0345	10090.ENSMUSP00000006716,10090.ENSMUSP00000007130,10090.ENSMUSP00000034243,10090.ENSMUSP00000046340,10090.ENSMUSP00000067783,10090.ENSMUSP00000087119,10090.ENSMUSP00000100920	Wnt6,Ctnnb1,Mmp15,Grn,Fzd5,Mmp14,Kitl
GO Process	GO:0002684	Positive regulation of immune system process	6	867	0.73	0.0347	10090.ENSMUSP00000067783,10090.ENSMUSP00000082682,10090.ENSMUSP00000087119,10090.ENSMUSP00000092901,10090.ENSMUSP00000100920,10090.ENSMUSP00000151002	Fzd5,Hmgb1,Mmp14,Jund,Kitl,Il18
GO Process	GO:0060416	Response to growth hormone	2	29	1.73	0.0352	10090.ENSMUSP00000027377,10090.ENSMUSP00000069457	Igfbp5,Ghr
GO Process	GO:0031326	Regulation of cellular biosynthetic process	12	3526	0.42	0.0364	10090.ENSMUSP00000006716,10090.ENSMUSP00000007130,10090.ENSMUSP00000027377,10090.ENSMUSP00000030013,10090.ENSMUSP00000030051,10090.ENSMUSP00000033057,10090.ENSMUSP00000049852,10090.ENSMUSP00000063795,10090.ENSMUSP00000067783,10090.ENSMUSP00000082682,10090.ENSMUSP00000092901,10090.ENSMUSP00000151002	Wnt6,Ctnnb1,Igfbp5,Xpa,Txn1,Dkkl1,Fzd4,Irs1,Fzd5,Hmgb1,Jund,Il18
GO Process	GO:0010035	Response to inorganic substance	5	575	0.83	0.0369	10090.ENSMUSP00000030051,10090.ENSMUSP00000034215,10090.ENSMUSP00000053962,10090.ENSMUSP00000078705,10090.ENSMUSP00000092901	Txn1,Mt1,Lcn2,Tnfrsf11b,Jund
GO Process	GO:0002761	Regulation of myeloid leukocyte differentiation	3	139	1.23	0.0373	10090.ENSMUSP00000007130,10090.ENSMUSP00000078705,10090.ENSMUSP00000100920	Ctnnb1,Tnfrsf11b,Kitl
GO Process	GO:0045667	Regulation of osteoblast differentiation	3	139	1.23	0.0373	10090.ENSMUSP00000007130,10090.ENSMUSP00000027377,10090.ENSMUSP00000092901	Ctnnb1,Igfbp5,Jund
GO Process	GO:0042110	T cell activation	4	328	0.98	0.038	10090.ENSMUSP00000007130,10090.ENSMUSP00000067783,10090.ENSMUSP00000082682,10090.ENSMUSP00000100920	Ctnnb1,Fzd5,Hmgb1,Kitl
GO Process	GO:0019221	Cytokine-mediated signaling pathway	4	330	0.98	0.0386	10090.ENSMUSP00000024004,10090.ENSMUSP00000049852,10090.ENSMUSP00000069457,10090.ENSMUSP00000151002	Ccl25,Fzd4,Ghr,Il18
GO Process	GO:0010817	Regulation of hormone levels	5	587	0.82	0.0394	10090.ENSMUSP00000006235,10090.ENSMUSP00000040431,10090.ENSMUSP00000049852,10090.ENSMUSP00000063795,10090.ENSMUSP00000069457	Ctsb,Stub1,Fzd4,Irs1,Ghr
GO Process	GO:0001525	Angiogenesis	4	339	0.96	0.042	10090.ENSMUSP00000007130,10090.ENSMUSP00000067783,10090.ENSMUSP00000087119,10090.ENSMUSP00000151002	Ctnnb1,Fzd5,Mmp14,Il18
GO Process	GO:0045893	Positive regulation of transcription, DNA-templated	8	1666	0.57	0.042	10090.ENSMUSP00000006716,10090.ENSMUSP00000007130,10090.ENSMUSP00000030013,10090.ENSMUSP00000049852,10090.ENSMUSP00000067783,10090.ENSMUSP00000082682,10090.ENSMUSP00000092901,10090.ENSMUSP00000151002	Wnt6,Ctnnb1,Xpa,Fzd4,Fzd5,Hmgb1,Jund,Il18
GO Process	GO:0048609	Multicellular organismal reproductive process	6	916	0.71	0.0431	10090.ENSMUSP00000006235,10090.ENSMUSP00000007130,10090.ENSMUSP00000033057,10090.ENSMUSP00000046340,10090.ENSMUSP00000049852,10090.ENSMUSP00000100920	Ctsb,Ctnnb1,Dkkl1,Grn,Fzd4,Kitl
GO Process	GO:0002237	Response to molecule of bacterial origin	4	349	0.95	0.0455	10090.ENSMUSP00000067783,10090.ENSMUSP00000082682,10090.ENSMUSP00000092901,10090.ENSMUSP00000151002	Fzd5,Hmgb1,Jund,Il18
GO Process	GO:0051707	Response to other organism	7	1291	0.63	0.0455	10090.ENSMUSP00000018767,10090.ENSMUSP00000024004,10090.ENSMUSP00000053962,10090.ENSMUSP00000067783,10090.ENSMUSP00000082682,10090.ENSMUSP00000092901,10090.ENSMUSP00000151002	Mmp7,Ccl25,Lcn2,Fzd5,Hmgb1,Jund,Il18
GO Process	GO:0016477	Cell migration	6	934	0.7	0.0462	10090.ENSMUSP00000007130,10090.ENSMUSP00000024004,10090.ENSMUSP00000063795,10090.ENSMUSP00000082682,10090.ENSMUSP00000087119,10090.ENSMUSP00000100920	Ctnnb1,Ccl25,Irs1,Hmgb1,Mmp14,Kitl
GO Process	GO:0019725	Cellular homeostasis	5	617	0.8	0.0465	10090.ENSMUSP00000030051,10090.ENSMUSP00000034215,10090.ENSMUSP00000046340,10090.ENSMUSP00000053551,10090.ENSMUSP00000053962	Txn1,Mt1,Grn,Fzd9,Lcn2
GO Process	GO:0007167	Enzyme-linked receptor protein signaling pathway	5	622	0.8	0.0477	10090.ENSMUSP00000007130,10090.ENSMUSP00000027377,10090.ENSMUSP00000040431,10090.ENSMUSP00000063795,10090.ENSMUSP00000069457	Ctnnb1,Igfbp5,Stub1,Irs1,Ghr
GO Process	GO:0031069	Hair follicle morphogenesis	2	36	1.64	0.0477	10090.ENSMUSP00000007130,10090.ENSMUSP00000027377	Ctnnb1,Igfbp5
GO Process	GO:0045671	Negative regulation of osteoclast differentiation	2	36	1.64	0.0477	10090.ENSMUSP00000007130,10090.ENSMUSP00000078705	Ctnnb1,Tnfrsf11b
GO Process	GO:0048878	Chemical homeostasis	6	941	0.7	0.0477	10090.ENSMUSP00000027377,10090.ENSMUSP00000034215,10090.ENSMUSP00000046340,10090.ENSMUSP00000053551,10090.ENSMUSP00000053962,10090.ENSMUSP00000151002	Igfbp5,Mt1,Grn,Fzd9,Lcn2,Il18
GO Process	GO:1903037	Regulation of leukocyte cell-cell adhesion	4	359	0.94	0.0484	10090.ENSMUSP00000024004,10090.ENSMUSP00000082682,10090.ENSMUSP00000100920,10090.ENSMUSP00000151002	Ccl25,Hmgb1,Kitl,Il18
GO Process	GO:0009057	Macromolecule catabolic process	6	949	0.69	0.0487	10090.ENSMUSP00000006235,10090.ENSMUSP00000007130,10090.ENSMUSP00000020238,10090.ENSMUSP00000040431,10090.ENSMUSP00000046340,10090.ENSMUSP00000082682	Ctsb,Ctnnb1,Hsp90b1,Stub1,Grn,Hmgb1
GO Process	GO:0001935	Endothelial cell proliferation	2	37	1.62	0.049	10090.ENSMUSP00000082682,10090.ENSMUSP00000087119	Hmgb1,Mmp14
GO Process	GO:0008584	Male gonad development	3	159	1.17	0.049	10090.ENSMUSP00000029429,10090.ENSMUSP00000087119,10090.ENSMUSP00000100920	Wnt2b,Mmp14,Kitl
GO Function	GO:0005102	Signaling receptor binding	14	1525	0.85	3.68e-06	10090.ENSMUSP00000006716,10090.ENSMUSP00000007130,10090.ENSMUSP00000020238,10090.ENSMUSP00000024004,10090.ENSMUSP00000029429,10090.ENSMUSP00000033057,10090.ENSMUSP00000040431,10090.ENSMUSP00000046340,10090.ENSMUSP00000063795,10090.ENSMUSP00000082682,10090.ENSMUSP00000087119,10090.ENSMUSP00000100920,10090.ENSMUSP00000107873,10090.ENSMUSP00000151002	Wnt6,Ctnnb1,Hsp90b1,Ccl25,Wnt2b,Dkkl1,Stub1,Grn,Irs1,Hmgb1,Mmp14,Kitl,Vwf,Il18
GO Function	GO:0005515	Protein binding	24	7042	0.42	1.29e-05	10090.ENSMUSP00000006235,10090.ENSMUSP00000006716,10090.ENSMUSP00000007130,10090.ENSMUSP00000020238,10090.ENSMUSP00000024004,10090.ENSMUSP00000027377,10090.ENSMUSP00000029429,10090.ENSMUSP00000030013,10090.ENSMUSP00000030051,10090.ENSMUSP00000033057,10090.ENSMUSP00000040431,10090.ENSMUSP00000046340,10090.ENSMUSP00000049852,10090.ENSMUSP00000053551,10090.ENSMUSP00000053962,10090.ENSMUSP00000063795…	Ctsb,Wnt6,Ctnnb1,Hsp90b1,Ccl25,Igfbp5,Wnt2b,Xpa,Txn1,Dkkl1,Stub1,Grn,Fzd4,Fzd9,Lcn2,Irs1,Fzd5,Ghr,Hmgb1,Mmp14,Jund,Kitl,Vwf,Il18
GO Function	GO:0005125	Cytokine activity	7	225	1.39	1.53e-05	10090.ENSMUSP00000006716,10090.ENSMUSP00000024004,10090.ENSMUSP00000029429,10090.ENSMUSP00000046340,10090.ENSMUSP00000082682,10090.ENSMUSP00000100920,10090.ENSMUSP00000151002	Wnt6,Ccl25,Wnt2b,Grn,Hmgb1,Kitl,Il18
GO Function	GO:0030545	Signaling receptor regulator activity	8	533	1.07	0.00023	10090.ENSMUSP00000006716,10090.ENSMUSP00000024004,10090.ENSMUSP00000029429,10090.ENSMUSP00000033057,10090.ENSMUSP00000046340,10090.ENSMUSP00000082682,10090.ENSMUSP00000100920,10090.ENSMUSP00000151002	Wnt6,Ccl25,Wnt2b,Dkkl1,Grn,Hmgb1,Kitl,Il18
GO Function	GO:0005488	Binding	27	11430	0.27	0.00024	10090.ENSMUSP00000006235,10090.ENSMUSP00000006716,10090.ENSMUSP00000007130,10090.ENSMUSP00000018767,10090.ENSMUSP00000020238,10090.ENSMUSP00000024004,10090.ENSMUSP00000027377,10090.ENSMUSP00000029429,10090.ENSMUSP00000030013,10090.ENSMUSP00000030051,10090.ENSMUSP00000033057,10090.ENSMUSP00000034215,10090.ENSMUSP00000034243,10090.ENSMUSP00000040431,10090.ENSMUSP00000046340,10090.ENSMUSP00000049852…	Ctsb,Wnt6,Ctnnb1,Mmp7,Hsp90b1,Ccl25,Igfbp5,Wnt2b,Xpa,Txn1,Dkkl1,Mt1,Mmp15,Stub1,Grn,Fzd4,Fzd9,Lcn2,Irs1,Fzd5,Ghr,Hmgb1,Mmp14,Jund,Kitl,Vwf,Il18
GO Function	GO:0042813	Wnt receptor activity	3	15	2.19	0.00086	10090.ENSMUSP00000049852,10090.ENSMUSP00000053551,10090.ENSMUSP00000067783	Fzd4,Fzd9,Fzd5
GO Function	GO:0019899	Enzyme binding	12	2214	0.63	0.0029	10090.ENSMUSP00000007130,10090.ENSMUSP00000020238,10090.ENSMUSP00000030051,10090.ENSMUSP00000040431,10090.ENSMUSP00000049852,10090.ENSMUSP00000053962,10090.ENSMUSP00000063795,10090.ENSMUSP00000067783,10090.ENSMUSP00000069457,10090.ENSMUSP00000082682,10090.ENSMUSP00000092901,10090.ENSMUSP00000107873	Ctnnb1,Hsp90b1,Txn1,Stub1,Fzd4,Lcn2,Irs1,Fzd5,Ghr,Hmgb1,Jund,Vwf
GO Function	GO:0017147	Wnt-protein binding	3	29	1.91	0.0031	10090.ENSMUSP00000049852,10090.ENSMUSP00000053551,10090.ENSMUSP00000067783	Fzd4,Fzd9,Fzd5
GO Component	GO:0005576	Extracellular region	20	2254	0.84	4.94e-11	10090.ENSMUSP00000006235,10090.ENSMUSP00000006716,10090.ENSMUSP00000018767,10090.ENSMUSP00000020238,10090.ENSMUSP00000024004,10090.ENSMUSP00000027377,10090.ENSMUSP00000029429,10090.ENSMUSP00000030013,10090.ENSMUSP00000030051,10090.ENSMUSP00000033057,10090.ENSMUSP00000046340,10090.ENSMUSP00000049852,10090.ENSMUSP00000053962,10090.ENSMUSP00000069457,10090.ENSMUSP00000078705,10090.ENSMUSP00000082682…	Ctsb,Wnt6,Mmp7,Hsp90b1,Ccl25,Igfbp5,Wnt2b,Xpa,Txn1,Dkkl1,Grn,Fzd4,Lcn2,Ghr,Tnfrsf11b,Hmgb1,Mmp14,Kitl,Vwf,Il18
GO Component	GO:0005615	Extracellular space	17	1526	0.94	2.23e-10	10090.ENSMUSP00000006235,10090.ENSMUSP00000006716,10090.ENSMUSP00000018767,10090.ENSMUSP00000024004,10090.ENSMUSP00000027377,10090.ENSMUSP00000029429,10090.ENSMUSP00000033057,10090.ENSMUSP00000046340,10090.ENSMUSP00000049852,10090.ENSMUSP00000053962,10090.ENSMUSP00000069457,10090.ENSMUSP00000078705,10090.ENSMUSP00000082682,10090.ENSMUSP00000087119,10090.ENSMUSP00000100920,10090.ENSMUSP00000107873…	Ctsb,Wnt6,Mmp7,Ccl25,Igfbp5,Wnt2b,Dkkl1,Grn,Fzd4,Lcn2,Ghr,Tnfrsf11b,Hmgb1,Mmp14,Kitl,Vwf,Il18
GO Component	GO:0009986	Cell surface	9	971	0.86	0.0013	10090.ENSMUSP00000006235,10090.ENSMUSP00000006716,10090.ENSMUSP00000018767,10090.ENSMUSP00000049852,10090.ENSMUSP00000053551,10090.ENSMUSP00000067783,10090.ENSMUSP00000069457,10090.ENSMUSP00000082682,10090.ENSMUSP00000107873	Ctsb,Wnt6,Mmp7,Fzd4,Fzd9,Fzd5,Ghr,Hmgb1,Vwf
GO Component	GO:0031012	Extracellular matrix	7	492	1.05	0.0013	10090.ENSMUSP00000006235,10090.ENSMUSP00000006716,10090.ENSMUSP00000018767,10090.ENSMUSP00000034243,10090.ENSMUSP00000078705,10090.ENSMUSP00000087119,10090.ENSMUSP00000107873	Ctsb,Wnt6,Mmp7,Mmp15,Tnfrsf11b,Mmp14,Vwf
GO Component	GO:0071944	Cell periphery	18	5215	0.43	0.002	10090.ENSMUSP00000006235,10090.ENSMUSP00000006716,10090.ENSMUSP00000007130,10090.ENSMUSP00000018767,10090.ENSMUSP00000020238,10090.ENSMUSP00000034243,10090.ENSMUSP00000046340,10090.ENSMUSP00000049852,10090.ENSMUSP00000053551,10090.ENSMUSP00000063795,10090.ENSMUSP00000067783,10090.ENSMUSP00000069457,10090.ENSMUSP00000078705,10090.ENSMUSP00000082682,10090.ENSMUSP00000087119,10090.ENSMUSP00000100920…	Ctsb,Wnt6,Ctnnb1,Mmp7,Hsp90b1,Mmp15,Grn,Fzd4,Fzd9,Irs1,Fzd5,Ghr,Tnfrsf11b,Hmgb1,Mmp14,Kitl,Vwf,Il18
GO Component	GO:0110165	Cellular anatomical entity	28	15782	0.14	0.0289	10090.ENSMUSP00000006235,10090.ENSMUSP00000006716,10090.ENSMUSP00000007130,10090.ENSMUSP00000018767,10090.ENSMUSP00000020238,10090.ENSMUSP00000024004,10090.ENSMUSP00000027377,10090.ENSMUSP00000029429,10090.ENSMUSP00000030013,10090.ENSMUSP00000030051,10090.ENSMUSP00000033057,10090.ENSMUSP00000034215,10090.ENSMUSP00000034243,10090.ENSMUSP00000040431,10090.ENSMUSP00000046340,10090.ENSMUSP00000049852…	Ctsb,Wnt6,Ctnnb1,Mmp7,Hsp90b1,Ccl25,Igfbp5,Wnt2b,Xpa,Txn1,Dkkl1,Mt1,Mmp15,Stub1,Grn,Fzd4,Fzd9,Lcn2,Irs1,Fzd5,Ghr,Tnfrsf11b,Hmgb1,Mmp14,Jund,Kitl,Vwf,Il18
GO Component	GO:0017053	Transcription repressor complex	3	77	1.48	0.0324	10090.ENSMUSP00000007130,10090.ENSMUSP00000082682,10090.ENSMUSP00000092901	Ctnnb1,Hmgb1,Jund
GO Component	GO:0005886	Plasma membrane	15	4764	0.39	0.0475	10090.ENSMUSP00000006235,10090.ENSMUSP00000007130,10090.ENSMUSP00000020238,10090.ENSMUSP00000034243,10090.ENSMUSP00000046340,10090.ENSMUSP00000049852,10090.ENSMUSP00000053551,10090.ENSMUSP00000063795,10090.ENSMUSP00000067783,10090.ENSMUSP00000069457,10090.ENSMUSP00000082682,10090.ENSMUSP00000087119,10090.ENSMUSP00000100920,10090.ENSMUSP00000107873,10090.ENSMUSP00000151002	Ctsb,Ctnnb1,Hsp90b1,Mmp15,Grn,Fzd4,Fzd9,Irs1,Fzd5,Ghr,Hmgb1,Mmp14,Kitl,Vwf,Il18
STRING clusters	CL:4394	Wnt signaling pathway, and Formation of the beta-catenin:TCF transactivating complex	6	115	1.61	4.24e-05	10090.ENSMUSP00000006716,10090.ENSMUSP00000007130,10090.ENSMUSP00000029429,10090.ENSMUSP00000049852,10090.ENSMUSP00000053551,10090.ENSMUSP00000067783	Wnt6,Ctnnb1,Wnt2b,Fzd4,Fzd9,Fzd5
STRING clusters	CL:4396	Wnt signaling pathway	5	82	1.68	0.0002	10090.ENSMUSP00000006716,10090.ENSMUSP00000029429,10090.ENSMUSP00000049852,10090.ENSMUSP00000053551,10090.ENSMUSP00000067783	Wnt6,Wnt2b,Fzd4,Fzd9,Fzd5
STRING clusters	CL:4398	Frizzled binding, and Wnt-protein binding	4	60	1.72	0.0013	10090.ENSMUSP00000006716,10090.ENSMUSP00000029429,10090.ENSMUSP00000053551,10090.ENSMUSP00000067783	Wnt6,Wnt2b,Fzd9,Fzd5
STRING clusters	CL:4402	Wnt, and Frizzled/secreted frizzled-related protein	3	38	1.79	0.0136	10090.ENSMUSP00000006716,10090.ENSMUSP00000029429,10090.ENSMUSP00000053551	Wnt6,Wnt2b,Fzd9
KEGG	mmu04916	Melanogenesis	7	95	1.76	1.41e-08	10090.ENSMUSP00000006716,10090.ENSMUSP00000007130,10090.ENSMUSP00000029429,10090.ENSMUSP00000049852,10090.ENSMUSP00000053551,10090.ENSMUSP00000067783,10090.ENSMUSP00000100920	Wnt6,Ctnnb1,Wnt2b,Fzd4,Fzd9,Fzd5,Kitl
KEGG	mmu05217	Basal cell carcinoma	6	63	1.87	4.68e-08	10090.ENSMUSP00000006716,10090.ENSMUSP00000007130,10090.ENSMUSP00000029429,10090.ENSMUSP00000049852,10090.ENSMUSP00000053551,10090.ENSMUSP00000067783	Wnt6,Ctnnb1,Wnt2b,Fzd4,Fzd9,Fzd5
KEGG	mmu04310	Wnt signaling pathway	7	156	1.54	1.29e-07	10090.ENSMUSP00000006716,10090.ENSMUSP00000007130,10090.ENSMUSP00000018767,10090.ENSMUSP00000029429,10090.ENSMUSP00000049852,10090.ENSMUSP00000053551,10090.ENSMUSP00000067783	Wnt6,Ctnnb1,Mmp7,Wnt2b,Fzd4,Fzd9,Fzd5
KEGG	mmu04550	Signaling pathways regulating pluripotency of stem cells	6	138	1.53	2.04e-06	10090.ENSMUSP00000006716,10090.ENSMUSP00000007130,10090.ENSMUSP00000029429,10090.ENSMUSP00000049852,10090.ENSMUSP00000053551,10090.ENSMUSP00000067783	Wnt6,Ctnnb1,Wnt2b,Fzd4,Fzd9,Fzd5
KEGG	mmu05224	Breast cancer	6	146	1.51	2.25e-06	10090.ENSMUSP00000006716,10090.ENSMUSP00000007130,10090.ENSMUSP00000029429,10090.ENSMUSP00000049852,10090.ENSMUSP00000053551,10090.ENSMUSP00000067783	Wnt6,Ctnnb1,Wnt2b,Fzd4,Fzd9,Fzd5
KEGG	mmu05226	Gastric cancer	6	147	1.5	2.25e-06	10090.ENSMUSP00000006716,10090.ENSMUSP00000007130,10090.ENSMUSP00000029429,10090.ENSMUSP00000049852,10090.ENSMUSP00000053551,10090.ENSMUSP00000067783	Wnt6,Ctnnb1,Wnt2b,Fzd4,Fzd9,Fzd5
KEGG	mmu04150	mTOR signaling pathway	6	156	1.48	2.27e-06	10090.ENSMUSP00000006716,10090.ENSMUSP00000029429,10090.ENSMUSP00000049852,10090.ENSMUSP00000053551,10090.ENSMUSP00000063795,10090.ENSMUSP00000067783	Wnt6,Wnt2b,Fzd4,Fzd9,Irs1,Fzd5
KEGG	mmu04390	Hippo signaling pathway	6	155	1.48	2.27e-06	10090.ENSMUSP00000006716,10090.ENSMUSP00000007130,10090.ENSMUSP00000029429,10090.ENSMUSP00000049852,10090.ENSMUSP00000053551,10090.ENSMUSP00000067783	Wnt6,Ctnnb1,Wnt2b,Fzd4,Fzd9,Fzd5
KEGG	mmu04934	Cushing syndrome	6	156	1.48	2.27e-06	10090.ENSMUSP00000006716,10090.ENSMUSP00000007130,10090.ENSMUSP00000029429,10090.ENSMUSP00000049852,10090.ENSMUSP00000053551,10090.ENSMUSP00000067783	Wnt6,Ctnnb1,Wnt2b,Fzd4,Fzd9,Fzd5
KEGG	mmu05225	Hepatocellular carcinoma	6	170	1.44	2.69e-06	10090.ENSMUSP00000006716,10090.ENSMUSP00000007130,10090.ENSMUSP00000029429,10090.ENSMUSP00000049852,10090.ENSMUSP00000053551,10090.ENSMUSP00000067783	Wnt6,Ctnnb1,Wnt2b,Fzd4,Fzd9,Fzd5
KEGG	mmu05205	Proteoglycans in cancer	6	196	1.38	5.54e-06	10090.ENSMUSP00000006716,10090.ENSMUSP00000007130,10090.ENSMUSP00000029429,10090.ENSMUSP00000049852,10090.ENSMUSP00000053551,10090.ENSMUSP00000067783	Wnt6,Ctnnb1,Wnt2b,Fzd4,Fzd9,Fzd5
KEGG	mmu05165	Human papillomavirus infection	7	342	1.2	6.1e-06	10090.ENSMUSP00000006716,10090.ENSMUSP00000007130,10090.ENSMUSP00000029429,10090.ENSMUSP00000049852,10090.ENSMUSP00000053551,10090.ENSMUSP00000067783,10090.ENSMUSP00000107873	Wnt6,Ctnnb1,Wnt2b,Fzd4,Fzd9,Fzd5,Vwf
KEGG	mmu05200	Pathways in cancer	8	527	1.07	6.28e-06	10090.ENSMUSP00000006716,10090.ENSMUSP00000007130,10090.ENSMUSP00000020238,10090.ENSMUSP00000029429,10090.ENSMUSP00000049852,10090.ENSMUSP00000053551,10090.ENSMUSP00000067783,10090.ENSMUSP00000100920	Wnt6,Ctnnb1,Hsp90b1,Wnt2b,Fzd4,Fzd9,Fzd5,Kitl
KEGG	mmu05010	Alzheimer disease	7	360	1.18	7.34e-06	10090.ENSMUSP00000006716,10090.ENSMUSP00000007130,10090.ENSMUSP00000029429,10090.ENSMUSP00000049852,10090.ENSMUSP00000053551,10090.ENSMUSP00000063795,10090.ENSMUSP00000067783	Wnt6,Ctnnb1,Wnt2b,Fzd4,Fzd9,Irs1,Fzd5
KEGG	mmu04151	PI3K-Akt signaling pathway	5	353	1.04	0.0018	10090.ENSMUSP00000020238,10090.ENSMUSP00000063795,10090.ENSMUSP00000069457,10090.ENSMUSP00000100920,10090.ENSMUSP00000107873	Hsp90b1,Irs1,Ghr,Kitl,Vwf
KEGG	mmu05132	Salmonella infection	4	212	1.17	0.0033	10090.ENSMUSP00000007130,10090.ENSMUSP00000020238,10090.ENSMUSP00000030051,10090.ENSMUSP00000151002	Ctnnb1,Hsp90b1,Txn1,Il18
KEGG	mmu04657	IL-17 signaling pathway	3	89	1.42	0.0043	10090.ENSMUSP00000020238,10090.ENSMUSP00000053962,10090.ENSMUSP00000092901	Hsp90b1,Lcn2,Jund
KEGG	mmu04928	Parathyroid hormone synthesis, secretion and action	3	106	1.34	0.0066	10090.ENSMUSP00000034243,10090.ENSMUSP00000087119,10090.ENSMUSP00000092901	Mmp15,Mmp14,Jund
KEGG	mmu04060	Cytokine-cytokine receptor interaction	4	280	1.05	0.0078	10090.ENSMUSP00000024004,10090.ENSMUSP00000069457,10090.ENSMUSP00000078705,10090.ENSMUSP00000151002	Ccl25,Ghr,Tnfrsf11b,Il18
KEGG	mmu04140	Autophagy - animal	3	136	1.24	0.0122	10090.ENSMUSP00000006235,10090.ENSMUSP00000063795,10090.ENSMUSP00000082682	Ctsb,Irs1,Hmgb1
KEGG	mmu05418	Fluid shear stress and atherosclerosis	3	142	1.22	0.0131	10090.ENSMUSP00000007130,10090.ENSMUSP00000020238,10090.ENSMUSP00000030051	Ctnnb1,Hsp90b1,Txn1
KEGG	mmu04621	NOD-like receptor signaling pathway	3	193	1.08	0.0297	10090.ENSMUSP00000006235,10090.ENSMUSP00000030051,10090.ENSMUSP00000151002	Ctsb,Txn1,Il18
Reactome	MMU-1442490	Collagen degradation	4	55	1.75	0.0016	10090.ENSMUSP00000006235,10090.ENSMUSP00000018767,10090.ENSMUSP00000034243,10090.ENSMUSP00000087119	Ctsb,Mmp7,Mmp15,Mmp14
Reactome	MMU-168256	Immune System	11	1615	0.73	0.002	10090.ENSMUSP00000006235,10090.ENSMUSP00000007130,10090.ENSMUSP00000020238,10090.ENSMUSP00000030051,10090.ENSMUSP00000040431,10090.ENSMUSP00000046340,10090.ENSMUSP00000053962,10090.ENSMUSP00000063795,10090.ENSMUSP00000069457,10090.ENSMUSP00000078705,10090.ENSMUSP00000082682	Ctsb,Ctnnb1,Hsp90b1,Txn1,Stub1,Grn,Lcn2,Irs1,Ghr,Tnfrsf11b,Hmgb1
Reactome	MMU-1474244	Extracellular matrix organization	5	247	1.2	0.007	10090.ENSMUSP00000006235,10090.ENSMUSP00000018767,10090.ENSMUSP00000034243,10090.ENSMUSP00000087119,10090.ENSMUSP00000107873	Ctsb,Mmp7,Mmp15,Mmp14,Vwf
Reactome	MMU-1592389	Activation of Matrix Metalloproteinases	3	35	1.83	0.007	10090.ENSMUSP00000018767,10090.ENSMUSP00000034243,10090.ENSMUSP00000087119	Mmp7,Mmp15,Mmp14
Reactome	MMU-195721	Signaling by WNT	5	236	1.22	0.007	10090.ENSMUSP00000006716,10090.ENSMUSP00000007130,10090.ENSMUSP00000029429,10090.ENSMUSP00000049852,10090.ENSMUSP00000067783	Wnt6,Ctnnb1,Wnt2b,Fzd4,Fzd5
Reactome	MMU-4086398	Ca2+ pathway	3	46	1.71	0.008	10090.ENSMUSP00000007130,10090.ENSMUSP00000049852,10090.ENSMUSP00000067783	Ctnnb1,Fzd4,Fzd5
Reactome	MMU-162582	Signal Transduction	11	2212	0.59	0.0102	10090.ENSMUSP00000006716,10090.ENSMUSP00000007130,10090.ENSMUSP00000018767,10090.ENSMUSP00000024004,10090.ENSMUSP00000029429,10090.ENSMUSP00000040431,10090.ENSMUSP00000049852,10090.ENSMUSP00000063795,10090.ENSMUSP00000067783,10090.ENSMUSP00000100920,10090.ENSMUSP00000107873	Wnt6,Ctnnb1,Mmp7,Ccl25,Wnt2b,Stub1,Fzd4,Irs1,Fzd5,Kitl,Vwf
Reactome	MMU-1679131	Trafficking and processing of endosomal TLR	2	11	2.15	0.0228	10090.ENSMUSP00000006235,10090.ENSMUSP00000020238	Ctsb,Hsp90b1
Reactome	MMU-1280215	Cytokine Signaling in Immune system	5	397	0.99	0.0238	10090.ENSMUSP00000020238,10090.ENSMUSP00000063795,10090.ENSMUSP00000069457,10090.ENSMUSP00000078705,10090.ENSMUSP00000082682	Hsp90b1,Irs1,Ghr,Tnfrsf11b,Hmgb1
Reactome	MMU-168249	Innate Immune System	7	945	0.76	0.0238	10090.ENSMUSP00000006235,10090.ENSMUSP00000007130,10090.ENSMUSP00000020238,10090.ENSMUSP00000030051,10090.ENSMUSP00000046340,10090.ENSMUSP00000053962,10090.ENSMUSP00000082682	Ctsb,Ctnnb1,Hsp90b1,Txn1,Grn,Lcn2,Hmgb1
WikiPathways	WP3857	Wnt signaling in kidney disease	7	41	2.12	3.54e-11	10090.ENSMUSP00000006716,10090.ENSMUSP00000007130,10090.ENSMUSP00000029429,10090.ENSMUSP00000049852,10090.ENSMUSP00000053551,10090.ENSMUSP00000067783,10090.ENSMUSP00000100920	Wnt6,Ctnnb1,Wnt2b,Fzd4,Fzd9,Fzd5,Kitl
WikiPathways	WP723	Wnt signaling pathway and pluripotency	7	97	1.75	4.87e-09	10090.ENSMUSP00000006716,10090.ENSMUSP00000007130,10090.ENSMUSP00000018767,10090.ENSMUSP00000029429,10090.ENSMUSP00000049852,10090.ENSMUSP00000053551,10090.ENSMUSP00000067783	Wnt6,Ctnnb1,Mmp7,Wnt2b,Fzd4,Fzd9,Fzd5
WikiPathways	WP339	ESC pluripotency pathways	6	115	1.61	5.73e-07	10090.ENSMUSP00000006716,10090.ENSMUSP00000007130,10090.ENSMUSP00000029429,10090.ENSMUSP00000049852,10090.ENSMUSP00000053551,10090.ENSMUSP00000067783	Wnt6,Ctnnb1,Wnt2b,Fzd4,Fzd9,Fzd5
WikiPathways	WP403	Wnt signaling pathway	5	60	1.81	9.2e-07	10090.ENSMUSP00000006716,10090.ENSMUSP00000007130,10090.ENSMUSP00000029429,10090.ENSMUSP00000053551,10090.ENSMUSP00000067783	Wnt6,Ctnnb1,Wnt2b,Fzd9,Fzd5
WikiPathways	WP441	Matrix metalloproteinases	3	28	1.92	0.00033	10090.ENSMUSP00000018767,10090.ENSMUSP00000034243,10090.ENSMUSP00000087119	Mmp7,Mmp15,Mmp14
WikiPathways	WP539	Wnt signaling pathway	4	107	1.46	0.00039	10090.ENSMUSP00000007130,10090.ENSMUSP00000049852,10090.ENSMUSP00000053551,10090.ENSMUSP00000067783	Ctnnb1,Fzd4,Fzd9,Fzd5
WikiPathways	WP2841	Focal adhesion: PI3K-Akt-mTOR signaling pathway	5	316	1.09	0.0014	10090.ENSMUSP00000020238,10090.ENSMUSP00000063795,10090.ENSMUSP00000069457,10090.ENSMUSP00000100920,10090.ENSMUSP00000107873	Hsp90b1,Irs1,Ghr,Kitl,Vwf
WikiPathways	WP202	Hypertrophy model	2	19	1.91	0.0081	10090.ENSMUSP00000092901,10090.ENSMUSP00000151002	Jund,Il18
WikiPathways	WP3675	Factors and pathways affecting insulin-like growth factor (IGF1)-Akt signaling	2	31	1.7	0.018	10090.ENSMUSP00000027377,10090.ENSMUSP00000063795	Igfbp5,Irs1
WikiPathways	WP512	ID signaling pathway	2	50	1.49	0.0401	10090.ENSMUSP00000007130,10090.ENSMUSP00000063795	Ctnnb1,Irs1
Monarch	MP:0005387	Immune system phenotype	21	3467	0.67	5.6e-08	10090.ENSMUSP00000006235,10090.ENSMUSP00000007130,10090.ENSMUSP00000018767,10090.ENSMUSP00000020238,10090.ENSMUSP00000024004,10090.ENSMUSP00000029429,10090.ENSMUSP00000030013,10090.ENSMUSP00000034243,10090.ENSMUSP00000040431,10090.ENSMUSP00000046340,10090.ENSMUSP00000053551,10090.ENSMUSP00000053962,10090.ENSMUSP00000063795,10090.ENSMUSP00000069457,10090.ENSMUSP00000078705,10090.ENSMUSP00000082682…	Ctsb,Ctnnb1,Mmp7,Hsp90b1,Ccl25,Wnt2b,Xpa,Mmp15,Stub1,Grn,Fzd9,Lcn2,Irs1,Ghr,Tnfrsf11b,Hmgb1,Mmp14,Jund,Kitl,Vwf,Il18
Monarch	MP:0005397	Hematopoietic system phenotype	20	3444	0.66	3.46e-07	10090.ENSMUSP00000006716,10090.ENSMUSP00000007130,10090.ENSMUSP00000018767,10090.ENSMUSP00000020238,10090.ENSMUSP00000024004,10090.ENSMUSP00000029429,10090.ENSMUSP00000030013,10090.ENSMUSP00000040431,10090.ENSMUSP00000046340,10090.ENSMUSP00000053551,10090.ENSMUSP00000053962,10090.ENSMUSP00000063795,10090.ENSMUSP00000069457,10090.ENSMUSP00000078705,10090.ENSMUSP00000082682,10090.ENSMUSP00000087119…	Wnt6,Ctnnb1,Mmp7,Hsp90b1,Ccl25,Wnt2b,Xpa,Stub1,Grn,Fzd9,Lcn2,Irs1,Ghr,Tnfrsf11b,Hmgb1,Mmp14,Jund,Kitl,Vwf,Il18
Monarch	MP:0005621	Abnormal cell physiology	20	3646	0.63	6.62e-07	10090.ENSMUSP00000006235,10090.ENSMUSP00000006716,10090.ENSMUSP00000007130,10090.ENSMUSP00000018767,10090.ENSMUSP00000020238,10090.ENSMUSP00000030013,10090.ENSMUSP00000030051,10090.ENSMUSP00000040431,10090.ENSMUSP00000046340,10090.ENSMUSP00000049852,10090.ENSMUSP00000053551,10090.ENSMUSP00000053962,10090.ENSMUSP00000063795,10090.ENSMUSP00000067783,10090.ENSMUSP00000069457,10090.ENSMUSP00000078705…	Ctsb,Wnt6,Ctnnb1,Mmp7,Hsp90b1,Xpa,Txn1,Stub1,Grn,Fzd4,Fzd9,Lcn2,Irs1,Fzd5,Ghr,Tnfrsf11b,Hmgb1,Mmp14,Jund,Kitl
Monarch	MP:0001545	Abnormal hematopoietic system physiology	14	1448	0.88	1.2e-06	10090.ENSMUSP00000018767,10090.ENSMUSP00000020238,10090.ENSMUSP00000030013,10090.ENSMUSP00000040431,10090.ENSMUSP00000046340,10090.ENSMUSP00000053962,10090.ENSMUSP00000063795,10090.ENSMUSP00000078705,10090.ENSMUSP00000082682,10090.ENSMUSP00000087119,10090.ENSMUSP00000092901,10090.ENSMUSP00000100920,10090.ENSMUSP00000107873,10090.ENSMUSP00000151002	Mmp7,Hsp90b1,Xpa,Stub1,Grn,Lcn2,Irs1,Tnfrsf11b,Hmgb1,Mmp14,Jund,Kitl,Vwf,Il18
Monarch	MP:0001790	Abnormal immune system physiology	16	2135	0.77	1.21e-06	10090.ENSMUSP00000006235,10090.ENSMUSP00000018767,10090.ENSMUSP00000020238,10090.ENSMUSP00000030013,10090.ENSMUSP00000040431,10090.ENSMUSP00000046340,10090.ENSMUSP00000053962,10090.ENSMUSP00000063795,10090.ENSMUSP00000069457,10090.ENSMUSP00000078705,10090.ENSMUSP00000082682,10090.ENSMUSP00000087119,10090.ENSMUSP00000092901,10090.ENSMUSP00000100920,10090.ENSMUSP00000107873,10090.ENSMUSP00000151002	Ctsb,Mmp7,Hsp90b1,Xpa,Stub1,Grn,Lcn2,Irs1,Ghr,Tnfrsf11b,Hmgb1,Mmp14,Jund,Kitl,Vwf,Il18
Monarch	MP:0005379	Endocrine/exocrine gland phenotype	16	2317	0.73	3.35e-06	10090.ENSMUSP00000006235,10090.ENSMUSP00000006716,10090.ENSMUSP00000007130,10090.ENSMUSP00000030013,10090.ENSMUSP00000033057,10090.ENSMUSP00000040431,10090.ENSMUSP00000049852,10090.ENSMUSP00000053551,10090.ENSMUSP00000053962,10090.ENSMUSP00000063795,10090.ENSMUSP00000067783,10090.ENSMUSP00000069457,10090.ENSMUSP00000082682,10090.ENSMUSP00000087119,10090.ENSMUSP00000092901,10090.ENSMUSP00000100920	Ctsb,Wnt6,Ctnnb1,Xpa,Dkkl1,Stub1,Fzd4,Fzd9,Lcn2,Irs1,Fzd5,Ghr,Hmgb1,Mmp14,Jund,Kitl
Monarch	MP:0012382	Abnormal blood cell physiology	13	1325	0.88	3.35e-06	10090.ENSMUSP00000018767,10090.ENSMUSP00000020238,10090.ENSMUSP00000030013,10090.ENSMUSP00000040431,10090.ENSMUSP00000046340,10090.ENSMUSP00000053962,10090.ENSMUSP00000063795,10090.ENSMUSP00000078705,10090.ENSMUSP00000082682,10090.ENSMUSP00000087119,10090.ENSMUSP00000092901,10090.ENSMUSP00000107873,10090.ENSMUSP00000151002	Mmp7,Hsp90b1,Xpa,Stub1,Grn,Lcn2,Irs1,Tnfrsf11b,Hmgb1,Mmp14,Jund,Vwf,Il18
Monarch	MP:0002442	Abnormal leukocyte physiology	12	1254	0.87	1.66e-05	10090.ENSMUSP00000018767,10090.ENSMUSP00000020238,10090.ENSMUSP00000030013,10090.ENSMUSP00000040431,10090.ENSMUSP00000046340,10090.ENSMUSP00000053962,10090.ENSMUSP00000063795,10090.ENSMUSP00000078705,10090.ENSMUSP00000082682,10090.ENSMUSP00000087119,10090.ENSMUSP00000092901,10090.ENSMUSP00000151002	Mmp7,Hsp90b1,Xpa,Stub1,Grn,Lcn2,Irs1,Tnfrsf11b,Hmgb1,Mmp14,Jund,Il18
Monarch	MP:0000685	Abnormal immune system morphology	15	2326	0.7	2.09e-05	10090.ENSMUSP00000007130,10090.ENSMUSP00000024004,10090.ENSMUSP00000029429,10090.ENSMUSP00000030013,10090.ENSMUSP00000034243,10090.ENSMUSP00000040431,10090.ENSMUSP00000046340,10090.ENSMUSP00000053551,10090.ENSMUSP00000053962,10090.ENSMUSP00000063795,10090.ENSMUSP00000069457,10090.ENSMUSP00000078705,10090.ENSMUSP00000082682,10090.ENSMUSP00000100920,10090.ENSMUSP00000151002	Ctnnb1,Ccl25,Wnt2b,Xpa,Mmp15,Stub1,Grn,Fzd9,Lcn2,Irs1,Ghr,Tnfrsf11b,Hmgb1,Kitl,Il18
Monarch	MP:0005164	Abnormal response to injury	9	592	1.07	2.43e-05	10090.ENSMUSP00000007130,10090.ENSMUSP00000018767,10090.ENSMUSP00000034215,10090.ENSMUSP00000040431,10090.ENSMUSP00000046340,10090.ENSMUSP00000063795,10090.ENSMUSP00000092901,10090.ENSMUSP00000107873,10090.ENSMUSP00000151002	Ctnnb1,Mmp7,Mt1,Stub1,Grn,Irs1,Jund,Vwf,Il18
Monarch	MP:0002451	Abnormal macrophage physiology	8	420	1.17	2.57e-05	10090.ENSMUSP00000018767,10090.ENSMUSP00000020238,10090.ENSMUSP00000046340,10090.ENSMUSP00000063795,10090.ENSMUSP00000078705,10090.ENSMUSP00000082682,10090.ENSMUSP00000087119,10090.ENSMUSP00000151002	Mmp7,Hsp90b1,Grn,Irs1,Tnfrsf11b,Hmgb1,Mmp14,Il18
Monarch	MP:0011711	Impaired osteoblast differentiation	4	26	2.08	3.11e-05	10090.ENSMUSP00000007130,10090.ENSMUSP00000053551,10090.ENSMUSP00000063795,10090.ENSMUSP00000087119	Ctnnb1,Fzd9,Irs1,Mmp14
Monarch	MP:0002446	Abnormal macrophage morphology	8	452	1.14	3.95e-05	10090.ENSMUSP00000007130,10090.ENSMUSP00000046340,10090.ENSMUSP00000053962,10090.ENSMUSP00000063795,10090.ENSMUSP00000078705,10090.ENSMUSP00000082682,10090.ENSMUSP00000100920,10090.ENSMUSP00000151002	Ctnnb1,Grn,Lcn2,Irs1,Tnfrsf11b,Hmgb1,Kitl,Il18
Monarch	MP:0008251	Abnormal phagocyte morphology	9	672	1.02	5.11e-05	10090.ENSMUSP00000007130,10090.ENSMUSP00000046340,10090.ENSMUSP00000053551,10090.ENSMUSP00000053962,10090.ENSMUSP00000063795,10090.ENSMUSP00000078705,10090.ENSMUSP00000082682,10090.ENSMUSP00000100920,10090.ENSMUSP00000151002	Ctnnb1,Grn,Fzd9,Lcn2,Irs1,Tnfrsf11b,Hmgb1,Kitl,Il18
Monarch	MP:0005166	Decreased susceptibility to injury	6	205	1.36	0.0001	10090.ENSMUSP00000007130,10090.ENSMUSP00000018767,10090.ENSMUSP00000034215,10090.ENSMUSP00000092901,10090.ENSMUSP00000107873,10090.ENSMUSP00000151002	Ctnnb1,Mmp7,Mt1,Jund,Vwf,Il18
Monarch	MP:0000352	Decreased cell proliferation	9	787	0.95	0.00016	10090.ENSMUSP00000006716,10090.ENSMUSP00000007130,10090.ENSMUSP00000030051,10090.ENSMUSP00000053551,10090.ENSMUSP00000063795,10090.ENSMUSP00000069457,10090.ENSMUSP00000087119,10090.ENSMUSP00000092901,10090.ENSMUSP00000100920	Wnt6,Ctnnb1,Txn1,Fzd9,Irs1,Ghr,Mmp14,Jund,Kitl
Monarch	MP:0002163	Abnormal gland morphology	13	2083	0.69	0.0002	10090.ENSMUSP00000007130,10090.ENSMUSP00000030013,10090.ENSMUSP00000033057,10090.ENSMUSP00000040431,10090.ENSMUSP00000049852,10090.ENSMUSP00000053551,10090.ENSMUSP00000063795,10090.ENSMUSP00000067783,10090.ENSMUSP00000069457,10090.ENSMUSP00000082682,10090.ENSMUSP00000087119,10090.ENSMUSP00000092901,10090.ENSMUSP00000100920	Ctnnb1,Xpa,Dkkl1,Stub1,Fzd4,Fzd9,Irs1,Fzd5,Ghr,Hmgb1,Mmp14,Jund,Kitl
Monarch	MP:0002396	Abnormal hematopoietic system morphology/development	15	2924	0.6	0.0002	10090.ENSMUSP00000006716,10090.ENSMUSP00000007130,10090.ENSMUSP00000024004,10090.ENSMUSP00000029429,10090.ENSMUSP00000030013,10090.ENSMUSP00000040431,10090.ENSMUSP00000046340,10090.ENSMUSP00000053551,10090.ENSMUSP00000053962,10090.ENSMUSP00000063795,10090.ENSMUSP00000069457,10090.ENSMUSP00000078705,10090.ENSMUSP00000082682,10090.ENSMUSP00000100920,10090.ENSMUSP00000151002	Wnt6,Ctnnb1,Ccl25,Wnt2b,Xpa,Stub1,Grn,Fzd9,Lcn2,Irs1,Ghr,Tnfrsf11b,Hmgb1,Kitl,Il18
Monarch	MP:0008247	Abnormal mononuclear cell morphology	11	1387	0.79	0.0002	10090.ENSMUSP00000007130,10090.ENSMUSP00000024004,10090.ENSMUSP00000030013,10090.ENSMUSP00000046340,10090.ENSMUSP00000053551,10090.ENSMUSP00000053962,10090.ENSMUSP00000063795,10090.ENSMUSP00000078705,10090.ENSMUSP00000082682,10090.ENSMUSP00000100920,10090.ENSMUSP00000151002	Ctnnb1,Ccl25,Xpa,Grn,Fzd9,Lcn2,Irs1,Tnfrsf11b,Hmgb1,Kitl,Il18
Monarch	MP:0002452	Abnormal professional antigen presenting cell physiology	9	843	0.92	0.00023	10090.ENSMUSP00000018767,10090.ENSMUSP00000020238,10090.ENSMUSP00000030013,10090.ENSMUSP00000046340,10090.ENSMUSP00000063795,10090.ENSMUSP00000078705,10090.ENSMUSP00000082682,10090.ENSMUSP00000087119,10090.ENSMUSP00000151002	Mmp7,Hsp90b1,Xpa,Grn,Irs1,Tnfrsf11b,Hmgb1,Mmp14,Il18
Monarch	MP:0002160	Abnormal reproductive system morphology	11	1510	0.75	0.00039	10090.ENSMUSP00000006716,10090.ENSMUSP00000007130,10090.ENSMUSP00000030013,10090.ENSMUSP00000033057,10090.ENSMUSP00000040431,10090.ENSMUSP00000049852,10090.ENSMUSP00000067783,10090.ENSMUSP00000069457,10090.ENSMUSP00000087119,10090.ENSMUSP00000092901,10090.ENSMUSP00000100920	Wnt6,Ctnnb1,Xpa,Dkkl1,Stub1,Fzd4,Fzd5,Ghr,Mmp14,Jund,Kitl
Monarch	MP:0002113	Abnormal skeleton development	7	452	1.08	0.00041	10090.ENSMUSP00000007130,10090.ENSMUSP00000053551,10090.ENSMUSP00000063795,10090.ENSMUSP00000069457,10090.ENSMUSP00000078705,10090.ENSMUSP00000087119,10090.ENSMUSP00000100920	Ctnnb1,Fzd9,Irs1,Ghr,Tnfrsf11b,Mmp14,Kitl
Monarch	MP:0020202	Abnormal macrophage cell number	6	284	1.22	0.00044	10090.ENSMUSP00000007130,10090.ENSMUSP00000053962,10090.ENSMUSP00000063795,10090.ENSMUSP00000078705,10090.ENSMUSP00000082682,10090.ENSMUSP00000151002	Ctnnb1,Lcn2,Irs1,Tnfrsf11b,Hmgb1,Il18
Monarch	MP:0002706	Abnormal kidney size	6	291	1.21	0.00045	10090.ENSMUSP00000007130,10090.ENSMUSP00000046340,10090.ENSMUSP00000049852,10090.ENSMUSP00000053962,10090.ENSMUSP00000069457,10090.ENSMUSP00000087119	Ctnnb1,Grn,Fzd4,Lcn2,Ghr,Mmp14
Monarch	MP:0002998	Abnormal bone remodeling	5	154	1.4	0.00045	10090.ENSMUSP00000053551,10090.ENSMUSP00000063795,10090.ENSMUSP00000078705,10090.ENSMUSP00000087119,10090.ENSMUSP00000100920	Fzd9,Irs1,Tnfrsf11b,Mmp14,Kitl
Monarch	MP:0004986	Abnormal osteoblast morphology	5	154	1.4	0.00045	10090.ENSMUSP00000007130,10090.ENSMUSP00000053551,10090.ENSMUSP00000063795,10090.ENSMUSP00000078705,10090.ENSMUSP00000087119	Ctnnb1,Fzd9,Irs1,Tnfrsf11b,Mmp14
Monarch	MP:0005391	Vision/eye phenotype	11	1548	0.74	0.00045	10090.ENSMUSP00000007130,10090.ENSMUSP00000018767,10090.ENSMUSP00000029429,10090.ENSMUSP00000046340,10090.ENSMUSP00000049852,10090.ENSMUSP00000063795,10090.ENSMUSP00000067783,10090.ENSMUSP00000082682,10090.ENSMUSP00000087119,10090.ENSMUSP00000100920,10090.ENSMUSP00000151002	Ctnnb1,Mmp7,Wnt2b,Grn,Fzd4,Irs1,Fzd5,Hmgb1,Mmp14,Kitl,Il18
Monarch	MP:0002083	Premature death	10	1255	0.79	0.0005	10090.ENSMUSP00000007130,10090.ENSMUSP00000020238,10090.ENSMUSP00000040431,10090.ENSMUSP00000046340,10090.ENSMUSP00000049852,10090.ENSMUSP00000053551,10090.ENSMUSP00000063795,10090.ENSMUSP00000082682,10090.ENSMUSP00000087119,10090.ENSMUSP00000100920	Ctnnb1,Hsp90b1,Stub1,Grn,Fzd4,Fzd9,Irs1,Hmgb1,Mmp14,Kitl
Monarch	MP:0005367	Renal/urinary system phenotype	10	1268	0.79	0.00054	10090.ENSMUSP00000006235,10090.ENSMUSP00000007130,10090.ENSMUSP00000029429,10090.ENSMUSP00000040431,10090.ENSMUSP00000046340,10090.ENSMUSP00000049852,10090.ENSMUSP00000053962,10090.ENSMUSP00000069457,10090.ENSMUSP00000078705,10090.ENSMUSP00000087119	Ctsb,Ctnnb1,Wnt2b,Stub1,Grn,Fzd4,Lcn2,Ghr,Tnfrsf11b,Mmp14
Monarch	MP:0000371	Diluted coat color	4	71	1.64	0.00057	10090.ENSMUSP00000007130,10090.ENSMUSP00000020238,10090.ENSMUSP00000049852,10090.ENSMUSP00000100920	Ctnnb1,Hsp90b1,Fzd4,Kitl
Monarch	MP:0004850	Abnormal testis weight	6	312	1.18	0.00058	10090.ENSMUSP00000007130,10090.ENSMUSP00000030013,10090.ENSMUSP00000033057,10090.ENSMUSP00000040431,10090.ENSMUSP00000069457,10090.ENSMUSP00000100920	Ctnnb1,Xpa,Dkkl1,Stub1,Ghr,Kitl
Monarch	MP:0010768	Mortality/aging	19	5554	0.43	0.00061	10090.ENSMUSP00000006716,10090.ENSMUSP00000007130,10090.ENSMUSP00000018767,10090.ENSMUSP00000020238,10090.ENSMUSP00000030013,10090.ENSMUSP00000030051,10090.ENSMUSP00000034215,10090.ENSMUSP00000040431,10090.ENSMUSP00000046340,10090.ENSMUSP00000049852,10090.ENSMUSP00000053551,10090.ENSMUSP00000053962,10090.ENSMUSP00000063795,10090.ENSMUSP00000067783,10090.ENSMUSP00000069457,10090.ENSMUSP00000078705…	Wnt6,Ctnnb1,Mmp7,Hsp90b1,Xpa,Txn1,Mt1,Stub1,Grn,Fzd4,Fzd9,Lcn2,Irs1,Fzd5,Ghr,Tnfrsf11b,Hmgb1,Mmp14,Kitl
Monarch	MP:0005425	Increased macrophage cell number	5	176	1.35	0.00062	10090.ENSMUSP00000007130,10090.ENSMUSP00000053962,10090.ENSMUSP00000063795,10090.ENSMUSP00000078705,10090.ENSMUSP00000151002	Ctnnb1,Lcn2,Irs1,Tnfrsf11b,Il18
Monarch	MP:0003953	Abnormal hormone level	7	524	1.02	0.0007	10090.ENSMUSP00000006235,10090.ENSMUSP00000040431,10090.ENSMUSP00000046340,10090.ENSMUSP00000049852,10090.ENSMUSP00000053962,10090.ENSMUSP00000069457,10090.ENSMUSP00000092901	Ctsb,Stub1,Grn,Fzd4,Lcn2,Ghr,Jund
Monarch	MP:0001146	Abnormal testis morphology	7	536	1.01	0.00078	10090.ENSMUSP00000007130,10090.ENSMUSP00000030013,10090.ENSMUSP00000033057,10090.ENSMUSP00000040431,10090.ENSMUSP00000069457,10090.ENSMUSP00000092901,10090.ENSMUSP00000100920	Ctnnb1,Xpa,Dkkl1,Stub1,Ghr,Jund,Kitl
Monarch	MP:0003055	Abnormal long bone epiphyseal plate morphology	5	190	1.31	0.0008	10090.ENSMUSP00000007130,10090.ENSMUSP00000063795,10090.ENSMUSP00000069457,10090.ENSMUSP00000078705,10090.ENSMUSP00000087119	Ctnnb1,Irs1,Ghr,Tnfrsf11b,Mmp14
Monarch	MP:0000217	Abnormal leukocyte cell number	10	1390	0.75	0.00089	10090.ENSMUSP00000007130,10090.ENSMUSP00000024004,10090.ENSMUSP00000030013,10090.ENSMUSP00000053551,10090.ENSMUSP00000053962,10090.ENSMUSP00000063795,10090.ENSMUSP00000078705,10090.ENSMUSP00000082682,10090.ENSMUSP00000100920,10090.ENSMUSP00000151002	Ctnnb1,Ccl25,Xpa,Fzd9,Lcn2,Irs1,Tnfrsf11b,Hmgb1,Kitl,Il18
Monarch	MP:0000166	Abnormal chondrocyte morphology	4	87	1.55	0.00092	10090.ENSMUSP00000007130,10090.ENSMUSP00000063795,10090.ENSMUSP00000069457,10090.ENSMUSP00000087119	Ctnnb1,Irs1,Ghr,Mmp14
Monarch	MP:0000130	Abnormal trabecular bone morphology	5	215	1.26	0.0013	10090.ENSMUSP00000007130,10090.ENSMUSP00000053551,10090.ENSMUSP00000063795,10090.ENSMUSP00000078705,10090.ENSMUSP00000100920	Ctnnb1,Fzd9,Irs1,Tnfrsf11b,Kitl
Monarch	MP:0005381	Digestive/alimentary phenotype	9	1173	0.78	0.0017	10090.ENSMUSP00000006235,10090.ENSMUSP00000007130,10090.ENSMUSP00000018767,10090.ENSMUSP00000034215,10090.ENSMUSP00000049852,10090.ENSMUSP00000067783,10090.ENSMUSP00000087119,10090.ENSMUSP00000100920,10090.ENSMUSP00000151002	Ctsb,Ctnnb1,Mmp7,Mt1,Fzd4,Fzd5,Mmp14,Kitl,Il18
Monarch	MP:0010771	Integument phenotype	10	1505	0.71	0.0017	10090.ENSMUSP00000007130,10090.ENSMUSP00000020238,10090.ENSMUSP00000030013,10090.ENSMUSP00000034243,10090.ENSMUSP00000046340,10090.ENSMUSP00000049852,10090.ENSMUSP00000069457,10090.ENSMUSP00000087119,10090.ENSMUSP00000100920,10090.ENSMUSP00000151002	Ctnnb1,Hsp90b1,Xpa,Mmp15,Grn,Fzd4,Ghr,Mmp14,Kitl,Il18
Monarch	MP:0001764	Abnormal homeostasis	16	4256	0.47	0.0018	10090.ENSMUSP00000006235,10090.ENSMUSP00000007130,10090.ENSMUSP00000030013,10090.ENSMUSP00000034215,10090.ENSMUSP00000034243,10090.ENSMUSP00000040431,10090.ENSMUSP00000046340,10090.ENSMUSP00000049852,10090.ENSMUSP00000053962,10090.ENSMUSP00000063795,10090.ENSMUSP00000069457,10090.ENSMUSP00000082682,10090.ENSMUSP00000092901,10090.ENSMUSP00000100920,10090.ENSMUSP00000107873,10090.ENSMUSP00000151002	Ctsb,Ctnnb1,Xpa,Mt1,Mmp15,Stub1,Grn,Fzd4,Lcn2,Irs1,Ghr,Hmgb1,Jund,Kitl,Vwf,Il18
Monarch	MP:0005195	Abnormal posterior eye segment morphology	8	884	0.85	0.0018	10090.ENSMUSP00000007130,10090.ENSMUSP00000018767,10090.ENSMUSP00000029429,10090.ENSMUSP00000046340,10090.ENSMUSP00000049852,10090.ENSMUSP00000067783,10090.ENSMUSP00000087119,10090.ENSMUSP00000151002	Ctnnb1,Mmp7,Wnt2b,Grn,Fzd4,Fzd5,Mmp14,Il18
Monarch	MP:0001846	Increased inflammatory response	7	652	0.92	0.0023	10090.ENSMUSP00000006235,10090.ENSMUSP00000018767,10090.ENSMUSP00000082682,10090.ENSMUSP00000092901,10090.ENSMUSP00000100920,10090.ENSMUSP00000107873,10090.ENSMUSP00000151002	Ctsb,Mmp7,Hmgb1,Jund,Kitl,Vwf,Il18
Monarch	MP:0002135	Abnormal kidney morphology	8	920	0.83	0.0023	10090.ENSMUSP00000007130,10090.ENSMUSP00000029429,10090.ENSMUSP00000046340,10090.ENSMUSP00000049852,10090.ENSMUSP00000053962,10090.ENSMUSP00000069457,10090.ENSMUSP00000078705,10090.ENSMUSP00000087119	Ctnnb1,Wnt2b,Grn,Fzd4,Lcn2,Ghr,Tnfrsf11b,Mmp14
Monarch	MP:0002210	Abnormal sex determination	6	435	1.03	0.0025	10090.ENSMUSP00000007130,10090.ENSMUSP00000030013,10090.ENSMUSP00000040431,10090.ENSMUSP00000069457,10090.ENSMUSP00000087119,10090.ENSMUSP00000100920	Ctnnb1,Xpa,Stub1,Ghr,Mmp14,Kitl
Monarch	MP:0000313	Abnormal cell death	10	1622	0.68	0.0028	10090.ENSMUSP00000006235,10090.ENSMUSP00000007130,10090.ENSMUSP00000030013,10090.ENSMUSP00000040431,10090.ENSMUSP00000046340,10090.ENSMUSP00000053962,10090.ENSMUSP00000067783,10090.ENSMUSP00000082682,10090.ENSMUSP00000092901,10090.ENSMUSP00000100920	Ctsb,Ctnnb1,Xpa,Stub1,Grn,Lcn2,Fzd5,Hmgb1,Jund,Kitl
Monarch	MP:0004848	Abnormal liver size	6	449	1.02	0.0028	10090.ENSMUSP00000030013,10090.ENSMUSP00000046340,10090.ENSMUSP00000053962,10090.ENSMUSP00000069457,10090.ENSMUSP00000092901,10090.ENSMUSP00000100920	Xpa,Grn,Lcn2,Ghr,Jund,Kitl
Monarch	MP:0005076	Abnormal cell differentiation	7	683	0.9	0.0028	10090.ENSMUSP00000007130,10090.ENSMUSP00000020238,10090.ENSMUSP00000049852,10090.ENSMUSP00000053551,10090.ENSMUSP00000063795,10090.ENSMUSP00000078705,10090.ENSMUSP00000087119	Ctnnb1,Hsp90b1,Fzd4,Fzd9,Irs1,Tnfrsf11b,Mmp14
Monarch	MP:0000653	Abnormal sex gland morphology	8	975	0.81	0.0031	10090.ENSMUSP00000007130,10090.ENSMUSP00000030013,10090.ENSMUSP00000033057,10090.ENSMUSP00000040431,10090.ENSMUSP00000049852,10090.ENSMUSP00000069457,10090.ENSMUSP00000092901,10090.ENSMUSP00000100920	Ctnnb1,Xpa,Dkkl1,Stub1,Fzd4,Ghr,Jund,Kitl
Monarch	MP:0005389	Reproductive system phenotype	12	2458	0.58	0.0031	10090.ENSMUSP00000006716,10090.ENSMUSP00000007130,10090.ENSMUSP00000030013,10090.ENSMUSP00000033057,10090.ENSMUSP00000040431,10090.ENSMUSP00000049852,10090.ENSMUSP00000053962,10090.ENSMUSP00000067783,10090.ENSMUSP00000069457,10090.ENSMUSP00000087119,10090.ENSMUSP00000092901,10090.ENSMUSP00000100920	Wnt6,Ctnnb1,Xpa,Dkkl1,Stub1,Fzd4,Lcn2,Fzd5,Ghr,Mmp14,Jund,Kitl
Monarch	MP:0001919	Abnormal reproductive system physiology	9	1317	0.73	0.0034	10090.ENSMUSP00000006716,10090.ENSMUSP00000030013,10090.ENSMUSP00000033057,10090.ENSMUSP00000040431,10090.ENSMUSP00000049852,10090.ENSMUSP00000053962,10090.ENSMUSP00000069457,10090.ENSMUSP00000092901,10090.ENSMUSP00000100920	Wnt6,Xpa,Dkkl1,Stub1,Fzd4,Lcn2,Ghr,Jund,Kitl
Monarch	MP:0002092	Abnormal eye morphology	9	1313	0.73	0.0034	10090.ENSMUSP00000007130,10090.ENSMUSP00000018767,10090.ENSMUSP00000029429,10090.ENSMUSP00000046340,10090.ENSMUSP00000049852,10090.ENSMUSP00000067783,10090.ENSMUSP00000082682,10090.ENSMUSP00000087119,10090.ENSMUSP00000151002	Ctnnb1,Mmp7,Wnt2b,Grn,Fzd4,Fzd5,Hmgb1,Mmp14,Il18
Monarch	MP:0005385	Cardiovascular system phenotype	13	2947	0.54	0.0034	10090.ENSMUSP00000007130,10090.ENSMUSP00000018767,10090.ENSMUSP00000020238,10090.ENSMUSP00000034215,10090.ENSMUSP00000049852,10090.ENSMUSP00000053962,10090.ENSMUSP00000063795,10090.ENSMUSP00000067783,10090.ENSMUSP00000069457,10090.ENSMUSP00000087119,10090.ENSMUSP00000092901,10090.ENSMUSP00000107873,10090.ENSMUSP00000151002	Ctnnb1,Mmp7,Hsp90b1,Mt1,Fzd4,Lcn2,Irs1,Fzd5,Ghr,Mmp14,Jund,Vwf,Il18
Monarch	MP:0005376	Homeostasis/metabolism phenotype	17	5132	0.41	0.0036	10090.ENSMUSP00000006235,10090.ENSMUSP00000007130,10090.ENSMUSP00000018767,10090.ENSMUSP00000030013,10090.ENSMUSP00000034215,10090.ENSMUSP00000034243,10090.ENSMUSP00000040431,10090.ENSMUSP00000046340,10090.ENSMUSP00000049852,10090.ENSMUSP00000053962,10090.ENSMUSP00000063795,10090.ENSMUSP00000069457,10090.ENSMUSP00000082682,10090.ENSMUSP00000092901,10090.ENSMUSP00000100920,10090.ENSMUSP00000107873…	Ctsb,Ctnnb1,Mmp7,Xpa,Mt1,Mmp15,Stub1,Grn,Fzd4,Lcn2,Irs1,Ghr,Hmgb1,Jund,Kitl,Vwf,Il18
Monarch	MP:0002060	Abnormal skin morphology	7	727	0.88	0.0037	10090.ENSMUSP00000007130,10090.ENSMUSP00000030013,10090.ENSMUSP00000034243,10090.ENSMUSP00000046340,10090.ENSMUSP00000087119,10090.ENSMUSP00000100920,10090.ENSMUSP00000151002	Ctnnb1,Xpa,Mmp15,Grn,Mmp14,Kitl,Il18
Monarch	MP:0002722	Abnormal immune system organ morphology	9	1355	0.71	0.0039	10090.ENSMUSP00000024004,10090.ENSMUSP00000029429,10090.ENSMUSP00000034243,10090.ENSMUSP00000040431,10090.ENSMUSP00000053551,10090.ENSMUSP00000053962,10090.ENSMUSP00000069457,10090.ENSMUSP00000100920,10090.ENSMUSP00000151002	Ccl25,Wnt2b,Mmp15,Stub1,Fzd9,Lcn2,Ghr,Kitl,Il18
Monarch	MP:0004852	Decreased testis weight	5	292	1.13	0.004	10090.ENSMUSP00000007130,10090.ENSMUSP00000030013,10090.ENSMUSP00000040431,10090.ENSMUSP00000069457,10090.ENSMUSP00000100920	Ctnnb1,Xpa,Stub1,Ghr,Kitl
Monarch	MP:0013656	Abnormal hematopoietic cell morphology	12	2576	0.56	0.0041	10090.ENSMUSP00000006716,10090.ENSMUSP00000007130,10090.ENSMUSP00000024004,10090.ENSMUSP00000030013,10090.ENSMUSP00000046340,10090.ENSMUSP00000053551,10090.ENSMUSP00000053962,10090.ENSMUSP00000063795,10090.ENSMUSP00000078705,10090.ENSMUSP00000082682,10090.ENSMUSP00000100920,10090.ENSMUSP00000151002	Wnt6,Ctnnb1,Ccl25,Xpa,Grn,Fzd9,Lcn2,Irs1,Tnfrsf11b,Hmgb1,Kitl,Il18
Monarch	MP:0005457	Abnormal percent body fat/body weight	4	146	1.33	0.0044	10090.ENSMUSP00000063795,10090.ENSMUSP00000069457,10090.ENSMUSP00000087119,10090.ENSMUSP00000151002	Irs1,Ghr,Mmp14,Il18
Monarch	MP:0008657	Increased interleukin-1 beta secretion	3	49	1.68	0.0045	10090.ENSMUSP00000018767,10090.ENSMUSP00000046340,10090.ENSMUSP00000082682	Mmp7,Grn,Hmgb1
Monarch	MP:0000008	Increased white adipose tissue amount	3	51	1.66	0.0048	10090.ENSMUSP00000053962,10090.ENSMUSP00000069457,10090.ENSMUSP00000151002	Lcn2,Ghr,Il18
Monarch	MP:0001663	Abnormal digestive system physiology	6	521	0.95	0.0048	10090.ENSMUSP00000006235,10090.ENSMUSP00000007130,10090.ENSMUSP00000018767,10090.ENSMUSP00000034215,10090.ENSMUSP00000049852,10090.ENSMUSP00000151002	Ctsb,Ctnnb1,Mmp7,Mt1,Fzd4,Il18
Monarch	MP:0008732	Reduced hair shaft melanin granule number	2	6	2.41	0.0048	10090.ENSMUSP00000007130,10090.ENSMUSP00000020238	Ctnnb1,Hsp90b1
Monarch	MP:0009208	Abnormal female genitalia morphology	6	519	0.96	0.0048	10090.ENSMUSP00000006716,10090.ENSMUSP00000007130,10090.ENSMUSP00000049852,10090.ENSMUSP00000067783,10090.ENSMUSP00000069457,10090.ENSMUSP00000100920	Wnt6,Ctnnb1,Fzd4,Fzd5,Ghr,Kitl
Monarch	MP:0009933	Abnormal tail hair pigmentation	2	6	2.41	0.0048	10090.ENSMUSP00000007130,10090.ENSMUSP00000100920	Ctnnb1,Kitl
Monarch	MP:0014077	Ectopic Paneth cells	2	6	2.41	0.0048	10090.ENSMUSP00000007130,10090.ENSMUSP00000067783	Ctnnb1,Fzd5
Monarch	MP:0003795	Abnormal bone structure	8	1106	0.75	0.0055	10090.ENSMUSP00000007130,10090.ENSMUSP00000053551,10090.ENSMUSP00000053962,10090.ENSMUSP00000063795,10090.ENSMUSP00000069457,10090.ENSMUSP00000078705,10090.ENSMUSP00000087119,10090.ENSMUSP00000100920	Ctnnb1,Fzd9,Lcn2,Irs1,Ghr,Tnfrsf11b,Mmp14,Kitl
Monarch	MP:0004382	Abnormal hair follicle melanogenesis	2	7	2.35	0.0056	10090.ENSMUSP00000007130,10090.ENSMUSP00000020238	Ctnnb1,Hsp90b1
Monarch	MP:0013658	Abnormal myeloid cell morphology	10	1837	0.63	0.0056	10090.ENSMUSP00000006716,10090.ENSMUSP00000007130,10090.ENSMUSP00000046340,10090.ENSMUSP00000053551,10090.ENSMUSP00000053962,10090.ENSMUSP00000063795,10090.ENSMUSP00000078705,10090.ENSMUSP00000082682,10090.ENSMUSP00000100920,10090.ENSMUSP00000151002	Wnt6,Ctnnb1,Grn,Fzd9,Lcn2,Irs1,Tnfrsf11b,Hmgb1,Kitl,Il18
Monarch	MP:0003956	Abnormal body size	10	1863	0.62	0.0062	10090.ENSMUSP00000007130,10090.ENSMUSP00000053551,10090.ENSMUSP00000053962,10090.ENSMUSP00000063795,10090.ENSMUSP00000067783,10090.ENSMUSP00000069457,10090.ENSMUSP00000078705,10090.ENSMUSP00000087119,10090.ENSMUSP00000100920,10090.ENSMUSP00000151002	Ctnnb1,Fzd9,Lcn2,Irs1,Fzd5,Ghr,Tnfrsf11b,Mmp14,Kitl,Il18
Monarch	MP:0001533	Abnormal skeleton physiology	7	839	0.81	0.0068	10090.ENSMUSP00000007130,10090.ENSMUSP00000053551,10090.ENSMUSP00000063795,10090.ENSMUSP00000069457,10090.ENSMUSP00000078705,10090.ENSMUSP00000087119,10090.ENSMUSP00000100920	Ctnnb1,Fzd9,Irs1,Ghr,Tnfrsf11b,Mmp14,Kitl
Monarch	MP:0001186	Pigmentation phenotype	5	349	1.05	0.0072	10090.ENSMUSP00000007130,10090.ENSMUSP00000020238,10090.ENSMUSP00000046340,10090.ENSMUSP00000049852,10090.ENSMUSP00000100920	Ctnnb1,Hsp90b1,Grn,Fzd4,Kitl
Monarch	MP:0003644	Thymus atrophy	3	62	1.58	0.0072	10090.ENSMUSP00000040431,10090.ENSMUSP00000053551,10090.ENSMUSP00000100920	Stub1,Fzd9,Kitl
Monarch	MP:0005458	Increased percent body fat/body weight	3	62	1.58	0.0072	10090.ENSMUSP00000069457,10090.ENSMUSP00000087119,10090.ENSMUSP00000151002	Ghr,Mmp14,Il18
Monarch	MP:0010879	Decreased trabecular bone volume	3	62	1.58	0.0072	10090.ENSMUSP00000007130,10090.ENSMUSP00000053551,10090.ENSMUSP00000100920	Ctnnb1,Fzd9,Kitl
Monarch	MP:0030439	Decreased osteoblast proliferation	2	9	2.24	0.0075	10090.ENSMUSP00000053551,10090.ENSMUSP00000063795	Fzd9,Irs1
Monarch	MP:0004982	Abnormal osteoclast morphology	4	188	1.22	0.0086	10090.ENSMUSP00000007130,10090.ENSMUSP00000063795,10090.ENSMUSP00000078705,10090.ENSMUSP00000100920	Ctnnb1,Irs1,Tnfrsf11b,Kitl
Monarch	MP:0004250	Tau protein deposits	2	10	2.19	0.0088	10090.ENSMUSP00000040431,10090.ENSMUSP00000046340	Stub1,Grn
Monarch	MP:0001727	Abnormal embryo implantation	3	70	1.52	0.0091	10090.ENSMUSP00000006716,10090.ENSMUSP00000049852,10090.ENSMUSP00000069457	Wnt6,Fzd4,Ghr
Monarch	MP:0000218	Increased leukocyte cell number	7	901	0.78	0.0093	10090.ENSMUSP00000007130,10090.ENSMUSP00000030013,10090.ENSMUSP00000053551,10090.ENSMUSP00000053962,10090.ENSMUSP00000063795,10090.ENSMUSP00000078705,10090.ENSMUSP00000151002	Ctnnb1,Xpa,Fzd9,Lcn2,Irs1,Tnfrsf11b,Il18
Monarch	MP:0000164	Abnormal cartilage development	4	197	1.2	0.0097	10090.ENSMUSP00000007130,10090.ENSMUSP00000063795,10090.ENSMUSP00000069457,10090.ENSMUSP00000087119	Ctnnb1,Irs1,Ghr,Mmp14
Monarch	MP:0002164	Abnormal gland physiology	6	630	0.87	0.0098	10090.ENSMUSP00000006235,10090.ENSMUSP00000040431,10090.ENSMUSP00000053962,10090.ENSMUSP00000063795,10090.ENSMUSP00000069457,10090.ENSMUSP00000082682	Ctsb,Stub1,Lcn2,Irs1,Ghr,Hmgb1
Monarch	MP:0003356	Impaired luteinization	2	11	2.15	0.0098	10090.ENSMUSP00000049852,10090.ENSMUSP00000069457	Fzd4,Ghr
Monarch	MP:0005006	Abnormal osteoblast physiology	3	73	1.51	0.0098	10090.ENSMUSP00000053551,10090.ENSMUSP00000063795,10090.ENSMUSP00000100920	Fzd9,Irs1,Kitl
Monarch	MP:0008635	Increased circulating interleukin-18 level	2	11	2.15	0.0098	10090.ENSMUSP00000082682,10090.ENSMUSP00000151002	Hmgb1,Il18
Monarch	MP:0011441	Decreased kidney cell proliferation	2	11	2.15	0.0098	10090.ENSMUSP00000007130,10090.ENSMUSP00000087119	Ctnnb1,Mmp14
Monarch	MP:0001541	Abnormal osteoclast physiology	3	75	1.49	0.0101	10090.ENSMUSP00000063795,10090.ENSMUSP00000078705,10090.ENSMUSP00000087119	Irs1,Tnfrsf11b,Mmp14
Monarch	MP:0003662	Abnormal long bone epiphyseal plate proliferative zone	3	75	1.49	0.0101	10090.ENSMUSP00000063795,10090.ENSMUSP00000069457,10090.ENSMUSP00000087119	Irs1,Ghr,Mmp14
Monarch	MP:0010769	Abnormal survival	16	5157	0.38	0.0106	10090.ENSMUSP00000006716,10090.ENSMUSP00000007130,10090.ENSMUSP00000020238,10090.ENSMUSP00000030013,10090.ENSMUSP00000030051,10090.ENSMUSP00000040431,10090.ENSMUSP00000046340,10090.ENSMUSP00000049852,10090.ENSMUSP00000053551,10090.ENSMUSP00000063795,10090.ENSMUSP00000067783,10090.ENSMUSP00000069457,10090.ENSMUSP00000078705,10090.ENSMUSP00000082682,10090.ENSMUSP00000087119,10090.ENSMUSP00000100920	Wnt6,Ctnnb1,Hsp90b1,Xpa,Txn1,Stub1,Grn,Fzd4,Fzd9,Irs1,Fzd5,Ghr,Tnfrsf11b,Hmgb1,Mmp14,Kitl
Monarch	MP:0004984	Increased osteoclast cell number	3	78	1.48	0.0109	10090.ENSMUSP00000007130,10090.ENSMUSP00000063795,10090.ENSMUSP00000078705	Ctnnb1,Irs1,Tnfrsf11b
Monarch	MP:0002989	Small kidney	4	211	1.17	0.0112	10090.ENSMUSP00000007130,10090.ENSMUSP00000049852,10090.ENSMUSP00000069457,10090.ENSMUSP00000087119	Ctnnb1,Fzd4,Ghr,Mmp14
Monarch	MP:0000717	Abnormal lymphocyte cell number	7	964	0.75	0.0123	10090.ENSMUSP00000007130,10090.ENSMUSP00000024004,10090.ENSMUSP00000030013,10090.ENSMUSP00000053551,10090.ENSMUSP00000078705,10090.ENSMUSP00000100920,10090.ENSMUSP00000151002	Ctnnb1,Ccl25,Xpa,Fzd9,Tnfrsf11b,Kitl,Il18
Monarch	MP:0002221	Abnormal lymph organ size	7	964	0.75	0.0123	10090.ENSMUSP00000029429,10090.ENSMUSP00000040431,10090.ENSMUSP00000053551,10090.ENSMUSP00000053962,10090.ENSMUSP00000069457,10090.ENSMUSP00000100920,10090.ENSMUSP00000151002	Wnt2b,Stub1,Fzd9,Lcn2,Ghr,Kitl,Il18
Monarch	MP:0005171	Absent coat pigmentation	2	14	2.05	0.0131	10090.ENSMUSP00000007130,10090.ENSMUSP00000100920	Ctnnb1,Kitl
Monarch	MP:0001711	Abnormal placenta morphology	5	424	0.96	0.0133	10090.ENSMUSP00000006716,10090.ENSMUSP00000007130,10090.ENSMUSP00000030051,10090.ENSMUSP00000067783,10090.ENSMUSP00000069457	Wnt6,Ctnnb1,Txn1,Fzd5,Ghr
Monarch	MP:0005377	Hearing/vestibular/ear phenotype	6	678	0.84	0.0133	10090.ENSMUSP00000007130,10090.ENSMUSP00000049852,10090.ENSMUSP00000063795,10090.ENSMUSP00000078705,10090.ENSMUSP00000087119,10090.ENSMUSP00000100920	Ctnnb1,Fzd4,Irs1,Tnfrsf11b,Mmp14,Kitl
Monarch	MP:0005378	Growth/size/body region phenotype	15	4676	0.4	0.0133	10090.ENSMUSP00000007130,10090.ENSMUSP00000020238,10090.ENSMUSP00000027377,10090.ENSMUSP00000030013,10090.ENSMUSP00000046340,10090.ENSMUSP00000049852,10090.ENSMUSP00000053551,10090.ENSMUSP00000053962,10090.ENSMUSP00000063795,10090.ENSMUSP00000067783,10090.ENSMUSP00000069457,10090.ENSMUSP00000078705,10090.ENSMUSP00000087119,10090.ENSMUSP00000100920,10090.ENSMUSP00000151002	Ctnnb1,Hsp90b1,Igfbp5,Xpa,Grn,Fzd4,Fzd9,Lcn2,Irs1,Fzd5,Ghr,Tnfrsf11b,Mmp14,Kitl,Il18
Monarch	MP:0001648	Abnormal apoptosis	8	1336	0.67	0.0138	10090.ENSMUSP00000006235,10090.ENSMUSP00000007130,10090.ENSMUSP00000040431,10090.ENSMUSP00000046340,10090.ENSMUSP00000053962,10090.ENSMUSP00000067783,10090.ENSMUSP00000082682,10090.ENSMUSP00000100920	Ctsb,Ctnnb1,Stub1,Grn,Lcn2,Fzd5,Hmgb1,Kitl
Monarch	MP:0011967	Increased or absent threshold for auditory brainstem response	4	228	1.14	0.0139	10090.ENSMUSP00000049852,10090.ENSMUSP00000063795,10090.ENSMUSP00000078705,10090.ENSMUSP00000087119	Fzd4,Irs1,Tnfrsf11b,Mmp14
Monarch	MP:0000759	Abnormal skeletal muscle morphology	5	433	0.95	0.0141	10090.ENSMUSP00000040431,10090.ENSMUSP00000049852,10090.ENSMUSP00000069457,10090.ENSMUSP00000087119,10090.ENSMUSP00000151002	Stub1,Fzd4,Ghr,Mmp14,Il18
Monarch	MP:0003917	Increased kidney weight	3	88	1.42	0.0141	10090.ENSMUSP00000046340,10090.ENSMUSP00000053962,10090.ENSMUSP00000069457	Grn,Lcn2,Ghr
Monarch	MP:0000003	Abnormal adipose tissue morphology	7	1017	0.73	0.0156	10090.ENSMUSP00000024004,10090.ENSMUSP00000053962,10090.ENSMUSP00000063795,10090.ENSMUSP00000069457,10090.ENSMUSP00000087119,10090.ENSMUSP00000092901,10090.ENSMUSP00000151002	Ccl25,Lcn2,Irs1,Ghr,Mmp14,Jund,Il18
Monarch	MP:0000601	Small liver	4	239	1.12	0.0158	10090.ENSMUSP00000030013,10090.ENSMUSP00000069457,10090.ENSMUSP00000092901,10090.ENSMUSP00000100920	Xpa,Ghr,Jund,Kitl
Monarch	MP:0008396	Abnormal osteoclast differentiation	3	93	1.4	0.0158	10090.ENSMUSP00000007130,10090.ENSMUSP00000063795,10090.ENSMUSP00000078705	Ctnnb1,Irs1,Tnfrsf11b
Monarch	MP:0005369	Muscle phenotype	8	1382	0.65	0.0163	10090.ENSMUSP00000007130,10090.ENSMUSP00000040431,10090.ENSMUSP00000049852,10090.ENSMUSP00000063795,10090.ENSMUSP00000069457,10090.ENSMUSP00000087119,10090.ENSMUSP00000092901,10090.ENSMUSP00000151002	Ctnnb1,Stub1,Fzd4,Irs1,Ghr,Mmp14,Jund,Il18
Monarch	MP:0000343	Abnormal response to cardiac infarction	3	95	1.39	0.0165	10090.ENSMUSP00000018767,10090.ENSMUSP00000034215,10090.ENSMUSP00000107873	Mmp7,Mt1,Vwf
Monarch	MP:0001212	Skin lesions	3	95	1.39	0.0165	10090.ENSMUSP00000007130,10090.ENSMUSP00000046340,10090.ENSMUSP00000151002	Ctnnb1,Grn,Il18
Monarch	MP:0020201	Abnormal granulocyte number	5	457	0.93	0.0166	10090.ENSMUSP00000007130,10090.ENSMUSP00000053551,10090.ENSMUSP00000053962,10090.ENSMUSP00000100920,10090.ENSMUSP00000151002	Ctnnb1,Fzd9,Lcn2,Kitl,Il18
Monarch	MP:0001510	Abnormal coat appearance	5	458	0.93	0.0167	10090.ENSMUSP00000007130,10090.ENSMUSP00000020238,10090.ENSMUSP00000049852,10090.ENSMUSP00000087119,10090.ENSMUSP00000100920	Ctnnb1,Hsp90b1,Fzd4,Mmp14,Kitl
Monarch	MP:0000219	Increased neutrophil cell number	4	247	1.1	0.0169	10090.ENSMUSP00000007130,10090.ENSMUSP00000053551,10090.ENSMUSP00000053962,10090.ENSMUSP00000151002	Ctnnb1,Fzd9,Lcn2,Il18
Monarch	MP:0002970	Abnormal white adipose tissue morphology	4	252	1.09	0.0176	10090.ENSMUSP00000053962,10090.ENSMUSP00000069457,10090.ENSMUSP00000087119,10090.ENSMUSP00000151002	Lcn2,Ghr,Mmp14,Il18
Monarch	MP:0002792	Abnormal retina vasculature morphology	4	254	1.09	0.0179	10090.ENSMUSP00000007130,10090.ENSMUSP00000018767,10090.ENSMUSP00000049852,10090.ENSMUSP00000151002	Ctnnb1,Mmp7,Fzd4,Il18
Monarch	MP:0009783	Abnormal melanoblast morphology	2	19	1.91	0.0183	10090.ENSMUSP00000007130,10090.ENSMUSP00000100920	Ctnnb1,Kitl
Monarch	MP:0009932	Skin fibrosis	2	19	1.91	0.0183	10090.ENSMUSP00000007130,10090.ENSMUSP00000087119	Ctnnb1,Mmp14
Monarch	MP:0001921	Reduced fertility	6	761	0.79	0.0191	10090.ENSMUSP00000006716,10090.ENSMUSP00000030013,10090.ENSMUSP00000040431,10090.ENSMUSP00000053962,10090.ENSMUSP00000069457,10090.ENSMUSP00000100920	Wnt6,Xpa,Stub1,Lcn2,Ghr,Kitl
Monarch	MP:0001325	Abnormal retina morphology	6	769	0.78	0.0201	10090.ENSMUSP00000007130,10090.ENSMUSP00000018767,10090.ENSMUSP00000046340,10090.ENSMUSP00000049852,10090.ENSMUSP00000067783,10090.ENSMUSP00000151002	Ctnnb1,Mmp7,Grn,Fzd4,Fzd5,Il18
Monarch	MP:0002693	Abnormal pancreas physiology	4	270	1.06	0.0206	10090.ENSMUSP00000006235,10090.ENSMUSP00000063795,10090.ENSMUSP00000069457,10090.ENSMUSP00000082682	Ctsb,Irs1,Ghr,Hmgb1
Monarch	MP:0001265	Decreased body size	8	1475	0.63	0.0209	10090.ENSMUSP00000007130,10090.ENSMUSP00000053551,10090.ENSMUSP00000063795,10090.ENSMUSP00000067783,10090.ENSMUSP00000069457,10090.ENSMUSP00000078705,10090.ENSMUSP00000087119,10090.ENSMUSP00000100920	Ctnnb1,Fzd9,Irs1,Fzd5,Ghr,Tnfrsf11b,Mmp14,Kitl
Monarch	MP:0001463	Abnormal spatial learning	4	272	1.06	0.0209	10090.ENSMUSP00000007130,10090.ENSMUSP00000040431,10090.ENSMUSP00000046340,10090.ENSMUSP00000053551	Ctnnb1,Stub1,Grn,Fzd9
Monarch	MP:0002086	Abnormal extraembryonic tissue morphology	6	779	0.78	0.0209	10090.ENSMUSP00000006716,10090.ENSMUSP00000007130,10090.ENSMUSP00000020238,10090.ENSMUSP00000030051,10090.ENSMUSP00000067783,10090.ENSMUSP00000069457	Wnt6,Ctnnb1,Hsp90b1,Txn1,Fzd5,Ghr
Monarch	MP:0004201	Fetal growth retardation	3	111	1.32	0.0211	10090.ENSMUSP00000030013,10090.ENSMUSP00000063795,10090.ENSMUSP00000069457	Xpa,Irs1,Ghr
Monarch	MP:0004847	Abnormal liver weight	4	275	1.05	0.0211	10090.ENSMUSP00000046340,10090.ENSMUSP00000053962,10090.ENSMUSP00000069457,10090.ENSMUSP00000092901	Grn,Lcn2,Ghr,Jund
Monarch	MP:0001664	Abnormal digestion	3	115	1.31	0.0228	10090.ENSMUSP00000034215,10090.ENSMUSP00000049852,10090.ENSMUSP00000151002	Mt1,Fzd4,Il18
Monarch	MP:0009209	Abnormal internal female genitalia morphology	5	512	0.88	0.0228	10090.ENSMUSP00000006716,10090.ENSMUSP00000049852,10090.ENSMUSP00000067783,10090.ENSMUSP00000069457,10090.ENSMUSP00000100920	Wnt6,Fzd4,Fzd5,Ghr,Kitl
Monarch	MP:0011156	Abnormal hypodermis fat layer morphology	2	23	1.83	0.0232	10090.ENSMUSP00000069457,10090.ENSMUSP00000087119	Ghr,Mmp14
Monarch	MP:0011495	Abnormal head shape	2	23	1.83	0.0232	10090.ENSMUSP00000007130,10090.ENSMUSP00000087119	Ctnnb1,Mmp14
Monarch	MP:0003699	Abnormal female reproductive system physiology	5	519	0.88	0.0237	10090.ENSMUSP00000006716,10090.ENSMUSP00000049852,10090.ENSMUSP00000053962,10090.ENSMUSP00000069457,10090.ENSMUSP00000100920	Wnt6,Fzd4,Lcn2,Ghr,Kitl
Monarch	MP:0000689	Abnormal spleen morphology	6	810	0.76	0.0241	10090.ENSMUSP00000029429,10090.ENSMUSP00000053551,10090.ENSMUSP00000053962,10090.ENSMUSP00000069457,10090.ENSMUSP00000100920,10090.ENSMUSP00000151002	Wnt2b,Fzd9,Lcn2,Ghr,Kitl,Il18
Monarch	MP:0001544	Abnormal cardiovascular system physiology	8	1528	0.61	0.0245	10090.ENSMUSP00000007130,10090.ENSMUSP00000018767,10090.ENSMUSP00000034215,10090.ENSMUSP00000063795,10090.ENSMUSP00000069457,10090.ENSMUSP00000092901,10090.ENSMUSP00000107873,10090.ENSMUSP00000151002	Ctnnb1,Mmp7,Mt1,Irs1,Ghr,Jund,Vwf,Il18
Monarch	MP:0004197	Abnormal fetal growth/weight/body size	4	291	1.03	0.0247	10090.ENSMUSP00000030013,10090.ENSMUSP00000063795,10090.ENSMUSP00000069457,10090.ENSMUSP00000100920	Xpa,Irs1,Ghr,Kitl
Monarch	MP:0008272	Abnormal endochondral bone ossification	3	121	1.29	0.0251	10090.ENSMUSP00000007130,10090.ENSMUSP00000069457,10090.ENSMUSP00000087119	Ctnnb1,Ghr,Mmp14
Monarch	MP:0002224	Abnormal spleen size	5	533	0.86	0.0259	10090.ENSMUSP00000029429,10090.ENSMUSP00000053962,10090.ENSMUSP00000069457,10090.ENSMUSP00000100920,10090.ENSMUSP00000151002	Wnt2b,Lcn2,Ghr,Kitl,Il18
Monarch	MP:0010383	Increased adenoma incidence	3	124	1.28	0.0265	10090.ENSMUSP00000007130,10090.ENSMUSP00000030013,10090.ENSMUSP00000100920	Ctnnb1,Xpa,Kitl
Monarch	MP:0000364	Abnormal vascular regression	2	26	1.78	0.027	10090.ENSMUSP00000007130,10090.ENSMUSP00000067783	Ctnnb1,Fzd5
Monarch	MP:0008974	Proportional dwarf	2	26	1.78	0.027	10090.ENSMUSP00000063795,10090.ENSMUSP00000069457	Irs1,Ghr
Monarch	MP:0030968	Decreased circulating adiponectin level	2	26	1.78	0.027	10090.ENSMUSP00000053962,10090.ENSMUSP00000069457	Lcn2,Ghr
Monarch	MP:0005167	Abnormal blood-brain barrier function	2	27	1.76	0.0283	10090.ENSMUSP00000007130,10090.ENSMUSP00000107873	Ctnnb1,Vwf
Monarch	MP:0000462	Abnormal digestive system morphology	6	850	0.74	0.0285	10090.ENSMUSP00000007130,10090.ENSMUSP00000018767,10090.ENSMUSP00000049852,10090.ENSMUSP00000067783,10090.ENSMUSP00000087119,10090.ENSMUSP00000100920	Ctnnb1,Mmp7,Fzd4,Fzd5,Mmp14,Kitl
Monarch	MP:0001614	Abnormal blood vessel morphology	7	1196	0.66	0.0285	10090.ENSMUSP00000007130,10090.ENSMUSP00000018767,10090.ENSMUSP00000049852,10090.ENSMUSP00000067783,10090.ENSMUSP00000069457,10090.ENSMUSP00000087119,10090.ENSMUSP00000151002	Ctnnb1,Mmp7,Fzd4,Fzd5,Ghr,Mmp14,Il18
Monarch	MP:0002082	Postnatal lethality	7	1200	0.66	0.0289	10090.ENSMUSP00000007130,10090.ENSMUSP00000040431,10090.ENSMUSP00000063795,10090.ENSMUSP00000069457,10090.ENSMUSP00000078705,10090.ENSMUSP00000087119,10090.ENSMUSP00000100920	Ctnnb1,Stub1,Irs1,Ghr,Tnfrsf11b,Mmp14,Kitl
Monarch	MP:0000165	Abnormal long bone hypertrophic chondrocyte zone	3	131	1.25	0.0291	10090.ENSMUSP00000063795,10090.ENSMUSP00000069457,10090.ENSMUSP00000087119	Irs1,Ghr,Mmp14
Monarch	MP:0001944	Abnormal pancreas morphology	4	311	1	0.0291	10090.ENSMUSP00000007130,10090.ENSMUSP00000063795,10090.ENSMUSP00000069457,10090.ENSMUSP00000082682	Ctnnb1,Irs1,Ghr,Hmgb1
Monarch	MP:0006205	Embryonic lethality between implantation and somite formation	4	312	1	0.0291	10090.ENSMUSP00000007130,10090.ENSMUSP00000020238,10090.ENSMUSP00000030051,10090.ENSMUSP00000100920	Ctnnb1,Hsp90b1,Txn1,Kitl
Monarch	MP:0000060	Delayed bone ossification	3	134	1.24	0.0306	10090.ENSMUSP00000007130,10090.ENSMUSP00000069457,10090.ENSMUSP00000087119	Ctnnb1,Ghr,Mmp14
Monarch	MP:0003965	Abnormal pituitary hormone level	3	135	1.24	0.0308	10090.ENSMUSP00000040431,10090.ENSMUSP00000069457,10090.ENSMUSP00000092901	Stub1,Ghr,Jund
Monarch	MP:0008410	Increased cellular sensitivity to ultraviolet irradiation	2	29	1.73	0.0308	10090.ENSMUSP00000030013,10090.ENSMUSP00000092901	Xpa,Jund
Monarch	MP:0001440	Abnormal grooming behavior	3	136	1.24	0.0309	10090.ENSMUSP00000007130,10090.ENSMUSP00000046340,10090.ENSMUSP00000151002	Ctnnb1,Grn,Il18
Monarch	MP:0005371	Limbs/digits/tail phenotype	6	873	0.73	0.0309	10090.ENSMUSP00000007130,10090.ENSMUSP00000063795,10090.ENSMUSP00000069457,10090.ENSMUSP00000078705,10090.ENSMUSP00000087119,10090.ENSMUSP00000100920	Ctnnb1,Irs1,Ghr,Tnfrsf11b,Mmp14,Kitl
Monarch	MP:0013560	Abnormal endocrine gland morphology	6	888	0.72	0.0334	10090.ENSMUSP00000007130,10090.ENSMUSP00000040431,10090.ENSMUSP00000053551,10090.ENSMUSP00000063795,10090.ENSMUSP00000069457,10090.ENSMUSP00000100920	Ctnnb1,Stub1,Fzd9,Irs1,Ghr,Kitl
Monarch	MP:0003420	Delayed intramembranous bone ossification	2	32	1.69	0.0358	10090.ENSMUSP00000007130,10090.ENSMUSP00000087119	Ctnnb1,Mmp14
Monarch	MP:0005418	Abnormal circulating hormone level	4	335	0.97	0.0358	10090.ENSMUSP00000046340,10090.ENSMUSP00000049852,10090.ENSMUSP00000069457,10090.ENSMUSP00000092901	Grn,Fzd4,Ghr,Jund
Monarch	MP:0002498	Abnormal acute inflammation	4	338	0.97	0.0367	10090.ENSMUSP00000082682,10090.ENSMUSP00000092901,10090.ENSMUSP00000107873,10090.ENSMUSP00000151002	Hmgb1,Jund,Vwf,Il18
Monarch	MP:0002216	Abnormal seminiferous tubule morphology	4	339	0.96	0.0369	10090.ENSMUSP00000007130,10090.ENSMUSP00000030013,10090.ENSMUSP00000092901,10090.ENSMUSP00000100920	Ctnnb1,Xpa,Jund,Kitl
Monarch	MP:0009642	Abnormal blood homeostasis	11	3082	0.44	0.0375	10090.ENSMUSP00000034243,10090.ENSMUSP00000046340,10090.ENSMUSP00000049852,10090.ENSMUSP00000053962,10090.ENSMUSP00000063795,10090.ENSMUSP00000069457,10090.ENSMUSP00000082682,10090.ENSMUSP00000092901,10090.ENSMUSP00000100920,10090.ENSMUSP00000107873,10090.ENSMUSP00000151002	Mmp15,Grn,Fzd4,Lcn2,Irs1,Ghr,Hmgb1,Jund,Kitl,Vwf,Il18
Monarch	MP:0000249	Abnormal blood vessel physiology	4	345	0.96	0.0383	10090.ENSMUSP00000007130,10090.ENSMUSP00000018767,10090.ENSMUSP00000063795,10090.ENSMUSP00000107873	Ctnnb1,Mmp7,Irs1,Vwf
Monarch	MP:0000832	Abnormal thalamus morphology	2	34	1.66	0.0383	10090.ENSMUSP00000007130,10090.ENSMUSP00000046340	Ctnnb1,Grn
Monarch	MP:0008595	Abnormal circulating interleukin-6 level	3	151	1.19	0.0386	10090.ENSMUSP00000069457,10090.ENSMUSP00000082682,10090.ENSMUSP00000151002	Ghr,Hmgb1,Il18
Monarch	MP:0002127	Abnormal cardiovascular system morphology	9	2145	0.51	0.0406	10090.ENSMUSP00000007130,10090.ENSMUSP00000018767,10090.ENSMUSP00000020238,10090.ENSMUSP00000049852,10090.ENSMUSP00000053962,10090.ENSMUSP00000067783,10090.ENSMUSP00000069457,10090.ENSMUSP00000087119,10090.ENSMUSP00000151002	Ctnnb1,Mmp7,Hsp90b1,Fzd4,Lcn2,Fzd5,Ghr,Mmp14,Il18
Monarch	MP:0005088	Increased acute inflammation	3	154	1.18	0.0406	10090.ENSMUSP00000082682,10090.ENSMUSP00000092901,10090.ENSMUSP00000107873	Hmgb1,Jund,Vwf
Monarch	MP:0002376	Abnormal dendritic cell physiology	3	155	1.18	0.041	10090.ENSMUSP00000030013,10090.ENSMUSP00000078705,10090.ENSMUSP00000087119	Xpa,Tnfrsf11b,Mmp14
Monarch	MP:0001286	Abnormal eye development	4	355	0.94	0.0412	10090.ENSMUSP00000007130,10090.ENSMUSP00000029429,10090.ENSMUSP00000049852,10090.ENSMUSP00000067783	Ctnnb1,Wnt2b,Fzd4,Fzd5
Monarch	MP:0003038	Decreased myocardial infarct size	2	36	1.64	0.0412	10090.ENSMUSP00000034215,10090.ENSMUSP00000107873	Mt1,Vwf
Monarch	MP:0003632	Abnormal nervous system morphology	10	2638	0.47	0.0412	10090.ENSMUSP00000007130,10090.ENSMUSP00000040431,10090.ENSMUSP00000046340,10090.ENSMUSP00000049852,10090.ENSMUSP00000053551,10090.ENSMUSP00000067783,10090.ENSMUSP00000069457,10090.ENSMUSP00000087119,10090.ENSMUSP00000100920,10090.ENSMUSP00000151002	Ctnnb1,Stub1,Grn,Fzd4,Fzd9,Fzd5,Ghr,Mmp14,Kitl,Il18
Monarch	MP:0004486	Decreased response of heart to induced stress	2	36	1.64	0.0412	10090.ENSMUSP00000007130,10090.ENSMUSP00000092901	Ctnnb1,Jund
Monarch	MP:0005502	Abnormal renal/urinary system physiology	4	356	0.94	0.0412	10090.ENSMUSP00000007130,10090.ENSMUSP00000040431,10090.ENSMUSP00000046340,10090.ENSMUSP00000087119	Ctnnb1,Stub1,Grn,Mmp14
Monarch	MP:0010678	Abnormal skin adnexa morphology	6	942	0.7	0.0412	10090.ENSMUSP00000007130,10090.ENSMUSP00000020238,10090.ENSMUSP00000049852,10090.ENSMUSP00000069457,10090.ENSMUSP00000087119,10090.ENSMUSP00000100920	Ctnnb1,Hsp90b1,Fzd4,Ghr,Mmp14,Kitl
Monarch	MP:0013561	Abnormal endocrine gland physiology	4	355	0.94	0.0412	10090.ENSMUSP00000040431,10090.ENSMUSP00000053962,10090.ENSMUSP00000063795,10090.ENSMUSP00000069457	Stub1,Lcn2,Irs1,Ghr
Monarch	MP:0003631	Nervous system phenotype	12	3684	0.4	0.0415	10090.ENSMUSP00000007130,10090.ENSMUSP00000033057,10090.ENSMUSP00000040431,10090.ENSMUSP00000046340,10090.ENSMUSP00000049852,10090.ENSMUSP00000053551,10090.ENSMUSP00000067783,10090.ENSMUSP00000069457,10090.ENSMUSP00000087119,10090.ENSMUSP00000100920,10090.ENSMUSP00000107873,10090.ENSMUSP00000151002	Ctnnb1,Dkkl1,Stub1,Grn,Fzd4,Fzd9,Fzd5,Ghr,Mmp14,Kitl,Vwf,Il18
Monarch	MP:0002699	Abnormal vitreous body morphology	3	159	1.17	0.0421	10090.ENSMUSP00000029429,10090.ENSMUSP00000049852,10090.ENSMUSP00000067783	Wnt2b,Fzd4,Fzd5
Monarch	MP:0011469	Abnormal urine creatinine level	2	37	1.62	0.0421	10090.ENSMUSP00000040431,10090.ENSMUSP00000046340	Stub1,Grn
Monarch	MP:0003698	Abnormal male reproductive system physiology	5	635	0.79	0.0436	10090.ENSMUSP00000030013,10090.ENSMUSP00000033057,10090.ENSMUSP00000069457,10090.ENSMUSP00000092901,10090.ENSMUSP00000100920	Xpa,Dkkl1,Ghr,Jund,Kitl
Monarch	MP:0004804	Decreased susceptibility to autoimmune diabetes	2	38	1.61	0.0437	10090.ENSMUSP00000006235,10090.ENSMUSP00000069457	Ctsb,Ghr
Monarch	MP:0008872	Abnormal physiological response to xenobiotic	5	639	0.79	0.0442	10090.ENSMUSP00000018767,10090.ENSMUSP00000030013,10090.ENSMUSP00000034215,10090.ENSMUSP00000046340,10090.ENSMUSP00000053962	Mmp7,Xpa,Mt1,Grn,Lcn2
Monarch	MP:0008271	Abnormal bone ossification	5	642	0.78	0.045	10090.ENSMUSP00000007130,10090.ENSMUSP00000053551,10090.ENSMUSP00000063795,10090.ENSMUSP00000069457,10090.ENSMUSP00000087119	Ctnnb1,Fzd9,Irs1,Ghr,Mmp14
Monarch	MP:0020130	Abnormal total fat pad weight	2	39	1.6	0.0451	10090.ENSMUSP00000092901,10090.ENSMUSP00000151002	Jund,Il18
Monarch	MP:0000260	Abnormal angiogenesis	4	372	0.92	0.0454	10090.ENSMUSP00000007130,10090.ENSMUSP00000049852,10090.ENSMUSP00000067783,10090.ENSMUSP00000087119	Ctnnb1,Fzd4,Fzd5,Mmp14
Monarch	MP:0005390	Skeleton phenotype	9	2233	0.5	0.0491	10090.ENSMUSP00000007130,10090.ENSMUSP00000033057,10090.ENSMUSP00000053551,10090.ENSMUSP00000053962,10090.ENSMUSP00000063795,10090.ENSMUSP00000069457,10090.ENSMUSP00000078705,10090.ENSMUSP00000087119,10090.ENSMUSP00000100920	Ctnnb1,Dkkl1,Fzd9,Lcn2,Irs1,Ghr,Tnfrsf11b,Mmp14,Kitl
TISSUES	BTO:0000091	Ascites	3	25	1.97	0.0049	10090.ENSMUSP00000006235,10090.ENSMUSP00000007130,10090.ENSMUSP00000082682	Ctsb,Ctnnb1,Hmgb1
TISSUES	BTO:0000801	Macrophage	5	182	1.33	0.0049	10090.ENSMUSP00000006235,10090.ENSMUSP00000007130,10090.ENSMUSP00000046340,10090.ENSMUSP00000082682,10090.ENSMUSP00000151002	Ctsb,Ctnnb1,Grn,Hmgb1,Il18
TISSUES	BTO:0002606	Glial cell	4	70	1.65	0.0049	10090.ENSMUSP00000006235,10090.ENSMUSP00000007130,10090.ENSMUSP00000046340,10090.ENSMUSP00000082682	Ctsb,Ctnnb1,Grn,Hmgb1
TISSUES	BTO:0000078	Microglia	3	42	1.75	0.0109	10090.ENSMUSP00000006235,10090.ENSMUSP00000046340,10090.ENSMUSP00000082682	Ctsb,Grn,Hmgb1
TISSUES	BTO:0004725	Embryonic fibroblast	5	310	1.1	0.0158	10090.ENSMUSP00000006235,10090.ENSMUSP00000020238,10090.ENSMUSP00000030051,10090.ENSMUSP00000040431,10090.ENSMUSP00000082682	Ctsb,Hsp90b1,Txn1,Stub1,Hmgb1
TISSUES	BTO:0004732	Bone marrow-derived macrophage	3	51	1.66	0.0158	10090.ENSMUSP00000006235,10090.ENSMUSP00000082682,10090.ENSMUSP00000151002	Ctsb,Hmgb1,Il18
TISSUES	BTO:0000089	Blood	5	384	1.01	0.0258	10090.ENSMUSP00000007130,10090.ENSMUSP00000053962,10090.ENSMUSP00000082682,10090.ENSMUSP00000100920,10090.ENSMUSP00000107873	Ctnnb1,Lcn2,Hmgb1,Kitl,Vwf
TISSUES	BTO:0000570	Hematopoietic system	10	2081	0.57	0.0314	10090.ENSMUSP00000007130,10090.ENSMUSP00000024004,10090.ENSMUSP00000027377,10090.ENSMUSP00000046340,10090.ENSMUSP00000053962,10090.ENSMUSP00000063795,10090.ENSMUSP00000082682,10090.ENSMUSP00000100920,10090.ENSMUSP00000107873,10090.ENSMUSP00000151002	Ctnnb1,Ccl25,Igfbp5,Grn,Lcn2,Irs1,Hmgb1,Kitl,Vwf,Il18
TISSUES	BTO:0002050	Osteogenic cell	3	81	1.46	0.0314	10090.ENSMUSP00000006235,10090.ENSMUSP00000007130,10090.ENSMUSP00000078705	Ctsb,Ctnnb1,Tnfrsf11b
TISSUES	BTO:0005810	Immune system	10	2155	0.56	0.0329	10090.ENSMUSP00000006235,10090.ENSMUSP00000007130,10090.ENSMUSP00000024004,10090.ENSMUSP00000027377,10090.ENSMUSP00000046340,10090.ENSMUSP00000053962,10090.ENSMUSP00000063795,10090.ENSMUSP00000082682,10090.ENSMUSP00000107873,10090.ENSMUSP00000151002	Ctsb,Ctnnb1,Ccl25,Igfbp5,Grn,Lcn2,Irs1,Hmgb1,Vwf,Il18
TISSUES	BTO:0000174	Embryonic structure	9	1759	0.6	0.0342	10090.ENSMUSP00000006235,10090.ENSMUSP00000007130,10090.ENSMUSP00000020238,10090.ENSMUSP00000027377,10090.ENSMUSP00000030013,10090.ENSMUSP00000030051,10090.ENSMUSP00000040431,10090.ENSMUSP00000082682,10090.ENSMUSP00000107873	Ctsb,Ctnnb1,Hsp90b1,Igfbp5,Xpa,Txn1,Stub1,Hmgb1,Vwf
TISSUES	BTO:0001489	Whole body	21	8947	0.26	0.0364	10090.ENSMUSP00000006235,10090.ENSMUSP00000007130,10090.ENSMUSP00000020238,10090.ENSMUSP00000024004,10090.ENSMUSP00000027377,10090.ENSMUSP00000030013,10090.ENSMUSP00000030051,10090.ENSMUSP00000033057,10090.ENSMUSP00000034215,10090.ENSMUSP00000034243,10090.ENSMUSP00000040431,10090.ENSMUSP00000046340,10090.ENSMUSP00000049852,10090.ENSMUSP00000053962,10090.ENSMUSP00000063795,10090.ENSMUSP00000069457…	Ctsb,Ctnnb1,Hsp90b1,Ccl25,Igfbp5,Xpa,Txn1,Dkkl1,Mt1,Mmp15,Stub1,Grn,Fzd4,Lcn2,Irs1,Ghr,Tnfrsf11b,Hmgb1,Kitl,Vwf,Il18
TISSUES	BTO:0000379	Embryo	8	1447	0.63	0.0369	10090.ENSMUSP00000006235,10090.ENSMUSP00000007130,10090.ENSMUSP00000020238,10090.ENSMUSP00000027377,10090.ENSMUSP00000030013,10090.ENSMUSP00000030051,10090.ENSMUSP00000040431,10090.ENSMUSP00000082682	Ctsb,Ctnnb1,Hsp90b1,Igfbp5,Xpa,Txn1,Stub1,Hmgb1
TISSUES	BTO:0000421	Connective tissue	9	1821	0.59	0.0369	10090.ENSMUSP00000006235,10090.ENSMUSP00000007130,10090.ENSMUSP00000020238,10090.ENSMUSP00000030051,10090.ENSMUSP00000040431,10090.ENSMUSP00000063795,10090.ENSMUSP00000078705,10090.ENSMUSP00000082682,10090.ENSMUSP00000107873	Ctsb,Ctnnb1,Hsp90b1,Txn1,Stub1,Irs1,Tnfrsf11b,Hmgb1,Vwf
TISSUES	BTO:0000753	Lymphoid tissue	9	1836	0.58	0.0369	10090.ENSMUSP00000007130,10090.ENSMUSP00000024004,10090.ENSMUSP00000027377,10090.ENSMUSP00000046340,10090.ENSMUSP00000053962,10090.ENSMUSP00000063795,10090.ENSMUSP00000082682,10090.ENSMUSP00000107873,10090.ENSMUSP00000151002	Ctnnb1,Ccl25,Igfbp5,Grn,Lcn2,Irs1,Hmgb1,Vwf,Il18
TISSUES	BTO:0003292	RAW-264.7 cell	2	22	1.85	0.0379	10090.ENSMUSP00000006235,10090.ENSMUSP00000082682	Ctsb,Hmgb1
TISSUES	BTO:0000737	Leukemia cell line	3	120	1.29	0.0435	10090.ENSMUSP00000006235,10090.ENSMUSP00000007130,10090.ENSMUSP00000082682	Ctsb,Ctnnb1,Hmgb1
COMPARTMENTS	GOCC:0005576	Extracellular region	17	1660	0.9	2.13e-09	10090.ENSMUSP00000006235,10090.ENSMUSP00000006716,10090.ENSMUSP00000018767,10090.ENSMUSP00000020238,10090.ENSMUSP00000024004,10090.ENSMUSP00000027377,10090.ENSMUSP00000030013,10090.ENSMUSP00000030051,10090.ENSMUSP00000046340,10090.ENSMUSP00000053962,10090.ENSMUSP00000069457,10090.ENSMUSP00000078705,10090.ENSMUSP00000082682,10090.ENSMUSP00000087119,10090.ENSMUSP00000100920,10090.ENSMUSP00000107873…	Ctsb,Wnt6,Mmp7,Hsp90b1,Ccl25,Igfbp5,Xpa,Txn1,Grn,Lcn2,Ghr,Tnfrsf11b,Hmgb1,Mmp14,Kitl,Vwf,Il18
COMPARTMENTS	GOCC:0005615	Extracellular space	10	765	1.01	2.39e-05	10090.ENSMUSP00000006235,10090.ENSMUSP00000018767,10090.ENSMUSP00000027377,10090.ENSMUSP00000046340,10090.ENSMUSP00000053962,10090.ENSMUSP00000082682,10090.ENSMUSP00000087119,10090.ENSMUSP00000100920,10090.ENSMUSP00000107873,10090.ENSMUSP00000151002	Ctsb,Mmp7,Igfbp5,Grn,Lcn2,Hmgb1,Mmp14,Kitl,Vwf,Il18
COMPARTMENTS	GOCC:0071944	Cell periphery	16	3688	0.53	0.0013	10090.ENSMUSP00000006235,10090.ENSMUSP00000006716,10090.ENSMUSP00000007130,10090.ENSMUSP00000020238,10090.ENSMUSP00000024004,10090.ENSMUSP00000049852,10090.ENSMUSP00000053551,10090.ENSMUSP00000063795,10090.ENSMUSP00000067783,10090.ENSMUSP00000069457,10090.ENSMUSP00000078705,10090.ENSMUSP00000082682,10090.ENSMUSP00000087119,10090.ENSMUSP00000100920,10090.ENSMUSP00000107873,10090.ENSMUSP00000151002	Ctsb,Wnt6,Ctnnb1,Hsp90b1,Ccl25,Fzd4,Fzd9,Irs1,Fzd5,Ghr,Tnfrsf11b,Hmgb1,Mmp14,Kitl,Vwf,Il18
COMPARTMENTS	GOCC:0005886	Plasma membrane	14	3267	0.52	0.0078	10090.ENSMUSP00000006235,10090.ENSMUSP00000007130,10090.ENSMUSP00000020238,10090.ENSMUSP00000024004,10090.ENSMUSP00000049852,10090.ENSMUSP00000053551,10090.ENSMUSP00000063795,10090.ENSMUSP00000067783,10090.ENSMUSP00000069457,10090.ENSMUSP00000082682,10090.ENSMUSP00000087119,10090.ENSMUSP00000100920,10090.ENSMUSP00000107873,10090.ENSMUSP00000151002	Ctsb,Ctnnb1,Hsp90b1,Ccl25,Fzd4,Fzd9,Irs1,Fzd5,Ghr,Hmgb1,Mmp14,Kitl,Vwf,Il18
COMPARTMENTS	GOCC:0043235	Receptor complex	6	436	1.03	0.0078	10090.ENSMUSP00000024004,10090.ENSMUSP00000063795,10090.ENSMUSP00000069457,10090.ENSMUSP00000078705,10090.ENSMUSP00000107873,10090.ENSMUSP00000151002	Ccl25,Irs1,Ghr,Tnfrsf11b,Vwf,Il18
UniProt Keywords	KW-0964	Secreted	16	1626	0.89	6.58e-09	10090.ENSMUSP00000006235,10090.ENSMUSP00000006716,10090.ENSMUSP00000018767,10090.ENSMUSP00000024004,10090.ENSMUSP00000027377,10090.ENSMUSP00000029429,10090.ENSMUSP00000030051,10090.ENSMUSP00000033057,10090.ENSMUSP00000046340,10090.ENSMUSP00000053962,10090.ENSMUSP00000069457,10090.ENSMUSP00000078705,10090.ENSMUSP00000082682,10090.ENSMUSP00000100920,10090.ENSMUSP00000107873,10090.ENSMUSP00000151002	Ctsb,Wnt6,Mmp7,Ccl25,Igfbp5,Wnt2b,Txn1,Dkkl1,Grn,Lcn2,Ghr,Tnfrsf11b,Hmgb1,Kitl,Vwf,Il18
UniProt Keywords	KW-1015	Disulfide bond	19	3108	0.68	4.32e-08	10090.ENSMUSP00000006235,10090.ENSMUSP00000006716,10090.ENSMUSP00000020238,10090.ENSMUSP00000024004,10090.ENSMUSP00000027377,10090.ENSMUSP00000029429,10090.ENSMUSP00000030051,10090.ENSMUSP00000034243,10090.ENSMUSP00000046340,10090.ENSMUSP00000049852,10090.ENSMUSP00000053551,10090.ENSMUSP00000053962,10090.ENSMUSP00000067783,10090.ENSMUSP00000069457,10090.ENSMUSP00000078705,10090.ENSMUSP00000082682…	Ctsb,Wnt6,Hsp90b1,Ccl25,Igfbp5,Wnt2b,Txn1,Mmp15,Grn,Fzd4,Fzd9,Lcn2,Fzd5,Ghr,Tnfrsf11b,Hmgb1,Mmp14,Kitl,Vwf
UniProt Keywords	KW-0732	Signal	19	3618	0.61	4.06e-07	10090.ENSMUSP00000006235,10090.ENSMUSP00000006716,10090.ENSMUSP00000018767,10090.ENSMUSP00000020238,10090.ENSMUSP00000024004,10090.ENSMUSP00000027377,10090.ENSMUSP00000029429,10090.ENSMUSP00000033057,10090.ENSMUSP00000034243,10090.ENSMUSP00000046340,10090.ENSMUSP00000049852,10090.ENSMUSP00000053551,10090.ENSMUSP00000053962,10090.ENSMUSP00000067783,10090.ENSMUSP00000069457,10090.ENSMUSP00000078705…	Ctsb,Wnt6,Mmp7,Hsp90b1,Ccl25,Igfbp5,Wnt2b,Dkkl1,Mmp15,Grn,Fzd4,Fzd9,Lcn2,Fzd5,Ghr,Tnfrsf11b,Mmp14,Kitl,Vwf
UniProt Keywords	KW-0879	Wnt signaling pathway	6	188	1.4	1.95e-05	10090.ENSMUSP00000006716,10090.ENSMUSP00000007130,10090.ENSMUSP00000029429,10090.ENSMUSP00000049852,10090.ENSMUSP00000053551,10090.ENSMUSP00000067783	Wnt6,Ctnnb1,Wnt2b,Fzd4,Fzd9,Fzd5
UniProt Keywords	KW-0325	Glycoprotein	16	3819	0.51	0.0003	10090.ENSMUSP00000006235,10090.ENSMUSP00000006716,10090.ENSMUSP00000007130,10090.ENSMUSP00000020238,10090.ENSMUSP00000029429,10090.ENSMUSP00000033057,10090.ENSMUSP00000034243,10090.ENSMUSP00000046340,10090.ENSMUSP00000049852,10090.ENSMUSP00000053551,10090.ENSMUSP00000053962,10090.ENSMUSP00000067783,10090.ENSMUSP00000069457,10090.ENSMUSP00000078705,10090.ENSMUSP00000100920,10090.ENSMUSP00000107873	Ctsb,Wnt6,Ctnnb1,Hsp90b1,Wnt2b,Dkkl1,Mmp15,Grn,Fzd4,Fzd9,Lcn2,Fzd5,Ghr,Tnfrsf11b,Kitl,Vwf
UniProt Keywords	KW-0865	Zymogen	4	208	1.18	0.0132	10090.ENSMUSP00000006235,10090.ENSMUSP00000018767,10090.ENSMUSP00000034243,10090.ENSMUSP00000087119	Ctsb,Mmp7,Mmp15,Mmp14
UniProt Keywords	KW-0177	Collagen degradation	2	16	1.99	0.0185	10090.ENSMUSP00000018767,10090.ENSMUSP00000087119	Mmp7,Mmp14
UniProt Keywords	KW-0272	Extracellular matrix	4	240	1.11	0.0185	10090.ENSMUSP00000006716,10090.ENSMUSP00000018767,10090.ENSMUSP00000029429,10090.ENSMUSP00000107873	Wnt6,Mmp7,Wnt2b,Vwf
Pfam	PF01471	Putative peptidoglycan binding domain	3	20	2.07	0.0062	10090.ENSMUSP00000018767,10090.ENSMUSP00000034243,10090.ENSMUSP00000087119	Mmp7,Mmp15,Mmp14
Pfam	PF11857	Domain of unknown function (DUF3377)	2	4	2.59	0.0224	10090.ENSMUSP00000034243,10090.ENSMUSP00000087119	Mmp15,Mmp14
InterPro	IPR000539	Frizzled/Smoothened, transmembrane domain	3	11	2.33	0.0048	10090.ENSMUSP00000049852,10090.ENSMUSP00000053551,10090.ENSMUSP00000067783	Fzd4,Fzd9,Fzd5
InterPro	IPR015526	Frizzled/secreted frizzled-related protein	3	16	2.17	0.0048	10090.ENSMUSP00000049852,10090.ENSMUSP00000053551,10090.ENSMUSP00000067783	Fzd4,Fzd9,Fzd5
InterPro	IPR021158	Peptidase M10A, cysteine switch, zinc binding site	3	14	2.22	0.0048	10090.ENSMUSP00000018767,10090.ENSMUSP00000034243,10090.ENSMUSP00000087119	Mmp7,Mmp15,Mmp14
InterPro	IPR001818	Peptidase M10, metallopeptidase	3	22	2.03	0.0058	10090.ENSMUSP00000018767,10090.ENSMUSP00000034243,10090.ENSMUSP00000087119	Mmp7,Mmp15,Mmp14
InterPro	IPR002477	Peptidoglycan binding-like	3	20	2.07	0.0058	10090.ENSMUSP00000018767,10090.ENSMUSP00000034243,10090.ENSMUSP00000087119	Mmp7,Mmp15,Mmp14
InterPro	IPR006026	Peptidase, metallopeptidase	3	28	1.92	0.0058	10090.ENSMUSP00000018767,10090.ENSMUSP00000034243,10090.ENSMUSP00000087119	Mmp7,Mmp15,Mmp14
InterPro	IPR020067	Frizzled domain	3	23	2.01	0.0058	10090.ENSMUSP00000049852,10090.ENSMUSP00000053551,10090.ENSMUSP00000067783	Fzd4,Fzd9,Fzd5
InterPro	IPR021190	Peptidase M10A	3	22	2.03	0.0058	10090.ENSMUSP00000018767,10090.ENSMUSP00000034243,10090.ENSMUSP00000087119	Mmp7,Mmp15,Mmp14
InterPro	IPR033739	Peptidase M10A, catalytic domain	3	22	2.03	0.0058	10090.ENSMUSP00000018767,10090.ENSMUSP00000034243,10090.ENSMUSP00000087119	Mmp7,Mmp15,Mmp14
InterPro	IPR036365	PGBD-like superfamily	3	20	2.07	0.0058	10090.ENSMUSP00000018767,10090.ENSMUSP00000034243,10090.ENSMUSP00000087119	Mmp7,Mmp15,Mmp14
InterPro	IPR036790	Frizzled cysteine-rich domain superfamily	3	23	2.01	0.0058	10090.ENSMUSP00000049852,10090.ENSMUSP00000053551,10090.ENSMUSP00000067783	Fzd4,Fzd9,Fzd5
InterPro	IPR021805	Peptidase M10A, matrix metallopeptidase, C-terminal	2	4	2.59	0.0139	10090.ENSMUSP00000034243,10090.ENSMUSP00000087119	Mmp15,Mmp14
InterPro	IPR017981	GPCR, family 2-like, transmembrane domain	3	58	1.61	0.0349	10090.ENSMUSP00000049852,10090.ENSMUSP00000053551,10090.ENSMUSP00000067783	Fzd4,Fzd9,Fzd5
SMART	SM00235	Zinc-dependent metalloprotease	3	26	1.95	0.0049	10090.ENSMUSP00000018767,10090.ENSMUSP00000034243,10090.ENSMUSP00000087119	Mmp7,Mmp15,Mmp14

## Sheet: Senescence_2_15_Rank_MCC
Supplementary Data Sheet 13. Integrated Network Data of Senescence Genes and Bacterial Genera Maximal Clique Centrality Rankings between 2 Month- and 15-Month Old Mice Groups
Top 54 in network Senescence_Bacteria_Genes_2_15_Results_Table.csv ranked by MCC method
Rank	Name	Score	Log10
1	Mucispirillum_Gn	7513584	6.87585
2	Ctnnb1	7512608	6.87579
3	HMGB1	7475288	6.87363
4	Xpa	7474440	6.87358
5	Kitl	7468800	6.87325
6	Monoglobus_Gp	7434120	6.87123
7	Txn1	7383602	6.86827
8	Candidatus_Saccharimonas_Gp	7354091	6.86653
9	Ghr	7351204	6.86636
10	Wnt6	7344720	6.86598
11	Muribaculaceae_Gn	3759636	6.57515
12	Jund	3719642	6.5705
13	Rikenella_Gn	172466	5.2367
14	Ccl25	86520	4.93712
15	FZd9	51245	4.70965
16	Dubosiella_Gp	46084	4.66355
17	Ctsb	41760	4.62076
18	Igfbp5	10926	4.03846
19	Mmp7	8041	3.90531
20	Oscillibacter_Gn	5168	3.71332
21	Vwf	3246	3.51135
22	Clostridia_UCG.014_Gp	3152	3.49859
23	Dkkl1	870	2.93952
24	Alistipes_Gn	157	2.1959
25	Grn	110	2.04139
26	Prevotellaceae_UCG.001_Gn	96	1.98227
27	Parabacteroides_Gn	78	1.89209
27	Muribaculum_Gn	78	1.89209
29	Parasutterella_Gn	51	1.70757
30	Rikenellaceae_RC9_gut_group_Gn	48	1.68124
31	Mmp14	27	1.43136
32	FzD4	9	0.954243
33	Wnt2b	4	0.60206
34	Lachnospiraceae_NK4A136_group_Gp	3	0.477121
35	Desulfovibrionaceae_Uncultured_Gn	2	0.30103
35	Helicobacter_Gn	2	0.30103
35	Colidextribacter_Gn	2	0.30103
35	Lachnospiraceae_Unc_Gp	2	0.30103
35	Irs1	2	0.30103
35	Gastranaerophilales_Gn	2	0.30103
35	Il18	2	0.30103
35	Mmp15	2	0.30103
35	Stub1	2	0.30103
35	Hsp90b1	2	0.30103
35	Lactobacillus_Gp	2	0.30103
35	Tnfrsf11b	2	0.30103
47	RF39_Gp	1	0
47	Bifidobacterium_Gp	1	0
47	Prevotellaceae_NK3B31_group_Gn	1	0
47	Lcn2	1	0
47	Bacteroides_Gn	1	0
47	Mt1	1	0
47	FZd5	1	0
47	Akkermansia_Gn	1	0

## Sheet: string_MCL_cluster_Sene 2-25
Supplementary Data Sheet 13. Integrated Network Data of Markov Cluster Algorithm for Senescence Genes between 2 Month- and 25-Month Old Mice Groups
#clustering method	cluster number	cluster color	gene count	protein name	protein identifier	protein description
MCL	1	Red	34	Akt1	10090.ENSMUSP00000001780	RAC-alpha serine/threonine-protein kinase; AKT1 is one of 3 closely related serine/threonine-protein kinases (AKT1, AKT2 and AKT3) called the AKT kinase, and which regulate many processes including metabolism, proliferation, cell survival, growth and angiogenesis. This is mediated through serine and/or threonine phosphorylation of a range of downstream substrates. Over 100 substrate candidates ha…
MCL	1	Red	34	Atg5	10090.ENSMUSP00000044769	Autophagy protein 5; Involved in autophagic vesicle formation. Conjugation with ATG12, through a ubiquitin-like conjugating system involving ATG7 as an E1-like activating enzyme and ATG10 as an E2-like conjugating enzyme, is essential for its function. The ATG12-ATG5 conjugate acts as an E3- like enzyme which is required for lipidation of ATG8 family proteins and their association to the vesicle …
MCL	1	Red	34	Cav1	10090.ENSMUSP00000007799	Caveolin-1; May act as a scaffolding protein within caveolar membranes (By similarity). Forms a stable heterooligomeric complex with CAV2 that targets to lipid rafts and drives caveolae formation. Mediates the recruitment of CAVIN proteins (CAVIN1/2/3/4) to the caveolae. Interacts directly with G-protein alpha subunits and can functionally regulate their activity (By similarity). Involved in the …
MCL	1	Red	34	Cdkn1a	10090.ENSMUSP00000156559	Cyclin-dependent kinase inhibitor 1; May be involved in p53/TP53 mediated inhibition of cellular proliferation in response to DNA damage. Binds to and inhibits cyclin- dependent kinase activity, preventing phosphorylation of critical cyclin-dependent kinase substrates and blocking cell cycle progression. Functions in the nuclear localization and assembly of cyclin D-CDK4 complex and promotes its …
MCL	1	Red	34	Ctnnb1	10090.ENSMUSP00000007130	Catenin beta-1; Key downstream component of the canonical Wnt signaling pathway. In the absence of Wnt, forms a complex with AXIN1, AXIN2, APC, CSNK1A1 and GSK3B that promotes phosphorylation on N-terminal Ser and Thr residues and ubiquitination of CTNNB1 via BTRC and its subsequent degradation by the proteasome. In the presence of Wnt ligand, CTNNB1 is not ubiquitinated and accumulates in the nu…
MCL	1	Red	34	Ctsb	10090.ENSMUSP00000006235	Cathepsin B heavy chain; Thiol protease which is believed to participate in intracellular degradation and turnover of proteins (By similarity). Cleaves matrix extracellular phosphoglycoprotein MEPE (By similarity). Involved in the solubilization of cross-linked TG/thyroglobulin in the thyroid follicle lumen. Has also been implicated in tumor invasion and metastasis (By similarity). Belongs to the…
MCL	1	Red	34	Dkkl1	10090.ENSMUSP00000033057	Dickkopf-like protein 1; Involved in fertilization by facilitating sperm penetration of the zona pellucida. May promote spermatocyte apoptosis, thereby limiting sperm production. In adults, may reduce testosterone synthesis in Leydig cells. Is not essential either for development or fertility.
MCL	1	Red	34	Dvl1	10090.ENSMUSP00000030948	Segment polarity protein dishevelled homolog DVL-1; Participates in Wnt signaling by binding to the cytoplasmic C-terminus of frizzled family members and transducing the Wnt signal to down-stream effectors. Plays a role both in canonical and non-canonical Wnt signaling. Plays a role in the signal transduction pathways mediated by multiple Wnt genes. Required for LEF1 activation upon WNT1 and WNT3…
MCL	1	Red	34	Eps8	10090.ENSMUSP00000052776	Epidermal growth factor receptor kinase substrate 8; Signaling adapter that controls various cellular protrusions by regulating actin cytoskeleton dynamics and architecture. Depending on its association with other signal transducers, can regulate different processes. Together with SOS1 and ABI1, forms a trimeric complex that participates in transduction of signals from Ras to Rac by activating th…
MCL	1	Red	34	Fzd4	10090.ENSMUSP00000049852	Frizzled-4; Receptor for Wnt proteins. Most frizzled receptors are coupled to the beta-catenin (CTNNB1) canonical signaling pathway, which leads to the activation of disheveled proteins, inhibition of GSK-3 kinase, nuclear accumulation of beta-catenin (CTNNB1) and activation of Wnt target genes. Plays a critical role in retinal vascularization by acting as a receptor for Wnt proteins and norrin (…
MCL	1	Red	34	Fzd5	10090.ENSMUSP00000067783	Frizzled-5; Receptor for Wnt proteins. Can activate WNT2, WNT10B, WNT5A, but not WNT2B or WNT4 (in vitro); the in vivo situation may be different since not all of these are known to be coexpressed. In neurons, activation of WNT7A promotes formation of synapses (By similarity). Functions in the canonical Wnt/beta-catenin signaling pathway. The canonical Wnt/beta-catenin signaling pathway leads to …
MCL	1	Red	34	Fzd9	10090.ENSMUSP00000053551	Frizzled-9; Receptor for WNT2 that is coupled to the beta-catenin canonical signaling pathway, which leads to the activation of disheveled proteins, inhibition of GSK-3 kinase, nuclear accumulation of beta-catenin and activation of Wnt target genes (By similarity). Plays a role in neuromuscular junction (NMJ) assembly by negatively regulating the clustering of acetylcholine receptors (AChR) throu…
MCL	1	Red	34	Ghr	10090.ENSMUSP00000069457	Growth hormone-binding protein; Receptor for pituitary gland growth hormone involved in regulating postnatal body growth. On ligand binding, couples to, and activates the JAK2/STAT5 pathway (By similarity).
MCL	1	Red	34	Grn	10090.ENSMUSP00000046340	Paragranulin; Secreted protein that acts as a key regulator of lysosomal function and as a growth factor involved in inflammation, wound healing and cell proliferation. Regulates protein trafficking to lysosomes and, also the activity of lysosomal enzymes. Facilitates also the acidification of lysosomes, causing degradation of mature CTSD by CTSB. In addition, functions as wound-related growth fa…
MCL	1	Red	34	Gsk3a	10090.ENSMUSP00000071654	Glycogen synthase kinase-3 alpha; Constitutively active protein kinase that acts as a negative regulator in the hormonal control of glucose homeostasis, Wnt signaling and regulation of transcription factors and microtubules, by phosphorylating and inactivating glycogen synthase (GYS1 or GYS2), CTNNB1/beta-catenin, APC and AXIN1. Requires primed phosphorylation of the majority of its substrates. C…
MCL	1	Red	34	Hmgb1	10090.ENSMUSP00000082682	High mobility group protein B1; Multifunctional redox sensitive protein with various roles in different cellular compartments. In the nucleus is one of the major chromatin-associated non-histone proteins and acts as a DNA chaperone involved in replication, transcription, chromatin remodeling, V(D)J recombination, DNA repair and genome stability. Proposed to be an universal biosensor for nucleic a…
MCL	1	Red	34	Hsp90b1	10090.ENSMUSP00000020238	Endoplasmin; Molecular chaperone that functions in the processing and transport of secreted proteins. When associated with CNPY3, required for proper folding of Toll-like receptors. Functions in endoplasmic reticulum associated degradation (ERAD) (By similarity). Has ATPase activity ; Belongs to the heat shock protein 90 family.
MCL	1	Red	34	Igfbp5	10090.ENSMUSP00000027377	Insulin-like growth factor-binding protein 5; IGF-binding proteins prolong the half-life of the IGFs and have been shown to either inhibit or stimulate the growth promoting effects of the IGFs on cell culture. They alter the interaction of IGFs with their cell surface receptors.
MCL	1	Red	34	Il18	10090.ENSMUSP00000151002	Interleukin-18; A proinflammatory cytokine primarily involved in polarized T- helper 1 (Th1) cell and natural killer (NK) cell immune responses. Upon binding to IL18R1 and IL18RAP, forms a signaling ternary complex which activates NF-kappa-B, triggering synthesis of inflammatory mediators. Synergizes with IL12/interleukin-12 to induce IFNG synthesis from T- helper 1 (Th1) cells and natural killer…
MCL	1	Red	34	Irs1	10090.ENSMUSP00000063795	Insulin receptor substrate 1; May mediate the control of various cellular processes by insulin. When phosphorylated by the insulin receptor binds specifically to various cellular proteins containing SH2 domains such as phosphatidylinositol 3-kinase p85 subunit or GRB2. Activates phosphatidylinositol 3-kinase when bound to the regulatory p85 subunit (By similarity).
MCL	1	Red	34	Jund	10090.ENSMUSP00000092901	Transcription factor jun-D; Transcription factor binding AP-1 sites.
MCL	1	Red	34	Kitl	10090.ENSMUSP00000100920	Soluble KIT ligand; Ligand for the receptor-type protein-tyrosine kinase KIT. Plays an essential role in the regulation of cell survival and proliferation, hematopoiesis, stem cell maintenance, gametogenesis, mast cell development, migration and function, and in melanogenesis. KITLG/SCF binding can activate several signaling pathways. Promotes phosphorylation of PIK3R1, the regulatory subunit of …
MCL	1	Red	34	Lcn2	10090.ENSMUSP00000053962	Neutrophil gelatinase-associated lipocalin; Iron-trafficking protein involved in multiple processes such as apoptosis, innate immunity and renal development. Binds iron through association with 2,5-dihydroxybenzoic acid (2,5- DHBA), a siderophore that shares structural similarities with bacterial enterobactin, and delivers or removes iron from the cell, depending on the context. Iron-bound form (…
MCL	1	Red	34	Lmna	10090.ENSMUSP00000029699	Prelamin-A/C; Lamins are components of the nuclear lamina, a fibrous layer on the nucleoplasmic side of the inner nuclear membrane, which is thought to provide a framework for the nuclear envelope and may also interact with chromatin. Lamin A and C are present in equal amounts in the lamina of mammals. Plays an important role in nuclear assembly, chromatin organization, nuclear membrane and telom…
MCL	1	Red	34	Mif	10090.ENSMUSP00000041149	Macrophage migration inhibitory factor; Pro-inflammatory cytokine. Involved in the innate immune response to bacterial pathogens. The expression of MIF at sites of inflammation suggests a role as mediator in regulating the function of macrophages in host defense. Counteracts the anti-inflammatory activity of glucocorticoids. Has phenylpyruvate tautomerase and dopachrome tautomerase activity (in v…
MCL	1	Red	34	Mmp14	10090.ENSMUSP00000087119	Matrix metalloproteinase-14; Endopeptidase that degrades various components of the extracellular matrix such as collagen. Activates progelatinase A. Essential for pericellular collagenolysis and modeling of skeletal and extraskeletal connective tissues during development. May be involved in actin cytoskeleton reorganization by cleaving PTK7 (By similarity). Acts as a positive regulator of cell gr…
MCL	1	Red	34	Mmp15	10090.ENSMUSP00000034243	Matrix metalloproteinase-15; Endopeptidase that degrades various components of the extracellular matrix. May activate progelatinase A; Belongs to the peptidase M10A family.
MCL	1	Red	34	Mmp7	10090.ENSMUSP00000018767	Matrilysin; Degrades casein, gelatins of types I, III, IV, and V, and fibronectin. Activates procollagenase (By similarity).
MCL	1	Red	34	Pparg	10090.ENSMUSP00000000450	Peroxisome proliferator-activated receptor gamma; Nuclear receptor that binds peroxisome proliferators such as hypolipidemic drugs and fatty acids. Once activated by a ligand, the nuclear receptor binds to DNA specific PPAR response elements (PPRE) and modulates the transcription of its target genes, such as acyl-CoA oxidase. It therefore controls the peroxisomal beta-oxidation pathway of fatty a…
MCL	1	Red	34	Stub1	10090.ENSMUSP00000040431	STIP1 homology and U box-containing protein 1; E3 ubiquitin-protein ligase which targets misfolded chaperone substrates towards proteasomal degradation. Collaborates with ATXN3 in the degradation of misfolded chaperone substrates: ATXN3 restricting the length of ubiquitin chain attached to STUB1/CHIP substrates and preventing further chain extension. Ubiquitinates NOS1 in concert with Hsp70 and H…
MCL	1	Red	34	Txn1	10090.ENSMUSP00000030051	Thioredoxin; Participates in various redox reactions through the reversible oxidation of its active center dithiol to a disulfide and catalyzes dithiol-disulfide exchange reactions (By similarity). Plays a role in the reversible S-nitrosylation of cysteine residues in target proteins, and thereby contributes to the response to intracellular nitric oxide. Nitrosylates the active site Cys of CASP3 …
MCL	1	Red	34	Vwf	10090.ENSMUSP00000107873	Von Willebrand antigen 2; Important in the maintenance of hemostasis, it promotes adhesion of platelets to the sites of vascular injury by forming a molecular bridge between sub-endothelial collagen matrix and platelet- surface receptor complex GPIb-IX-V. Also acts as a chaperone for coagulation factor VIII, delivering it to the site of injury, stabilizing its heterodimeric structure and protecti…
MCL	1	Red	34	Wnt2b	10090.ENSMUSP00000029429	Protein Wnt-2b; Ligand for members of the frizzled family of seven transmembrane receptors (Probable). Functions in the canonical Wnt/beta-catenin signaling pathway. Plays a redundant role in embryonic lung development.
MCL	1	Red	34	Wnt6	10090.ENSMUSP00000006716	Protein Wnt-6; Ligand for members of the frizzled family of seven transmembrane receptors. Probable developmental protein. May be a signaling molecule which affects the development of discrete regions of tissues. Is likely to signal over only few cell diameters.
MCL	2	Green	4	Atm	10090.ENSMUSP00000156344	Serine-protein kinase ATM; Serine/threonine protein kinase which activates checkpoint signaling upon double strand breaks (DSBs), apoptosis and genotoxic stresses such as ionizing ultraviolet A light (UVA), thereby acting as a DNA damage sensor. Recognizes the substrate consensus sequence [ST]- Q. Phosphorylates 'Ser-139' of histone variant H2AX at double strand breaks (DSBs), thereby regulating …
MCL	2	Green	4	Atr	10090.ENSMUSP00000149953	Serine/threonine-protein kinase ATR; Serine/threonine protein kinase which activates checkpoint signaling upon genotoxic stresses such as ionizing radiation (IR), ultraviolet light (UV), or DNA replication stalling, thereby acting as a DNA damage sensor. Recognizes the substrate consensus sequence [ST]- Q. Phosphorylates BRCA1, CHEK1, MCM2, RAD17, RPA2, SMC1 and p53/TP53, which collectively inhib…
MCL	2	Green	4	Bub3	10090.ENSMUSP00000081547	Mitotic checkpoint protein BUB3; Has a dual function in spindle-assembly checkpoint signaling and in promoting the establishment of correct kinetochore-microtubule (K-MT) attachments. Promotes the formation of stable end-on bipolar attachments. Necessary for kinetochore localization of BUB1. The BUB1/BUB3 complex plays a role in the inhibition of anaphase-promoting complex or cyclosome (APC/C) wh…
MCL	2	Green	4	Xpa	10090.ENSMUSP00000030013	DNA repair protein complementing XP-A cells homolog; Involved in DNA excision repair. Initiates repair by binding to damaged sites with various affinities, depending on the photoproduct and the transcriptional state of the region. Required for UV-induced CHEK1 phosphorylation and the recruitment of CEP164 to cyclobutane pyrimidine dimmers (CPD), sites of DNA damage after UV irradiation (By simila…
MCL	3	Blue	2	Polg	10090.ENSMUSP00000073551	DNA polymerase subunit gamma-1; Involved in the replication of mitochondrial DNA. Associates with mitochondrial DNA (By similarity); Belongs to the DNA polymerase type-A family.
MCL	3	Blue	2	Surf1	10090.ENSMUSP00000015934	Surfeit locus protein 1; Component of the MITRAC (mitochondrial translation regulation assembly intermediate of cytochrome c oxidase complex) complex, that regulates cytochrome c oxidase assembly.

## Sheet: string_interactions_Sene 2-25
Supplementary Data Sheet 13. Integrated Network Data of Senescence Gene Interaction Scores between 2 Month- and 25-Month Old Mice Groups
#node1	node2	node1_string_id	node2_string_id	neighborhood_on_chromosome	gene_fusion	phylogenetic_cooccurrence	homology	coexpression	experimentally_determined_interaction	database_annotated	automated_textmining	combined_score
Atm	Atr	10090.ENSMUSP00000156344	10090.ENSMUSP00000149953	0	0	0	0.565	0.29	0.978	0.9	0.805	0.999
Ctnnb1	Dvl1	10090.ENSMUSP00000007130	10090.ENSMUSP00000030948	0	0	0	0	0.048	0.289	0.72	0.944	0.988
Akt1	Gsk3a	10090.ENSMUSP00000001780	10090.ENSMUSP00000071654	0	0	0	0.58	0.108	0.806	0.9	0.359	0.987
Ctnnb1	Pparg	10090.ENSMUSP00000007130	10090.ENSMUSP00000000450	0	0	0	0	0.049	0.413	0	0.975	0.985
Akt1	Cdkn1a	10090.ENSMUSP00000001780	10090.ENSMUSP00000156559	0	0	0	0	0	0.17	0.9	0.818	0.983
Akt1	Hsp90b1	10090.ENSMUSP00000001780	10090.ENSMUSP00000020238	0	0	0	0	0.042	0.139	0.9	0.735	0.975
Ctnnb1	Gsk3a	10090.ENSMUSP00000007130	10090.ENSMUSP00000071654	0	0	0	0	0.057	0.547	0.54	0.878	0.972
Fzd4	Wnt2b	10090.ENSMUSP00000049852	10090.ENSMUSP00000029429	0	0	0	0	0.048	0.237	0.65	0.86	0.959
Akt1	Ctnnb1	10090.ENSMUSP00000001780	10090.ENSMUSP00000007130	0	0	0	0	0.096	0.168	0.4	0.914	0.956
Fzd9	Wnt6	10090.ENSMUSP00000053551	10090.ENSMUSP00000006716	0	0	0	0	0	0.237	0.65	0.811	0.945
Akt1	Cav1	10090.ENSMUSP00000001780	10090.ENSMUSP00000007799	0	0	0	0	0.07	0	0.5	0.888	0.943
Fzd9	Wnt2b	10090.ENSMUSP00000053551	10090.ENSMUSP00000029429	0	0	0	0	0	0.237	0.65	0.793	0.939
Dvl1	Fzd5	10090.ENSMUSP00000030948	10090.ENSMUSP00000067783	0	0	0	0	0.043	0.213	0.65	0.789	0.937
Fzd4	Wnt6	10090.ENSMUSP00000049852	10090.ENSMUSP00000006716	0	0	0	0	0	0.237	0.65	0.759	0.93
Fzd5	Wnt6	10090.ENSMUSP00000067783	10090.ENSMUSP00000006716	0	0	0	0	0	0.237	0.65	0.739	0.924
Fzd5	Wnt2b	10090.ENSMUSP00000067783	10090.ENSMUSP00000029429	0	0	0	0	0.046	0.237	0.65	0.731	0.922
Dvl1	Fzd9	10090.ENSMUSP00000030948	10090.ENSMUSP00000053551	0	0	0	0	0.06	0.213	0.65	0.694	0.91
Dvl1	Fzd4	10090.ENSMUSP00000030948	10090.ENSMUSP00000049852	0	0	0	0	0.056	0.213	0.65	0.691	0.909
Akt1	Irs1	10090.ENSMUSP00000001780	10090.ENSMUSP00000063795	0	0	0	0	0	0.116	0	0.892	0.9
Atm	Xpa	10090.ENSMUSP00000156344	10090.ENSMUSP00000030013	0	0	0	0	0	0.093	0.54	0.774	0.897
Cav1	Ctnnb1	10090.ENSMUSP00000007799	10090.ENSMUSP00000007130	0	0	0	0	0.052	0.168	0	0.831	0.855
Cav1	Hsp90b1	10090.ENSMUSP00000007799	10090.ENSMUSP00000020238	0	0	0	0	0.047	0.06	0.8	0.225	0.842
Ctnnb1	Fzd4	10090.ENSMUSP00000007130	10090.ENSMUSP00000049852	0	0	0	0	0	0.051	0	0.833	0.835
Akt1	Lmna	10090.ENSMUSP00000001780	10090.ENSMUSP00000029699	0	0	0	0	0.058	0.576	0	0.619	0.834
Akt1	Stub1	10090.ENSMUSP00000001780	10090.ENSMUSP00000040431	0	0	0	0	0.077	0.345	0	0.723	0.818
Cav1	Fzd5	10090.ENSMUSP00000007799	10090.ENSMUSP00000067783	0	0	0	0	0	0	0.8	0.113	0.815
Akt1	Pparg	10090.ENSMUSP00000001780	10090.ENSMUSP00000000450	0	0	0	0	0.081	0.081	0	0.794	0.811
Ctnnb1	Fzd5	10090.ENSMUSP00000007130	10090.ENSMUSP00000067783	0	0	0	0	0	0.051	0	0.809	0.811
Ctnnb1	Fzd9	10090.ENSMUSP00000007130	10090.ENSMUSP00000053551	0	0	0	0	0	0.051	0	0.799	0.801
Ctnnb1	Irs1	10090.ENSMUSP00000007130	10090.ENSMUSP00000063795	0	0	0	0	0.046	0.318	0	0.677	0.771
Akt1	Atg5	10090.ENSMUSP00000001780	10090.ENSMUSP00000044769	0	0	0	0	0.048	0	0	0.761	0.763
Ctnnb1	Mmp7	10090.ENSMUSP00000007130	10090.ENSMUSP00000018767	0	0	0	0	0.067	0.064	0	0.75	0.763
Ctnnb1	Wnt2b	10090.ENSMUSP00000007130	10090.ENSMUSP00000029429	0	0	0	0	0	0.133	0	0.736	0.761
Akt1	Atm	10090.ENSMUSP00000001780	10090.ENSMUSP00000156344	0	0	0	0	0	0.096	0	0.74	0.755
Akt1	Kitl	10090.ENSMUSP00000001780	10090.ENSMUSP00000100920	0	0	0	0	0	0	0	0.745	0.745
Irs1	Pparg	10090.ENSMUSP00000063795	10090.ENSMUSP00000000450	0	0	0	0	0	0.06	0	0.739	0.744
Atm	Cdkn1a	10090.ENSMUSP00000156344	10090.ENSMUSP00000156559	0	0	0	0	0	0	0	0.732	0.732
Hmgb1	Il18	10090.ENSMUSP00000082682	10090.ENSMUSP00000151002	0	0	0	0	0.102	0	0	0.708	0.727
Akt1	Dvl1	10090.ENSMUSP00000001780	10090.ENSMUSP00000030948	0	0	0	0	0.07	0.095	0	0.696	0.722
Ctnnb1	Wnt6	10090.ENSMUSP00000007130	10090.ENSMUSP00000006716	0	0	0	0	0	0.133	0	0.69	0.719
Ctsb	Grn	10090.ENSMUSP00000006235	10090.ENSMUSP00000046340	0	0	0	0	0.379	0.273	0	0.37	0.691
Cav1	Pparg	10090.ENSMUSP00000007799	10090.ENSMUSP00000000450	0	0	0	0	0.079	0.345	0	0.517	0.683
Akt1	Txn1	10090.ENSMUSP00000001780	10090.ENSMUSP00000030051	0	0	0	0	0	0.107	0	0.649	0.674
Wnt2b	Wnt6	10090.ENSMUSP00000029429	10090.ENSMUSP00000006716	0	0	0	0.905	0	0	0.5	0.376	0.674
Cav1	Mmp14	10090.ENSMUSP00000007799	10090.ENSMUSP00000087119	0	0	0	0	0.116	0.093	0	0.615	0.664
Cdkn1a	Ctnnb1	10090.ENSMUSP00000156559	10090.ENSMUSP00000007130	0	0	0	0	0	0	0	0.661	0.661
Atr	Xpa	10090.ENSMUSP00000149953	10090.ENSMUSP00000030013	0	0	0	0	0.044	0.367	0	0.46	0.645
Akt1	Hmgb1	10090.ENSMUSP00000001780	10090.ENSMUSP00000082682	0	0	0	0	0.075	0.092	0	0.609	0.643
Gsk3a	Irs1	10090.ENSMUSP00000071654	10090.ENSMUSP00000063795	0	0	0	0	0	0.098	0	0.612	0.635
Hmgb1	Vwf	10090.ENSMUSP00000082682	10090.ENSMUSP00000107873	0	0	0	0	0.068	0	0	0.625	0.635
Atm	Ctnnb1	10090.ENSMUSP00000156344	10090.ENSMUSP00000007130	0	0	0	0	0.082	0.069	0	0.606	0.634
Il18	Lcn2	10090.ENSMUSP00000151002	10090.ENSMUSP00000053962	0	0	0	0	0.047	0	0	0.627	0.63
Ctsb	Il18	10090.ENSMUSP00000006235	10090.ENSMUSP00000151002	0	0	0	0	0.078	0	0	0.609	0.624
Akt1	Il18	10090.ENSMUSP00000001780	10090.ENSMUSP00000151002	0	0	0	0	0	0	0	0.623	0.623
Akt1	Mmp7	10090.ENSMUSP00000001780	10090.ENSMUSP00000018767	0	0	0	0	0.069	0.051	0	0.608	0.623
Polg	Surf1	10090.ENSMUSP00000073551	10090.ENSMUSP00000015934	0.114	0	0	0	0.047	0	0	0.588	0.622
Atg5	Ctsb	10090.ENSMUSP00000044769	10090.ENSMUSP00000006235	0	0	0	0	0.045	0	0	0.618	0.62
Ctnnb1	Lmna	10090.ENSMUSP00000007130	10090.ENSMUSP00000029699	0	0	0	0	0.103	0.102	0	0.566	0.619
Cav1	Irs1	10090.ENSMUSP00000007799	10090.ENSMUSP00000063795	0	0	0	0	0.066	0	0	0.606	0.616
Ctsb	Mmp14	10090.ENSMUSP00000006235	10090.ENSMUSP00000087119	0	0	0	0	0.107	0.052	0	0.582	0.615
Ctsb	Mmp7	10090.ENSMUSP00000006235	10090.ENSMUSP00000018767	0	0	0	0	0.053	0.052	0.4	0.369	0.615
Cav1	Cdkn1a	10090.ENSMUSP00000007799	10090.ENSMUSP00000156559	0	0	0	0	0.063	0	0	0.595	0.604
Atg5	Cav1	10090.ENSMUSP00000044769	10090.ENSMUSP00000007799	0	0	0	0	0	0.093	0	0.58	0.602
Fzd4	Fzd5	10090.ENSMUSP00000049852	10090.ENSMUSP00000067783	0	0	0	0.909	0	0	0.5	0.227	0.597
Akt1	Vwf	10090.ENSMUSP00000001780	10090.ENSMUSP00000107873	0	0	0	0	0.056	0.081	0	0.57	0.594
Ctnnb1	Dkkl1	10090.ENSMUSP00000007130	10090.ENSMUSP00000033057	0	0	0	0	0.052	0.055	0	0.58	0.591
Dvl1	Wnt2b	10090.ENSMUSP00000030948	10090.ENSMUSP00000029429	0	0	0	0	0.064	0.124	0	0.533	0.584
Akt1	Mmp14	10090.ENSMUSP00000001780	10090.ENSMUSP00000087119	0	0	0	0	0.084	0.051	0	0.556	0.581
Dvl1	Gsk3a	10090.ENSMUSP00000030948	10090.ENSMUSP00000071654	0	0	0	0	0.188	0.095	0	0.476	0.581
Dvl1	Wnt6	10090.ENSMUSP00000030948	10090.ENSMUSP00000006716	0	0	0	0	0	0.124	0	0.532	0.572
Hsp90b1	Stub1	10090.ENSMUSP00000020238	10090.ENSMUSP00000040431	0	0	0	0	0.066	0.215	0	0.452	0.563
Mmp14	Mmp15	10090.ENSMUSP00000087119	10090.ENSMUSP00000034243	0	0	0.058	0.955	0	0	0.5	0.148	0.563
Cav1	Igfbp5	10090.ENSMUSP00000007799	10090.ENSMUSP00000027377	0	0	0	0	0.115	0	0	0.523	0.559
Il18	Mif	10090.ENSMUSP00000151002	10090.ENSMUSP00000041149	0	0	0	0	0.092	0	0	0.522	0.547
Il18	Pparg	10090.ENSMUSP00000151002	10090.ENSMUSP00000000450	0	0	0	0	0.05	0	0	0.532	0.536
Ctnnb1	Mmp14	10090.ENSMUSP00000007130	10090.ENSMUSP00000087119	0	0	0	0	0.085	0.064	0	0.495	0.53
Ghr	Irs1	10090.ENSMUSP00000069457	10090.ENSMUSP00000063795	0	0	0	0	0.148	0	0	0.471	0.53
Lmna	Pparg	10090.ENSMUSP00000029699	10090.ENSMUSP00000000450	0	0	0	0	0.076	0.054	0	0.498	0.523
Akt1	Ctsb	10090.ENSMUSP00000001780	10090.ENSMUSP00000006235	0	0	0	0	0.076	0	0	0.502	0.521
Ctnnb1	Stub1	10090.ENSMUSP00000007130	10090.ENSMUSP00000040431	0	0	0	0	0.071	0.118	0	0.458	0.517
Atg5	Hmgb1	10090.ENSMUSP00000044769	10090.ENSMUSP00000082682	0	0	0	0	0.094	0	0	0.483	0.511
Atg5	Il18	10090.ENSMUSP00000044769	10090.ENSMUSP00000151002	0	0	0	0	0.081	0	0	0.49	0.511
Hmgb1	Mif	10090.ENSMUSP00000082682	10090.ENSMUSP00000041149	0	0	0	0	0.153	0.042	0	0.442	0.508
Hmgb1	Hsp90b1	10090.ENSMUSP00000082682	10090.ENSMUSP00000020238	0	0	0	0	0.238	0.061	0	0.366	0.507
Il18	Txn1	10090.ENSMUSP00000151002	10090.ENSMUSP00000030051	0	0	0	0	0.095	0	0	0.47	0.5
Pparg	Txn1	10090.ENSMUSP00000000450	10090.ENSMUSP00000030051	0	0	0	0	0	0.064	0	0.488	0.5
Atm	Lmna	10090.ENSMUSP00000156344	10090.ENSMUSP00000029699	0	0	0	0	0	0	0	0.498	0.498
Ctnnb1	Kitl	10090.ENSMUSP00000007130	10090.ENSMUSP00000100920	0	0	0	0	0.057	0	0	0.49	0.498
Akt1	Mif	10090.ENSMUSP00000001780	10090.ENSMUSP00000041149	0	0	0	0	0	0.043	0	0.49	0.491
Ctnnb1	Hmgb1	10090.ENSMUSP00000007130	10090.ENSMUSP00000082682	0	0	0	0	0.127	0	0	0.439	0.489
Grn	Txn1	10090.ENSMUSP00000046340	10090.ENSMUSP00000030051	0	0	0	0	0.05	0.123	0	0.427	0.481
Ghr	Igfbp5	10090.ENSMUSP00000069457	10090.ENSMUSP00000027377	0	0	0	0	0.156	0	0	0.408	0.479
Lcn2	Pparg	10090.ENSMUSP00000053962	10090.ENSMUSP00000000450	0	0	0	0	0	0	0	0.479	0.479
Cdkn1a	Pparg	10090.ENSMUSP00000156559	10090.ENSMUSP00000000450	0	0	0	0	0	0.078	0	0.454	0.475
Atm	Polg	10090.ENSMUSP00000156344	10090.ENSMUSP00000073551	0	0	0	0	0.057	0	0	0.464	0.474
Fzd5	Fzd9	10090.ENSMUSP00000067783	10090.ENSMUSP00000053551	0	0	0.063	0.905	0	0	0	0.462	0.474
Atm	Bub3	10090.ENSMUSP00000156344	10090.ENSMUSP00000081547	0	0	0	0	0	0	0	0.472	0.472
Ctsb	Txn1	10090.ENSMUSP00000006235	10090.ENSMUSP00000030051	0	0	0	0	0.113	0.062	0	0.417	0.472
Hmgb1	Pparg	10090.ENSMUSP00000082682	10090.ENSMUSP00000000450	0	0	0	0	0	0.041	0	0.47	0.47
Atg5	Ctnnb1	10090.ENSMUSP00000044769	10090.ENSMUSP00000007130	0	0	0	0	0.102	0	0	0.431	0.467
Hsp90b1	Txn1	10090.ENSMUSP00000020238	10090.ENSMUSP00000030051	0	0	0	0	0.099	0.1	0	0.396	0.467
Igfbp5	Mmp15	10090.ENSMUSP00000027377	10090.ENSMUSP00000034243	0	0	0	0	0.11	0.097	0	0.387	0.464
Pparg	Vwf	10090.ENSMUSP00000000450	10090.ENSMUSP00000107873	0	0	0	0	0.074	0.047	0	0.439	0.462
Igfbp5	Mmp14	10090.ENSMUSP00000027377	10090.ENSMUSP00000087119	0	0	0	0	0.069	0.097	0	0.409	0.46
Cav1	Vwf	10090.ENSMUSP00000007799	10090.ENSMUSP00000107873	0	0	0	0	0.057	0	0	0.446	0.456
Akt1	Igfbp5	10090.ENSMUSP00000001780	10090.ENSMUSP00000027377	0	0	0	0	0	0	0	0.452	0.452
Cdkn1a	Lmna	10090.ENSMUSP00000156559	10090.ENSMUSP00000029699	0	0	0	0	0.129	0	0	0.392	0.447
Hmgb1	Txn1	10090.ENSMUSP00000082682	10090.ENSMUSP00000030051	0	0	0	0	0.098	0.096	0	0.376	0.446
Mmp14	Mmp7	10090.ENSMUSP00000087119	10090.ENSMUSP00000018767	0	0	0.104	0.847	0.044	0	0	0.403	0.444
Akt1	Eps8	10090.ENSMUSP00000001780	10090.ENSMUSP00000052776	0	0	0	0	0.049	0.051	0	0.429	0.44
Ctnnb1	Il18	10090.ENSMUSP00000007130	10090.ENSMUSP00000151002	0	0	0	0	0	0	0	0.44	0.44
Akt1	Lcn2	10090.ENSMUSP00000001780	10090.ENSMUSP00000053962	0	0	0	0	0	0	0	0.439	0.439
Atr	Cdkn1a	10090.ENSMUSP00000149953	10090.ENSMUSP00000156559	0	0	0	0	0	0	0	0.438	0.438
Akt1	Jund	10090.ENSMUSP00000001780	10090.ENSMUSP00000092901	0	0	0	0	0.054	0.098	0	0.391	0.435
Ctsb	Pparg	10090.ENSMUSP00000006235	10090.ENSMUSP00000000450	0	0	0	0	0.075	0	0	0.413	0.434
Atm	Pparg	10090.ENSMUSP00000156344	10090.ENSMUSP00000000450	0	0	0	0	0.052	0	0	0.426	0.433
Ctnnb1	Hsp90b1	10090.ENSMUSP00000007130	10090.ENSMUSP00000020238	0	0	0	0	0.207	0.056	0	0.302	0.432
Kitl	Vwf	10090.ENSMUSP00000100920	10090.ENSMUSP00000107873	0	0	0	0	0	0	0	0.432	0.432
Akt1	Ghr	10090.ENSMUSP00000001780	10090.ENSMUSP00000069457	0	0	0	0	0	0.063	0	0.413	0.427
Igfbp5	Irs1	10090.ENSMUSP00000027377	10090.ENSMUSP00000063795	0	0	0	0	0.096	0	0	0.392	0.427
Atg5	Atm	10090.ENSMUSP00000044769	10090.ENSMUSP00000156344	0	0	0	0	0.091	0	0	0.393	0.425
Ctnnb1	Vwf	10090.ENSMUSP00000007130	10090.ENSMUSP00000107873	0	0	0	0	0.053	0	0	0.412	0.42
Cav1	Lmna	10090.ENSMUSP00000007799	10090.ENSMUSP00000029699	0	0	0	0	0.08	0.059	0	0.383	0.419
Ctnnb1	Txn1	10090.ENSMUSP00000007130	10090.ENSMUSP00000030051	0	0	0	0	0.046	0.05	0	0.41	0.419
Hsp90b1	Pparg	10090.ENSMUSP00000020238	10090.ENSMUSP00000000450	0	0	0	0	0.055	0.174	0	0.313	0.416
Ctsb	Hmgb1	10090.ENSMUSP00000006235	10090.ENSMUSP00000082682	0	0	0	0	0.061	0	0	0.402	0.415
Atg5	Hsp90b1	10090.ENSMUSP00000044769	10090.ENSMUSP00000020238	0	0	0	0	0.084	0	0	0.385	0.412
Akt1	Atr	10090.ENSMUSP00000001780	10090.ENSMUSP00000149953	0	0	0	0	0	0.084	0	0.375	0.403
Akt1	Grn	10090.ENSMUSP00000001780	10090.ENSMUSP00000046340	0	0	0	0	0.058	0	0	0.392	0.403
Cav1	Ctsb	10090.ENSMUSP00000007799	10090.ENSMUSP00000006235	0	0	0	0	0.065	0	0	0.387	0.402
Mif	Txn1	10090.ENSMUSP00000041149	10090.ENSMUSP00000030051	0	0	0	0	0.163	0.051	0	0.305	0.4

## Sheet: Pathway_Enrichment_Sene 2-25
Supplementary Data Sheet 13. Integrated Network Data of Senescence Significant Gene Pathway Enrichment Categories between 2 Month- and 25-Month Old Mice Groups
#category	term ID	term description	observed gene count	background gene count	strength	false discovery rate	matching proteins in your network (IDs)	matching proteins in your network (labels)
GO Process	GO:0042221	Response to chemical	33	3807	0.65	1.13e-13	10090.ENSMUSP00000000450,10090.ENSMUSP00000001780,10090.ENSMUSP00000006235,10090.ENSMUSP00000007130,10090.ENSMUSP00000007799,10090.ENSMUSP00000018767,10090.ENSMUSP00000020238,10090.ENSMUSP00000024004,10090.ENSMUSP00000027377,10090.ENSMUSP00000029699,10090.ENSMUSP00000030013,10090.ENSMUSP00000030051,10090.ENSMUSP00000030948,10090.ENSMUSP00000034243,10090.ENSMUSP00000040431,10090.ENSMUSP00000041149…	Pparg,Akt1,Ctsb,Ctnnb1,Cav1,Mmp7,Hsp90b1,Ccl25,Igfbp5,Lmna,Xpa,Txn1,Dvl1,Mmp15,Stub1,Mif,Atg5,Grn,Fzd4,Eps8,Lcn2,Nudt1,Irs1,Fzd5,Ghr,Gsk3a,Polg,Hmgb1,Mmp14,Jund,Atr,Il18,Atm
GO Process	GO:0050896	Response to stimulus	40	7183	0.46	1.35e-13	10090.ENSMUSP00000000450,10090.ENSMUSP00000001780,10090.ENSMUSP00000006235,10090.ENSMUSP00000006716,10090.ENSMUSP00000007130,10090.ENSMUSP00000007799,10090.ENSMUSP00000018767,10090.ENSMUSP00000020238,10090.ENSMUSP00000024004,10090.ENSMUSP00000027377,10090.ENSMUSP00000029429,10090.ENSMUSP00000029699,10090.ENSMUSP00000030013,10090.ENSMUSP00000030051,10090.ENSMUSP00000030948,10090.ENSMUSP00000034243…	Pparg,Akt1,Ctsb,Wnt6,Ctnnb1,Cav1,Mmp7,Hsp90b1,Ccl25,Igfbp5,Wnt2b,Lmna,Xpa,Txn1,Dvl1,Mmp15,Stub1,Mif,Atg5,Grn,Fzd4,Eps8,Fzd9,Lcn2,Nudt1,Irs1,Fzd5,Ghr,Gsk3a,Polg,Bub3,Hmgb1,Mmp14,Jund,Kitl,Vwf,Atr,Il18,Atm,Cdkn1a
GO Process	GO:0048523	Negative regulation of cellular process	33	4658	0.57	1.88e-11	10090.ENSMUSP00000000450,10090.ENSMUSP00000001780,10090.ENSMUSP00000006235,10090.ENSMUSP00000007130,10090.ENSMUSP00000007799,10090.ENSMUSP00000020238,10090.ENSMUSP00000024004,10090.ENSMUSP00000027377,10090.ENSMUSP00000029699,10090.ENSMUSP00000030051,10090.ENSMUSP00000030948,10090.ENSMUSP00000033057,10090.ENSMUSP00000040431,10090.ENSMUSP00000041149,10090.ENSMUSP00000044769,10090.ENSMUSP00000046340…	Pparg,Akt1,Ctsb,Ctnnb1,Cav1,Hsp90b1,Ccl25,Igfbp5,Lmna,Txn1,Dvl1,Dkkl1,Stub1,Mif,Atg5,Grn,Fzd4,Eps8,Fzd9,Lcn2,Irs1,Fzd5,Ghr,Gsk3a,Bub3,Hmgb1,Mmp14,Jund,Kitl,Atr,Il18,Atm,Cdkn1a
GO Process	GO:0051716	Cellular response to stimulus	35	5743	0.5	5.97e-11	10090.ENSMUSP00000000450,10090.ENSMUSP00000001780,10090.ENSMUSP00000006235,10090.ENSMUSP00000006716,10090.ENSMUSP00000007130,10090.ENSMUSP00000007799,10090.ENSMUSP00000020238,10090.ENSMUSP00000024004,10090.ENSMUSP00000027377,10090.ENSMUSP00000029429,10090.ENSMUSP00000029699,10090.ENSMUSP00000030013,10090.ENSMUSP00000030948,10090.ENSMUSP00000040431,10090.ENSMUSP00000041149,10090.ENSMUSP00000044769…	Pparg,Akt1,Ctsb,Wnt6,Ctnnb1,Cav1,Hsp90b1,Ccl25,Igfbp5,Wnt2b,Lmna,Xpa,Dvl1,Stub1,Mif,Atg5,Grn,Fzd4,Eps8,Fzd9,Lcn2,Nudt1,Irs1,Fzd5,Ghr,Gsk3a,Polg,Bub3,Hmgb1,Jund,Kitl,Atr,Il18,Atm,Cdkn1a
GO Process	GO:0031399	Regulation of protein modification process	21	1583	0.84	4.07e-10	10090.ENSMUSP00000000450,10090.ENSMUSP00000001780,10090.ENSMUSP00000007130,10090.ENSMUSP00000007799,10090.ENSMUSP00000020238,10090.ENSMUSP00000029699,10090.ENSMUSP00000030051,10090.ENSMUSP00000030948,10090.ENSMUSP00000040431,10090.ENSMUSP00000041149,10090.ENSMUSP00000044769,10090.ENSMUSP00000049852,10090.ENSMUSP00000067783,10090.ENSMUSP00000069457,10090.ENSMUSP00000071654,10090.ENSMUSP00000081547…	Pparg,Akt1,Ctnnb1,Cav1,Hsp90b1,Lmna,Txn1,Dvl1,Stub1,Mif,Atg5,Fzd4,Fzd5,Ghr,Gsk3a,Bub3,Hmgb1,Kitl,Il18,Atm,Cdkn1a
GO Process	GO:0031401	Positive regulation of protein modification process	18	1056	0.95	4.07e-10	10090.ENSMUSP00000000450,10090.ENSMUSP00000001780,10090.ENSMUSP00000007130,10090.ENSMUSP00000007799,10090.ENSMUSP00000029699,10090.ENSMUSP00000030051,10090.ENSMUSP00000030948,10090.ENSMUSP00000040431,10090.ENSMUSP00000041149,10090.ENSMUSP00000049852,10090.ENSMUSP00000067783,10090.ENSMUSP00000069457,10090.ENSMUSP00000071654,10090.ENSMUSP00000082682,10090.ENSMUSP00000100920,10090.ENSMUSP00000151002…	Pparg,Akt1,Ctnnb1,Cav1,Lmna,Txn1,Dvl1,Stub1,Mif,Fzd4,Fzd5,Ghr,Gsk3a,Hmgb1,Kitl,Il18,Atm,Cdkn1a
GO Process	GO:0048518	Positive regulation of biological process	35	6165	0.47	4.07e-10	10090.ENSMUSP00000000450,10090.ENSMUSP00000001780,10090.ENSMUSP00000006716,10090.ENSMUSP00000007130,10090.ENSMUSP00000007799,10090.ENSMUSP00000018767,10090.ENSMUSP00000024004,10090.ENSMUSP00000027377,10090.ENSMUSP00000029429,10090.ENSMUSP00000029699,10090.ENSMUSP00000030013,10090.ENSMUSP00000030051,10090.ENSMUSP00000030948,10090.ENSMUSP00000033057,10090.ENSMUSP00000040431,10090.ENSMUSP00000041149…	Pparg,Akt1,Wnt6,Ctnnb1,Cav1,Mmp7,Ccl25,Igfbp5,Wnt2b,Lmna,Xpa,Txn1,Dvl1,Dkkl1,Stub1,Mif,Atg5,Grn,Fzd4,Eps8,Fzd9,Lcn2,Irs1,Fzd5,Ghr,Gsk3a,Hmgb1,Mmp14,Jund,Kitl,Vwf,Atr,Il18,Atm,Cdkn1a
GO Process	GO:0051246	Regulation of protein metabolic process	25	2611	0.7	4.07e-10	10090.ENSMUSP00000000450,10090.ENSMUSP00000001780,10090.ENSMUSP00000006235,10090.ENSMUSP00000007130,10090.ENSMUSP00000007799,10090.ENSMUSP00000020238,10090.ENSMUSP00000027377,10090.ENSMUSP00000029699,10090.ENSMUSP00000030051,10090.ENSMUSP00000030948,10090.ENSMUSP00000040431,10090.ENSMUSP00000041149,10090.ENSMUSP00000044769,10090.ENSMUSP00000046340,10090.ENSMUSP00000049852,10090.ENSMUSP00000067783…	Pparg,Akt1,Ctsb,Ctnnb1,Cav1,Hsp90b1,Igfbp5,Lmna,Txn1,Dvl1,Stub1,Mif,Atg5,Grn,Fzd4,Fzd5,Ghr,Gsk3a,Bub3,Hmgb1,Mmp14,Kitl,Il18,Atm,Cdkn1a
GO Process	GO:0051338	Regulation of transferase activity	17	883	1	4.07e-10	10090.ENSMUSP00000000450,10090.ENSMUSP00000001780,10090.ENSMUSP00000007130,10090.ENSMUSP00000007799,10090.ENSMUSP00000030948,10090.ENSMUSP00000040431,10090.ENSMUSP00000041149,10090.ENSMUSP00000049852,10090.ENSMUSP00000063795,10090.ENSMUSP00000067783,10090.ENSMUSP00000069457,10090.ENSMUSP00000071654,10090.ENSMUSP00000081547,10090.ENSMUSP00000082682,10090.ENSMUSP00000100920,10090.ENSMUSP00000151002…	Pparg,Akt1,Ctnnb1,Cav1,Dvl1,Stub1,Mif,Fzd4,Irs1,Fzd5,Ghr,Gsk3a,Bub3,Hmgb1,Kitl,Il18,Cdkn1a
GO Process	GO:0048522	Positive regulation of cellular process	33	5566	0.49	1.05e-09	10090.ENSMUSP00000000450,10090.ENSMUSP00000001780,10090.ENSMUSP00000006716,10090.ENSMUSP00000007130,10090.ENSMUSP00000007799,10090.ENSMUSP00000018767,10090.ENSMUSP00000024004,10090.ENSMUSP00000027377,10090.ENSMUSP00000029699,10090.ENSMUSP00000030013,10090.ENSMUSP00000030051,10090.ENSMUSP00000030948,10090.ENSMUSP00000033057,10090.ENSMUSP00000040431,10090.ENSMUSP00000041149,10090.ENSMUSP00000046340…	Pparg,Akt1,Wnt6,Ctnnb1,Cav1,Mmp7,Ccl25,Igfbp5,Lmna,Xpa,Txn1,Dvl1,Dkkl1,Stub1,Mif,Grn,Fzd4,Eps8,Fzd9,Lcn2,Irs1,Fzd5,Ghr,Gsk3a,Hmgb1,Mmp14,Jund,Kitl,Vwf,Atr,Il18,Atm,Cdkn1a
GO Process	GO:0051247	Positive regulation of protein metabolic process	20	1518	0.84	1.05e-09	10090.ENSMUSP00000000450,10090.ENSMUSP00000001780,10090.ENSMUSP00000007130,10090.ENSMUSP00000007799,10090.ENSMUSP00000029699,10090.ENSMUSP00000030051,10090.ENSMUSP00000030948,10090.ENSMUSP00000040431,10090.ENSMUSP00000041149,10090.ENSMUSP00000046340,10090.ENSMUSP00000049852,10090.ENSMUSP00000067783,10090.ENSMUSP00000069457,10090.ENSMUSP00000071654,10090.ENSMUSP00000082682,10090.ENSMUSP00000087119…	Pparg,Akt1,Ctnnb1,Cav1,Lmna,Txn1,Dvl1,Stub1,Mif,Grn,Fzd4,Fzd5,Ghr,Gsk3a,Hmgb1,Mmp14,Kitl,Il18,Atm,Cdkn1a
GO Process	GO:0010941	Regulation of cell death	21	1750	0.8	1.08e-09	10090.ENSMUSP00000000450,10090.ENSMUSP00000001780,10090.ENSMUSP00000006235,10090.ENSMUSP00000007130,10090.ENSMUSP00000007799,10090.ENSMUSP00000020238,10090.ENSMUSP00000029699,10090.ENSMUSP00000030051,10090.ENSMUSP00000033057,10090.ENSMUSP00000041149,10090.ENSMUSP00000044769,10090.ENSMUSP00000046340,10090.ENSMUSP00000053551,10090.ENSMUSP00000053962,10090.ENSMUSP00000069457,10090.ENSMUSP00000071654…	Pparg,Akt1,Ctsb,Ctnnb1,Cav1,Hsp90b1,Lmna,Txn1,Dkkl1,Mif,Atg5,Grn,Fzd9,Lcn2,Ghr,Gsk3a,Hmgb1,Kitl,Il18,Atm,Cdkn1a
GO Process	GO:0030334	Regulation of cell migration	17	983	0.95	1.17e-09	10090.ENSMUSP00000000450,10090.ENSMUSP00000001780,10090.ENSMUSP00000007799,10090.ENSMUSP00000018767,10090.ENSMUSP00000024004,10090.ENSMUSP00000027377,10090.ENSMUSP00000029699,10090.ENSMUSP00000041149,10090.ENSMUSP00000046340,10090.ENSMUSP00000049852,10090.ENSMUSP00000053962,10090.ENSMUSP00000063795,10090.ENSMUSP00000082682,10090.ENSMUSP00000087119,10090.ENSMUSP00000100920,10090.ENSMUSP00000151002…	Pparg,Akt1,Cav1,Mmp7,Ccl25,Igfbp5,Lmna,Mif,Grn,Fzd4,Lcn2,Irs1,Hmgb1,Mmp14,Kitl,Il18,Atm
GO Process	GO:0007154	Cell communication	30	4459	0.54	1.47e-09	10090.ENSMUSP00000000450,10090.ENSMUSP00000001780,10090.ENSMUSP00000006716,10090.ENSMUSP00000007130,10090.ENSMUSP00000007799,10090.ENSMUSP00000024004,10090.ENSMUSP00000027377,10090.ENSMUSP00000029429,10090.ENSMUSP00000030013,10090.ENSMUSP00000030948,10090.ENSMUSP00000040431,10090.ENSMUSP00000041149,10090.ENSMUSP00000044769,10090.ENSMUSP00000046340,10090.ENSMUSP00000049852,10090.ENSMUSP00000052776…	Pparg,Akt1,Wnt6,Ctnnb1,Cav1,Ccl25,Igfbp5,Wnt2b,Xpa,Dvl1,Stub1,Mif,Atg5,Grn,Fzd4,Eps8,Fzd9,Lcn2,Nudt1,Irs1,Fzd5,Ghr,Gsk3a,Bub3,Hmgb1,Kitl,Atr,Il18,Atm,Cdkn1a
GO Process	GO:0042327	Positive regulation of phosphorylation	16	862	0.98	2.02e-09	10090.ENSMUSP00000000450,10090.ENSMUSP00000001780,10090.ENSMUSP00000007799,10090.ENSMUSP00000030051,10090.ENSMUSP00000030948,10090.ENSMUSP00000041149,10090.ENSMUSP00000049852,10090.ENSMUSP00000063795,10090.ENSMUSP00000067783,10090.ENSMUSP00000069457,10090.ENSMUSP00000071654,10090.ENSMUSP00000082682,10090.ENSMUSP00000100920,10090.ENSMUSP00000151002,10090.ENSMUSP00000156344,10090.ENSMUSP00000156559	Pparg,Akt1,Cav1,Txn1,Dvl1,Mif,Fzd4,Irs1,Fzd5,Ghr,Gsk3a,Hmgb1,Kitl,Il18,Atm,Cdkn1a
GO Process	GO:0009966	Regulation of signal transduction	25	2882	0.65	2.17e-09	10090.ENSMUSP00000000450,10090.ENSMUSP00000001780,10090.ENSMUSP00000007130,10090.ENSMUSP00000007799,10090.ENSMUSP00000024004,10090.ENSMUSP00000027377,10090.ENSMUSP00000029699,10090.ENSMUSP00000030948,10090.ENSMUSP00000033057,10090.ENSMUSP00000040431,10090.ENSMUSP00000041149,10090.ENSMUSP00000049852,10090.ENSMUSP00000052776,10090.ENSMUSP00000053551,10090.ENSMUSP00000063795,10090.ENSMUSP00000067783…	Pparg,Akt1,Ctnnb1,Cav1,Ccl25,Igfbp5,Lmna,Dvl1,Dkkl1,Stub1,Mif,Fzd4,Eps8,Fzd9,Irs1,Fzd5,Ghr,Gsk3a,Hmgb1,Mmp14,Kitl,Vwf,Atr,Il18,Atm
GO Process	GO:0048583	Regulation of response to stimulus	28	3831	0.58	2.17e-09	10090.ENSMUSP00000000450,10090.ENSMUSP00000001780,10090.ENSMUSP00000007130,10090.ENSMUSP00000007799,10090.ENSMUSP00000024004,10090.ENSMUSP00000027377,10090.ENSMUSP00000029699,10090.ENSMUSP00000030051,10090.ENSMUSP00000030948,10090.ENSMUSP00000033057,10090.ENSMUSP00000040431,10090.ENSMUSP00000041149,10090.ENSMUSP00000044769,10090.ENSMUSP00000046340,10090.ENSMUSP00000049852,10090.ENSMUSP00000052776…	Pparg,Akt1,Ctnnb1,Cav1,Ccl25,Igfbp5,Lmna,Txn1,Dvl1,Dkkl1,Stub1,Mif,Atg5,Grn,Fzd4,Eps8,Fzd9,Irs1,Fzd5,Ghr,Gsk3a,Hmgb1,Mmp14,Kitl,Vwf,Atr,Il18,Atm
GO Process	GO:0001934	Positive regulation of protein phosphorylation	15	782	1	5.69e-09	10090.ENSMUSP00000000450,10090.ENSMUSP00000001780,10090.ENSMUSP00000007799,10090.ENSMUSP00000030051,10090.ENSMUSP00000030948,10090.ENSMUSP00000041149,10090.ENSMUSP00000049852,10090.ENSMUSP00000067783,10090.ENSMUSP00000069457,10090.ENSMUSP00000071654,10090.ENSMUSP00000082682,10090.ENSMUSP00000100920,10090.ENSMUSP00000151002,10090.ENSMUSP00000156344,10090.ENSMUSP00000156559	Pparg,Akt1,Cav1,Txn1,Dvl1,Mif,Fzd4,Fzd5,Ghr,Gsk3a,Hmgb1,Kitl,Il18,Atm,Cdkn1a
GO Process	GO:0007165	Signal transduction	28	4036	0.56	6.1e-09	10090.ENSMUSP00000000450,10090.ENSMUSP00000001780,10090.ENSMUSP00000006716,10090.ENSMUSP00000007130,10090.ENSMUSP00000007799,10090.ENSMUSP00000024004,10090.ENSMUSP00000027377,10090.ENSMUSP00000029429,10090.ENSMUSP00000030013,10090.ENSMUSP00000030948,10090.ENSMUSP00000040431,10090.ENSMUSP00000041149,10090.ENSMUSP00000046340,10090.ENSMUSP00000049852,10090.ENSMUSP00000052776,10090.ENSMUSP00000053551…	Pparg,Akt1,Wnt6,Ctnnb1,Cav1,Ccl25,Igfbp5,Wnt2b,Xpa,Dvl1,Stub1,Mif,Grn,Fzd4,Eps8,Fzd9,Lcn2,Irs1,Fzd5,Ghr,Gsk3a,Bub3,Hmgb1,Kitl,Atr,Il18,Atm,Cdkn1a
GO Process	GO:0032501	Multicellular organismal process	33	6074	0.45	6.66e-09	10090.ENSMUSP00000000450,10090.ENSMUSP00000001780,10090.ENSMUSP00000006235,10090.ENSMUSP00000006716,10090.ENSMUSP00000007130,10090.ENSMUSP00000007799,10090.ENSMUSP00000027377,10090.ENSMUSP00000029429,10090.ENSMUSP00000029699,10090.ENSMUSP00000030013,10090.ENSMUSP00000030948,10090.ENSMUSP00000033057,10090.ENSMUSP00000034243,10090.ENSMUSP00000044769,10090.ENSMUSP00000046340,10090.ENSMUSP00000049852…	Pparg,Akt1,Ctsb,Wnt6,Ctnnb1,Cav1,Igfbp5,Wnt2b,Lmna,Xpa,Dvl1,Dkkl1,Mmp15,Atg5,Grn,Fzd4,Eps8,Fzd9,Lcn2,Nudt1,Irs1,Fzd5,Ghr,Gsk3a,Hmgb1,Mmp14,Jund,Kitl,Vwf,Atr,Il18,Atm,Cdkn1a
GO Process	GO:0043085	Positive regulation of catalytic activity	17	1142	0.89	6.66e-09	10090.ENSMUSP00000000450,10090.ENSMUSP00000001780,10090.ENSMUSP00000007130,10090.ENSMUSP00000007799,10090.ENSMUSP00000024004,10090.ENSMUSP00000040431,10090.ENSMUSP00000041149,10090.ENSMUSP00000046340,10090.ENSMUSP00000049852,10090.ENSMUSP00000063795,10090.ENSMUSP00000067783,10090.ENSMUSP00000069457,10090.ENSMUSP00000071654,10090.ENSMUSP00000082682,10090.ENSMUSP00000100920,10090.ENSMUSP00000151002…	Pparg,Akt1,Ctnnb1,Cav1,Ccl25,Stub1,Mif,Grn,Fzd4,Irs1,Fzd5,Ghr,Gsk3a,Hmgb1,Kitl,Il18,Cdkn1a
GO Process	GO:0048513	Animal organ development	26	3405	0.6	6.66e-09	10090.ENSMUSP00000000450,10090.ENSMUSP00000001780,10090.ENSMUSP00000006235,10090.ENSMUSP00000006716,10090.ENSMUSP00000007130,10090.ENSMUSP00000007799,10090.ENSMUSP00000027377,10090.ENSMUSP00000029429,10090.ENSMUSP00000029699,10090.ENSMUSP00000030948,10090.ENSMUSP00000044769,10090.ENSMUSP00000046340,10090.ENSMUSP00000049852,10090.ENSMUSP00000053551,10090.ENSMUSP00000059983,10090.ENSMUSP00000063795…	Pparg,Akt1,Ctsb,Wnt6,Ctnnb1,Cav1,Igfbp5,Wnt2b,Lmna,Dvl1,Atg5,Grn,Fzd4,Fzd9,Nudt1,Irs1,Fzd5,Ghr,Gsk3a,Hmgb1,Mmp14,Kitl,Vwf,Il18,Atm,Cdkn1a
GO Process	GO:0009967	Positive regulation of signal transduction	19	1569	0.8	8.32e-09	10090.ENSMUSP00000000450,10090.ENSMUSP00000007130,10090.ENSMUSP00000007799,10090.ENSMUSP00000024004,10090.ENSMUSP00000027377,10090.ENSMUSP00000030948,10090.ENSMUSP00000041149,10090.ENSMUSP00000049852,10090.ENSMUSP00000053551,10090.ENSMUSP00000063795,10090.ENSMUSP00000067783,10090.ENSMUSP00000069457,10090.ENSMUSP00000071654,10090.ENSMUSP00000082682,10090.ENSMUSP00000100920,10090.ENSMUSP00000107873…	Pparg,Ctnnb1,Cav1,Ccl25,Igfbp5,Dvl1,Mif,Fzd4,Fzd9,Irs1,Fzd5,Ghr,Gsk3a,Hmgb1,Kitl,Vwf,Atr,Il18,Atm
GO Process	GO:0080090	Regulation of primary metabolic process	31	5272	0.49	8.32e-09	10090.ENSMUSP00000000450,10090.ENSMUSP00000001780,10090.ENSMUSP00000006235,10090.ENSMUSP00000006716,10090.ENSMUSP00000007130,10090.ENSMUSP00000007799,10090.ENSMUSP00000020238,10090.ENSMUSP00000027377,10090.ENSMUSP00000029699,10090.ENSMUSP00000030013,10090.ENSMUSP00000030051,10090.ENSMUSP00000030948,10090.ENSMUSP00000033057,10090.ENSMUSP00000040431,10090.ENSMUSP00000041149,10090.ENSMUSP00000044769…	Pparg,Akt1,Ctsb,Wnt6,Ctnnb1,Cav1,Hsp90b1,Igfbp5,Lmna,Xpa,Txn1,Dvl1,Dkkl1,Stub1,Mif,Atg5,Grn,Fzd4,Irs1,Fzd5,Ghr,Gsk3a,Bub3,Hmgb1,Mmp14,Jund,Kitl,Atr,Il18,Atm,Cdkn1a
GO Process	GO:0009628	Response to abiotic stimulus	17	1187	0.87	1.04e-08	10090.ENSMUSP00000000450,10090.ENSMUSP00000001780,10090.ENSMUSP00000007130,10090.ENSMUSP00000007799,10090.ENSMUSP00000020238,10090.ENSMUSP00000029699,10090.ENSMUSP00000030013,10090.ENSMUSP00000030051,10090.ENSMUSP00000040431,10090.ENSMUSP00000069457,10090.ENSMUSP00000073551,10090.ENSMUSP00000087119,10090.ENSMUSP00000092901,10090.ENSMUSP00000149953,10090.ENSMUSP00000151002,10090.ENSMUSP00000156344…	Pparg,Akt1,Ctnnb1,Cav1,Hsp90b1,Lmna,Xpa,Txn1,Stub1,Ghr,Polg,Mmp14,Jund,Atr,Il18,Atm,Cdkn1a
GO Process	GO:0010604	Positive regulation of macromolecule metabolic process	26	3504	0.59	1.12e-08	10090.ENSMUSP00000000450,10090.ENSMUSP00000001780,10090.ENSMUSP00000006716,10090.ENSMUSP00000007130,10090.ENSMUSP00000007799,10090.ENSMUSP00000029699,10090.ENSMUSP00000030013,10090.ENSMUSP00000030051,10090.ENSMUSP00000030948,10090.ENSMUSP00000040431,10090.ENSMUSP00000041149,10090.ENSMUSP00000046340,10090.ENSMUSP00000049852,10090.ENSMUSP00000053962,10090.ENSMUSP00000063795,10090.ENSMUSP00000067783…	Pparg,Akt1,Wnt6,Ctnnb1,Cav1,Lmna,Xpa,Txn1,Dvl1,Stub1,Mif,Grn,Fzd4,Lcn2,Irs1,Fzd5,Ghr,Gsk3a,Hmgb1,Mmp14,Jund,Kitl,Atr,Il18,Atm,Cdkn1a
GO Process	GO:0060070	Canonical Wnt signaling pathway	8	100	1.62	1.14e-08	10090.ENSMUSP00000006716,10090.ENSMUSP00000007130,10090.ENSMUSP00000007799,10090.ENSMUSP00000029429,10090.ENSMUSP00000030948,10090.ENSMUSP00000049852,10090.ENSMUSP00000053551,10090.ENSMUSP00000067783	Wnt6,Ctnnb1,Cav1,Wnt2b,Dvl1,Fzd4,Fzd9,Fzd5
GO Process	GO:0050793	Regulation of developmental process	23	2618	0.66	1.22e-08	10090.ENSMUSP00000000450,10090.ENSMUSP00000001780,10090.ENSMUSP00000006716,10090.ENSMUSP00000007130,10090.ENSMUSP00000007799,10090.ENSMUSP00000027377,10090.ENSMUSP00000029429,10090.ENSMUSP00000029699,10090.ENSMUSP00000030948,10090.ENSMUSP00000033057,10090.ENSMUSP00000046340,10090.ENSMUSP00000049852,10090.ENSMUSP00000052776,10090.ENSMUSP00000053551,10090.ENSMUSP00000053962,10090.ENSMUSP00000069457…	Pparg,Akt1,Wnt6,Ctnnb1,Cav1,Igfbp5,Wnt2b,Lmna,Dvl1,Dkkl1,Grn,Fzd4,Eps8,Fzd9,Lcn2,Ghr,Gsk3a,Hmgb1,Mmp14,Jund,Kitl,Il18,Cdkn1a
GO Process	GO:0048585	Negative regulation of response to stimulus	19	1631	0.78	1.35e-08	10090.ENSMUSP00000000450,10090.ENSMUSP00000001780,10090.ENSMUSP00000007130,10090.ENSMUSP00000007799,10090.ENSMUSP00000027377,10090.ENSMUSP00000029699,10090.ENSMUSP00000030051,10090.ENSMUSP00000030948,10090.ENSMUSP00000033057,10090.ENSMUSP00000040431,10090.ENSMUSP00000041149,10090.ENSMUSP00000044769,10090.ENSMUSP00000046340,10090.ENSMUSP00000049852,10090.ENSMUSP00000053551,10090.ENSMUSP00000063795…	Pparg,Akt1,Ctnnb1,Cav1,Igfbp5,Lmna,Txn1,Dvl1,Dkkl1,Stub1,Mif,Atg5,Grn,Fzd4,Fzd9,Irs1,Gsk3a,Mmp14,Atm
GO Process	GO:0065009	Regulation of molecular function	24	2950	0.63	1.59e-08	10090.ENSMUSP00000000450,10090.ENSMUSP00000001780,10090.ENSMUSP00000006235,10090.ENSMUSP00000007130,10090.ENSMUSP00000007799,10090.ENSMUSP00000020238,10090.ENSMUSP00000024004,10090.ENSMUSP00000030051,10090.ENSMUSP00000030948,10090.ENSMUSP00000033057,10090.ENSMUSP00000040431,10090.ENSMUSP00000041149,10090.ENSMUSP00000046340,10090.ENSMUSP00000049852,10090.ENSMUSP00000063795,10090.ENSMUSP00000067783…	Pparg,Akt1,Ctsb,Ctnnb1,Cav1,Hsp90b1,Ccl25,Txn1,Dvl1,Dkkl1,Stub1,Mif,Grn,Fzd4,Irs1,Fzd5,Ghr,Gsk3a,Bub3,Hmgb1,Kitl,Atr,Il18,Cdkn1a
GO Process	GO:0051347	Positive regulation of transferase activity	13	583	1.06	1.79e-08	10090.ENSMUSP00000001780,10090.ENSMUSP00000007130,10090.ENSMUSP00000040431,10090.ENSMUSP00000041149,10090.ENSMUSP00000049852,10090.ENSMUSP00000063795,10090.ENSMUSP00000067783,10090.ENSMUSP00000069457,10090.ENSMUSP00000071654,10090.ENSMUSP00000082682,10090.ENSMUSP00000100920,10090.ENSMUSP00000151002,10090.ENSMUSP00000156559	Akt1,Ctnnb1,Stub1,Mif,Fzd4,Irs1,Fzd5,Ghr,Gsk3a,Hmgb1,Kitl,Il18,Cdkn1a
GO Process	GO:0007166	Cell surface receptor signaling pathway	20	1901	0.74	1.84e-08	10090.ENSMUSP00000000450,10090.ENSMUSP00000001780,10090.ENSMUSP00000006716,10090.ENSMUSP00000007130,10090.ENSMUSP00000007799,10090.ENSMUSP00000024004,10090.ENSMUSP00000027377,10090.ENSMUSP00000029429,10090.ENSMUSP00000030948,10090.ENSMUSP00000040431,10090.ENSMUSP00000041149,10090.ENSMUSP00000049852,10090.ENSMUSP00000053551,10090.ENSMUSP00000053962,10090.ENSMUSP00000063795,10090.ENSMUSP00000067783…	Pparg,Akt1,Wnt6,Ctnnb1,Cav1,Ccl25,Igfbp5,Wnt2b,Dvl1,Stub1,Mif,Fzd4,Fzd9,Lcn2,Irs1,Fzd5,Ghr,Gsk3a,Kitl,Il18
GO Process	GO:0030335	Positive regulation of cell migration	13	590	1.06	1.96e-08	10090.ENSMUSP00000001780,10090.ENSMUSP00000007799,10090.ENSMUSP00000018767,10090.ENSMUSP00000027377,10090.ENSMUSP00000046340,10090.ENSMUSP00000049852,10090.ENSMUSP00000053962,10090.ENSMUSP00000063795,10090.ENSMUSP00000082682,10090.ENSMUSP00000087119,10090.ENSMUSP00000100920,10090.ENSMUSP00000151002,10090.ENSMUSP00000156344	Akt1,Cav1,Mmp7,Igfbp5,Grn,Fzd4,Lcn2,Irs1,Hmgb1,Mmp14,Kitl,Il18,Atm
GO Process	GO:1901700	Response to oxygen-containing compound	19	1680	0.77	1.96e-08	10090.ENSMUSP00000000450,10090.ENSMUSP00000001780,10090.ENSMUSP00000007130,10090.ENSMUSP00000007799,10090.ENSMUSP00000020238,10090.ENSMUSP00000027377,10090.ENSMUSP00000030051,10090.ENSMUSP00000034243,10090.ENSMUSP00000046340,10090.ENSMUSP00000052776,10090.ENSMUSP00000053962,10090.ENSMUSP00000063795,10090.ENSMUSP00000069457,10090.ENSMUSP00000071654,10090.ENSMUSP00000073551,10090.ENSMUSP00000082682…	Pparg,Akt1,Ctnnb1,Cav1,Hsp90b1,Igfbp5,Txn1,Mmp15,Grn,Eps8,Lcn2,Irs1,Ghr,Gsk3a,Polg,Hmgb1,Jund,Il18,Atm
GO Process	GO:0051094	Positive regulation of developmental process	18	1482	0.8	2.21e-08	10090.ENSMUSP00000000450,10090.ENSMUSP00000001780,10090.ENSMUSP00000006716,10090.ENSMUSP00000007130,10090.ENSMUSP00000029429,10090.ENSMUSP00000029699,10090.ENSMUSP00000030948,10090.ENSMUSP00000033057,10090.ENSMUSP00000046340,10090.ENSMUSP00000049852,10090.ENSMUSP00000053551,10090.ENSMUSP00000053962,10090.ENSMUSP00000069457,10090.ENSMUSP00000082682,10090.ENSMUSP00000087119,10090.ENSMUSP00000092901…	Pparg,Akt1,Wnt6,Ctnnb1,Wnt2b,Lmna,Dvl1,Dkkl1,Grn,Fzd4,Fzd9,Lcn2,Ghr,Hmgb1,Mmp14,Jund,Kitl,Il18
GO Process	GO:0051128	Regulation of cellular component organization	22	2455	0.67	2.21e-08	10090.ENSMUSP00000000450,10090.ENSMUSP00000001780,10090.ENSMUSP00000007130,10090.ENSMUSP00000007799,10090.ENSMUSP00000027377,10090.ENSMUSP00000029699,10090.ENSMUSP00000030948,10090.ENSMUSP00000040431,10090.ENSMUSP00000044769,10090.ENSMUSP00000046340,10090.ENSMUSP00000049852,10090.ENSMUSP00000052776,10090.ENSMUSP00000053551,10090.ENSMUSP00000053962,10090.ENSMUSP00000067783,10090.ENSMUSP00000071654…	Pparg,Akt1,Ctnnb1,Cav1,Igfbp5,Lmna,Dvl1,Stub1,Atg5,Grn,Fzd4,Eps8,Fzd9,Lcn2,Fzd5,Gsk3a,Bub3,Hmgb1,Mmp14,Atr,Atm,Cdkn1a
GO Process	GO:0070482	Response to oxygen levels	11	358	1.2	2.21e-08	10090.ENSMUSP00000000450,10090.ENSMUSP00000001780,10090.ENSMUSP00000007799,10090.ENSMUSP00000020238,10090.ENSMUSP00000029699,10090.ENSMUSP00000040431,10090.ENSMUSP00000073551,10090.ENSMUSP00000087119,10090.ENSMUSP00000092901,10090.ENSMUSP00000151002,10090.ENSMUSP00000156344	Pparg,Akt1,Cav1,Hsp90b1,Lmna,Stub1,Polg,Mmp14,Jund,Il18,Atm
GO Process	GO:0032502	Developmental process	31	5583	0.46	2.43e-08	10090.ENSMUSP00000000450,10090.ENSMUSP00000001780,10090.ENSMUSP00000006235,10090.ENSMUSP00000006716,10090.ENSMUSP00000007130,10090.ENSMUSP00000007799,10090.ENSMUSP00000027377,10090.ENSMUSP00000029429,10090.ENSMUSP00000029699,10090.ENSMUSP00000030013,10090.ENSMUSP00000030948,10090.ENSMUSP00000034243,10090.ENSMUSP00000044769,10090.ENSMUSP00000046340,10090.ENSMUSP00000049852,10090.ENSMUSP00000053551…	Pparg,Akt1,Ctsb,Wnt6,Ctnnb1,Cav1,Igfbp5,Wnt2b,Lmna,Xpa,Dvl1,Mmp15,Atg5,Grn,Fzd4,Fzd9,Nudt1,Irs1,Fzd5,Ghr,Gsk3a,Polg,Hmgb1,Mmp14,Jund,Kitl,Vwf,Atr,Il18,Atm,Cdkn1a
GO Process	GO:0043068	Positive regulation of programmed cell death	13	610	1.04	2.43e-08	10090.ENSMUSP00000000450,10090.ENSMUSP00000001780,10090.ENSMUSP00000007130,10090.ENSMUSP00000007799,10090.ENSMUSP00000033057,10090.ENSMUSP00000046340,10090.ENSMUSP00000053551,10090.ENSMUSP00000053962,10090.ENSMUSP00000071654,10090.ENSMUSP00000082682,10090.ENSMUSP00000151002,10090.ENSMUSP00000156344,10090.ENSMUSP00000156559	Pparg,Akt1,Ctnnb1,Cav1,Dkkl1,Grn,Fzd9,Lcn2,Gsk3a,Hmgb1,Il18,Atm,Cdkn1a
GO Process	GO:0050790	Regulation of catalytic activity	21	2210	0.69	2.43e-08	10090.ENSMUSP00000000450,10090.ENSMUSP00000001780,10090.ENSMUSP00000006235,10090.ENSMUSP00000007130,10090.ENSMUSP00000007799,10090.ENSMUSP00000020238,10090.ENSMUSP00000024004,10090.ENSMUSP00000030948,10090.ENSMUSP00000040431,10090.ENSMUSP00000041149,10090.ENSMUSP00000046340,10090.ENSMUSP00000049852,10090.ENSMUSP00000063795,10090.ENSMUSP00000067783,10090.ENSMUSP00000069457,10090.ENSMUSP00000071654…	Pparg,Akt1,Ctsb,Ctnnb1,Cav1,Hsp90b1,Ccl25,Dvl1,Stub1,Mif,Grn,Fzd4,Irs1,Fzd5,Ghr,Gsk3a,Bub3,Hmgb1,Kitl,Il18,Cdkn1a
GO Process	GO:0060255	Regulation of macromolecule metabolic process	31	5609	0.46	2.55e-08	10090.ENSMUSP00000000450,10090.ENSMUSP00000001780,10090.ENSMUSP00000006235,10090.ENSMUSP00000006716,10090.ENSMUSP00000007130,10090.ENSMUSP00000007799,10090.ENSMUSP00000020238,10090.ENSMUSP00000027377,10090.ENSMUSP00000029699,10090.ENSMUSP00000030013,10090.ENSMUSP00000030051,10090.ENSMUSP00000030948,10090.ENSMUSP00000040431,10090.ENSMUSP00000041149,10090.ENSMUSP00000044769,10090.ENSMUSP00000046340…	Pparg,Akt1,Ctsb,Wnt6,Ctnnb1,Cav1,Hsp90b1,Igfbp5,Lmna,Xpa,Txn1,Dvl1,Stub1,Mif,Atg5,Grn,Fzd4,Lcn2,Irs1,Fzd5,Ghr,Gsk3a,Bub3,Hmgb1,Mmp14,Jund,Kitl,Atr,Il18,Atm,Cdkn1a
GO Process	GO:0060548	Negative regulation of cell death	16	1116	0.87	2.84e-08	10090.ENSMUSP00000001780,10090.ENSMUSP00000006235,10090.ENSMUSP00000007130,10090.ENSMUSP00000007799,10090.ENSMUSP00000020238,10090.ENSMUSP00000029699,10090.ENSMUSP00000030051,10090.ENSMUSP00000041149,10090.ENSMUSP00000044769,10090.ENSMUSP00000046340,10090.ENSMUSP00000053551,10090.ENSMUSP00000053962,10090.ENSMUSP00000069457,10090.ENSMUSP00000100920,10090.ENSMUSP00000151002,10090.ENSMUSP00000156559	Akt1,Ctsb,Ctnnb1,Cav1,Hsp90b1,Lmna,Txn1,Mif,Atg5,Grn,Fzd9,Lcn2,Ghr,Kitl,Il18,Cdkn1a
GO Process	GO:0031325	Positive regulation of cellular metabolic process	24	3094	0.61	2.94e-08	10090.ENSMUSP00000000450,10090.ENSMUSP00000001780,10090.ENSMUSP00000006716,10090.ENSMUSP00000007130,10090.ENSMUSP00000007799,10090.ENSMUSP00000029699,10090.ENSMUSP00000030013,10090.ENSMUSP00000030051,10090.ENSMUSP00000030948,10090.ENSMUSP00000040431,10090.ENSMUSP00000041149,10090.ENSMUSP00000049852,10090.ENSMUSP00000053962,10090.ENSMUSP00000063795,10090.ENSMUSP00000067783,10090.ENSMUSP00000069457…	Pparg,Akt1,Wnt6,Ctnnb1,Cav1,Lmna,Xpa,Txn1,Dvl1,Stub1,Mif,Fzd4,Lcn2,Irs1,Fzd5,Ghr,Gsk3a,Hmgb1,Jund,Kitl,Atr,Il18,Atm,Cdkn1a
GO Process	GO:0019222	Regulation of metabolic process	32	6108	0.44	3.17e-08	10090.ENSMUSP00000000450,10090.ENSMUSP00000001780,10090.ENSMUSP00000006235,10090.ENSMUSP00000006716,10090.ENSMUSP00000007130,10090.ENSMUSP00000007799,10090.ENSMUSP00000020238,10090.ENSMUSP00000027377,10090.ENSMUSP00000029699,10090.ENSMUSP00000030013,10090.ENSMUSP00000030051,10090.ENSMUSP00000030948,10090.ENSMUSP00000033057,10090.ENSMUSP00000040431,10090.ENSMUSP00000041149,10090.ENSMUSP00000044769…	Pparg,Akt1,Ctsb,Wnt6,Ctnnb1,Cav1,Hsp90b1,Igfbp5,Lmna,Xpa,Txn1,Dvl1,Dkkl1,Stub1,Mif,Atg5,Grn,Fzd4,Lcn2,Irs1,Fzd5,Ghr,Gsk3a,Bub3,Hmgb1,Mmp14,Jund,Kitl,Atr,Il18,Atm,Cdkn1a
GO Process	GO:0014070	Response to organic cyclic compound	15	950	0.91	3.18e-08	10090.ENSMUSP00000000450,10090.ENSMUSP00000001780,10090.ENSMUSP00000007130,10090.ENSMUSP00000007799,10090.ENSMUSP00000020238,10090.ENSMUSP00000027377,10090.ENSMUSP00000034243,10090.ENSMUSP00000046340,10090.ENSMUSP00000063795,10090.ENSMUSP00000069457,10090.ENSMUSP00000071654,10090.ENSMUSP00000082682,10090.ENSMUSP00000087119,10090.ENSMUSP00000092901,10090.ENSMUSP00000151002	Pparg,Akt1,Ctnnb1,Cav1,Hsp90b1,Igfbp5,Mmp15,Grn,Irs1,Ghr,Gsk3a,Hmgb1,Mmp14,Jund,Il18
GO Process	GO:0033554	Cellular response to stress	18	1539	0.78	3.18e-08	10090.ENSMUSP00000000450,10090.ENSMUSP00000001780,10090.ENSMUSP00000007799,10090.ENSMUSP00000020238,10090.ENSMUSP00000029429,10090.ENSMUSP00000029699,10090.ENSMUSP00000030013,10090.ENSMUSP00000040431,10090.ENSMUSP00000041149,10090.ENSMUSP00000044769,10090.ENSMUSP00000053962,10090.ENSMUSP00000059983,10090.ENSMUSP00000073551,10090.ENSMUSP00000082682,10090.ENSMUSP00000092901,10090.ENSMUSP00000149953…	Pparg,Akt1,Cav1,Hsp90b1,Wnt2b,Lmna,Xpa,Stub1,Mif,Atg5,Lcn2,Nudt1,Polg,Hmgb1,Jund,Atr,Atm,Cdkn1a
GO Process	GO:0042981	Regulation of apoptotic process	18	1538	0.78	3.18e-08	10090.ENSMUSP00000000450,10090.ENSMUSP00000001780,10090.ENSMUSP00000007130,10090.ENSMUSP00000007799,10090.ENSMUSP00000020238,10090.ENSMUSP00000029699,10090.ENSMUSP00000033057,10090.ENSMUSP00000041149,10090.ENSMUSP00000044769,10090.ENSMUSP00000046340,10090.ENSMUSP00000053551,10090.ENSMUSP00000053962,10090.ENSMUSP00000071654,10090.ENSMUSP00000082682,10090.ENSMUSP00000100920,10090.ENSMUSP00000151002…	Pparg,Akt1,Ctnnb1,Cav1,Hsp90b1,Lmna,Dkkl1,Mif,Atg5,Grn,Fzd9,Lcn2,Gsk3a,Hmgb1,Kitl,Il18,Atm,Cdkn1a
GO Process	GO:0051173	Positive regulation of nitrogen compound metabolic process	24	3121	0.6	3.18e-08	10090.ENSMUSP00000000450,10090.ENSMUSP00000001780,10090.ENSMUSP00000006716,10090.ENSMUSP00000007130,10090.ENSMUSP00000007799,10090.ENSMUSP00000029699,10090.ENSMUSP00000030013,10090.ENSMUSP00000030051,10090.ENSMUSP00000030948,10090.ENSMUSP00000040431,10090.ENSMUSP00000041149,10090.ENSMUSP00000046340,10090.ENSMUSP00000049852,10090.ENSMUSP00000067783,10090.ENSMUSP00000069457,10090.ENSMUSP00000071654…	Pparg,Akt1,Wnt6,Ctnnb1,Cav1,Lmna,Xpa,Txn1,Dvl1,Stub1,Mif,Grn,Fzd4,Fzd5,Ghr,Gsk3a,Hmgb1,Mmp14,Jund,Kitl,Atr,Il18,Atm,Cdkn1a
GO Process	GO:0010033	Response to organic substance	23	2840	0.62	3.49e-08	10090.ENSMUSP00000000450,10090.ENSMUSP00000001780,10090.ENSMUSP00000006235,10090.ENSMUSP00000007130,10090.ENSMUSP00000007799,10090.ENSMUSP00000020238,10090.ENSMUSP00000024004,10090.ENSMUSP00000027377,10090.ENSMUSP00000034243,10090.ENSMUSP00000040431,10090.ENSMUSP00000046340,10090.ENSMUSP00000049852,10090.ENSMUSP00000052776,10090.ENSMUSP00000063795,10090.ENSMUSP00000067783,10090.ENSMUSP00000069457…	Pparg,Akt1,Ctsb,Ctnnb1,Cav1,Hsp90b1,Ccl25,Igfbp5,Mmp15,Stub1,Grn,Fzd4,Eps8,Irs1,Fzd5,Ghr,Gsk3a,Polg,Hmgb1,Mmp14,Jund,Il18,Atm
GO Process	GO:0044093	Positive regulation of molecular function	18	1555	0.78	3.49e-08	10090.ENSMUSP00000000450,10090.ENSMUSP00000001780,10090.ENSMUSP00000007130,10090.ENSMUSP00000007799,10090.ENSMUSP00000024004,10090.ENSMUSP00000030051,10090.ENSMUSP00000040431,10090.ENSMUSP00000041149,10090.ENSMUSP00000046340,10090.ENSMUSP00000049852,10090.ENSMUSP00000063795,10090.ENSMUSP00000067783,10090.ENSMUSP00000069457,10090.ENSMUSP00000071654,10090.ENSMUSP00000082682,10090.ENSMUSP00000100920…	Pparg,Akt1,Ctnnb1,Cav1,Ccl25,Txn1,Stub1,Mif,Grn,Fzd4,Irs1,Fzd5,Ghr,Gsk3a,Hmgb1,Kitl,Il18,Cdkn1a
GO Process	GO:0048608	Reproductive structure development	12	514	1.08	3.86e-08	10090.ENSMUSP00000000450,10090.ENSMUSP00000001780,10090.ENSMUSP00000006235,10090.ENSMUSP00000007130,10090.ENSMUSP00000029429,10090.ENSMUSP00000049852,10090.ENSMUSP00000059983,10090.ENSMUSP00000067783,10090.ENSMUSP00000087119,10090.ENSMUSP00000100920,10090.ENSMUSP00000107873,10090.ENSMUSP00000156344	Pparg,Akt1,Ctsb,Ctnnb1,Wnt2b,Fzd4,Nudt1,Fzd5,Mmp14,Kitl,Vwf,Atm
GO Process	GO:0006950	Response to stress	24	3226	0.59	5.49e-08	10090.ENSMUSP00000000450,10090.ENSMUSP00000001780,10090.ENSMUSP00000007799,10090.ENSMUSP00000018767,10090.ENSMUSP00000020238,10090.ENSMUSP00000024004,10090.ENSMUSP00000029429,10090.ENSMUSP00000029699,10090.ENSMUSP00000030013,10090.ENSMUSP00000040431,10090.ENSMUSP00000041149,10090.ENSMUSP00000044769,10090.ENSMUSP00000046340,10090.ENSMUSP00000053962,10090.ENSMUSP00000059983,10090.ENSMUSP00000073551…	Pparg,Akt1,Cav1,Mmp7,Hsp90b1,Ccl25,Wnt2b,Lmna,Xpa,Stub1,Mif,Atg5,Grn,Lcn2,Nudt1,Polg,Hmgb1,Mmp14,Jund,Vwf,Atr,Il18,Atm,Cdkn1a
GO Process	GO:0070887	Cellular response to chemical stimulus	22	2631	0.64	5.53e-08	10090.ENSMUSP00000000450,10090.ENSMUSP00000001780,10090.ENSMUSP00000006235,10090.ENSMUSP00000007130,10090.ENSMUSP00000007799,10090.ENSMUSP00000020238,10090.ENSMUSP00000024004,10090.ENSMUSP00000027377,10090.ENSMUSP00000029699,10090.ENSMUSP00000040431,10090.ENSMUSP00000044769,10090.ENSMUSP00000049852,10090.ENSMUSP00000052776,10090.ENSMUSP00000053962,10090.ENSMUSP00000063795,10090.ENSMUSP00000069457…	Pparg,Akt1,Ctsb,Ctnnb1,Cav1,Hsp90b1,Ccl25,Igfbp5,Lmna,Stub1,Atg5,Fzd4,Eps8,Lcn2,Irs1,Ghr,Gsk3a,Polg,Hmgb1,Jund,Il18,Atm
GO Process	GO:1902531	Regulation of intracellular signal transduction	18	1634	0.76	6.66e-08	10090.ENSMUSP00000000450,10090.ENSMUSP00000001780,10090.ENSMUSP00000007130,10090.ENSMUSP00000007799,10090.ENSMUSP00000024004,10090.ENSMUSP00000027377,10090.ENSMUSP00000041149,10090.ENSMUSP00000049852,10090.ENSMUSP00000052776,10090.ENSMUSP00000067783,10090.ENSMUSP00000069457,10090.ENSMUSP00000071654,10090.ENSMUSP00000082682,10090.ENSMUSP00000100920,10090.ENSMUSP00000107873,10090.ENSMUSP00000149953…	Pparg,Akt1,Ctnnb1,Cav1,Ccl25,Igfbp5,Mif,Fzd4,Eps8,Fzd5,Ghr,Gsk3a,Hmgb1,Kitl,Vwf,Atr,Il18,Atm
GO Process	GO:0007275	Multicellular organism development	27	4301	0.51	7.27e-08	10090.ENSMUSP00000000450,10090.ENSMUSP00000001780,10090.ENSMUSP00000006235,10090.ENSMUSP00000006716,10090.ENSMUSP00000007130,10090.ENSMUSP00000007799,10090.ENSMUSP00000027377,10090.ENSMUSP00000029429,10090.ENSMUSP00000029699,10090.ENSMUSP00000030948,10090.ENSMUSP00000034243,10090.ENSMUSP00000044769,10090.ENSMUSP00000046340,10090.ENSMUSP00000049852,10090.ENSMUSP00000053551,10090.ENSMUSP00000059983…	Pparg,Akt1,Ctsb,Wnt6,Ctnnb1,Cav1,Igfbp5,Wnt2b,Lmna,Dvl1,Mmp15,Atg5,Grn,Fzd4,Fzd9,Nudt1,Fzd5,Ghr,Gsk3a,Hmgb1,Mmp14,Kitl,Vwf,Atr,Il18,Atm,Cdkn1a
GO Process	GO:0050794	Regulation of cellular process	38	9659	0.31	7.62e-08	10090.ENSMUSP00000000450,10090.ENSMUSP00000001780,10090.ENSMUSP00000006235,10090.ENSMUSP00000006716,10090.ENSMUSP00000007130,10090.ENSMUSP00000007799,10090.ENSMUSP00000018767,10090.ENSMUSP00000020238,10090.ENSMUSP00000024004,10090.ENSMUSP00000027377,10090.ENSMUSP00000029429,10090.ENSMUSP00000029699,10090.ENSMUSP00000030013,10090.ENSMUSP00000030051,10090.ENSMUSP00000030948,10090.ENSMUSP00000033057…	Pparg,Akt1,Ctsb,Wnt6,Ctnnb1,Cav1,Mmp7,Hsp90b1,Ccl25,Igfbp5,Wnt2b,Lmna,Xpa,Txn1,Dvl1,Dkkl1,Stub1,Mif,Atg5,Grn,Fzd4,Eps8,Fzd9,Lcn2,Irs1,Fzd5,Ghr,Gsk3a,Bub3,Hmgb1,Mmp14,Jund,Kitl,Vwf,Atr,Il18,Atm,Cdkn1a
GO Process	GO:0001666	Response to hypoxia	10	317	1.21	8.21e-08	10090.ENSMUSP00000000450,10090.ENSMUSP00000001780,10090.ENSMUSP00000007799,10090.ENSMUSP00000020238,10090.ENSMUSP00000029699,10090.ENSMUSP00000040431,10090.ENSMUSP00000087119,10090.ENSMUSP00000092901,10090.ENSMUSP00000151002,10090.ENSMUSP00000156344	Pparg,Akt1,Cav1,Hsp90b1,Lmna,Stub1,Mmp14,Jund,Il18,Atm
GO Process	GO:0019220	Regulation of phosphate metabolic process	17	1438	0.79	8.21e-08	10090.ENSMUSP00000000450,10090.ENSMUSP00000001780,10090.ENSMUSP00000007799,10090.ENSMUSP00000020238,10090.ENSMUSP00000030051,10090.ENSMUSP00000030948,10090.ENSMUSP00000041149,10090.ENSMUSP00000049852,10090.ENSMUSP00000063795,10090.ENSMUSP00000067783,10090.ENSMUSP00000069457,10090.ENSMUSP00000071654,10090.ENSMUSP00000082682,10090.ENSMUSP00000100920,10090.ENSMUSP00000151002,10090.ENSMUSP00000156344…	Pparg,Akt1,Cav1,Hsp90b1,Txn1,Dvl1,Mif,Fzd4,Irs1,Fzd5,Ghr,Gsk3a,Hmgb1,Kitl,Il18,Atm,Cdkn1a
GO Process	GO:0048856	Anatomical structure development	29	5105	0.47	8.21e-08	10090.ENSMUSP00000000450,10090.ENSMUSP00000001780,10090.ENSMUSP00000006235,10090.ENSMUSP00000006716,10090.ENSMUSP00000007130,10090.ENSMUSP00000007799,10090.ENSMUSP00000027377,10090.ENSMUSP00000029429,10090.ENSMUSP00000029699,10090.ENSMUSP00000030948,10090.ENSMUSP00000034243,10090.ENSMUSP00000044769,10090.ENSMUSP00000046340,10090.ENSMUSP00000049852,10090.ENSMUSP00000053551,10090.ENSMUSP00000059983…	Pparg,Akt1,Ctsb,Wnt6,Ctnnb1,Cav1,Igfbp5,Wnt2b,Lmna,Dvl1,Mmp15,Atg5,Grn,Fzd4,Fzd9,Nudt1,Irs1,Fzd5,Ghr,Gsk3a,Hmgb1,Mmp14,Jund,Kitl,Vwf,Atr,Il18,Atm,Cdkn1a
GO Process	GO:0051171	Regulation of nitrogen compound metabolic process	29	5097	0.47	8.21e-08	10090.ENSMUSP00000000450,10090.ENSMUSP00000001780,10090.ENSMUSP00000006235,10090.ENSMUSP00000006716,10090.ENSMUSP00000007130,10090.ENSMUSP00000007799,10090.ENSMUSP00000020238,10090.ENSMUSP00000027377,10090.ENSMUSP00000029699,10090.ENSMUSP00000030013,10090.ENSMUSP00000030051,10090.ENSMUSP00000030948,10090.ENSMUSP00000040431,10090.ENSMUSP00000041149,10090.ENSMUSP00000044769,10090.ENSMUSP00000046340…	Pparg,Akt1,Ctsb,Wnt6,Ctnnb1,Cav1,Hsp90b1,Igfbp5,Lmna,Xpa,Txn1,Dvl1,Stub1,Mif,Atg5,Grn,Fzd4,Fzd5,Ghr,Gsk3a,Bub3,Hmgb1,Mmp14,Jund,Kitl,Atr,Il18,Atm,Cdkn1a
GO Process	GO:0051240	Positive regulation of multicellular organismal process	18	1664	0.75	8.21e-08	10090.ENSMUSP00000000450,10090.ENSMUSP00000001780,10090.ENSMUSP00000006716,10090.ENSMUSP00000007130,10090.ENSMUSP00000007799,10090.ENSMUSP00000029429,10090.ENSMUSP00000041149,10090.ENSMUSP00000044769,10090.ENSMUSP00000046340,10090.ENSMUSP00000053551,10090.ENSMUSP00000053962,10090.ENSMUSP00000067783,10090.ENSMUSP00000069457,10090.ENSMUSP00000071654,10090.ENSMUSP00000082682,10090.ENSMUSP00000087119…	Pparg,Akt1,Wnt6,Ctnnb1,Cav1,Wnt2b,Mif,Atg5,Grn,Fzd9,Lcn2,Fzd5,Ghr,Gsk3a,Hmgb1,Mmp14,Kitl,Il18
GO Process	GO:0048584	Positive regulation of response to stimulus	20	2161	0.68	8.42e-08	10090.ENSMUSP00000000450,10090.ENSMUSP00000007130,10090.ENSMUSP00000007799,10090.ENSMUSP00000024004,10090.ENSMUSP00000027377,10090.ENSMUSP00000030948,10090.ENSMUSP00000041149,10090.ENSMUSP00000046340,10090.ENSMUSP00000049852,10090.ENSMUSP00000053551,10090.ENSMUSP00000063795,10090.ENSMUSP00000067783,10090.ENSMUSP00000069457,10090.ENSMUSP00000071654,10090.ENSMUSP00000082682,10090.ENSMUSP00000100920…	Pparg,Ctnnb1,Cav1,Ccl25,Igfbp5,Dvl1,Mif,Grn,Fzd4,Fzd9,Irs1,Fzd5,Ghr,Gsk3a,Hmgb1,Kitl,Vwf,Atr,Il18,Atm
GO Process	GO:0097190	Apoptotic signaling pathway	10	327	1.2	1.02e-07	10090.ENSMUSP00000007130,10090.ENSMUSP00000007799,10090.ENSMUSP00000030013,10090.ENSMUSP00000053551,10090.ENSMUSP00000053962,10090.ENSMUSP00000071654,10090.ENSMUSP00000100920,10090.ENSMUSP00000151002,10090.ENSMUSP00000156344,10090.ENSMUSP00000156559	Ctnnb1,Cav1,Xpa,Fzd9,Lcn2,Gsk3a,Kitl,Il18,Atm,Cdkn1a
GO Process	GO:0042127	Regulation of cell population proliferation	18	1716	0.74	1.24e-07	10090.ENSMUSP00000000450,10090.ENSMUSP00000001780,10090.ENSMUSP00000007130,10090.ENSMUSP00000007799,10090.ENSMUSP00000018767,10090.ENSMUSP00000027377,10090.ENSMUSP00000029699,10090.ENSMUSP00000041149,10090.ENSMUSP00000046340,10090.ENSMUSP00000053551,10090.ENSMUSP00000063795,10090.ENSMUSP00000067783,10090.ENSMUSP00000082682,10090.ENSMUSP00000092901,10090.ENSMUSP00000100920,10090.ENSMUSP00000151002…	Pparg,Akt1,Ctnnb1,Cav1,Mmp7,Igfbp5,Lmna,Mif,Grn,Fzd9,Irs1,Fzd5,Hmgb1,Jund,Kitl,Il18,Atm,Cdkn1a
GO Process	GO:0002694	Regulation of leukocyte activation	12	597	1.02	1.56e-07	10090.ENSMUSP00000000450,10090.ENSMUSP00000007130,10090.ENSMUSP00000007799,10090.ENSMUSP00000041149,10090.ENSMUSP00000046340,10090.ENSMUSP00000082682,10090.ENSMUSP00000087119,10090.ENSMUSP00000092901,10090.ENSMUSP00000100920,10090.ENSMUSP00000151002,10090.ENSMUSP00000156344,10090.ENSMUSP00000156559	Pparg,Ctnnb1,Cav1,Mif,Grn,Hmgb1,Mmp14,Jund,Kitl,Il18,Atm,Cdkn1a
GO Process	GO:0043065	Positive regulation of apoptotic process	12	601	1.02	1.66e-07	10090.ENSMUSP00000000450,10090.ENSMUSP00000001780,10090.ENSMUSP00000007130,10090.ENSMUSP00000007799,10090.ENSMUSP00000033057,10090.ENSMUSP00000046340,10090.ENSMUSP00000053551,10090.ENSMUSP00000053962,10090.ENSMUSP00000071654,10090.ENSMUSP00000082682,10090.ENSMUSP00000151002,10090.ENSMUSP00000156344	Pparg,Akt1,Ctnnb1,Cav1,Dkkl1,Grn,Fzd9,Lcn2,Gsk3a,Hmgb1,Il18,Atm
GO Process	GO:0043549	Regulation of kinase activity	13	763	0.95	1.91e-07	10090.ENSMUSP00000000450,10090.ENSMUSP00000001780,10090.ENSMUSP00000007799,10090.ENSMUSP00000030948,10090.ENSMUSP00000041149,10090.ENSMUSP00000049852,10090.ENSMUSP00000063795,10090.ENSMUSP00000067783,10090.ENSMUSP00000069457,10090.ENSMUSP00000082682,10090.ENSMUSP00000100920,10090.ENSMUSP00000151002,10090.ENSMUSP00000156559	Pparg,Akt1,Cav1,Dvl1,Mif,Fzd4,Irs1,Fzd5,Ghr,Hmgb1,Kitl,Il18,Cdkn1a
GO Process	GO:0022414	Reproductive process	17	1559	0.75	2.34e-07	10090.ENSMUSP00000000450,10090.ENSMUSP00000001780,10090.ENSMUSP00000006235,10090.ENSMUSP00000007130,10090.ENSMUSP00000027377,10090.ENSMUSP00000029429,10090.ENSMUSP00000033057,10090.ENSMUSP00000046340,10090.ENSMUSP00000049852,10090.ENSMUSP00000059983,10090.ENSMUSP00000067783,10090.ENSMUSP00000081547,10090.ENSMUSP00000087119,10090.ENSMUSP00000100920,10090.ENSMUSP00000107873,10090.ENSMUSP00000149953…	Pparg,Akt1,Ctsb,Ctnnb1,Igfbp5,Wnt2b,Dkkl1,Grn,Fzd4,Nudt1,Fzd5,Bub3,Mmp14,Kitl,Vwf,Atr,Atm
GO Process	GO:0031323	Regulation of cellular metabolic process	28	5013	0.46	3.09e-07	10090.ENSMUSP00000000450,10090.ENSMUSP00000001780,10090.ENSMUSP00000006716,10090.ENSMUSP00000007130,10090.ENSMUSP00000007799,10090.ENSMUSP00000020238,10090.ENSMUSP00000027377,10090.ENSMUSP00000029699,10090.ENSMUSP00000030013,10090.ENSMUSP00000030051,10090.ENSMUSP00000030948,10090.ENSMUSP00000033057,10090.ENSMUSP00000040431,10090.ENSMUSP00000041149,10090.ENSMUSP00000044769,10090.ENSMUSP00000049852…	Pparg,Akt1,Wnt6,Ctnnb1,Cav1,Hsp90b1,Igfbp5,Lmna,Xpa,Txn1,Dvl1,Dkkl1,Stub1,Mif,Atg5,Fzd4,Lcn2,Irs1,Fzd5,Ghr,Gsk3a,Hmgb1,Jund,Kitl,Atr,Il18,Atm,Cdkn1a
GO Process	GO:0051239	Regulation of multicellular organismal process	22	2928	0.59	3.21e-07	10090.ENSMUSP00000000450,10090.ENSMUSP00000001780,10090.ENSMUSP00000006716,10090.ENSMUSP00000007130,10090.ENSMUSP00000007799,10090.ENSMUSP00000027377,10090.ENSMUSP00000029429,10090.ENSMUSP00000029699,10090.ENSMUSP00000030948,10090.ENSMUSP00000041149,10090.ENSMUSP00000044769,10090.ENSMUSP00000046340,10090.ENSMUSP00000053551,10090.ENSMUSP00000053962,10090.ENSMUSP00000063795,10090.ENSMUSP00000067783…	Pparg,Akt1,Wnt6,Ctnnb1,Cav1,Igfbp5,Wnt2b,Lmna,Dvl1,Mif,Atg5,Grn,Fzd9,Lcn2,Irs1,Fzd5,Ghr,Gsk3a,Hmgb1,Mmp14,Kitl,Il18
GO Process	GO:0016055	Wnt signaling pathway	9	268	1.24	3.23e-07	10090.ENSMUSP00000006716,10090.ENSMUSP00000007130,10090.ENSMUSP00000007799,10090.ENSMUSP00000029429,10090.ENSMUSP00000030948,10090.ENSMUSP00000049852,10090.ENSMUSP00000053551,10090.ENSMUSP00000067783,10090.ENSMUSP00000071654	Wnt6,Ctnnb1,Cav1,Wnt2b,Dvl1,Fzd4,Fzd9,Fzd5,Gsk3a
GO Process	GO:0048731	System development	25	3919	0.52	3.35e-07	10090.ENSMUSP00000000450,10090.ENSMUSP00000001780,10090.ENSMUSP00000006235,10090.ENSMUSP00000006716,10090.ENSMUSP00000007130,10090.ENSMUSP00000007799,10090.ENSMUSP00000027377,10090.ENSMUSP00000029429,10090.ENSMUSP00000029699,10090.ENSMUSP00000030948,10090.ENSMUSP00000044769,10090.ENSMUSP00000046340,10090.ENSMUSP00000049852,10090.ENSMUSP00000053551,10090.ENSMUSP00000059983,10090.ENSMUSP00000067783…	Pparg,Akt1,Ctsb,Wnt6,Ctnnb1,Cav1,Igfbp5,Wnt2b,Lmna,Dvl1,Atg5,Grn,Fzd4,Fzd9,Nudt1,Fzd5,Ghr,Gsk3a,Hmgb1,Mmp14,Kitl,Vwf,Il18,Atm,Cdkn1a
GO Process	GO:0045859	Regulation of protein kinase activity	12	649	0.98	3.48e-07	10090.ENSMUSP00000000450,10090.ENSMUSP00000001780,10090.ENSMUSP00000007799,10090.ENSMUSP00000030948,10090.ENSMUSP00000041149,10090.ENSMUSP00000049852,10090.ENSMUSP00000067783,10090.ENSMUSP00000069457,10090.ENSMUSP00000082682,10090.ENSMUSP00000100920,10090.ENSMUSP00000151002,10090.ENSMUSP00000156559	Pparg,Akt1,Cav1,Dvl1,Mif,Fzd4,Fzd5,Ghr,Hmgb1,Kitl,Il18,Cdkn1a
GO Process	GO:0065007	Biological regulation	39	10910	0.27	3.79e-07	10090.ENSMUSP00000000450,10090.ENSMUSP00000001780,10090.ENSMUSP00000006235,10090.ENSMUSP00000006716,10090.ENSMUSP00000007130,10090.ENSMUSP00000007799,10090.ENSMUSP00000018767,10090.ENSMUSP00000020238,10090.ENSMUSP00000024004,10090.ENSMUSP00000027377,10090.ENSMUSP00000029429,10090.ENSMUSP00000029699,10090.ENSMUSP00000030013,10090.ENSMUSP00000030051,10090.ENSMUSP00000030948,10090.ENSMUSP00000033057…	Pparg,Akt1,Ctsb,Wnt6,Ctnnb1,Cav1,Mmp7,Hsp90b1,Ccl25,Igfbp5,Wnt2b,Lmna,Xpa,Txn1,Dvl1,Dkkl1,Stub1,Mif,Atg5,Grn,Fzd4,Eps8,Fzd9,Lcn2,Irs1,Fzd5,Ghr,Gsk3a,Polg,Bub3,Hmgb1,Mmp14,Jund,Kitl,Vwf,Atr,Il18,Atm,Cdkn1a
GO Process	GO:0009725	Response to hormone	13	831	0.91	4.61e-07	10090.ENSMUSP00000000450,10090.ENSMUSP00000001780,10090.ENSMUSP00000006235,10090.ENSMUSP00000007130,10090.ENSMUSP00000007799,10090.ENSMUSP00000027377,10090.ENSMUSP00000063795,10090.ENSMUSP00000069457,10090.ENSMUSP00000071654,10090.ENSMUSP00000082682,10090.ENSMUSP00000087119,10090.ENSMUSP00000092901,10090.ENSMUSP00000151002	Pparg,Akt1,Ctsb,Ctnnb1,Cav1,Igfbp5,Irs1,Ghr,Gsk3a,Hmgb1,Mmp14,Jund,Il18
GO Process	GO:1902533	Positive regulation of intracellular signal transduction	14	1012	0.86	4.65e-07	10090.ENSMUSP00000007130,10090.ENSMUSP00000007799,10090.ENSMUSP00000024004,10090.ENSMUSP00000027377,10090.ENSMUSP00000041149,10090.ENSMUSP00000049852,10090.ENSMUSP00000067783,10090.ENSMUSP00000069457,10090.ENSMUSP00000082682,10090.ENSMUSP00000100920,10090.ENSMUSP00000107873,10090.ENSMUSP00000149953,10090.ENSMUSP00000151002,10090.ENSMUSP00000156344	Ctnnb1,Cav1,Ccl25,Igfbp5,Mif,Fzd4,Fzd5,Ghr,Hmgb1,Kitl,Vwf,Atr,Il18,Atm
GO Process	GO:0002682	Regulation of immune system process	16	1423	0.77	4.75e-07	10090.ENSMUSP00000000450,10090.ENSMUSP00000001780,10090.ENSMUSP00000007130,10090.ENSMUSP00000007799,10090.ENSMUSP00000024004,10090.ENSMUSP00000041149,10090.ENSMUSP00000044769,10090.ENSMUSP00000046340,10090.ENSMUSP00000067783,10090.ENSMUSP00000082682,10090.ENSMUSP00000087119,10090.ENSMUSP00000092901,10090.ENSMUSP00000100920,10090.ENSMUSP00000151002,10090.ENSMUSP00000156344,10090.ENSMUSP00000156559	Pparg,Akt1,Ctnnb1,Cav1,Ccl25,Mif,Atg5,Grn,Fzd5,Hmgb1,Mmp14,Jund,Kitl,Il18,Atm,Cdkn1a
GO Process	GO:0051098	Regulation of binding	10	399	1.12	5.17e-07	10090.ENSMUSP00000000450,10090.ENSMUSP00000001780,10090.ENSMUSP00000007130,10090.ENSMUSP00000007799,10090.ENSMUSP00000030051,10090.ENSMUSP00000030948,10090.ENSMUSP00000040431,10090.ENSMUSP00000082682,10090.ENSMUSP00000149953,10090.ENSMUSP00000156559	Pparg,Akt1,Ctnnb1,Cav1,Txn1,Dvl1,Stub1,Hmgb1,Atr,Cdkn1a
GO Process	GO:0043434	Response to peptide hormone	10	409	1.1	6.45e-07	10090.ENSMUSP00000000450,10090.ENSMUSP00000001780,10090.ENSMUSP00000007130,10090.ENSMUSP00000007799,10090.ENSMUSP00000027377,10090.ENSMUSP00000063795,10090.ENSMUSP00000069457,10090.ENSMUSP00000071654,10090.ENSMUSP00000092901,10090.ENSMUSP00000151002	Pparg,Akt1,Ctnnb1,Cav1,Igfbp5,Irs1,Ghr,Gsk3a,Jund,Il18
GO Process	GO:0009968	Negative regulation of signal transduction	15	1247	0.8	6.8e-07	10090.ENSMUSP00000000450,10090.ENSMUSP00000001780,10090.ENSMUSP00000007130,10090.ENSMUSP00000007799,10090.ENSMUSP00000027377,10090.ENSMUSP00000029699,10090.ENSMUSP00000033057,10090.ENSMUSP00000040431,10090.ENSMUSP00000041149,10090.ENSMUSP00000049852,10090.ENSMUSP00000053551,10090.ENSMUSP00000063795,10090.ENSMUSP00000071654,10090.ENSMUSP00000087119,10090.ENSMUSP00000156344	Pparg,Akt1,Ctnnb1,Cav1,Igfbp5,Lmna,Dkkl1,Stub1,Mif,Fzd4,Fzd9,Irs1,Gsk3a,Mmp14,Atm
GO Process	GO:0065008	Regulation of biological quality	24	3722	0.53	6.8e-07	10090.ENSMUSP00000000450,10090.ENSMUSP00000001780,10090.ENSMUSP00000006235,10090.ENSMUSP00000007130,10090.ENSMUSP00000007799,10090.ENSMUSP00000027377,10090.ENSMUSP00000029699,10090.ENSMUSP00000030051,10090.ENSMUSP00000030948,10090.ENSMUSP00000040431,10090.ENSMUSP00000044769,10090.ENSMUSP00000046340,10090.ENSMUSP00000049852,10090.ENSMUSP00000052776,10090.ENSMUSP00000053551,10090.ENSMUSP00000053962…	Pparg,Akt1,Ctsb,Ctnnb1,Cav1,Igfbp5,Lmna,Txn1,Dvl1,Stub1,Atg5,Grn,Fzd4,Eps8,Fzd9,Lcn2,Irs1,Ghr,Gsk3a,Polg,Hmgb1,Kitl,Vwf,Il18
GO Process	GO:0033993	Response to lipid	13	885	0.88	8.97e-07	10090.ENSMUSP00000000450,10090.ENSMUSP00000001780,10090.ENSMUSP00000007130,10090.ENSMUSP00000007799,10090.ENSMUSP00000034243,10090.ENSMUSP00000046340,10090.ENSMUSP00000063795,10090.ENSMUSP00000069457,10090.ENSMUSP00000071654,10090.ENSMUSP00000082682,10090.ENSMUSP00000092901,10090.ENSMUSP00000151002,10090.ENSMUSP00000156344	Pparg,Akt1,Ctnnb1,Cav1,Mmp15,Grn,Irs1,Ghr,Gsk3a,Hmgb1,Jund,Il18,Atm
GO Process	GO:1901701	Cellular response to oxygen-containing compound	14	1097	0.82	1.19e-06	10090.ENSMUSP00000000450,10090.ENSMUSP00000001780,10090.ENSMUSP00000007130,10090.ENSMUSP00000007799,10090.ENSMUSP00000020238,10090.ENSMUSP00000027377,10090.ENSMUSP00000053962,10090.ENSMUSP00000063795,10090.ENSMUSP00000069457,10090.ENSMUSP00000071654,10090.ENSMUSP00000073551,10090.ENSMUSP00000082682,10090.ENSMUSP00000151002,10090.ENSMUSP00000156344	Pparg,Akt1,Ctnnb1,Cav1,Hsp90b1,Igfbp5,Lcn2,Irs1,Ghr,Gsk3a,Polg,Hmgb1,Il18,Atm
GO Process	GO:0002376	Immune system process	18	2034	0.66	1.39e-06	10090.ENSMUSP00000000450,10090.ENSMUSP00000001780,10090.ENSMUSP00000007130,10090.ENSMUSP00000007799,10090.ENSMUSP00000018767,10090.ENSMUSP00000024004,10090.ENSMUSP00000029429,10090.ENSMUSP00000041149,10090.ENSMUSP00000044769,10090.ENSMUSP00000046340,10090.ENSMUSP00000052776,10090.ENSMUSP00000053551,10090.ENSMUSP00000053962,10090.ENSMUSP00000067783,10090.ENSMUSP00000082682,10090.ENSMUSP00000100920…	Pparg,Akt1,Ctnnb1,Cav1,Mmp7,Ccl25,Wnt2b,Mif,Atg5,Grn,Eps8,Fzd9,Lcn2,Fzd5,Hmgb1,Kitl,Il18,Atm
GO Process	GO:0002683	Negative regulation of immune system process	10	450	1.06	1.48e-06	10090.ENSMUSP00000000450,10090.ENSMUSP00000001780,10090.ENSMUSP00000007130,10090.ENSMUSP00000024004,10090.ENSMUSP00000041149,10090.ENSMUSP00000044769,10090.ENSMUSP00000046340,10090.ENSMUSP00000082682,10090.ENSMUSP00000100920,10090.ENSMUSP00000156344	Pparg,Akt1,Ctnnb1,Ccl25,Mif,Atg5,Grn,Hmgb1,Kitl,Atm
GO Process	GO:0071310	Cellular response to organic substance	18	2053	0.66	1.57e-06	10090.ENSMUSP00000000450,10090.ENSMUSP00000001780,10090.ENSMUSP00000006235,10090.ENSMUSP00000007130,10090.ENSMUSP00000007799,10090.ENSMUSP00000020238,10090.ENSMUSP00000024004,10090.ENSMUSP00000027377,10090.ENSMUSP00000040431,10090.ENSMUSP00000049852,10090.ENSMUSP00000052776,10090.ENSMUSP00000063795,10090.ENSMUSP00000069457,10090.ENSMUSP00000071654,10090.ENSMUSP00000073551,10090.ENSMUSP00000082682…	Pparg,Akt1,Ctsb,Ctnnb1,Cav1,Hsp90b1,Ccl25,Igfbp5,Stub1,Fzd4,Eps8,Irs1,Ghr,Gsk3a,Polg,Hmgb1,Il18,Atm
GO Process	GO:0009888	Tissue development	17	1819	0.69	1.85e-06	10090.ENSMUSP00000000450,10090.ENSMUSP00000001780,10090.ENSMUSP00000006235,10090.ENSMUSP00000006716,10090.ENSMUSP00000007130,10090.ENSMUSP00000007799,10090.ENSMUSP00000027377,10090.ENSMUSP00000029429,10090.ENSMUSP00000029699,10090.ENSMUSP00000030948,10090.ENSMUSP00000034243,10090.ENSMUSP00000044769,10090.ENSMUSP00000067783,10090.ENSMUSP00000069457,10090.ENSMUSP00000087119,10090.ENSMUSP00000100920…	Pparg,Akt1,Ctsb,Wnt6,Ctnnb1,Cav1,Igfbp5,Wnt2b,Lmna,Dvl1,Mmp15,Atg5,Fzd5,Ghr,Mmp14,Kitl,Atm
GO Process	GO:0043066	Negative regulation of apoptotic process	13	958	0.85	2.15e-06	10090.ENSMUSP00000001780,10090.ENSMUSP00000007130,10090.ENSMUSP00000007799,10090.ENSMUSP00000020238,10090.ENSMUSP00000029699,10090.ENSMUSP00000041149,10090.ENSMUSP00000044769,10090.ENSMUSP00000046340,10090.ENSMUSP00000053551,10090.ENSMUSP00000053962,10090.ENSMUSP00000100920,10090.ENSMUSP00000151002,10090.ENSMUSP00000156559	Akt1,Ctnnb1,Cav1,Hsp90b1,Lmna,Mif,Atg5,Grn,Fzd9,Lcn2,Kitl,Il18,Cdkn1a
GO Process	GO:0072359	Circulatory system development	13	962	0.85	2.24e-06	10090.ENSMUSP00000000450,10090.ENSMUSP00000001780,10090.ENSMUSP00000007130,10090.ENSMUSP00000007799,10090.ENSMUSP00000029699,10090.ENSMUSP00000044769,10090.ENSMUSP00000049852,10090.ENSMUSP00000067783,10090.ENSMUSP00000071654,10090.ENSMUSP00000087119,10090.ENSMUSP00000151002,10090.ENSMUSP00000156344,10090.ENSMUSP00000156559	Pparg,Akt1,Ctnnb1,Cav1,Lmna,Atg5,Fzd4,Fzd5,Gsk3a,Mmp14,Il18,Atm,Cdkn1a
GO Process	GO:0009605	Response to external stimulus	19	2381	0.62	2.28e-06	10090.ENSMUSP00000000450,10090.ENSMUSP00000001780,10090.ENSMUSP00000007130,10090.ENSMUSP00000007799,10090.ENSMUSP00000018767,10090.ENSMUSP00000024004,10090.ENSMUSP00000029429,10090.ENSMUSP00000030948,10090.ENSMUSP00000041149,10090.ENSMUSP00000044769,10090.ENSMUSP00000053962,10090.ENSMUSP00000059983,10090.ENSMUSP00000067783,10090.ENSMUSP00000069457,10090.ENSMUSP00000082682,10090.ENSMUSP00000087119…	Pparg,Akt1,Ctnnb1,Cav1,Mmp7,Ccl25,Wnt2b,Dvl1,Mif,Atg5,Lcn2,Nudt1,Fzd5,Ghr,Hmgb1,Mmp14,Jund,Il18,Cdkn1a
GO Process	GO:0043525	Positive regulation of neuron apoptotic process	6	87	1.55	2.6e-06	10090.ENSMUSP00000007130,10090.ENSMUSP00000046340,10090.ENSMUSP00000053962,10090.ENSMUSP00000071654,10090.ENSMUSP00000151002,10090.ENSMUSP00000156344	Ctnnb1,Grn,Lcn2,Gsk3a,Il18,Atm
GO Process	GO:0033674	Positive regulation of kinase activity	10	493	1.02	3.13e-06	10090.ENSMUSP00000001780,10090.ENSMUSP00000041149,10090.ENSMUSP00000049852,10090.ENSMUSP00000063795,10090.ENSMUSP00000067783,10090.ENSMUSP00000069457,10090.ENSMUSP00000082682,10090.ENSMUSP00000100920,10090.ENSMUSP00000151002,10090.ENSMUSP00000156559	Akt1,Mif,Fzd4,Irs1,Fzd5,Ghr,Hmgb1,Kitl,Il18,Cdkn1a
GO Process	GO:0010628	Positive regulation of gene expression	14	1201	0.78	3.25e-06	10090.ENSMUSP00000000450,10090.ENSMUSP00000001780,10090.ENSMUSP00000006716,10090.ENSMUSP00000007130,10090.ENSMUSP00000007799,10090.ENSMUSP00000029699,10090.ENSMUSP00000041149,10090.ENSMUSP00000053962,10090.ENSMUSP00000067783,10090.ENSMUSP00000071654,10090.ENSMUSP00000082682,10090.ENSMUSP00000087119,10090.ENSMUSP00000151002,10090.ENSMUSP00000156344	Pparg,Akt1,Wnt6,Ctnnb1,Cav1,Lmna,Mif,Lcn2,Fzd5,Gsk3a,Hmgb1,Mmp14,Il18,Atm
GO Process	GO:0006915	Apoptotic process	13	1000	0.83	3.26e-06	10090.ENSMUSP00000001780,10090.ENSMUSP00000007130,10090.ENSMUSP00000007799,10090.ENSMUSP00000030013,10090.ENSMUSP00000044769,10090.ENSMUSP00000053551,10090.ENSMUSP00000053962,10090.ENSMUSP00000067783,10090.ENSMUSP00000071654,10090.ENSMUSP00000100920,10090.ENSMUSP00000151002,10090.ENSMUSP00000156344,10090.ENSMUSP00000156559	Akt1,Ctnnb1,Cav1,Xpa,Atg5,Fzd9,Lcn2,Fzd5,Gsk3a,Kitl,Il18,Atm,Cdkn1a
GO Process	GO:0035556	Intracellular signal transduction	15	1426	0.74	3.41e-06	10090.ENSMUSP00000001780,10090.ENSMUSP00000007130,10090.ENSMUSP00000007799,10090.ENSMUSP00000027377,10090.ENSMUSP00000030013,10090.ENSMUSP00000030948,10090.ENSMUSP00000041149,10090.ENSMUSP00000052776,10090.ENSMUSP00000063795,10090.ENSMUSP00000081547,10090.ENSMUSP00000100920,10090.ENSMUSP00000149953,10090.ENSMUSP00000151002,10090.ENSMUSP00000156344,10090.ENSMUSP00000156559	Akt1,Ctnnb1,Cav1,Igfbp5,Xpa,Dvl1,Mif,Eps8,Irs1,Bub3,Kitl,Atr,Il18,Atm,Cdkn1a
GO Process	GO:0071900	Regulation of protein serine/threonine kinase activity	9	368	1.1	3.47e-06	10090.ENSMUSP00000000450,10090.ENSMUSP00000001780,10090.ENSMUSP00000007799,10090.ENSMUSP00000041149,10090.ENSMUSP00000049852,10090.ENSMUSP00000067783,10090.ENSMUSP00000069457,10090.ENSMUSP00000100920,10090.ENSMUSP00000156559	Pparg,Akt1,Cav1,Mif,Fzd4,Fzd5,Ghr,Kitl,Cdkn1a
GO Process	GO:0009987	Cellular process	41	13409	0.2	3.72e-06	10090.ENSMUSP00000000450,10090.ENSMUSP00000001780,10090.ENSMUSP00000006235,10090.ENSMUSP00000006716,10090.ENSMUSP00000007130,10090.ENSMUSP00000007799,10090.ENSMUSP00000015934,10090.ENSMUSP00000018767,10090.ENSMUSP00000020238,10090.ENSMUSP00000024004,10090.ENSMUSP00000027377,10090.ENSMUSP00000029429,10090.ENSMUSP00000029699,10090.ENSMUSP00000030013,10090.ENSMUSP00000030051,10090.ENSMUSP00000030948…	Pparg,Akt1,Ctsb,Wnt6,Ctnnb1,Cav1,Surf1,Mmp7,Hsp90b1,Ccl25,Igfbp5,Wnt2b,Lmna,Xpa,Txn1,Dvl1,Mmp15,Stub1,Mif,Atg5,Grn,Fzd4,Eps8,Fzd9,Lcn2,Nudt1,Irs1,Fzd5,Ghr,Gsk3a,Polg,Bub3,Hmgb1,Mmp14,Jund,Kitl,Vwf,Atr,Il18,Atm,Cdkn1a
GO Process	GO:0045862	Positive regulation of proteolysis	9	375	1.1	4e-06	10090.ENSMUSP00000000450,10090.ENSMUSP00000001780,10090.ENSMUSP00000007799,10090.ENSMUSP00000030948,10090.ENSMUSP00000040431,10090.ENSMUSP00000046340,10090.ENSMUSP00000071654,10090.ENSMUSP00000082682,10090.ENSMUSP00000087119	Pparg,Akt1,Cav1,Dvl1,Stub1,Grn,Gsk3a,Hmgb1,Mmp14
GO Process	GO:0071375	Cellular response to peptide hormone stimulus	8	262	1.2	4.1e-06	10090.ENSMUSP00000000450,10090.ENSMUSP00000001780,10090.ENSMUSP00000007130,10090.ENSMUSP00000007799,10090.ENSMUSP00000063795,10090.ENSMUSP00000069457,10090.ENSMUSP00000071654,10090.ENSMUSP00000151002	Pparg,Akt1,Ctnnb1,Cav1,Irs1,Ghr,Gsk3a,Il18
GO Process	GO:0048009	Insulin-like growth factor receptor signaling pathway	4	17	2.09	6.9e-06	10090.ENSMUSP00000001780,10090.ENSMUSP00000027377,10090.ENSMUSP00000063795,10090.ENSMUSP00000069457	Akt1,Igfbp5,Irs1,Ghr
GO Process	GO:0009892	Negative regulation of metabolic process	20	2876	0.56	7.01e-06	10090.ENSMUSP00000000450,10090.ENSMUSP00000001780,10090.ENSMUSP00000006235,10090.ENSMUSP00000007130,10090.ENSMUSP00000007799,10090.ENSMUSP00000027377,10090.ENSMUSP00000029699,10090.ENSMUSP00000030051,10090.ENSMUSP00000030948,10090.ENSMUSP00000033057,10090.ENSMUSP00000041149,10090.ENSMUSP00000044769,10090.ENSMUSP00000046340,10090.ENSMUSP00000081547,10090.ENSMUSP00000082682,10090.ENSMUSP00000092901…	Pparg,Akt1,Ctsb,Ctnnb1,Cav1,Igfbp5,Lmna,Txn1,Dvl1,Dkkl1,Mif,Atg5,Grn,Bub3,Hmgb1,Jund,Atr,Il18,Atm,Cdkn1a
GO Process	GO:0051179	Localization	24	4239	0.47	7.39e-06	10090.ENSMUSP00000000450,10090.ENSMUSP00000001780,10090.ENSMUSP00000007130,10090.ENSMUSP00000007799,10090.ENSMUSP00000015934,10090.ENSMUSP00000018767,10090.ENSMUSP00000020238,10090.ENSMUSP00000029699,10090.ENSMUSP00000030013,10090.ENSMUSP00000030051,10090.ENSMUSP00000030948,10090.ENSMUSP00000044769,10090.ENSMUSP00000046340,10090.ENSMUSP00000049852,10090.ENSMUSP00000053551,10090.ENSMUSP00000053962…	Pparg,Akt1,Ctnnb1,Cav1,Surf1,Mmp7,Hsp90b1,Lmna,Xpa,Txn1,Dvl1,Atg5,Grn,Fzd4,Fzd9,Lcn2,Irs1,Ghr,Gsk3a,Bub3,Hmgb1,Atr,Atm,Cdkn1a
GO Process	GO:0048660	Regulation of smooth muscle cell proliferation	7	187	1.29	7.89e-06	10090.ENSMUSP00000000450,10090.ENSMUSP00000001780,10090.ENSMUSP00000007130,10090.ENSMUSP00000007799,10090.ENSMUSP00000027377,10090.ENSMUSP00000151002,10090.ENSMUSP00000156559	Pparg,Akt1,Ctnnb1,Cav1,Igfbp5,Il18,Cdkn1a
GO Process	GO:0051129	Negative regulation of cellular component organization	11	714	0.9	7.97e-06	10090.ENSMUSP00000000450,10090.ENSMUSP00000001780,10090.ENSMUSP00000007799,10090.ENSMUSP00000029699,10090.ENSMUSP00000052776,10090.ENSMUSP00000053551,10090.ENSMUSP00000071654,10090.ENSMUSP00000081547,10090.ENSMUSP00000082682,10090.ENSMUSP00000087119,10090.ENSMUSP00000156344	Pparg,Akt1,Cav1,Lmna,Eps8,Fzd9,Gsk3a,Bub3,Hmgb1,Mmp14,Atm
GO Process	GO:0034504	Protein localization to nucleus	7	189	1.28	8.28e-06	10090.ENSMUSP00000001780,10090.ENSMUSP00000029699,10090.ENSMUSP00000030013,10090.ENSMUSP00000030051,10090.ENSMUSP00000030948,10090.ENSMUSP00000063795,10090.ENSMUSP00000156559	Akt1,Lmna,Xpa,Txn1,Dvl1,Irs1,Cdkn1a
GO Process	GO:0045860	Positive regulation of protein kinase activity	9	416	1.05	8.74e-06	10090.ENSMUSP00000001780,10090.ENSMUSP00000041149,10090.ENSMUSP00000049852,10090.ENSMUSP00000067783,10090.ENSMUSP00000069457,10090.ENSMUSP00000082682,10090.ENSMUSP00000100920,10090.ENSMUSP00000151002,10090.ENSMUSP00000156559	Akt1,Mif,Fzd4,Fzd5,Ghr,Hmgb1,Kitl,Il18,Cdkn1a
GO Process	GO:0051641	Cellular localization	19	2629	0.57	9.32e-06	10090.ENSMUSP00000000450,10090.ENSMUSP00000001780,10090.ENSMUSP00000007130,10090.ENSMUSP00000007799,10090.ENSMUSP00000020238,10090.ENSMUSP00000029699,10090.ENSMUSP00000030013,10090.ENSMUSP00000030051,10090.ENSMUSP00000030948,10090.ENSMUSP00000044769,10090.ENSMUSP00000046340,10090.ENSMUSP00000053551,10090.ENSMUSP00000053962,10090.ENSMUSP00000063795,10090.ENSMUSP00000071654,10090.ENSMUSP00000081547…	Pparg,Akt1,Ctnnb1,Cav1,Hsp90b1,Lmna,Xpa,Txn1,Dvl1,Atg5,Grn,Fzd9,Lcn2,Irs1,Gsk3a,Bub3,Atr,Atm,Cdkn1a
GO Process	GO:0043408	Regulation of MAPK cascade	11	729	0.89	9.52e-06	10090.ENSMUSP00000000450,10090.ENSMUSP00000001780,10090.ENSMUSP00000007130,10090.ENSMUSP00000007799,10090.ENSMUSP00000024004,10090.ENSMUSP00000041149,10090.ENSMUSP00000049852,10090.ENSMUSP00000067783,10090.ENSMUSP00000069457,10090.ENSMUSP00000082682,10090.ENSMUSP00000100920	Pparg,Akt1,Ctnnb1,Cav1,Ccl25,Mif,Fzd4,Fzd5,Ghr,Hmgb1,Kitl
GO Process	GO:0043405	Regulation of MAP kinase activity	7	197	1.27	1.06e-05	10090.ENSMUSP00000000450,10090.ENSMUSP00000007799,10090.ENSMUSP00000041149,10090.ENSMUSP00000049852,10090.ENSMUSP00000067783,10090.ENSMUSP00000069457,10090.ENSMUSP00000100920	Pparg,Cav1,Mif,Fzd4,Fzd5,Ghr,Kitl
GO Process	GO:1901698	Response to nitrogen compound	13	1127	0.78	1.12e-05	10090.ENSMUSP00000000450,10090.ENSMUSP00000001780,10090.ENSMUSP00000007130,10090.ENSMUSP00000007799,10090.ENSMUSP00000020238,10090.ENSMUSP00000027377,10090.ENSMUSP00000030051,10090.ENSMUSP00000040431,10090.ENSMUSP00000063795,10090.ENSMUSP00000069457,10090.ENSMUSP00000071654,10090.ENSMUSP00000092901,10090.ENSMUSP00000151002	Pparg,Akt1,Ctnnb1,Cav1,Hsp90b1,Igfbp5,Txn1,Stub1,Irs1,Ghr,Gsk3a,Jund,Il18
GO Process	GO:0071417	Cellular response to organonitrogen compound	10	587	0.95	1.31e-05	10090.ENSMUSP00000000450,10090.ENSMUSP00000001780,10090.ENSMUSP00000007130,10090.ENSMUSP00000007799,10090.ENSMUSP00000020238,10090.ENSMUSP00000027377,10090.ENSMUSP00000063795,10090.ENSMUSP00000069457,10090.ENSMUSP00000071654,10090.ENSMUSP00000151002	Pparg,Akt1,Ctnnb1,Cav1,Hsp90b1,Igfbp5,Irs1,Ghr,Gsk3a,Il18
GO Process	GO:0050673	Epithelial cell proliferation	7	209	1.24	1.53e-05	10090.ENSMUSP00000000450,10090.ENSMUSP00000007130,10090.ENSMUSP00000007799,10090.ENSMUSP00000027377,10090.ENSMUSP00000046340,10090.ENSMUSP00000082682,10090.ENSMUSP00000087119	Pparg,Ctnnb1,Cav1,Igfbp5,Grn,Hmgb1,Mmp14
GO Process	GO:0033043	Regulation of organelle organization	13	1177	0.76	1.79e-05	10090.ENSMUSP00000000450,10090.ENSMUSP00000001780,10090.ENSMUSP00000007130,10090.ENSMUSP00000007799,10090.ENSMUSP00000029699,10090.ENSMUSP00000044769,10090.ENSMUSP00000046340,10090.ENSMUSP00000052776,10090.ENSMUSP00000053551,10090.ENSMUSP00000071654,10090.ENSMUSP00000081547,10090.ENSMUSP00000149953,10090.ENSMUSP00000156344	Pparg,Akt1,Ctnnb1,Cav1,Lmna,Atg5,Grn,Eps8,Fzd9,Gsk3a,Bub3,Atr,Atm
GO Process	GO:0009719	Response to endogenous stimulus	14	1422	0.71	2.14e-05	10090.ENSMUSP00000000450,10090.ENSMUSP00000001780,10090.ENSMUSP00000006235,10090.ENSMUSP00000007130,10090.ENSMUSP00000007799,10090.ENSMUSP00000020238,10090.ENSMUSP00000027377,10090.ENSMUSP00000063795,10090.ENSMUSP00000069457,10090.ENSMUSP00000071654,10090.ENSMUSP00000082682,10090.ENSMUSP00000087119,10090.ENSMUSP00000092901,10090.ENSMUSP00000151002	Pparg,Akt1,Ctsb,Ctnnb1,Cav1,Hsp90b1,Igfbp5,Irs1,Ghr,Gsk3a,Hmgb1,Mmp14,Jund,Il18
GO Process	GO:0045595	Regulation of cell differentiation	15	1666	0.67	2.17e-05	10090.ENSMUSP00000000450,10090.ENSMUSP00000001780,10090.ENSMUSP00000007130,10090.ENSMUSP00000007799,10090.ENSMUSP00000027377,10090.ENSMUSP00000029699,10090.ENSMUSP00000033057,10090.ENSMUSP00000046340,10090.ENSMUSP00000069457,10090.ENSMUSP00000071654,10090.ENSMUSP00000082682,10090.ENSMUSP00000087119,10090.ENSMUSP00000092901,10090.ENSMUSP00000100920,10090.ENSMUSP00000151002	Pparg,Akt1,Ctnnb1,Cav1,Igfbp5,Lmna,Dkkl1,Grn,Ghr,Gsk3a,Hmgb1,Mmp14,Jund,Kitl,Il18
GO Process	GO:0009314	Response to radiation	9	472	1	2.29e-05	10090.ENSMUSP00000000450,10090.ENSMUSP00000001780,10090.ENSMUSP00000030013,10090.ENSMUSP00000030051,10090.ENSMUSP00000073551,10090.ENSMUSP00000092901,10090.ENSMUSP00000149953,10090.ENSMUSP00000156344,10090.ENSMUSP00000156559	Pparg,Akt1,Xpa,Txn1,Polg,Jund,Atr,Atm,Cdkn1a
GO Process	GO:0008284	Positive regulation of cell population proliferation	12	1004	0.79	2.5e-05	10090.ENSMUSP00000001780,10090.ENSMUSP00000007130,10090.ENSMUSP00000007799,10090.ENSMUSP00000027377,10090.ENSMUSP00000041149,10090.ENSMUSP00000046340,10090.ENSMUSP00000053551,10090.ENSMUSP00000063795,10090.ENSMUSP00000082682,10090.ENSMUSP00000100920,10090.ENSMUSP00000151002,10090.ENSMUSP00000156559	Akt1,Ctnnb1,Cav1,Igfbp5,Mif,Grn,Fzd9,Irs1,Hmgb1,Kitl,Il18,Cdkn1a
GO Process	GO:0071496	Cellular response to external stimulus	8	343	1.08	2.58e-05	10090.ENSMUSP00000000450,10090.ENSMUSP00000001780,10090.ENSMUSP00000007130,10090.ENSMUSP00000007799,10090.ENSMUSP00000029429,10090.ENSMUSP00000044769,10090.ENSMUSP00000059983,10090.ENSMUSP00000156559	Pparg,Akt1,Ctnnb1,Cav1,Wnt2b,Atg5,Nudt1,Cdkn1a
GO Process	GO:0032870	Cellular response to hormone stimulus	9	488	0.98	2.95e-05	10090.ENSMUSP00000000450,10090.ENSMUSP00000001780,10090.ENSMUSP00000006235,10090.ENSMUSP00000007130,10090.ENSMUSP00000007799,10090.ENSMUSP00000063795,10090.ENSMUSP00000069457,10090.ENSMUSP00000071654,10090.ENSMUSP00000151002	Pparg,Akt1,Ctsb,Ctnnb1,Cav1,Irs1,Ghr,Gsk3a,Il18
GO Process	GO:0009612	Response to mechanical stimulus	7	234	1.19	2.98e-05	10090.ENSMUSP00000000450,10090.ENSMUSP00000001780,10090.ENSMUSP00000007130,10090.ENSMUSP00000007799,10090.ENSMUSP00000087119,10090.ENSMUSP00000092901,10090.ENSMUSP00000151002	Pparg,Akt1,Ctnnb1,Cav1,Mmp14,Jund,Il18
GO Process	GO:0051249	Regulation of lymphocyte activation	9	489	0.98	2.98e-05	10090.ENSMUSP00000007130,10090.ENSMUSP00000007799,10090.ENSMUSP00000041149,10090.ENSMUSP00000082682,10090.ENSMUSP00000087119,10090.ENSMUSP00000100920,10090.ENSMUSP00000151002,10090.ENSMUSP00000156344,10090.ENSMUSP00000156559	Ctnnb1,Cav1,Mif,Hmgb1,Mmp14,Kitl,Il18,Atm,Cdkn1a
GO Process	GO:0010243	Response to organonitrogen compound	12	1027	0.78	3.07e-05	10090.ENSMUSP00000000450,10090.ENSMUSP00000001780,10090.ENSMUSP00000007130,10090.ENSMUSP00000007799,10090.ENSMUSP00000020238,10090.ENSMUSP00000027377,10090.ENSMUSP00000040431,10090.ENSMUSP00000063795,10090.ENSMUSP00000069457,10090.ENSMUSP00000071654,10090.ENSMUSP00000092901,10090.ENSMUSP00000151002	Pparg,Akt1,Ctnnb1,Cav1,Hsp90b1,Igfbp5,Stub1,Irs1,Ghr,Gsk3a,Jund,Il18
GO Process	GO:0008283	Cell population proliferation	11	843	0.83	3.53e-05	10090.ENSMUSP00000000450,10090.ENSMUSP00000007130,10090.ENSMUSP00000007799,10090.ENSMUSP00000027377,10090.ENSMUSP00000029429,10090.ENSMUSP00000046340,10090.ENSMUSP00000053551,10090.ENSMUSP00000082682,10090.ENSMUSP00000087119,10090.ENSMUSP00000100920,10090.ENSMUSP00000151002	Pparg,Ctnnb1,Cav1,Igfbp5,Wnt2b,Grn,Fzd9,Hmgb1,Mmp14,Kitl,Il18
GO Process	GO:0060341	Regulation of cellular localization	12	1042	0.78	3.53e-05	10090.ENSMUSP00000000450,10090.ENSMUSP00000001780,10090.ENSMUSP00000007130,10090.ENSMUSP00000007799,10090.ENSMUSP00000029699,10090.ENSMUSP00000030051,10090.ENSMUSP00000030948,10090.ENSMUSP00000053551,10090.ENSMUSP00000053962,10090.ENSMUSP00000063795,10090.ENSMUSP00000071654,10090.ENSMUSP00000087119	Pparg,Akt1,Ctnnb1,Cav1,Lmna,Txn1,Dvl1,Fzd9,Lcn2,Irs1,Gsk3a,Mmp14
GO Process	GO:0051172	Negative regulation of nitrogen compound metabolic process	17	2298	0.59	3.84e-05	10090.ENSMUSP00000000450,10090.ENSMUSP00000001780,10090.ENSMUSP00000006235,10090.ENSMUSP00000007130,10090.ENSMUSP00000007799,10090.ENSMUSP00000027377,10090.ENSMUSP00000030051,10090.ENSMUSP00000030948,10090.ENSMUSP00000041149,10090.ENSMUSP00000044769,10090.ENSMUSP00000081547,10090.ENSMUSP00000082682,10090.ENSMUSP00000092901,10090.ENSMUSP00000149953,10090.ENSMUSP00000151002,10090.ENSMUSP00000156344…	Pparg,Akt1,Ctsb,Ctnnb1,Cav1,Igfbp5,Txn1,Dvl1,Mif,Atg5,Bub3,Hmgb1,Jund,Atr,Il18,Atm,Cdkn1a
GO Process	GO:0051248	Negative regulation of protein metabolic process	12	1055	0.77	3.95e-05	10090.ENSMUSP00000000450,10090.ENSMUSP00000001780,10090.ENSMUSP00000006235,10090.ENSMUSP00000007130,10090.ENSMUSP00000007799,10090.ENSMUSP00000027377,10090.ENSMUSP00000030948,10090.ENSMUSP00000041149,10090.ENSMUSP00000044769,10090.ENSMUSP00000081547,10090.ENSMUSP00000151002,10090.ENSMUSP00000156559	Pparg,Akt1,Ctsb,Ctnnb1,Cav1,Igfbp5,Dvl1,Mif,Atg5,Bub3,Il18,Cdkn1a
GO Process	GO:0010468	Regulation of gene expression	23	4297	0.44	4.16e-05	10090.ENSMUSP00000000450,10090.ENSMUSP00000001780,10090.ENSMUSP00000006716,10090.ENSMUSP00000007130,10090.ENSMUSP00000007799,10090.ENSMUSP00000027377,10090.ENSMUSP00000029699,10090.ENSMUSP00000030013,10090.ENSMUSP00000030051,10090.ENSMUSP00000030948,10090.ENSMUSP00000041149,10090.ENSMUSP00000044769,10090.ENSMUSP00000049852,10090.ENSMUSP00000053962,10090.ENSMUSP00000063795,10090.ENSMUSP00000067783…	Pparg,Akt1,Wnt6,Ctnnb1,Cav1,Igfbp5,Lmna,Xpa,Txn1,Dvl1,Mif,Atg5,Fzd4,Lcn2,Irs1,Fzd5,Gsk3a,Hmgb1,Mmp14,Jund,Il18,Atm,Cdkn1a
GO Process	GO:0050670	Regulation of lymphocyte proliferation	7	248	1.17	4.16e-05	10090.ENSMUSP00000007130,10090.ENSMUSP00000041149,10090.ENSMUSP00000082682,10090.ENSMUSP00000100920,10090.ENSMUSP00000151002,10090.ENSMUSP00000156344,10090.ENSMUSP00000156559	Ctnnb1,Mif,Hmgb1,Kitl,Il18,Atm,Cdkn1a
GO Process	GO:0002696	Positive regulation of leukocyte activation	8	372	1.05	4.35e-05	10090.ENSMUSP00000007799,10090.ENSMUSP00000041149,10090.ENSMUSP00000082682,10090.ENSMUSP00000087119,10090.ENSMUSP00000092901,10090.ENSMUSP00000100920,10090.ENSMUSP00000151002,10090.ENSMUSP00000156559	Cav1,Mif,Hmgb1,Mmp14,Jund,Kitl,Il18,Cdkn1a
GO Process	GO:0009891	Positive regulation of biosynthetic process	16	2043	0.61	4.4e-05	10090.ENSMUSP00000000450,10090.ENSMUSP00000001780,10090.ENSMUSP00000006716,10090.ENSMUSP00000007130,10090.ENSMUSP00000030013,10090.ENSMUSP00000030948,10090.ENSMUSP00000049852,10090.ENSMUSP00000053962,10090.ENSMUSP00000063795,10090.ENSMUSP00000067783,10090.ENSMUSP00000071654,10090.ENSMUSP00000082682,10090.ENSMUSP00000092901,10090.ENSMUSP00000149953,10090.ENSMUSP00000151002,10090.ENSMUSP00000156344	Pparg,Akt1,Wnt6,Ctnnb1,Xpa,Dvl1,Fzd4,Lcn2,Irs1,Fzd5,Gsk3a,Hmgb1,Jund,Atr,Il18,Atm
GO Process	GO:0031400	Negative regulation of protein modification process	9	520	0.95	4.58e-05	10090.ENSMUSP00000000450,10090.ENSMUSP00000001780,10090.ENSMUSP00000007130,10090.ENSMUSP00000007799,10090.ENSMUSP00000030948,10090.ENSMUSP00000044769,10090.ENSMUSP00000081547,10090.ENSMUSP00000151002,10090.ENSMUSP00000156559	Pparg,Akt1,Ctnnb1,Cav1,Dvl1,Atg5,Bub3,Il18,Cdkn1a
GO Process	GO:0009889	Regulation of biosynthetic process	21	3609	0.48	4.6e-05	10090.ENSMUSP00000000450,10090.ENSMUSP00000001780,10090.ENSMUSP00000006716,10090.ENSMUSP00000007130,10090.ENSMUSP00000007799,10090.ENSMUSP00000027377,10090.ENSMUSP00000030013,10090.ENSMUSP00000030051,10090.ENSMUSP00000030948,10090.ENSMUSP00000033057,10090.ENSMUSP00000049852,10090.ENSMUSP00000053962,10090.ENSMUSP00000063795,10090.ENSMUSP00000067783,10090.ENSMUSP00000071654,10090.ENSMUSP00000082682…	Pparg,Akt1,Wnt6,Ctnnb1,Cav1,Igfbp5,Xpa,Txn1,Dvl1,Dkkl1,Fzd4,Lcn2,Irs1,Fzd5,Gsk3a,Hmgb1,Jund,Atr,Il18,Atm,Cdkn1a
GO Process	GO:0030154	Cell differentiation	21	3608	0.48	4.6e-05	10090.ENSMUSP00000000450,10090.ENSMUSP00000001780,10090.ENSMUSP00000006235,10090.ENSMUSP00000006716,10090.ENSMUSP00000007130,10090.ENSMUSP00000007799,10090.ENSMUSP00000027377,10090.ENSMUSP00000029429,10090.ENSMUSP00000029699,10090.ENSMUSP00000030948,10090.ENSMUSP00000034243,10090.ENSMUSP00000044769,10090.ENSMUSP00000046340,10090.ENSMUSP00000049852,10090.ENSMUSP00000053551,10090.ENSMUSP00000067783…	Pparg,Akt1,Ctsb,Wnt6,Ctnnb1,Cav1,Igfbp5,Wnt2b,Lmna,Dvl1,Mmp15,Atg5,Grn,Fzd4,Fzd9,Fzd5,Hmgb1,Mmp14,Jund,Kitl,Atm
GO Process	GO:1903320	Regulation of protein modification by small protein conjugation or removal	7	254	1.16	4.64e-05	10090.ENSMUSP00000001780,10090.ENSMUSP00000007130,10090.ENSMUSP00000007799,10090.ENSMUSP00000040431,10090.ENSMUSP00000044769,10090.ENSMUSP00000071654,10090.ENSMUSP00000081547	Akt1,Ctnnb1,Cav1,Stub1,Atg5,Gsk3a,Bub3
GO Process	GO:0010605	Negative regulation of macromolecule metabolic process	18	2645	0.55	4.84e-05	10090.ENSMUSP00000000450,10090.ENSMUSP00000001780,10090.ENSMUSP00000006235,10090.ENSMUSP00000007130,10090.ENSMUSP00000007799,10090.ENSMUSP00000027377,10090.ENSMUSP00000029699,10090.ENSMUSP00000030051,10090.ENSMUSP00000030948,10090.ENSMUSP00000041149,10090.ENSMUSP00000044769,10090.ENSMUSP00000081547,10090.ENSMUSP00000082682,10090.ENSMUSP00000092901,10090.ENSMUSP00000149953,10090.ENSMUSP00000151002…	Pparg,Akt1,Ctsb,Ctnnb1,Cav1,Igfbp5,Lmna,Txn1,Dvl1,Mif,Atg5,Bub3,Hmgb1,Jund,Atr,Il18,Atm,Cdkn1a
GO Process	GO:0051348	Negative regulation of transferase activity	7	262	1.14	5.55e-05	10090.ENSMUSP00000000450,10090.ENSMUSP00000001780,10090.ENSMUSP00000007799,10090.ENSMUSP00000030948,10090.ENSMUSP00000071654,10090.ENSMUSP00000081547,10090.ENSMUSP00000156559	Pparg,Akt1,Cav1,Dvl1,Gsk3a,Bub3,Cdkn1a
GO Process	GO:0071453	Cellular response to oxygen levels	6	162	1.28	5.88e-05	10090.ENSMUSP00000000450,10090.ENSMUSP00000001780,10090.ENSMUSP00000007799,10090.ENSMUSP00000029699,10090.ENSMUSP00000040431,10090.ENSMUSP00000092901	Pparg,Akt1,Cav1,Lmna,Stub1,Jund
GO Process	GO:0001775	Cell activation	10	711	0.86	5.96e-05	10090.ENSMUSP00000007130,10090.ENSMUSP00000044769,10090.ENSMUSP00000046340,10090.ENSMUSP00000053551,10090.ENSMUSP00000067783,10090.ENSMUSP00000082682,10090.ENSMUSP00000100920,10090.ENSMUSP00000107873,10090.ENSMUSP00000151002,10090.ENSMUSP00000156344	Ctnnb1,Atg5,Grn,Fzd9,Fzd5,Hmgb1,Kitl,Vwf,Il18,Atm
GO Process	GO:0009056	Catabolic process	15	1829	0.63	5.96e-05	10090.ENSMUSP00000001780,10090.ENSMUSP00000006235,10090.ENSMUSP00000007130,10090.ENSMUSP00000018767,10090.ENSMUSP00000020238,10090.ENSMUSP00000034243,10090.ENSMUSP00000040431,10090.ENSMUSP00000044769,10090.ENSMUSP00000046340,10090.ENSMUSP00000059983,10090.ENSMUSP00000063795,10090.ENSMUSP00000071654,10090.ENSMUSP00000082682,10090.ENSMUSP00000087119,10090.ENSMUSP00000156344	Akt1,Ctsb,Ctnnb1,Mmp7,Hsp90b1,Mmp15,Stub1,Atg5,Grn,Nudt1,Irs1,Gsk3a,Hmgb1,Mmp14,Atm
GO Process	GO:0031329	Regulation of cellular catabolic process	10	714	0.86	6.13e-05	10090.ENSMUSP00000001780,10090.ENSMUSP00000007799,10090.ENSMUSP00000030013,10090.ENSMUSP00000030948,10090.ENSMUSP00000040431,10090.ENSMUSP00000044769,10090.ENSMUSP00000063795,10090.ENSMUSP00000071654,10090.ENSMUSP00000082682,10090.ENSMUSP00000156344	Akt1,Cav1,Xpa,Dvl1,Stub1,Atg5,Irs1,Gsk3a,Hmgb1,Atm
GO Process	GO:1901214	Regulation of neuron death	8	395	1.02	6.17e-05	10090.ENSMUSP00000007130,10090.ENSMUSP00000046340,10090.ENSMUSP00000053551,10090.ENSMUSP00000053962,10090.ENSMUSP00000069457,10090.ENSMUSP00000071654,10090.ENSMUSP00000151002,10090.ENSMUSP00000156344	Ctnnb1,Grn,Fzd9,Lcn2,Ghr,Gsk3a,Il18,Atm
GO Process	GO:0051052	Regulation of DNA metabolic process	9	547	0.93	6.36e-05	10090.ENSMUSP00000000450,10090.ENSMUSP00000001780,10090.ENSMUSP00000007130,10090.ENSMUSP00000029699,10090.ENSMUSP00000071654,10090.ENSMUSP00000082682,10090.ENSMUSP00000149953,10090.ENSMUSP00000156344,10090.ENSMUSP00000156559	Pparg,Akt1,Ctnnb1,Lmna,Gsk3a,Hmgb1,Atr,Atm,Cdkn1a
GO Process	GO:0014741	Negative regulation of muscle hypertrophy	4	35	1.77	6.65e-05	10090.ENSMUSP00000000450,10090.ENSMUSP00000027377,10090.ENSMUSP00000029699,10090.ENSMUSP00000071654	Pparg,Igfbp5,Lmna,Gsk3a
GO Process	GO:0031331	Positive regulation of cellular catabolic process	8	403	1.01	7.03e-05	10090.ENSMUSP00000001780,10090.ENSMUSP00000007799,10090.ENSMUSP00000030948,10090.ENSMUSP00000040431,10090.ENSMUSP00000063795,10090.ENSMUSP00000071654,10090.ENSMUSP00000082682,10090.ENSMUSP00000156344	Akt1,Cav1,Dvl1,Stub1,Irs1,Gsk3a,Hmgb1,Atm
GO Process	GO:0031324	Negative regulation of cellular metabolic process	16	2139	0.59	7.28e-05	10090.ENSMUSP00000000450,10090.ENSMUSP00000001780,10090.ENSMUSP00000007130,10090.ENSMUSP00000007799,10090.ENSMUSP00000027377,10090.ENSMUSP00000030051,10090.ENSMUSP00000030948,10090.ENSMUSP00000033057,10090.ENSMUSP00000041149,10090.ENSMUSP00000044769,10090.ENSMUSP00000082682,10090.ENSMUSP00000092901,10090.ENSMUSP00000149953,10090.ENSMUSP00000151002,10090.ENSMUSP00000156344,10090.ENSMUSP00000156559	Pparg,Akt1,Ctnnb1,Cav1,Igfbp5,Txn1,Dvl1,Dkkl1,Mif,Atg5,Hmgb1,Jund,Atr,Il18,Atm,Cdkn1a
GO Process	GO:0032436	Positive regulation of proteasomal ubiquitin-dependent protein catabolic process	5	90	1.46	7.36e-05	10090.ENSMUSP00000001780,10090.ENSMUSP00000007799,10090.ENSMUSP00000030948,10090.ENSMUSP00000040431,10090.ENSMUSP00000071654	Akt1,Cav1,Dvl1,Stub1,Gsk3a
GO Process	GO:0010557	Positive regulation of macromolecule biosynthetic process	15	1882	0.62	8.08e-05	10090.ENSMUSP00000000450,10090.ENSMUSP00000001780,10090.ENSMUSP00000006716,10090.ENSMUSP00000007130,10090.ENSMUSP00000030013,10090.ENSMUSP00000030948,10090.ENSMUSP00000049852,10090.ENSMUSP00000063795,10090.ENSMUSP00000067783,10090.ENSMUSP00000071654,10090.ENSMUSP00000082682,10090.ENSMUSP00000092901,10090.ENSMUSP00000149953,10090.ENSMUSP00000151002,10090.ENSMUSP00000156344	Pparg,Akt1,Wnt6,Ctnnb1,Xpa,Dvl1,Fzd4,Irs1,Fzd5,Gsk3a,Hmgb1,Jund,Atr,Il18,Atm
GO Process	GO:0080134	Regulation of response to stress	13	1386	0.69	8.78e-05	10090.ENSMUSP00000000450,10090.ENSMUSP00000001780,10090.ENSMUSP00000007130,10090.ENSMUSP00000007799,10090.ENSMUSP00000029699,10090.ENSMUSP00000030051,10090.ENSMUSP00000041149,10090.ENSMUSP00000044769,10090.ENSMUSP00000046340,10090.ENSMUSP00000082682,10090.ENSMUSP00000149953,10090.ENSMUSP00000151002,10090.ENSMUSP00000156344	Pparg,Akt1,Ctnnb1,Cav1,Lmna,Txn1,Mif,Atg5,Grn,Hmgb1,Atr,Il18,Atm
GO Process	GO:0043523	Regulation of neuron apoptotic process	7	286	1.1	9.04e-05	10090.ENSMUSP00000007130,10090.ENSMUSP00000046340,10090.ENSMUSP00000053551,10090.ENSMUSP00000053962,10090.ENSMUSP00000071654,10090.ENSMUSP00000151002,10090.ENSMUSP00000156344	Ctnnb1,Grn,Fzd9,Lcn2,Gsk3a,Il18,Atm
GO Process	GO:0010035	Response to inorganic substance	9	575	0.91	9.1e-05	10090.ENSMUSP00000000450,10090.ENSMUSP00000001780,10090.ENSMUSP00000007799,10090.ENSMUSP00000030051,10090.ENSMUSP00000044769,10090.ENSMUSP00000053962,10090.ENSMUSP00000059983,10090.ENSMUSP00000071654,10090.ENSMUSP00000092901	Pparg,Akt1,Cav1,Txn1,Atg5,Lcn2,Nudt1,Gsk3a,Jund
GO Process	GO:0030574	Collagen catabolic process	4	39	1.73	9.45e-05	10090.ENSMUSP00000006235,10090.ENSMUSP00000018767,10090.ENSMUSP00000034243,10090.ENSMUSP00000087119	Ctsb,Mmp7,Mmp15,Mmp14
GO Process	GO:0002521	Leukocyte differentiation	8	423	0.99	9.56e-05	10090.ENSMUSP00000000450,10090.ENSMUSP00000007130,10090.ENSMUSP00000044769,10090.ENSMUSP00000053551,10090.ENSMUSP00000067783,10090.ENSMUSP00000082682,10090.ENSMUSP00000100920,10090.ENSMUSP00000156344	Pparg,Ctnnb1,Atg5,Fzd9,Fzd5,Hmgb1,Kitl,Atm
GO Process	GO:0030162	Regulation of proteolysis	10	766	0.83	0.00011	10090.ENSMUSP00000000450,10090.ENSMUSP00000001780,10090.ENSMUSP00000006235,10090.ENSMUSP00000007799,10090.ENSMUSP00000030948,10090.ENSMUSP00000040431,10090.ENSMUSP00000046340,10090.ENSMUSP00000071654,10090.ENSMUSP00000082682,10090.ENSMUSP00000087119	Pparg,Akt1,Ctsb,Cav1,Dvl1,Stub1,Grn,Gsk3a,Hmgb1,Mmp14
GO Process	GO:0032091	Negative regulation of protein binding	5	99	1.42	0.00011	10090.ENSMUSP00000001780,10090.ENSMUSP00000007799,10090.ENSMUSP00000030948,10090.ENSMUSP00000040431,10090.ENSMUSP00000156559	Akt1,Cav1,Dvl1,Stub1,Cdkn1a
GO Process	GO:0051130	Positive regulation of cellular component organization	12	1181	0.72	0.00011	10090.ENSMUSP00000000450,10090.ENSMUSP00000007130,10090.ENSMUSP00000007799,10090.ENSMUSP00000030948,10090.ENSMUSP00000040431,10090.ENSMUSP00000046340,10090.ENSMUSP00000049852,10090.ENSMUSP00000052776,10090.ENSMUSP00000053962,10090.ENSMUSP00000071654,10090.ENSMUSP00000149953,10090.ENSMUSP00000156344	Pparg,Ctnnb1,Cav1,Dvl1,Stub1,Grn,Fzd4,Eps8,Lcn2,Gsk3a,Atr,Atm
GO Process	GO:1903321	Negative regulation of protein modification by small protein conjugation or removal	5	98	1.42	0.00011	10090.ENSMUSP00000001780,10090.ENSMUSP00000007130,10090.ENSMUSP00000007799,10090.ENSMUSP00000044769,10090.ENSMUSP00000081547	Akt1,Ctnnb1,Cav1,Atg5,Bub3
GO Process	GO:0045597	Positive regulation of cell differentiation	11	978	0.77	0.00012	10090.ENSMUSP00000000450,10090.ENSMUSP00000001780,10090.ENSMUSP00000007130,10090.ENSMUSP00000029699,10090.ENSMUSP00000033057,10090.ENSMUSP00000069457,10090.ENSMUSP00000082682,10090.ENSMUSP00000087119,10090.ENSMUSP00000092901,10090.ENSMUSP00000100920,10090.ENSMUSP00000151002	Pparg,Akt1,Ctnnb1,Lmna,Dkkl1,Ghr,Hmgb1,Mmp14,Jund,Kitl,Il18
GO Process	GO:0010464	Regulation of mesenchymal cell proliferation	4	43	1.68	0.00013	10090.ENSMUSP00000007130,10090.ENSMUSP00000029699,10090.ENSMUSP00000063795,10090.ENSMUSP00000082682	Ctnnb1,Lmna,Irs1,Hmgb1
GO Process	GO:0030336	Negative regulation of cell migration	7	305	1.08	0.00013	10090.ENSMUSP00000000450,10090.ENSMUSP00000001780,10090.ENSMUSP00000007799,10090.ENSMUSP00000024004,10090.ENSMUSP00000027377,10090.ENSMUSP00000041149,10090.ENSMUSP00000082682	Pparg,Akt1,Cav1,Ccl25,Igfbp5,Mif,Hmgb1
GO Process	GO:0031326	Regulation of cellular biosynthetic process	20	3526	0.47	0.00013	10090.ENSMUSP00000000450,10090.ENSMUSP00000001780,10090.ENSMUSP00000006716,10090.ENSMUSP00000007130,10090.ENSMUSP00000007799,10090.ENSMUSP00000027377,10090.ENSMUSP00000030013,10090.ENSMUSP00000030051,10090.ENSMUSP00000030948,10090.ENSMUSP00000033057,10090.ENSMUSP00000049852,10090.ENSMUSP00000063795,10090.ENSMUSP00000067783,10090.ENSMUSP00000071654,10090.ENSMUSP00000082682,10090.ENSMUSP00000092901…	Pparg,Akt1,Wnt6,Ctnnb1,Cav1,Igfbp5,Xpa,Txn1,Dvl1,Dkkl1,Fzd4,Irs1,Fzd5,Gsk3a,Hmgb1,Jund,Atr,Il18,Atm,Cdkn1a
GO Process	GO:0042592	Homeostatic process	13	1449	0.67	0.00013	10090.ENSMUSP00000000450,10090.ENSMUSP00000001780,10090.ENSMUSP00000007130,10090.ENSMUSP00000007799,10090.ENSMUSP00000027377,10090.ENSMUSP00000030051,10090.ENSMUSP00000046340,10090.ENSMUSP00000053551,10090.ENSMUSP00000053962,10090.ENSMUSP00000073551,10090.ENSMUSP00000082682,10090.ENSMUSP00000100920,10090.ENSMUSP00000151002	Pparg,Akt1,Ctnnb1,Cav1,Igfbp5,Txn1,Grn,Fzd9,Lcn2,Polg,Hmgb1,Kitl,Il18
GO Process	GO:0007548	Sex differentiation	7	310	1.07	0.00014	10090.ENSMUSP00000007130,10090.ENSMUSP00000029429,10090.ENSMUSP00000049852,10090.ENSMUSP00000059983,10090.ENSMUSP00000087119,10090.ENSMUSP00000100920,10090.ENSMUSP00000156344	Ctnnb1,Wnt2b,Fzd4,Nudt1,Mmp14,Kitl,Atm
GO Process	GO:0035295	Tube development	11	998	0.76	0.00014	10090.ENSMUSP00000001780,10090.ENSMUSP00000006716,10090.ENSMUSP00000007130,10090.ENSMUSP00000007799,10090.ENSMUSP00000027377,10090.ENSMUSP00000030948,10090.ENSMUSP00000049852,10090.ENSMUSP00000067783,10090.ENSMUSP00000082682,10090.ENSMUSP00000087119,10090.ENSMUSP00000151002	Akt1,Wnt6,Ctnnb1,Cav1,Igfbp5,Dvl1,Fzd4,Fzd5,Hmgb1,Mmp14,Il18
GO Process	GO:0007568	Aging	6	198	1.2	0.00015	10090.ENSMUSP00000001780,10090.ENSMUSP00000027377,10090.ENSMUSP00000059983,10090.ENSMUSP00000071654,10090.ENSMUSP00000073551,10090.ENSMUSP00000092901	Akt1,Igfbp5,Nudt1,Gsk3a,Polg,Jund
GO Process	GO:0031328	Positive regulation of cellular biosynthetic process	15	1995	0.59	0.00015	10090.ENSMUSP00000000450,10090.ENSMUSP00000001780,10090.ENSMUSP00000006716,10090.ENSMUSP00000007130,10090.ENSMUSP00000030013,10090.ENSMUSP00000030948,10090.ENSMUSP00000049852,10090.ENSMUSP00000063795,10090.ENSMUSP00000067783,10090.ENSMUSP00000071654,10090.ENSMUSP00000082682,10090.ENSMUSP00000092901,10090.ENSMUSP00000149953,10090.ENSMUSP00000151002,10090.ENSMUSP00000156344	Pparg,Akt1,Wnt6,Ctnnb1,Xpa,Dvl1,Fzd4,Irs1,Fzd5,Gsk3a,Hmgb1,Jund,Atr,Il18,Atm
GO Process	GO:0045321	Leukocyte activation	9	620	0.88	0.00015	10090.ENSMUSP00000007130,10090.ENSMUSP00000044769,10090.ENSMUSP00000046340,10090.ENSMUSP00000053551,10090.ENSMUSP00000067783,10090.ENSMUSP00000082682,10090.ENSMUSP00000100920,10090.ENSMUSP00000151002,10090.ENSMUSP00000156344	Ctnnb1,Atg5,Grn,Fzd9,Fzd5,Hmgb1,Kitl,Il18,Atm
GO Process	GO:0051251	Positive regulation of lymphocyte activation	7	313	1.07	0.00015	10090.ENSMUSP00000007799,10090.ENSMUSP00000041149,10090.ENSMUSP00000082682,10090.ENSMUSP00000087119,10090.ENSMUSP00000100920,10090.ENSMUSP00000151002,10090.ENSMUSP00000156559	Cav1,Mif,Hmgb1,Mmp14,Kitl,Il18,Cdkn1a
GO Process	GO:0090398	Cellular senescence	4	48	1.64	0.00019	10090.ENSMUSP00000007799,10090.ENSMUSP00000029699,10090.ENSMUSP00000041149,10090.ENSMUSP00000156559	Cav1,Lmna,Mif,Cdkn1a
GO Process	GO:0009416	Response to light stimulus	7	333	1.04	0.00021	10090.ENSMUSP00000000450,10090.ENSMUSP00000001780,10090.ENSMUSP00000030013,10090.ENSMUSP00000073551,10090.ENSMUSP00000092901,10090.ENSMUSP00000149953,10090.ENSMUSP00000156559	Pparg,Akt1,Xpa,Polg,Jund,Atr,Cdkn1a
GO Process	GO:0033138	Positive regulation of peptidyl-serine phosphorylation	5	116	1.35	0.00021	10090.ENSMUSP00000001780,10090.ENSMUSP00000007799,10090.ENSMUSP00000030051,10090.ENSMUSP00000041149,10090.ENSMUSP00000071654	Akt1,Cav1,Txn1,Mif,Gsk3a
GO Process	GO:0071214	Cellular response to abiotic stimulus	7	333	1.04	0.00021	10090.ENSMUSP00000001780,10090.ENSMUSP00000007130,10090.ENSMUSP00000007799,10090.ENSMUSP00000030013,10090.ENSMUSP00000149953,10090.ENSMUSP00000156344,10090.ENSMUSP00000156559	Akt1,Ctnnb1,Cav1,Xpa,Atr,Atm,Cdkn1a
GO Process	GO:0014745	Negative regulation of muscle adaptation	3	13	2.08	0.00022	10090.ENSMUSP00000000450,10090.ENSMUSP00000027377,10090.ENSMUSP00000029699	Pparg,Igfbp5,Lmna
GO Process	GO:0051234	Establishment of localization	20	3675	0.45	0.00023	10090.ENSMUSP00000000450,10090.ENSMUSP00000001780,10090.ENSMUSP00000007130,10090.ENSMUSP00000007799,10090.ENSMUSP00000015934,10090.ENSMUSP00000018767,10090.ENSMUSP00000020238,10090.ENSMUSP00000029699,10090.ENSMUSP00000030948,10090.ENSMUSP00000044769,10090.ENSMUSP00000046340,10090.ENSMUSP00000049852,10090.ENSMUSP00000053551,10090.ENSMUSP00000053962,10090.ENSMUSP00000069457,10090.ENSMUSP00000071654…	Pparg,Akt1,Ctnnb1,Cav1,Surf1,Mmp7,Hsp90b1,Lmna,Dvl1,Atg5,Grn,Fzd4,Fzd9,Lcn2,Ghr,Gsk3a,Hmgb1,Atr,Atm,Cdkn1a
GO Process	GO:0046649	Lymphocyte activation	8	490	0.93	0.00024	10090.ENSMUSP00000007130,10090.ENSMUSP00000044769,10090.ENSMUSP00000053551,10090.ENSMUSP00000067783,10090.ENSMUSP00000082682,10090.ENSMUSP00000100920,10090.ENSMUSP00000151002,10090.ENSMUSP00000156344	Ctnnb1,Atg5,Fzd9,Fzd5,Hmgb1,Kitl,Il18,Atm
GO Process	GO:2000026	Regulation of multicellular organismal development	13	1540	0.64	0.00024	10090.ENSMUSP00000000450,10090.ENSMUSP00000001780,10090.ENSMUSP00000006716,10090.ENSMUSP00000007130,10090.ENSMUSP00000007799,10090.ENSMUSP00000029429,10090.ENSMUSP00000046340,10090.ENSMUSP00000053551,10090.ENSMUSP00000071654,10090.ENSMUSP00000082682,10090.ENSMUSP00000087119,10090.ENSMUSP00000100920,10090.ENSMUSP00000151002	Pparg,Akt1,Wnt6,Ctnnb1,Cav1,Wnt2b,Grn,Fzd9,Gsk3a,Hmgb1,Mmp14,Kitl,Il18
GO Process	GO:0010556	Regulation of macromolecule biosynthetic process	19	3349	0.47	0.00025	10090.ENSMUSP00000000450,10090.ENSMUSP00000001780,10090.ENSMUSP00000006716,10090.ENSMUSP00000007130,10090.ENSMUSP00000007799,10090.ENSMUSP00000027377,10090.ENSMUSP00000030013,10090.ENSMUSP00000030051,10090.ENSMUSP00000030948,10090.ENSMUSP00000049852,10090.ENSMUSP00000063795,10090.ENSMUSP00000067783,10090.ENSMUSP00000071654,10090.ENSMUSP00000082682,10090.ENSMUSP00000092901,10090.ENSMUSP00000149953…	Pparg,Akt1,Wnt6,Ctnnb1,Cav1,Igfbp5,Xpa,Txn1,Dvl1,Fzd4,Irs1,Fzd5,Gsk3a,Hmgb1,Jund,Atr,Il18,Atm,Cdkn1a
GO Process	GO:0034097	Response to cytokine	10	857	0.78	0.00025	10090.ENSMUSP00000001780,10090.ENSMUSP00000007130,10090.ENSMUSP00000007799,10090.ENSMUSP00000024004,10090.ENSMUSP00000049852,10090.ENSMUSP00000052776,10090.ENSMUSP00000069457,10090.ENSMUSP00000071654,10090.ENSMUSP00000082682,10090.ENSMUSP00000151002	Akt1,Ctnnb1,Cav1,Ccl25,Fzd4,Eps8,Ghr,Gsk3a,Hmgb1,Il18
GO Process	GO:0010639	Negative regulation of organelle organization	7	346	1.02	0.00026	10090.ENSMUSP00000000450,10090.ENSMUSP00000001780,10090.ENSMUSP00000029699,10090.ENSMUSP00000052776,10090.ENSMUSP00000053551,10090.ENSMUSP00000081547,10090.ENSMUSP00000156344	Pparg,Akt1,Lmna,Eps8,Fzd9,Bub3,Atm
GO Process	GO:0031396	Regulation of protein ubiquitination	6	220	1.15	0.00026	10090.ENSMUSP00000001780,10090.ENSMUSP00000007799,10090.ENSMUSP00000040431,10090.ENSMUSP00000044769,10090.ENSMUSP00000071654,10090.ENSMUSP00000081547	Akt1,Cav1,Stub1,Atg5,Gsk3a,Bub3
GO Process	GO:0043393	Regulation of protein binding	6	220	1.15	0.00026	10090.ENSMUSP00000001780,10090.ENSMUSP00000007799,10090.ENSMUSP00000030948,10090.ENSMUSP00000040431,10090.ENSMUSP00000149953,10090.ENSMUSP00000156559	Akt1,Cav1,Dvl1,Stub1,Atr,Cdkn1a
GO Process	GO:0048771	Tissue remodeling	5	123	1.33	0.00026	10090.ENSMUSP00000007130,10090.ENSMUSP00000007799,10090.ENSMUSP00000027377,10090.ENSMUSP00000044769,10090.ENSMUSP00000087119	Ctnnb1,Cav1,Igfbp5,Atg5,Mmp14
GO Process	GO:0090399	Replicative senescence	3	14	2.05	0.00026	10090.ENSMUSP00000149953,10090.ENSMUSP00000156344,10090.ENSMUSP00000156559	Atr,Atm,Cdkn1a
GO Process	GO:1903131	Mononuclear cell differentiation	7	345	1.02	0.00026	10090.ENSMUSP00000000450,10090.ENSMUSP00000007130,10090.ENSMUSP00000044769,10090.ENSMUSP00000053551,10090.ENSMUSP00000067783,10090.ENSMUSP00000082682,10090.ENSMUSP00000156344	Pparg,Ctnnb1,Atg5,Fzd9,Fzd5,Hmgb1,Atm
GO Process	GO:0043030	Regulation of macrophage activation	4	54	1.59	0.00027	10090.ENSMUSP00000000450,10090.ENSMUSP00000046340,10090.ENSMUSP00000092901,10090.ENSMUSP00000156344	Pparg,Grn,Jund,Atm
GO Process	GO:0010823	Negative regulation of mitochondrion organization	4	55	1.58	0.00028	10090.ENSMUSP00000000450,10090.ENSMUSP00000001780,10090.ENSMUSP00000029699,10090.ENSMUSP00000053551	Pparg,Akt1,Lmna,Fzd9
GO Process	GO:0044706	Multi-multicellular organism process	6	226	1.14	0.00029	10090.ENSMUSP00000001780,10090.ENSMUSP00000006235,10090.ENSMUSP00000027377,10090.ENSMUSP00000033057,10090.ENSMUSP00000046340,10090.ENSMUSP00000149953	Akt1,Ctsb,Igfbp5,Dkkl1,Grn,Atr
GO Process	GO:0071407	Cellular response to organic cyclic compound	8	509	0.91	0.0003	10090.ENSMUSP00000000450,10090.ENSMUSP00000001780,10090.ENSMUSP00000007130,10090.ENSMUSP00000007799,10090.ENSMUSP00000020238,10090.ENSMUSP00000027377,10090.ENSMUSP00000071654,10090.ENSMUSP00000151002	Pparg,Akt1,Ctnnb1,Cav1,Hsp90b1,Igfbp5,Gsk3a,Il18
GO Process	GO:0071495	Cellular response to endogenous stimulus	11	1099	0.72	0.00031	10090.ENSMUSP00000000450,10090.ENSMUSP00000001780,10090.ENSMUSP00000006235,10090.ENSMUSP00000007130,10090.ENSMUSP00000007799,10090.ENSMUSP00000020238,10090.ENSMUSP00000027377,10090.ENSMUSP00000063795,10090.ENSMUSP00000069457,10090.ENSMUSP00000071654,10090.ENSMUSP00000151002	Pparg,Akt1,Ctsb,Ctnnb1,Cav1,Hsp90b1,Igfbp5,Irs1,Ghr,Gsk3a,Il18
GO Process	GO:0071902	Positive regulation of protein serine/threonine kinase activity	6	230	1.13	0.00031	10090.ENSMUSP00000001780,10090.ENSMUSP00000041149,10090.ENSMUSP00000049852,10090.ENSMUSP00000067783,10090.ENSMUSP00000069457,10090.ENSMUSP00000100920	Akt1,Mif,Fzd4,Fzd5,Ghr,Kitl
GO Process	GO:0043406	Positive regulation of MAP kinase activity	5	131	1.3	0.00033	10090.ENSMUSP00000041149,10090.ENSMUSP00000049852,10090.ENSMUSP00000067783,10090.ENSMUSP00000069457,10090.ENSMUSP00000100920	Mif,Fzd4,Fzd5,Ghr,Kitl
GO Process	GO:0050679	Positive regulation of epithelial cell proliferation	6	233	1.13	0.00033	10090.ENSMUSP00000001780,10090.ENSMUSP00000007130,10090.ENSMUSP00000007799,10090.ENSMUSP00000046340,10090.ENSMUSP00000082682,10090.ENSMUSP00000151002	Akt1,Ctnnb1,Cav1,Grn,Hmgb1,Il18
GO Process	GO:0051051	Negative regulation of transport	8	516	0.91	0.00033	10090.ENSMUSP00000000450,10090.ENSMUSP00000001780,10090.ENSMUSP00000007799,10090.ENSMUSP00000030051,10090.ENSMUSP00000044769,10090.ENSMUSP00000063795,10090.ENSMUSP00000071654,10090.ENSMUSP00000082682	Pparg,Akt1,Cav1,Txn1,Atg5,Irs1,Gsk3a,Hmgb1
GO Process	GO:2000278	Regulation of DNA biosynthetic process	5	130	1.3	0.00033	10090.ENSMUSP00000000450,10090.ENSMUSP00000007130,10090.ENSMUSP00000149953,10090.ENSMUSP00000156344,10090.ENSMUSP00000156559	Pparg,Ctnnb1,Atr,Atm,Cdkn1a
GO Process	GO:1903978	Regulation of microglial cell activation	3	16	1.99	0.00034	10090.ENSMUSP00000000450,10090.ENSMUSP00000046340,10090.ENSMUSP00000156344	Pparg,Grn,Atm
GO Process	GO:0006974	Cellular response to DNA damage stimulus	9	701	0.82	0.00035	10090.ENSMUSP00000001780,10090.ENSMUSP00000030013,10090.ENSMUSP00000040431,10090.ENSMUSP00000041149,10090.ENSMUSP00000073551,10090.ENSMUSP00000082682,10090.ENSMUSP00000149953,10090.ENSMUSP00000156344,10090.ENSMUSP00000156559	Akt1,Xpa,Stub1,Mif,Polg,Hmgb1,Atr,Atm,Cdkn1a
GO Process	GO:0033365	Protein localization to organelle	9	702	0.82	0.00035	10090.ENSMUSP00000001780,10090.ENSMUSP00000029699,10090.ENSMUSP00000030013,10090.ENSMUSP00000030051,10090.ENSMUSP00000030948,10090.ENSMUSP00000063795,10090.ENSMUSP00000081547,10090.ENSMUSP00000149953,10090.ENSMUSP00000156559	Akt1,Lmna,Xpa,Txn1,Dvl1,Irs1,Bub3,Atr,Cdkn1a
GO Process	GO:0071456	Cellular response to hypoxia	5	133	1.29	0.00035	10090.ENSMUSP00000000450,10090.ENSMUSP00000001780,10090.ENSMUSP00000029699,10090.ENSMUSP00000040431,10090.ENSMUSP00000092901	Pparg,Akt1,Lmna,Stub1,Jund
GO Process	GO:0090090	Negative regulation of canonical Wnt signaling pathway	5	133	1.29	0.00035	10090.ENSMUSP00000007130,10090.ENSMUSP00000007799,10090.ENSMUSP00000033057,10090.ENSMUSP00000049852,10090.ENSMUSP00000071654	Ctnnb1,Cav1,Dkkl1,Fzd4,Gsk3a
GO Process	GO:0044092	Negative regulation of molecular function	11	1127	0.71	0.00037	10090.ENSMUSP00000000450,10090.ENSMUSP00000001780,10090.ENSMUSP00000006235,10090.ENSMUSP00000007799,10090.ENSMUSP00000030948,10090.ENSMUSP00000033057,10090.ENSMUSP00000040431,10090.ENSMUSP00000046340,10090.ENSMUSP00000071654,10090.ENSMUSP00000081547,10090.ENSMUSP00000156559	Pparg,Akt1,Ctsb,Cav1,Dvl1,Dkkl1,Stub1,Grn,Gsk3a,Bub3,Cdkn1a
GO Process	GO:0043388	Positive regulation of DNA binding	4	61	1.53	0.00039	10090.ENSMUSP00000000450,10090.ENSMUSP00000007130,10090.ENSMUSP00000030051,10090.ENSMUSP00000082682	Pparg,Ctnnb1,Txn1,Hmgb1
GO Process	GO:0043410	Positive regulation of MAPK cascade	8	531	0.89	0.00039	10090.ENSMUSP00000007130,10090.ENSMUSP00000024004,10090.ENSMUSP00000041149,10090.ENSMUSP00000049852,10090.ENSMUSP00000067783,10090.ENSMUSP00000069457,10090.ENSMUSP00000082682,10090.ENSMUSP00000100920	Ctnnb1,Ccl25,Mif,Fzd4,Fzd5,Ghr,Hmgb1,Kitl
GO Process	GO:0070875	Positive regulation of glycogen metabolic process	3	17	1.96	0.00039	10090.ENSMUSP00000001780,10090.ENSMUSP00000063795,10090.ENSMUSP00000082682	Akt1,Irs1,Hmgb1
GO Process	GO:0060828	Regulation of canonical Wnt signaling pathway	6	243	1.11	0.0004	10090.ENSMUSP00000007130,10090.ENSMUSP00000007799,10090.ENSMUSP00000033057,10090.ENSMUSP00000049852,10090.ENSMUSP00000053551,10090.ENSMUSP00000071654	Ctnnb1,Cav1,Dkkl1,Fzd4,Fzd9,Gsk3a
GO Process	GO:0010632	Regulation of epithelial cell migration	6	245	1.1	0.00041	10090.ENSMUSP00000000450,10090.ENSMUSP00000001780,10090.ENSMUSP00000046340,10090.ENSMUSP00000053962,10090.ENSMUSP00000063795,10090.ENSMUSP00000082682	Pparg,Akt1,Grn,Lcn2,Irs1,Hmgb1
GO Process	GO:0030097	Hemopoiesis	9	719	0.81	0.00041	10090.ENSMUSP00000000450,10090.ENSMUSP00000007130,10090.ENSMUSP00000029429,10090.ENSMUSP00000044769,10090.ENSMUSP00000053551,10090.ENSMUSP00000067783,10090.ENSMUSP00000082682,10090.ENSMUSP00000100920,10090.ENSMUSP00000156344	Pparg,Ctnnb1,Wnt2b,Atg5,Fzd9,Fzd5,Hmgb1,Kitl,Atm
GO Process	GO:0010038	Response to metal ion	7	381	0.98	0.00042	10090.ENSMUSP00000000450,10090.ENSMUSP00000001780,10090.ENSMUSP00000007799,10090.ENSMUSP00000044769,10090.ENSMUSP00000059983,10090.ENSMUSP00000071654,10090.ENSMUSP00000092901	Pparg,Akt1,Cav1,Atg5,Nudt1,Gsk3a,Jund
GO Process	GO:0010332	Response to gamma radiation	4	63	1.52	0.00042	10090.ENSMUSP00000073551,10090.ENSMUSP00000149953,10090.ENSMUSP00000156344,10090.ENSMUSP00000156559	Polg,Atr,Atm,Cdkn1a
GO Process	GO:0010821	Regulation of mitochondrion organization	5	139	1.27	0.00042	10090.ENSMUSP00000000450,10090.ENSMUSP00000001780,10090.ENSMUSP00000029699,10090.ENSMUSP00000053551,10090.ENSMUSP00000071654	Pparg,Akt1,Lmna,Fzd9,Gsk3a
GO Process	GO:0045667	Regulation of osteoblast differentiation	5	139	1.27	0.00042	10090.ENSMUSP00000000450,10090.ENSMUSP00000007130,10090.ENSMUSP00000027377,10090.ENSMUSP00000029699,10090.ENSMUSP00000092901	Pparg,Ctnnb1,Igfbp5,Lmna,Jund
GO Process	GO:0010629	Negative regulation of gene expression	10	928	0.75	0.00043	10090.ENSMUSP00000000450,10090.ENSMUSP00000001780,10090.ENSMUSP00000007130,10090.ENSMUSP00000027377,10090.ENSMUSP00000029699,10090.ENSMUSP00000041149,10090.ENSMUSP00000044769,10090.ENSMUSP00000082682,10090.ENSMUSP00000156344,10090.ENSMUSP00000156559	Pparg,Akt1,Ctnnb1,Igfbp5,Lmna,Mif,Atg5,Hmgb1,Atm,Cdkn1a
GO Process	GO:0002685	Regulation of leukocyte migration	6	249	1.1	0.00044	10090.ENSMUSP00000001780,10090.ENSMUSP00000024004,10090.ENSMUSP00000041149,10090.ENSMUSP00000082682,10090.ENSMUSP00000087119,10090.ENSMUSP00000100920	Akt1,Ccl25,Mif,Hmgb1,Mmp14,Kitl
GO Process	GO:0030163	Protein catabolic process	9	731	0.81	0.00045	10090.ENSMUSP00000001780,10090.ENSMUSP00000006235,10090.ENSMUSP00000007130,10090.ENSMUSP00000020238,10090.ENSMUSP00000040431,10090.ENSMUSP00000044769,10090.ENSMUSP00000046340,10090.ENSMUSP00000071654,10090.ENSMUSP00000156344	Akt1,Ctsb,Ctnnb1,Hsp90b1,Stub1,Atg5,Grn,Gsk3a,Atm
GO Process	GO:0010565	Regulation of cellular ketone metabolic process	5	143	1.26	0.00046	10090.ENSMUSP00000000450,10090.ENSMUSP00000001780,10090.ENSMUSP00000007799,10090.ENSMUSP00000033057,10090.ENSMUSP00000063795	Pparg,Akt1,Cav1,Dkkl1,Irs1
GO Process	GO:0032880	Regulation of protein localization	10	939	0.74	0.00046	10090.ENSMUSP00000000450,10090.ENSMUSP00000001780,10090.ENSMUSP00000007130,10090.ENSMUSP00000029699,10090.ENSMUSP00000030051,10090.ENSMUSP00000030948,10090.ENSMUSP00000053551,10090.ENSMUSP00000063795,10090.ENSMUSP00000071654,10090.ENSMUSP00000087119	Pparg,Akt1,Ctnnb1,Lmna,Txn1,Dvl1,Fzd9,Irs1,Gsk3a,Mmp14
GO Process	GO:0045893	Positive regulation of transcription, DNA-templated	13	1666	0.61	0.00047	10090.ENSMUSP00000000450,10090.ENSMUSP00000001780,10090.ENSMUSP00000006716,10090.ENSMUSP00000007130,10090.ENSMUSP00000030013,10090.ENSMUSP00000030948,10090.ENSMUSP00000049852,10090.ENSMUSP00000067783,10090.ENSMUSP00000071654,10090.ENSMUSP00000082682,10090.ENSMUSP00000092901,10090.ENSMUSP00000151002,10090.ENSMUSP00000156344	Pparg,Akt1,Wnt6,Ctnnb1,Xpa,Dvl1,Fzd4,Fzd5,Gsk3a,Hmgb1,Jund,Il18,Atm
GO Process	GO:0071345	Cellular response to cytokine stimulus	9	737	0.8	0.00047	10090.ENSMUSP00000001780,10090.ENSMUSP00000007799,10090.ENSMUSP00000024004,10090.ENSMUSP00000049852,10090.ENSMUSP00000052776,10090.ENSMUSP00000069457,10090.ENSMUSP00000071654,10090.ENSMUSP00000082682,10090.ENSMUSP00000151002	Akt1,Cav1,Ccl25,Fzd4,Eps8,Ghr,Gsk3a,Hmgb1,Il18
GO Process	GO:0080135	Regulation of cellular response to stress	9	737	0.8	0.00047	10090.ENSMUSP00000001780,10090.ENSMUSP00000007130,10090.ENSMUSP00000007799,10090.ENSMUSP00000030051,10090.ENSMUSP00000041149,10090.ENSMUSP00000046340,10090.ENSMUSP00000082682,10090.ENSMUSP00000149953,10090.ENSMUSP00000156344	Akt1,Ctnnb1,Cav1,Txn1,Mif,Grn,Hmgb1,Atr,Atm
GO Process	GO:0008406	Gonad development	6	256	1.09	0.00049	10090.ENSMUSP00000029429,10090.ENSMUSP00000049852,10090.ENSMUSP00000059983,10090.ENSMUSP00000087119,10090.ENSMUSP00000100920,10090.ENSMUSP00000156344	Wnt2b,Fzd4,Nudt1,Mmp14,Kitl,Atm
GO Process	GO:0009057	Macromolecule catabolic process	10	949	0.74	0.00049	10090.ENSMUSP00000001780,10090.ENSMUSP00000006235,10090.ENSMUSP00000007130,10090.ENSMUSP00000020238,10090.ENSMUSP00000040431,10090.ENSMUSP00000044769,10090.ENSMUSP00000046340,10090.ENSMUSP00000071654,10090.ENSMUSP00000082682,10090.ENSMUSP00000156344	Akt1,Ctsb,Ctnnb1,Hsp90b1,Stub1,Atg5,Grn,Gsk3a,Hmgb1,Atm
GO Process	GO:0043086	Negative regulation of catalytic activity	9	742	0.8	0.00049	10090.ENSMUSP00000000450,10090.ENSMUSP00000001780,10090.ENSMUSP00000006235,10090.ENSMUSP00000007799,10090.ENSMUSP00000030948,10090.ENSMUSP00000046340,10090.ENSMUSP00000071654,10090.ENSMUSP00000081547,10090.ENSMUSP00000156559	Pparg,Akt1,Ctsb,Cav1,Dvl1,Grn,Gsk3a,Bub3,Cdkn1a
GO Process	GO:0032879	Regulation of localization	15	2258	0.54	0.00052	10090.ENSMUSP00000000450,10090.ENSMUSP00000001780,10090.ENSMUSP00000007130,10090.ENSMUSP00000007799,10090.ENSMUSP00000029699,10090.ENSMUSP00000030051,10090.ENSMUSP00000030948,10090.ENSMUSP00000041149,10090.ENSMUSP00000044769,10090.ENSMUSP00000053551,10090.ENSMUSP00000053962,10090.ENSMUSP00000063795,10090.ENSMUSP00000071654,10090.ENSMUSP00000082682,10090.ENSMUSP00000087119	Pparg,Akt1,Ctnnb1,Cav1,Lmna,Txn1,Dvl1,Mif,Atg5,Fzd9,Lcn2,Irs1,Gsk3a,Hmgb1,Mmp14
GO Process	GO:0035239	Tube morphogenesis	9	750	0.8	0.00052	10090.ENSMUSP00000001780,10090.ENSMUSP00000006716,10090.ENSMUSP00000007130,10090.ENSMUSP00000007799,10090.ENSMUSP00000030948,10090.ENSMUSP00000049852,10090.ENSMUSP00000067783,10090.ENSMUSP00000087119,10090.ENSMUSP00000151002	Akt1,Wnt6,Ctnnb1,Cav1,Dvl1,Fzd4,Fzd5,Mmp14,Il18
GO Process	GO:0050671	Positive regulation of lymphocyte proliferation	5	148	1.24	0.00052	10090.ENSMUSP00000041149,10090.ENSMUSP00000082682,10090.ENSMUSP00000100920,10090.ENSMUSP00000151002,10090.ENSMUSP00000156559	Mif,Hmgb1,Kitl,Il18,Cdkn1a
GO Process	GO:0044419	Biological process involved in interspecies interaction between organisms	12	1432	0.64	0.00053	10090.ENSMUSP00000001780,10090.ENSMUSP00000006235,10090.ENSMUSP00000007799,10090.ENSMUSP00000018767,10090.ENSMUSP00000024004,10090.ENSMUSP00000041149,10090.ENSMUSP00000044769,10090.ENSMUSP00000053962,10090.ENSMUSP00000067783,10090.ENSMUSP00000082682,10090.ENSMUSP00000092901,10090.ENSMUSP00000151002	Akt1,Ctsb,Cav1,Mmp7,Ccl25,Mif,Atg5,Lcn2,Fzd5,Hmgb1,Jund,Il18
GO Process	GO:0051091	Positive regulation of DNA-binding transcription factor activity	6	262	1.08	0.00054	10090.ENSMUSP00000000450,10090.ENSMUSP00000001780,10090.ENSMUSP00000007130,10090.ENSMUSP00000007799,10090.ENSMUSP00000049852,10090.ENSMUSP00000151002	Pparg,Akt1,Ctnnb1,Cav1,Fzd4,Il18
GO Process	GO:0031344	Regulation of cell projection organization	9	760	0.79	0.00057	10090.ENSMUSP00000001780,10090.ENSMUSP00000007799,10090.ENSMUSP00000030948,10090.ENSMUSP00000044769,10090.ENSMUSP00000046340,10090.ENSMUSP00000049852,10090.ENSMUSP00000052776,10090.ENSMUSP00000053962,10090.ENSMUSP00000071654	Akt1,Cav1,Dvl1,Atg5,Grn,Fzd4,Eps8,Lcn2,Gsk3a
GO Process	GO:0016043	Cellular component organization	23	5137	0.37	0.00059	10090.ENSMUSP00000001780,10090.ENSMUSP00000007130,10090.ENSMUSP00000007799,10090.ENSMUSP00000015934,10090.ENSMUSP00000018767,10090.ENSMUSP00000020238,10090.ENSMUSP00000029699,10090.ENSMUSP00000030013,10090.ENSMUSP00000030948,10090.ENSMUSP00000034243,10090.ENSMUSP00000041149,10090.ENSMUSP00000044769,10090.ENSMUSP00000046340,10090.ENSMUSP00000052776,10090.ENSMUSP00000053551,10090.ENSMUSP00000067783…	Akt1,Ctnnb1,Cav1,Surf1,Mmp7,Hsp90b1,Lmna,Xpa,Dvl1,Mmp15,Mif,Atg5,Grn,Eps8,Fzd9,Fzd5,Gsk3a,Polg,Bub3,Hmgb1,Mmp14,Atr,Atm
GO Process	GO:0033036	Macromolecule localization	15	2288	0.53	0.00059	10090.ENSMUSP00000000450,10090.ENSMUSP00000001780,10090.ENSMUSP00000007130,10090.ENSMUSP00000007799,10090.ENSMUSP00000020238,10090.ENSMUSP00000029699,10090.ENSMUSP00000030013,10090.ENSMUSP00000030051,10090.ENSMUSP00000030948,10090.ENSMUSP00000049852,10090.ENSMUSP00000063795,10090.ENSMUSP00000081547,10090.ENSMUSP00000149953,10090.ENSMUSP00000156344,10090.ENSMUSP00000156559	Pparg,Akt1,Ctnnb1,Cav1,Hsp90b1,Lmna,Xpa,Txn1,Dvl1,Fzd4,Irs1,Bub3,Atr,Atm,Cdkn1a
GO Process	GO:0048662	Negative regulation of smooth muscle cell proliferation	4	72	1.46	0.00063	10090.ENSMUSP00000000450,10090.ENSMUSP00000007799,10090.ENSMUSP00000027377,10090.ENSMUSP00000156559	Pparg,Cav1,Igfbp5,Cdkn1a
GO Process	GO:0006996	Organelle organization	18	3277	0.46	0.00064	10090.ENSMUSP00000001780,10090.ENSMUSP00000007130,10090.ENSMUSP00000007799,10090.ENSMUSP00000015934,10090.ENSMUSP00000020238,10090.ENSMUSP00000029699,10090.ENSMUSP00000030013,10090.ENSMUSP00000030948,10090.ENSMUSP00000044769,10090.ENSMUSP00000046340,10090.ENSMUSP00000052776,10090.ENSMUSP00000053551,10090.ENSMUSP00000071654,10090.ENSMUSP00000073551,10090.ENSMUSP00000081547,10090.ENSMUSP00000082682…	Akt1,Ctnnb1,Cav1,Surf1,Hsp90b1,Lmna,Xpa,Dvl1,Atg5,Grn,Eps8,Fzd9,Gsk3a,Polg,Bub3,Hmgb1,Atr,Atm
GO Process	GO:0022603	Regulation of anatomical structure morphogenesis	10	985	0.72	0.00064	10090.ENSMUSP00000000450,10090.ENSMUSP00000007130,10090.ENSMUSP00000029429,10090.ENSMUSP00000030948,10090.ENSMUSP00000046340,10090.ENSMUSP00000049852,10090.ENSMUSP00000052776,10090.ENSMUSP00000053962,10090.ENSMUSP00000082682,10090.ENSMUSP00000151002	Pparg,Ctnnb1,Wnt2b,Dvl1,Grn,Fzd4,Eps8,Lcn2,Hmgb1,Il18
GO Process	GO:1904705	Regulation of vascular associated smooth muscle cell proliferation	4	73	1.45	0.00065	10090.ENSMUSP00000000450,10090.ENSMUSP00000007799,10090.ENSMUSP00000027377,10090.ENSMUSP00000156559	Pparg,Cav1,Igfbp5,Cdkn1a
GO Process	GO:0001503	Ossification	6	273	1.06	0.00066	10090.ENSMUSP00000001780,10090.ENSMUSP00000007130,10090.ENSMUSP00000027377,10090.ENSMUSP00000053551,10090.ENSMUSP00000087119,10090.ENSMUSP00000092901	Akt1,Ctnnb1,Igfbp5,Fzd9,Mmp14,Jund
GO Process	GO:0045935	Positive regulation of nucleobase-containing compound metabolic process	14	2016	0.56	0.00066	10090.ENSMUSP00000000450,10090.ENSMUSP00000001780,10090.ENSMUSP00000006716,10090.ENSMUSP00000007130,10090.ENSMUSP00000030013,10090.ENSMUSP00000030948,10090.ENSMUSP00000049852,10090.ENSMUSP00000067783,10090.ENSMUSP00000071654,10090.ENSMUSP00000082682,10090.ENSMUSP00000092901,10090.ENSMUSP00000149953,10090.ENSMUSP00000151002,10090.ENSMUSP00000156344	Pparg,Akt1,Wnt6,Ctnnb1,Xpa,Dvl1,Fzd4,Fzd5,Gsk3a,Hmgb1,Jund,Atr,Il18,Atm
GO Process	GO:0010506	Regulation of autophagy	6	277	1.05	0.00071	10090.ENSMUSP00000001780,10090.ENSMUSP00000030013,10090.ENSMUSP00000044769,10090.ENSMUSP00000071654,10090.ENSMUSP00000082682,10090.ENSMUSP00000156344	Akt1,Xpa,Atg5,Gsk3a,Hmgb1,Atm
GO Process	GO:0062197	Cellular response to chemical stress	6	277	1.05	0.00071	10090.ENSMUSP00000000450,10090.ENSMUSP00000001780,10090.ENSMUSP00000007799,10090.ENSMUSP00000044769,10090.ENSMUSP00000053962,10090.ENSMUSP00000156344	Pparg,Akt1,Cav1,Atg5,Lcn2,Atm
GO Process	GO:0009653	Anatomical structure morphogenesis	15	2340	0.52	0.00074	10090.ENSMUSP00000001780,10090.ENSMUSP00000006716,10090.ENSMUSP00000007130,10090.ENSMUSP00000007799,10090.ENSMUSP00000027377,10090.ENSMUSP00000029429,10090.ENSMUSP00000030948,10090.ENSMUSP00000034243,10090.ENSMUSP00000049852,10090.ENSMUSP00000067783,10090.ENSMUSP00000069457,10090.ENSMUSP00000071654,10090.ENSMUSP00000087119,10090.ENSMUSP00000151002,10090.ENSMUSP00000156344	Akt1,Wnt6,Ctnnb1,Cav1,Igfbp5,Wnt2b,Dvl1,Mmp15,Fzd4,Fzd5,Ghr,Gsk3a,Mmp14,Il18,Atm
GO Process	GO:0010634	Positive regulation of epithelial cell migration	5	162	1.21	0.00074	10090.ENSMUSP00000001780,10090.ENSMUSP00000046340,10090.ENSMUSP00000053962,10090.ENSMUSP00000063795,10090.ENSMUSP00000082682	Akt1,Grn,Lcn2,Irs1,Hmgb1
GO Process	GO:0030155	Regulation of cell adhesion	9	791	0.77	0.00074	10090.ENSMUSP00000001780,10090.ENSMUSP00000007799,10090.ENSMUSP00000024004,10090.ENSMUSP00000049852,10090.ENSMUSP00000082682,10090.ENSMUSP00000087119,10090.ENSMUSP00000100920,10090.ENSMUSP00000151002,10090.ENSMUSP00000156344	Akt1,Cav1,Ccl25,Fzd4,Hmgb1,Mmp14,Kitl,Il18,Atm
GO Process	GO:0033033	Negative regulation of myeloid cell apoptotic process	3	23	1.83	0.00074	10090.ENSMUSP00000041149,10090.ENSMUSP00000100920,10090.ENSMUSP00000151002	Mif,Kitl,Il18
GO Process	GO:2000377	Regulation of reactive oxygen species metabolic process	5	162	1.21	0.00074	10090.ENSMUSP00000001780,10090.ENSMUSP00000044769,10090.ENSMUSP00000053962,10090.ENSMUSP00000151002,10090.ENSMUSP00000156559	Akt1,Atg5,Lcn2,Il18,Cdkn1a
GO Process	GO:0048646	Anatomical structure formation involved in morphogenesis	10	1009	0.71	0.00076	10090.ENSMUSP00000001780,10090.ENSMUSP00000006716,10090.ENSMUSP00000007130,10090.ENSMUSP00000007799,10090.ENSMUSP00000030948,10090.ENSMUSP00000034243,10090.ENSMUSP00000067783,10090.ENSMUSP00000087119,10090.ENSMUSP00000151002,10090.ENSMUSP00000156344	Akt1,Wnt6,Ctnnb1,Cav1,Dvl1,Mmp15,Fzd5,Mmp14,Il18,Atm
GO Process	GO:0050678	Regulation of epithelial cell proliferation	7	430	0.93	0.00078	10090.ENSMUSP00000000450,10090.ENSMUSP00000001780,10090.ENSMUSP00000007130,10090.ENSMUSP00000007799,10090.ENSMUSP00000046340,10090.ENSMUSP00000082682,10090.ENSMUSP00000151002	Pparg,Akt1,Ctnnb1,Cav1,Grn,Hmgb1,Il18
GO Process	GO:0045944	Positive regulation of transcription by RNA polymerase II	11	1257	0.66	0.00083	10090.ENSMUSP00000000450,10090.ENSMUSP00000001780,10090.ENSMUSP00000007130,10090.ENSMUSP00000030013,10090.ENSMUSP00000030948,10090.ENSMUSP00000067783,10090.ENSMUSP00000071654,10090.ENSMUSP00000082682,10090.ENSMUSP00000092901,10090.ENSMUSP00000151002,10090.ENSMUSP00000156344	Pparg,Akt1,Ctnnb1,Xpa,Dvl1,Fzd5,Gsk3a,Hmgb1,Jund,Il18,Atm
GO Process	GO:0032869	Cellular response to insulin stimulus	5	169	1.19	0.00086	10090.ENSMUSP00000000450,10090.ENSMUSP00000001780,10090.ENSMUSP00000063795,10090.ENSMUSP00000069457,10090.ENSMUSP00000071654	Pparg,Akt1,Irs1,Ghr,Gsk3a
GO Process	GO:0097694	Establishment of RNA localization to telomere	2	2	2.72	0.00092	10090.ENSMUSP00000149953,10090.ENSMUSP00000156344	Atr,Atm
GO Process	GO:1904884	Positive regulation of telomerase catalytic core complex assembly	2	2	2.72	0.00092	10090.ENSMUSP00000149953,10090.ENSMUSP00000156344	Atr,Atm
GO Process	GO:1901565	Organonitrogen compound catabolic process	10	1039	0.7	0.00093	10090.ENSMUSP00000001780,10090.ENSMUSP00000006235,10090.ENSMUSP00000007130,10090.ENSMUSP00000020238,10090.ENSMUSP00000040431,10090.ENSMUSP00000044769,10090.ENSMUSP00000046340,10090.ENSMUSP00000059983,10090.ENSMUSP00000071654,10090.ENSMUSP00000156344	Akt1,Ctsb,Ctnnb1,Hsp90b1,Stub1,Atg5,Grn,Nudt1,Gsk3a,Atm
GO Process	GO:0007167	Enzyme-linked receptor protein signaling pathway	8	622	0.83	0.00094	10090.ENSMUSP00000000450,10090.ENSMUSP00000001780,10090.ENSMUSP00000007130,10090.ENSMUSP00000027377,10090.ENSMUSP00000040431,10090.ENSMUSP00000063795,10090.ENSMUSP00000069457,10090.ENSMUSP00000071654	Pparg,Akt1,Ctnnb1,Igfbp5,Stub1,Irs1,Ghr,Gsk3a
GO Process	GO:0030098	Lymphocyte differentiation	6	298	1.02	0.00097	10090.ENSMUSP00000007130,10090.ENSMUSP00000044769,10090.ENSMUSP00000053551,10090.ENSMUSP00000067783,10090.ENSMUSP00000082682,10090.ENSMUSP00000156344	Ctnnb1,Atg5,Fzd9,Fzd5,Hmgb1,Atm
GO Process	GO:0032094	Response to food	3	26	1.78	0.00097	10090.ENSMUSP00000000450,10090.ENSMUSP00000001780,10090.ENSMUSP00000069457	Pparg,Akt1,Ghr
GO Process	GO:0048514	Blood vessel morphogenesis	7	449	0.91	0.00097	10090.ENSMUSP00000001780,10090.ENSMUSP00000007130,10090.ENSMUSP00000007799,10090.ENSMUSP00000049852,10090.ENSMUSP00000067783,10090.ENSMUSP00000087119,10090.ENSMUSP00000151002	Akt1,Ctnnb1,Cav1,Fzd4,Fzd5,Mmp14,Il18
GO Process	GO:0055093	Response to hyperoxia	3	26	1.78	0.00097	10090.ENSMUSP00000000450,10090.ENSMUSP00000007799,10090.ENSMUSP00000073551	Pparg,Cav1,Polg
GO Process	GO:0010594	Regulation of endothelial cell migration	5	175	1.17	0.00098	10090.ENSMUSP00000000450,10090.ENSMUSP00000001780,10090.ENSMUSP00000046340,10090.ENSMUSP00000053962,10090.ENSMUSP00000082682	Pparg,Akt1,Grn,Lcn2,Hmgb1
GO Process	GO:0051707	Response to other organism	11	1291	0.65	0.001	10090.ENSMUSP00000001780,10090.ENSMUSP00000007799,10090.ENSMUSP00000018767,10090.ENSMUSP00000024004,10090.ENSMUSP00000041149,10090.ENSMUSP00000044769,10090.ENSMUSP00000053962,10090.ENSMUSP00000067783,10090.ENSMUSP00000082682,10090.ENSMUSP00000092901,10090.ENSMUSP00000151002	Akt1,Cav1,Mmp7,Ccl25,Mif,Atg5,Lcn2,Fzd5,Hmgb1,Jund,Il18
GO Process	GO:0009887	Animal organ morphogenesis	10	1070	0.69	0.0011	10090.ENSMUSP00000006716,10090.ENSMUSP00000007130,10090.ENSMUSP00000007799,10090.ENSMUSP00000027377,10090.ENSMUSP00000029429,10090.ENSMUSP00000030948,10090.ENSMUSP00000067783,10090.ENSMUSP00000069457,10090.ENSMUSP00000071654,10090.ENSMUSP00000087119	Wnt6,Ctnnb1,Cav1,Igfbp5,Wnt2b,Dvl1,Fzd5,Ghr,Gsk3a,Mmp14
GO Process	GO:0019219	Regulation of nucleobase-containing compound metabolic process	18	3449	0.43	0.0011	10090.ENSMUSP00000000450,10090.ENSMUSP00000001780,10090.ENSMUSP00000006716,10090.ENSMUSP00000007130,10090.ENSMUSP00000007799,10090.ENSMUSP00000029699,10090.ENSMUSP00000030013,10090.ENSMUSP00000030051,10090.ENSMUSP00000030948,10090.ENSMUSP00000049852,10090.ENSMUSP00000067783,10090.ENSMUSP00000071654,10090.ENSMUSP00000082682,10090.ENSMUSP00000092901,10090.ENSMUSP00000149953,10090.ENSMUSP00000151002…	Pparg,Akt1,Wnt6,Ctnnb1,Cav1,Lmna,Xpa,Txn1,Dvl1,Fzd4,Fzd5,Gsk3a,Hmgb1,Jund,Atr,Il18,Atm,Cdkn1a
GO Process	GO:0031397	Negative regulation of protein ubiquitination	4	87	1.38	0.0011	10090.ENSMUSP00000001780,10090.ENSMUSP00000007799,10090.ENSMUSP00000044769,10090.ENSMUSP00000081547	Akt1,Cav1,Atg5,Bub3
GO Process	GO:0043627	Response to estrogen	4	86	1.38	0.0011	10090.ENSMUSP00000000450,10090.ENSMUSP00000007130,10090.ENSMUSP00000007799,10090.ENSMUSP00000087119	Pparg,Ctnnb1,Cav1,Mmp14
GO Process	GO:1901575	Organic substance catabolic process	12	1567	0.6	0.0011	10090.ENSMUSP00000001780,10090.ENSMUSP00000006235,10090.ENSMUSP00000007130,10090.ENSMUSP00000020238,10090.ENSMUSP00000040431,10090.ENSMUSP00000044769,10090.ENSMUSP00000046340,10090.ENSMUSP00000059983,10090.ENSMUSP00000063795,10090.ENSMUSP00000071654,10090.ENSMUSP00000082682,10090.ENSMUSP00000156344	Akt1,Ctsb,Ctnnb1,Hsp90b1,Stub1,Atg5,Grn,Nudt1,Irs1,Gsk3a,Hmgb1,Atm
GO Process	GO:0046661	Male sex differentiation	5	185	1.15	0.0012	10090.ENSMUSP00000007130,10090.ENSMUSP00000029429,10090.ENSMUSP00000059983,10090.ENSMUSP00000087119,10090.ENSMUSP00000100920	Ctnnb1,Wnt2b,Nudt1,Mmp14,Kitl
GO Process	GO:0060416	Response to growth hormone	3	29	1.73	0.0012	10090.ENSMUSP00000001780,10090.ENSMUSP00000027377,10090.ENSMUSP00000069457	Akt1,Igfbp5,Ghr
GO Process	GO:0001890	Placenta development	5	190	1.14	0.0014	10090.ENSMUSP00000000450,10090.ENSMUSP00000001780,10090.ENSMUSP00000006235,10090.ENSMUSP00000067783,10090.ENSMUSP00000107873	Pparg,Akt1,Ctsb,Fzd5,Vwf
GO Process	GO:0002684	Positive regulation of immune system process	9	867	0.73	0.0014	10090.ENSMUSP00000007799,10090.ENSMUSP00000041149,10090.ENSMUSP00000067783,10090.ENSMUSP00000082682,10090.ENSMUSP00000087119,10090.ENSMUSP00000092901,10090.ENSMUSP00000100920,10090.ENSMUSP00000151002,10090.ENSMUSP00000156559	Cav1,Mif,Fzd5,Hmgb1,Mmp14,Jund,Kitl,Il18,Cdkn1a
GO Process	GO:0006810	Transport	18	3516	0.43	0.0014	10090.ENSMUSP00000000450,10090.ENSMUSP00000001780,10090.ENSMUSP00000007130,10090.ENSMUSP00000007799,10090.ENSMUSP00000015934,10090.ENSMUSP00000018767,10090.ENSMUSP00000020238,10090.ENSMUSP00000029699,10090.ENSMUSP00000030948,10090.ENSMUSP00000044769,10090.ENSMUSP00000046340,10090.ENSMUSP00000049852,10090.ENSMUSP00000053551,10090.ENSMUSP00000053962,10090.ENSMUSP00000069457,10090.ENSMUSP00000071654…	Pparg,Akt1,Ctnnb1,Cav1,Surf1,Mmp7,Hsp90b1,Lmna,Dvl1,Atg5,Grn,Fzd4,Fzd9,Lcn2,Ghr,Gsk3a,Hmgb1,Cdkn1a
GO Process	GO:0032204	Regulation of telomere maintenance	4	93	1.35	0.0014	10090.ENSMUSP00000007130,10090.ENSMUSP00000029699,10090.ENSMUSP00000149953,10090.ENSMUSP00000156344	Ctnnb1,Lmna,Atr,Atm
GO Process	GO:0051651	Maintenance of location in cell	4	92	1.35	0.0014	10090.ENSMUSP00000001780,10090.ENSMUSP00000007799,10090.ENSMUSP00000030051,10090.ENSMUSP00000053962	Akt1,Cav1,Txn1,Lcn2
GO Process	GO:0060492	Lung induction	2	3	2.54	0.0014	10090.ENSMUSP00000007130,10090.ENSMUSP00000029429	Ctnnb1,Wnt2b
GO Process	GO:0007565	Female pregnancy	5	194	1.13	0.0015	10090.ENSMUSP00000001780,10090.ENSMUSP00000006235,10090.ENSMUSP00000027377,10090.ENSMUSP00000046340,10090.ENSMUSP00000149953	Akt1,Ctsb,Igfbp5,Grn,Atr
GO Process	GO:0008104	Protein localization	13	1911	0.55	0.0015	10090.ENSMUSP00000000450,10090.ENSMUSP00000001780,10090.ENSMUSP00000007130,10090.ENSMUSP00000007799,10090.ENSMUSP00000020238,10090.ENSMUSP00000029699,10090.ENSMUSP00000030013,10090.ENSMUSP00000030051,10090.ENSMUSP00000030948,10090.ENSMUSP00000063795,10090.ENSMUSP00000081547,10090.ENSMUSP00000149953,10090.ENSMUSP00000156559	Pparg,Akt1,Ctnnb1,Cav1,Hsp90b1,Lmna,Xpa,Txn1,Dvl1,Irs1,Bub3,Atr,Cdkn1a
GO Process	GO:0051049	Regulation of transport	13	1911	0.55	0.0015	10090.ENSMUSP00000000450,10090.ENSMUSP00000001780,10090.ENSMUSP00000007130,10090.ENSMUSP00000007799,10090.ENSMUSP00000030051,10090.ENSMUSP00000030948,10090.ENSMUSP00000041149,10090.ENSMUSP00000044769,10090.ENSMUSP00000053551,10090.ENSMUSP00000053962,10090.ENSMUSP00000063795,10090.ENSMUSP00000071654,10090.ENSMUSP00000082682	Pparg,Akt1,Ctnnb1,Cav1,Txn1,Dvl1,Mif,Atg5,Fzd9,Lcn2,Irs1,Gsk3a,Hmgb1
GO Process	GO:0019221	Cytokine-mediated signaling pathway	6	330	0.98	0.0016	10090.ENSMUSP00000001780,10090.ENSMUSP00000007799,10090.ENSMUSP00000024004,10090.ENSMUSP00000049852,10090.ENSMUSP00000069457,10090.ENSMUSP00000151002	Akt1,Cav1,Ccl25,Fzd4,Ghr,Il18
GO Process	GO:0051099	Positive regulation of binding	5	198	1.12	0.0016	10090.ENSMUSP00000000450,10090.ENSMUSP00000007130,10090.ENSMUSP00000007799,10090.ENSMUSP00000030051,10090.ENSMUSP00000082682	Pparg,Ctnnb1,Cav1,Txn1,Hmgb1
GO Process	GO:0071480	Cellular response to gamma radiation	3	32	1.69	0.0016	10090.ENSMUSP00000149953,10090.ENSMUSP00000156344,10090.ENSMUSP00000156559	Atr,Atm,Cdkn1a
GO Process	GO:0010614	Negative regulation of cardiac muscle hypertrophy	3	33	1.67	0.0017	10090.ENSMUSP00000000450,10090.ENSMUSP00000029699,10090.ENSMUSP00000071654	Pparg,Lmna,Gsk3a
GO Process	GO:0032212	Positive regulation of telomere maintenance via telomerase	3	33	1.67	0.0017	10090.ENSMUSP00000007130,10090.ENSMUSP00000149953,10090.ENSMUSP00000156344	Ctnnb1,Atr,Atm
GO Process	GO:1904706	Negative regulation of vascular associated smooth muscle cell proliferation	3	33	1.67	0.0017	10090.ENSMUSP00000000450,10090.ENSMUSP00000007799,10090.ENSMUSP00000156559	Pparg,Cav1,Cdkn1a
GO Process	GO:0001525	Angiogenesis	6	339	0.96	0.0018	10090.ENSMUSP00000001780,10090.ENSMUSP00000007130,10090.ENSMUSP00000007799,10090.ENSMUSP00000067783,10090.ENSMUSP00000087119,10090.ENSMUSP00000151002	Akt1,Ctnnb1,Cav1,Fzd5,Mmp14,Il18
GO Process	GO:0001933	Negative regulation of protein phosphorylation	6	340	0.96	0.0018	10090.ENSMUSP00000000450,10090.ENSMUSP00000001780,10090.ENSMUSP00000007799,10090.ENSMUSP00000030948,10090.ENSMUSP00000151002,10090.ENSMUSP00000156559	Pparg,Akt1,Cav1,Dvl1,Il18,Cdkn1a
GO Process	GO:0006469	Negative regulation of protein kinase activity	5	203	1.11	0.0018	10090.ENSMUSP00000000450,10090.ENSMUSP00000001780,10090.ENSMUSP00000007799,10090.ENSMUSP00000030948,10090.ENSMUSP00000156559	Pparg,Akt1,Cav1,Dvl1,Cdkn1a
GO Process	GO:0014910	Regulation of smooth muscle cell migration	4	100	1.32	0.0018	10090.ENSMUSP00000000450,10090.ENSMUSP00000007799,10090.ENSMUSP00000027377,10090.ENSMUSP00000151002	Pparg,Cav1,Igfbp5,Il18
GO Process	GO:0019217	Regulation of fatty acid metabolic process	4	100	1.32	0.0018	10090.ENSMUSP00000000450,10090.ENSMUSP00000001780,10090.ENSMUSP00000007799,10090.ENSMUSP00000063795	Pparg,Akt1,Cav1,Irs1
GO Process	GO:0031128	Developmental induction	3	34	1.66	0.0018	10090.ENSMUSP00000007130,10090.ENSMUSP00000029429,10090.ENSMUSP00000067783	Ctnnb1,Wnt2b,Fzd5
GO Process	GO:0048589	Developmental growth	7	502	0.86	0.0018	10090.ENSMUSP00000007130,10090.ENSMUSP00000030013,10090.ENSMUSP00000030948,10090.ENSMUSP00000046340,10090.ENSMUSP00000053551,10090.ENSMUSP00000156344,10090.ENSMUSP00000156559	Ctnnb1,Xpa,Dvl1,Grn,Fzd9,Atm,Cdkn1a
GO Process	GO:0002053	Positive regulation of mesenchymal cell proliferation	3	35	1.65	0.0019	10090.ENSMUSP00000007130,10090.ENSMUSP00000063795,10090.ENSMUSP00000082682	Ctnnb1,Irs1,Hmgb1
GO Process	GO:0043502	Regulation of muscle adaptation	4	103	1.31	0.0019	10090.ENSMUSP00000000450,10090.ENSMUSP00000027377,10090.ENSMUSP00000029699,10090.ENSMUSP00000071654	Pparg,Igfbp5,Lmna,Gsk3a
GO Process	GO:0071396	Cellular response to lipid	7	509	0.85	0.0019	10090.ENSMUSP00000000450,10090.ENSMUSP00000001780,10090.ENSMUSP00000063795,10090.ENSMUSP00000071654,10090.ENSMUSP00000082682,10090.ENSMUSP00000151002,10090.ENSMUSP00000156344	Pparg,Akt1,Irs1,Gsk3a,Hmgb1,Il18,Atm
GO Process	GO:0071500	Cellular response to nitrosative stress	2	4	2.41	0.0019	10090.ENSMUSP00000044769,10090.ENSMUSP00000156344	Atg5,Atm
GO Process	GO:0006954	Inflammatory response	7	518	0.85	0.002	10090.ENSMUSP00000000450,10090.ENSMUSP00000001780,10090.ENSMUSP00000024004,10090.ENSMUSP00000041149,10090.ENSMUSP00000046340,10090.ENSMUSP00000082682,10090.ENSMUSP00000151002	Pparg,Akt1,Ccl25,Mif,Grn,Hmgb1,Il18
GO Process	GO:0009617	Response to bacterium	8	709	0.77	0.002	10090.ENSMUSP00000001780,10090.ENSMUSP00000007799,10090.ENSMUSP00000018767,10090.ENSMUSP00000053962,10090.ENSMUSP00000067783,10090.ENSMUSP00000082682,10090.ENSMUSP00000092901,10090.ENSMUSP00000151002	Akt1,Cav1,Mmp7,Lcn2,Fzd5,Hmgb1,Jund,Il18
GO Process	GO:0014912	Negative regulation of smooth muscle cell migration	3	36	1.64	0.002	10090.ENSMUSP00000000450,10090.ENSMUSP00000007799,10090.ENSMUSP00000027377	Pparg,Cav1,Igfbp5
GO Process	GO:0040008	Regulation of growth	8	711	0.77	0.002	10090.ENSMUSP00000000450,10090.ENSMUSP00000001780,10090.ENSMUSP00000027377,10090.ENSMUSP00000046340,10090.ENSMUSP00000069457,10090.ENSMUSP00000071654,10090.ENSMUSP00000087119,10090.ENSMUSP00000156559	Pparg,Akt1,Igfbp5,Grn,Ghr,Gsk3a,Mmp14,Cdkn1a
GO Process	GO:0032760	Positive regulation of tumor necrosis factor production	4	107	1.29	0.0021	10090.ENSMUSP00000041149,10090.ENSMUSP00000067783,10090.ENSMUSP00000082682,10090.ENSMUSP00000151002	Mif,Fzd5,Hmgb1,Il18
GO Process	GO:0001935	Endothelial cell proliferation	3	37	1.62	0.0022	10090.ENSMUSP00000007799,10090.ENSMUSP00000082682,10090.ENSMUSP00000087119	Cav1,Hmgb1,Mmp14
GO Process	GO:0008152	Metabolic process	27	7439	0.28	0.0022	10090.ENSMUSP00000000450,10090.ENSMUSP00000001780,10090.ENSMUSP00000006235,10090.ENSMUSP00000007130,10090.ENSMUSP00000007799,10090.ENSMUSP00000015934,10090.ENSMUSP00000018767,10090.ENSMUSP00000020238,10090.ENSMUSP00000029699,10090.ENSMUSP00000030013,10090.ENSMUSP00000034243,10090.ENSMUSP00000040431,10090.ENSMUSP00000041149,10090.ENSMUSP00000044769,10090.ENSMUSP00000046340,10090.ENSMUSP00000059983…	Pparg,Akt1,Ctsb,Ctnnb1,Cav1,Surf1,Mmp7,Hsp90b1,Lmna,Xpa,Mmp15,Stub1,Mif,Atg5,Grn,Nudt1,Irs1,Ghr,Gsk3a,Polg,Hmgb1,Mmp14,Jund,Kitl,Atr,Atm,Cdkn1a
GO Process	GO:0016477	Cell migration	9	934	0.7	0.0022	10090.ENSMUSP00000001780,10090.ENSMUSP00000007130,10090.ENSMUSP00000024004,10090.ENSMUSP00000052776,10090.ENSMUSP00000063795,10090.ENSMUSP00000071654,10090.ENSMUSP00000082682,10090.ENSMUSP00000087119,10090.ENSMUSP00000100920	Akt1,Ctnnb1,Ccl25,Eps8,Irs1,Gsk3a,Hmgb1,Mmp14,Kitl
GO Process	GO:0048878	Chemical homeostasis	9	941	0.7	0.0022	10090.ENSMUSP00000000450,10090.ENSMUSP00000001780,10090.ENSMUSP00000007799,10090.ENSMUSP00000027377,10090.ENSMUSP00000046340,10090.ENSMUSP00000053551,10090.ENSMUSP00000053962,10090.ENSMUSP00000073551,10090.ENSMUSP00000151002	Pparg,Akt1,Cav1,Igfbp5,Grn,Fzd9,Lcn2,Polg,Il18
GO Process	GO:0060429	Epithelium development	10	1177	0.65	0.0022	10090.ENSMUSP00000000450,10090.ENSMUSP00000006235,10090.ENSMUSP00000006716,10090.ENSMUSP00000007130,10090.ENSMUSP00000007799,10090.ENSMUSP00000027377,10090.ENSMUSP00000030948,10090.ENSMUSP00000067783,10090.ENSMUSP00000087119,10090.ENSMUSP00000156344	Pparg,Ctsb,Wnt6,Ctnnb1,Cav1,Igfbp5,Dvl1,Fzd5,Mmp14,Atm
GO Process	GO:0062012	Regulation of small molecule metabolic process	6	357	0.94	0.0022	10090.ENSMUSP00000000450,10090.ENSMUSP00000001780,10090.ENSMUSP00000007799,10090.ENSMUSP00000033057,10090.ENSMUSP00000063795,10090.ENSMUSP00000082682	Pparg,Akt1,Cav1,Dkkl1,Irs1,Hmgb1
GO Process	GO:0010631	Epithelial cell migration	4	110	1.28	0.0023	10090.ENSMUSP00000001780,10090.ENSMUSP00000063795,10090.ENSMUSP00000082682,10090.ENSMUSP00000100920	Akt1,Irs1,Hmgb1,Kitl
GO Process	GO:0043516	Regulation of DNA damage response, signal transduction by p53 class mediator	3	38	1.61	0.0023	10090.ENSMUSP00000041149,10090.ENSMUSP00000149953,10090.ENSMUSP00000156344	Mif,Atr,Atm
GO Process	GO:0051649	Establishment of localization in cell	12	1713	0.56	0.0023	10090.ENSMUSP00000001780,10090.ENSMUSP00000007130,10090.ENSMUSP00000007799,10090.ENSMUSP00000020238,10090.ENSMUSP00000029699,10090.ENSMUSP00000030948,10090.ENSMUSP00000044769,10090.ENSMUSP00000046340,10090.ENSMUSP00000053551,10090.ENSMUSP00000071654,10090.ENSMUSP00000156344,10090.ENSMUSP00000156559	Akt1,Ctnnb1,Cav1,Hsp90b1,Lmna,Dvl1,Atg5,Grn,Fzd9,Gsk3a,Atm,Cdkn1a
GO Process	GO:1903037	Regulation of leukocyte cell-cell adhesion	6	359	0.94	0.0023	10090.ENSMUSP00000001780,10090.ENSMUSP00000007799,10090.ENSMUSP00000024004,10090.ENSMUSP00000082682,10090.ENSMUSP00000100920,10090.ENSMUSP00000151002	Akt1,Cav1,Ccl25,Hmgb1,Kitl,Il18
GO Process	GO:0010595	Positive regulation of endothelial cell migration	4	112	1.27	0.0025	10090.ENSMUSP00000001780,10090.ENSMUSP00000046340,10090.ENSMUSP00000053962,10090.ENSMUSP00000082682	Akt1,Grn,Lcn2,Hmgb1
GO Process	GO:0032101	Regulation of response to external stimulus	9	956	0.69	0.0025	10090.ENSMUSP00000000450,10090.ENSMUSP00000007799,10090.ENSMUSP00000030948,10090.ENSMUSP00000041149,10090.ENSMUSP00000044769,10090.ENSMUSP00000046340,10090.ENSMUSP00000082682,10090.ENSMUSP00000151002,10090.ENSMUSP00000156344	Pparg,Cav1,Dvl1,Mif,Atg5,Grn,Hmgb1,Il18,Atm
GO Process	GO:0035655	interleukin-18-mediated signaling pathway	2	5	2.32	0.0025	10090.ENSMUSP00000001780,10090.ENSMUSP00000151002	Akt1,Il18
GO Process	GO:0006284	Base-excision repair	3	40	1.59	0.0026	10090.ENSMUSP00000030013,10090.ENSMUSP00000073551,10090.ENSMUSP00000082682	Xpa,Polg,Hmgb1
GO Process	GO:0008285	Negative regulation of cell population proliferation	8	743	0.75	0.0026	10090.ENSMUSP00000000450,10090.ENSMUSP00000007130,10090.ENSMUSP00000007799,10090.ENSMUSP00000027377,10090.ENSMUSP00000029699,10090.ENSMUSP00000067783,10090.ENSMUSP00000156344,10090.ENSMUSP00000156559	Pparg,Ctnnb1,Cav1,Igfbp5,Lmna,Fzd5,Atm,Cdkn1a
GO Process	GO:0009790	Embryo development	10	1214	0.63	0.0027	10090.ENSMUSP00000001780,10090.ENSMUSP00000006716,10090.ENSMUSP00000007130,10090.ENSMUSP00000030948,10090.ENSMUSP00000034243,10090.ENSMUSP00000046340,10090.ENSMUSP00000067783,10090.ENSMUSP00000087119,10090.ENSMUSP00000100920,10090.ENSMUSP00000156344	Akt1,Wnt6,Ctnnb1,Dvl1,Mmp15,Grn,Fzd5,Mmp14,Kitl,Atm
GO Process	GO:0035987	Endodermal cell differentiation	3	41	1.58	0.0027	10090.ENSMUSP00000007130,10090.ENSMUSP00000034243,10090.ENSMUSP00000087119	Ctnnb1,Mmp15,Mmp14
GO Process	GO:0097192	Extrinsic apoptotic signaling pathway in absence of ligand	3	41	1.58	0.0027	10090.ENSMUSP00000053962,10090.ENSMUSP00000071654,10090.ENSMUSP00000100920	Lcn2,Gsk3a,Kitl
GO Process	GO:0009991	Response to extracellular stimulus	7	553	0.82	0.0028	10090.ENSMUSP00000000450,10090.ENSMUSP00000001780,10090.ENSMUSP00000029429,10090.ENSMUSP00000044769,10090.ENSMUSP00000059983,10090.ENSMUSP00000069457,10090.ENSMUSP00000156559	Pparg,Akt1,Wnt2b,Atg5,Nudt1,Ghr,Cdkn1a
GO Process	GO:0008585	Female gonad development	4	119	1.24	0.0029	10090.ENSMUSP00000049852,10090.ENSMUSP00000087119,10090.ENSMUSP00000100920,10090.ENSMUSP00000156344	Fzd4,Mmp14,Kitl,Atm
GO Process	GO:0046320	Regulation of fatty acid oxidation	3	42	1.57	0.0029	10090.ENSMUSP00000000450,10090.ENSMUSP00000001780,10090.ENSMUSP00000063795	Pparg,Akt1,Irs1
GO Process	GO:0097191	Extrinsic apoptotic signaling pathway	4	118	1.25	0.0029	10090.ENSMUSP00000053962,10090.ENSMUSP00000071654,10090.ENSMUSP00000100920,10090.ENSMUSP00000151002	Lcn2,Gsk3a,Kitl,Il18
GO Process	GO:1905332	Positive regulation of morphogenesis of an epithelium	3	42	1.57	0.0029	10090.ENSMUSP00000007130,10090.ENSMUSP00000029429,10090.ENSMUSP00000053962	Ctnnb1,Wnt2b,Lcn2
GO Process	GO:0001649	Osteoblast differentiation	4	120	1.24	0.003	10090.ENSMUSP00000001780,10090.ENSMUSP00000007130,10090.ENSMUSP00000027377,10090.ENSMUSP00000092901	Akt1,Ctnnb1,Igfbp5,Jund
GO Process	GO:1900077	Negative regulation of cellular response to insulin stimulus	3	43	1.56	0.003	10090.ENSMUSP00000000450,10090.ENSMUSP00000063795,10090.ENSMUSP00000071654	Pparg,Irs1,Gsk3a
GO Process	GO:0019216	Regulation of lipid metabolic process	6	387	0.91	0.0031	10090.ENSMUSP00000000450,10090.ENSMUSP00000001780,10090.ENSMUSP00000007799,10090.ENSMUSP00000033057,10090.ENSMUSP00000040431,10090.ENSMUSP00000063795	Pparg,Akt1,Cav1,Dkkl1,Stub1,Irs1
GO Process	GO:0044087	Regulation of cellular component biogenesis	9	993	0.67	0.0031	10090.ENSMUSP00000007799,10090.ENSMUSP00000040431,10090.ENSMUSP00000044769,10090.ENSMUSP00000052776,10090.ENSMUSP00000067783,10090.ENSMUSP00000082682,10090.ENSMUSP00000087119,10090.ENSMUSP00000149953,10090.ENSMUSP00000156344	Cav1,Stub1,Atg5,Eps8,Fzd5,Hmgb1,Mmp14,Atr,Atm
GO Process	GO:0002718	Regulation of cytokine production involved in immune response	4	122	1.23	0.0032	10090.ENSMUSP00000041149,10090.ENSMUSP00000044769,10090.ENSMUSP00000067783,10090.ENSMUSP00000151002	Mif,Atg5,Fzd5,Il18
GO Process	GO:0048145	Regulation of fibroblast proliferation	4	122	1.23	0.0032	10090.ENSMUSP00000000450,10090.ENSMUSP00000007799,10090.ENSMUSP00000041149,10090.ENSMUSP00000156559	Pparg,Cav1,Mif,Cdkn1a
GO Process	GO:0002697	Regulation of immune effector process	6	393	0.9	0.0034	10090.ENSMUSP00000041149,10090.ENSMUSP00000044769,10090.ENSMUSP00000046340,10090.ENSMUSP00000067783,10090.ENSMUSP00000082682,10090.ENSMUSP00000151002	Mif,Atg5,Grn,Fzd5,Hmgb1,Il18
GO Process	GO:0033044	Regulation of chromosome organization	5	242	1.03	0.0034	10090.ENSMUSP00000007130,10090.ENSMUSP00000029699,10090.ENSMUSP00000081547,10090.ENSMUSP00000149953,10090.ENSMUSP00000156344	Ctnnb1,Lmna,Bub3,Atr,Atm
GO Process	GO:0051093	Negative regulation of developmental process	9	1007	0.67	0.0034	10090.ENSMUSP00000000450,10090.ENSMUSP00000007130,10090.ENSMUSP00000007799,10090.ENSMUSP00000027377,10090.ENSMUSP00000029699,10090.ENSMUSP00000071654,10090.ENSMUSP00000082682,10090.ENSMUSP00000151002,10090.ENSMUSP00000156559	Pparg,Ctnnb1,Cav1,Igfbp5,Lmna,Gsk3a,Hmgb1,Il18,Cdkn1a
GO Process	GO:2001234	Negative regulation of apoptotic signaling pathway	5	242	1.03	0.0034	10090.ENSMUSP00000001780,10090.ENSMUSP00000007130,10090.ENSMUSP00000029699,10090.ENSMUSP00000041149,10090.ENSMUSP00000053551	Akt1,Ctnnb1,Lmna,Mif,Fzd9
GO Process	GO:0006357	Regulation of transcription by RNA polymerase II	13	2116	0.5	0.0036	10090.ENSMUSP00000000450,10090.ENSMUSP00000001780,10090.ENSMUSP00000007130,10090.ENSMUSP00000007799,10090.ENSMUSP00000030013,10090.ENSMUSP00000030051,10090.ENSMUSP00000030948,10090.ENSMUSP00000067783,10090.ENSMUSP00000071654,10090.ENSMUSP00000082682,10090.ENSMUSP00000092901,10090.ENSMUSP00000151002,10090.ENSMUSP00000156344	Pparg,Akt1,Ctnnb1,Cav1,Xpa,Txn1,Dvl1,Fzd5,Gsk3a,Hmgb1,Jund,Il18,Atm
GO Process	GO:0042770	Signal transduction in response to DNA damage	4	127	1.21	0.0036	10090.ENSMUSP00000041149,10090.ENSMUSP00000149953,10090.ENSMUSP00000156344,10090.ENSMUSP00000156559	Mif,Atr,Atm,Cdkn1a
GO Process	GO:0007169	Transmembrane receptor protein tyrosine kinase signaling pathway	6	402	0.89	0.0037	10090.ENSMUSP00000001780,10090.ENSMUSP00000007130,10090.ENSMUSP00000027377,10090.ENSMUSP00000063795,10090.ENSMUSP00000069457,10090.ENSMUSP00000071654	Akt1,Ctnnb1,Igfbp5,Irs1,Ghr,Gsk3a
GO Process	GO:0043170	Macromolecule metabolic process	22	5433	0.32	0.0037	10090.ENSMUSP00000000450,10090.ENSMUSP00000001780,10090.ENSMUSP00000006235,10090.ENSMUSP00000007130,10090.ENSMUSP00000007799,10090.ENSMUSP00000018767,10090.ENSMUSP00000020238,10090.ENSMUSP00000030013,10090.ENSMUSP00000034243,10090.ENSMUSP00000040431,10090.ENSMUSP00000044769,10090.ENSMUSP00000046340,10090.ENSMUSP00000059983,10090.ENSMUSP00000069457,10090.ENSMUSP00000071654,10090.ENSMUSP00000073551…	Pparg,Akt1,Ctsb,Ctnnb1,Cav1,Mmp7,Hsp90b1,Xpa,Mmp15,Stub1,Atg5,Grn,Nudt1,Ghr,Gsk3a,Polg,Hmgb1,Mmp14,Jund,Kitl,Atr,Atm
GO Process	GO:2001233	Regulation of apoptotic signaling pathway	6	401	0.89	0.0037	10090.ENSMUSP00000001780,10090.ENSMUSP00000007130,10090.ENSMUSP00000007799,10090.ENSMUSP00000029699,10090.ENSMUSP00000041149,10090.ENSMUSP00000053551	Akt1,Ctnnb1,Cav1,Lmna,Mif,Fzd9
GO Process	GO:0050776	Regulation of immune response	8	797	0.72	0.0039	10090.ENSMUSP00000000450,10090.ENSMUSP00000007799,10090.ENSMUSP00000041149,10090.ENSMUSP00000044769,10090.ENSMUSP00000046340,10090.ENSMUSP00000067783,10090.ENSMUSP00000082682,10090.ENSMUSP00000151002	Pparg,Cav1,Mif,Atg5,Grn,Fzd5,Hmgb1,Il18
GO Process	GO:0071455	Cellular response to hyperoxia	2	7	2.17	0.0039	10090.ENSMUSP00000000450,10090.ENSMUSP00000007799	Pparg,Cav1
GO Process	GO:0150012	Positive regulation of neuron projection arborization	2	7	2.17	0.0039	10090.ENSMUSP00000030948,10090.ENSMUSP00000049852	Dvl1,Fzd4
GO Process	GO:1903243	Negative regulation of cardiac muscle hypertrophy in response to stress	2	7	2.17	0.0039	10090.ENSMUSP00000000450,10090.ENSMUSP00000029699	Pparg,Lmna
GO Process	GO:0007507	Heart development	7	592	0.79	0.004	10090.ENSMUSP00000000450,10090.ENSMUSP00000007130,10090.ENSMUSP00000029699,10090.ENSMUSP00000044769,10090.ENSMUSP00000071654,10090.ENSMUSP00000156344,10090.ENSMUSP00000156559	Pparg,Ctnnb1,Lmna,Atg5,Gsk3a,Atm,Cdkn1a
GO Process	GO:0090257	Regulation of muscle system process	5	254	1.01	0.004	10090.ENSMUSP00000000450,10090.ENSMUSP00000007799,10090.ENSMUSP00000027377,10090.ENSMUSP00000029699,10090.ENSMUSP00000071654	Pparg,Cav1,Igfbp5,Lmna,Gsk3a
GO Process	GO:0048468	Cell development	12	1864	0.52	0.0045	10090.ENSMUSP00000000450,10090.ENSMUSP00000001780,10090.ENSMUSP00000007130,10090.ENSMUSP00000029699,10090.ENSMUSP00000030948,10090.ENSMUSP00000044769,10090.ENSMUSP00000046340,10090.ENSMUSP00000049852,10090.ENSMUSP00000067783,10090.ENSMUSP00000092901,10090.ENSMUSP00000100920,10090.ENSMUSP00000156344	Pparg,Akt1,Ctnnb1,Lmna,Dvl1,Atg5,Grn,Fzd4,Fzd5,Jund,Kitl,Atm
GO Process	GO:0043254	Regulation of protein-containing complex assembly	6	421	0.87	0.0046	10090.ENSMUSP00000007799,10090.ENSMUSP00000040431,10090.ENSMUSP00000052776,10090.ENSMUSP00000082682,10090.ENSMUSP00000149953,10090.ENSMUSP00000156344	Cav1,Stub1,Eps8,Hmgb1,Atr,Atm
GO Process	GO:0031668	Cellular response to extracellular stimulus	5	265	0.99	0.0048	10090.ENSMUSP00000000450,10090.ENSMUSP00000029429,10090.ENSMUSP00000044769,10090.ENSMUSP00000059983,10090.ENSMUSP00000156559	Pparg,Wnt2b,Atg5,Nudt1,Cdkn1a
GO Process	GO:0032071	Regulation of endodeoxyribonuclease activity	2	8	2.11	0.0048	10090.ENSMUSP00000001780,10090.ENSMUSP00000082682	Akt1,Hmgb1
GO Process	GO:0051726	Regulation of cell cycle	9	1063	0.64	0.0048	10090.ENSMUSP00000001780,10090.ENSMUSP00000007130,10090.ENSMUSP00000053551,10090.ENSMUSP00000081547,10090.ENSMUSP00000082682,10090.ENSMUSP00000092901,10090.ENSMUSP00000149953,10090.ENSMUSP00000156344,10090.ENSMUSP00000156559	Akt1,Ctnnb1,Fzd9,Bub3,Hmgb1,Jund,Atr,Atm,Cdkn1a
GO Process	GO:0061684	Chaperone-mediated autophagy	2	8	2.11	0.0048	10090.ENSMUSP00000040431,10090.ENSMUSP00000044769	Stub1,Atg5
GO Process	GO:1901215	Negative regulation of neuron death	5	264	0.99	0.0048	10090.ENSMUSP00000007130,10090.ENSMUSP00000046340,10090.ENSMUSP00000053551,10090.ENSMUSP00000053962,10090.ENSMUSP00000069457	Ctnnb1,Grn,Fzd9,Lcn2,Ghr
GO Process	GO:1903979	Negative regulation of microglial cell activation	2	8	2.11	0.0048	10090.ENSMUSP00000000450,10090.ENSMUSP00000046340	Pparg,Grn
GO Process	GO:0006355	Regulation of transcription, DNA-templated	15	2851	0.44	0.0049	10090.ENSMUSP00000000450,10090.ENSMUSP00000001780,10090.ENSMUSP00000006716,10090.ENSMUSP00000007130,10090.ENSMUSP00000007799,10090.ENSMUSP00000030013,10090.ENSMUSP00000030051,10090.ENSMUSP00000030948,10090.ENSMUSP00000049852,10090.ENSMUSP00000067783,10090.ENSMUSP00000071654,10090.ENSMUSP00000082682,10090.ENSMUSP00000092901,10090.ENSMUSP00000151002,10090.ENSMUSP00000156344	Pparg,Akt1,Wnt6,Ctnnb1,Cav1,Xpa,Txn1,Dvl1,Fzd4,Fzd5,Gsk3a,Hmgb1,Jund,Il18,Atm
GO Process	GO:0008015	Blood circulation	6	428	0.86	0.0049	10090.ENSMUSP00000000450,10090.ENSMUSP00000001780,10090.ENSMUSP00000007799,10090.ENSMUSP00000044769,10090.ENSMUSP00000071654,10090.ENSMUSP00000151002	Pparg,Akt1,Cav1,Atg5,Gsk3a,Il18
GO Process	GO:0005977	Glycogen metabolic process	3	53	1.47	0.005	10090.ENSMUSP00000001780,10090.ENSMUSP00000071654,10090.ENSMUSP00000082682	Akt1,Gsk3a,Hmgb1
GO Process	GO:0002686	Negative regulation of leukocyte migration	3	55	1.45	0.0054	10090.ENSMUSP00000001780,10090.ENSMUSP00000024004,10090.ENSMUSP00000041149	Akt1,Ccl25,Mif
GO Process	GO:0032355	Response to estradiol	4	145	1.16	0.0054	10090.ENSMUSP00000007130,10090.ENSMUSP00000034243,10090.ENSMUSP00000046340,10090.ENSMUSP00000069457	Ctnnb1,Mmp15,Grn,Ghr
GO Process	GO:0050730	Regulation of peptidyl-tyrosine phosphorylation	5	274	0.98	0.0054	10090.ENSMUSP00000007799,10090.ENSMUSP00000041149,10090.ENSMUSP00000069457,10090.ENSMUSP00000100920,10090.ENSMUSP00000151002	Cav1,Mif,Ghr,Kitl,Il18
GO Process	GO:0051053	Negative regulation of DNA metabolic process	4	146	1.15	0.0055	10090.ENSMUSP00000000450,10090.ENSMUSP00000149953,10090.ENSMUSP00000156344,10090.ENSMUSP00000156559	Pparg,Atr,Atm,Cdkn1a
GO Process	GO:1901534	Positive regulation of hematopoietic progenitor cell differentiation	2	9	2.06	0.0056	10090.ENSMUSP00000082682,10090.ENSMUSP00000100920	Hmgb1,Kitl
GO Process	GO:0050864	Regulation of B cell activation	4	147	1.15	0.0057	10090.ENSMUSP00000041149,10090.ENSMUSP00000087119,10090.ENSMUSP00000156344,10090.ENSMUSP00000156559	Mif,Mmp14,Atm,Cdkn1a
GO Process	GO:0001558	Regulation of cell growth	6	444	0.85	0.0058	10090.ENSMUSP00000000450,10090.ENSMUSP00000001780,10090.ENSMUSP00000027377,10090.ENSMUSP00000071654,10090.ENSMUSP00000087119,10090.ENSMUSP00000156559	Pparg,Akt1,Igfbp5,Gsk3a,Mmp14,Cdkn1a
GO Process	GO:0007423	Sensory organ development	7	639	0.76	0.0058	10090.ENSMUSP00000007130,10090.ENSMUSP00000030948,10090.ENSMUSP00000044769,10090.ENSMUSP00000046340,10090.ENSMUSP00000049852,10090.ENSMUSP00000067783,10090.ENSMUSP00000082682	Ctnnb1,Dvl1,Atg5,Grn,Fzd4,Fzd5,Hmgb1
GO Process	GO:0032368	Regulation of lipid transport	4	148	1.15	0.0058	10090.ENSMUSP00000000450,10090.ENSMUSP00000001780,10090.ENSMUSP00000007799,10090.ENSMUSP00000041149	Pparg,Akt1,Cav1,Mif
GO Process	GO:0044237	Cellular metabolic process	23	6059	0.3	0.0058	10090.ENSMUSP00000000450,10090.ENSMUSP00000001780,10090.ENSMUSP00000006235,10090.ENSMUSP00000007130,10090.ENSMUSP00000007799,10090.ENSMUSP00000015934,10090.ENSMUSP00000018767,10090.ENSMUSP00000020238,10090.ENSMUSP00000029699,10090.ENSMUSP00000030013,10090.ENSMUSP00000040431,10090.ENSMUSP00000041149,10090.ENSMUSP00000044769,10090.ENSMUSP00000059983,10090.ENSMUSP00000069457,10090.ENSMUSP00000071654…	Pparg,Akt1,Ctsb,Ctnnb1,Cav1,Surf1,Mmp7,Hsp90b1,Lmna,Xpa,Stub1,Mif,Atg5,Nudt1,Ghr,Gsk3a,Polg,Hmgb1,Jund,Kitl,Atr,Atm,Cdkn1a
GO Process	GO:0044057	Regulation of system process	7	640	0.75	0.0059	10090.ENSMUSP00000000450,10090.ENSMUSP00000001780,10090.ENSMUSP00000007799,10090.ENSMUSP00000027377,10090.ENSMUSP00000029699,10090.ENSMUSP00000030948,10090.ENSMUSP00000071654	Pparg,Akt1,Cav1,Igfbp5,Lmna,Dvl1,Gsk3a
GO Process	GO:0000075	Cell cycle checkpoint signaling	4	150	1.14	0.006	10090.ENSMUSP00000081547,10090.ENSMUSP00000149953,10090.ENSMUSP00000156344,10090.ENSMUSP00000156559	Bub3,Atr,Atm,Cdkn1a
GO Process	GO:0009410	Response to xenobiotic stimulus	6	453	0.84	0.0063	10090.ENSMUSP00000000450,10090.ENSMUSP00000007130,10090.ENSMUSP00000018767,10090.ENSMUSP00000044769,10090.ENSMUSP00000053962,10090.ENSMUSP00000149953	Pparg,Ctnnb1,Mmp7,Atg5,Lcn2,Atr
GO Process	GO:0009411	Response to UV	4	152	1.14	0.0063	10090.ENSMUSP00000001780,10090.ENSMUSP00000030013,10090.ENSMUSP00000149953,10090.ENSMUSP00000156559	Akt1,Xpa,Atr,Cdkn1a
GO Process	GO:0006281	DNA repair	6	461	0.83	0.0069	10090.ENSMUSP00000030013,10090.ENSMUSP00000040431,10090.ENSMUSP00000073551,10090.ENSMUSP00000082682,10090.ENSMUSP00000149953,10090.ENSMUSP00000156344	Xpa,Stub1,Polg,Hmgb1,Atr,Atm
GO Process	GO:0052547	Regulation of peptidase activity	6	464	0.83	0.0071	10090.ENSMUSP00000000450,10090.ENSMUSP00000001780,10090.ENSMUSP00000006235,10090.ENSMUSP00000007799,10090.ENSMUSP00000046340,10090.ENSMUSP00000082682	Pparg,Akt1,Ctsb,Cav1,Grn,Hmgb1
GO Process	GO:0007005	Mitochondrion organization	6	465	0.83	0.0072	10090.ENSMUSP00000001780,10090.ENSMUSP00000015934,10090.ENSMUSP00000044769,10090.ENSMUSP00000053551,10090.ENSMUSP00000071654,10090.ENSMUSP00000073551	Akt1,Surf1,Atg5,Fzd9,Gsk3a,Polg
GO Process	GO:0008584	Male gonad development	4	159	1.12	0.0073	10090.ENSMUSP00000029429,10090.ENSMUSP00000059983,10090.ENSMUSP00000087119,10090.ENSMUSP00000100920	Wnt2b,Nudt1,Mmp14,Kitl
GO Process	GO:0032507	Maintenance of protein location in cell	3	63	1.39	0.0075	10090.ENSMUSP00000001780,10090.ENSMUSP00000007799,10090.ENSMUSP00000030051	Akt1,Cav1,Txn1
GO Process	GO:0060056	Mammary gland involution	2	11	1.98	0.0075	10090.ENSMUSP00000007799,10090.ENSMUSP00000027377	Cav1,Igfbp5
GO Process	GO:0014074	Response to purine-containing compound	4	162	1.11	0.0077	10090.ENSMUSP00000000450,10090.ENSMUSP00000020238,10090.ENSMUSP00000027377,10090.ENSMUSP00000063795	Pparg,Hsp90b1,Igfbp5,Irs1
GO Process	GO:0046324	Regulation of glucose import	3	64	1.39	0.0078	10090.ENSMUSP00000001780,10090.ENSMUSP00000063795,10090.ENSMUSP00000071654	Akt1,Irs1,Gsk3a
GO Process	GO:0044238	Primary metabolic process	24	6661	0.27	0.0083	10090.ENSMUSP00000000450,10090.ENSMUSP00000001780,10090.ENSMUSP00000006235,10090.ENSMUSP00000007130,10090.ENSMUSP00000007799,10090.ENSMUSP00000018767,10090.ENSMUSP00000020238,10090.ENSMUSP00000030013,10090.ENSMUSP00000034243,10090.ENSMUSP00000040431,10090.ENSMUSP00000041149,10090.ENSMUSP00000044769,10090.ENSMUSP00000046340,10090.ENSMUSP00000059983,10090.ENSMUSP00000063795,10090.ENSMUSP00000069457…	Pparg,Akt1,Ctsb,Ctnnb1,Cav1,Mmp7,Hsp90b1,Xpa,Mmp15,Stub1,Mif,Atg5,Grn,Nudt1,Irs1,Ghr,Gsk3a,Polg,Hmgb1,Mmp14,Jund,Kitl,Atr,Atm
GO Process	GO:0042692	Muscle cell differentiation	5	307	0.93	0.0084	10090.ENSMUSP00000001780,10090.ENSMUSP00000007130,10090.ENSMUSP00000027377,10090.ENSMUSP00000029699,10090.ENSMUSP00000044769	Akt1,Ctnnb1,Igfbp5,Lmna,Atg5
GO Process	GO:0035988	Chondrocyte proliferation	2	12	1.94	0.0086	10090.ENSMUSP00000046340,10090.ENSMUSP00000087119	Grn,Mmp14
GO Process	GO:0048609	Multicellular organismal reproductive process	8	916	0.66	0.0086	10090.ENSMUSP00000001780,10090.ENSMUSP00000006235,10090.ENSMUSP00000007130,10090.ENSMUSP00000033057,10090.ENSMUSP00000046340,10090.ENSMUSP00000049852,10090.ENSMUSP00000100920,10090.ENSMUSP00000156344	Akt1,Ctsb,Ctnnb1,Dkkl1,Grn,Fzd4,Kitl,Atm
GO Process	GO:0055015	Ventricular cardiac muscle cell development	2	12	1.94	0.0086	10090.ENSMUSP00000029699,10090.ENSMUSP00000044769	Lmna,Atg5
GO Process	GO:0001936	Regulation of endothelial cell proliferation	4	168	1.09	0.0087	10090.ENSMUSP00000000450,10090.ENSMUSP00000001780,10090.ENSMUSP00000007799,10090.ENSMUSP00000082682	Pparg,Akt1,Cav1,Hmgb1
GO Process	GO:0090287	Regulation of cellular response to growth factor stimulus	5	310	0.92	0.0087	10090.ENSMUSP00000000450,10090.ENSMUSP00000007130,10090.ENSMUSP00000007799,10090.ENSMUSP00000040431,10090.ENSMUSP00000049852	Pparg,Ctnnb1,Cav1,Stub1,Fzd4
GO Process	GO:0007162	Negative regulation of cell adhesion	5	311	0.92	0.0088	10090.ENSMUSP00000001780,10090.ENSMUSP00000024004,10090.ENSMUSP00000049852,10090.ENSMUSP00000082682,10090.ENSMUSP00000087119	Akt1,Ccl25,Fzd4,Hmgb1,Mmp14
GO Process	GO:0007346	Regulation of mitotic cell cycle	6	488	0.81	0.0089	10090.ENSMUSP00000001780,10090.ENSMUSP00000007130,10090.ENSMUSP00000081547,10090.ENSMUSP00000082682,10090.ENSMUSP00000156344,10090.ENSMUSP00000156559	Akt1,Ctnnb1,Bub3,Hmgb1,Atm,Cdkn1a
GO Process	GO:0001541	Ovarian follicle development	3	69	1.35	0.0094	10090.ENSMUSP00000087119,10090.ENSMUSP00000100920,10090.ENSMUSP00000156344	Mmp14,Kitl,Atm
GO Process	GO:0062013	Positive regulation of small molecule metabolic process	4	172	1.08	0.0094	10090.ENSMUSP00000000450,10090.ENSMUSP00000001780,10090.ENSMUSP00000063795,10090.ENSMUSP00000082682	Pparg,Akt1,Irs1,Hmgb1
GO Process	GO:0006508	Proteolysis	9	1187	0.6	0.0095	10090.ENSMUSP00000001780,10090.ENSMUSP00000006235,10090.ENSMUSP00000007130,10090.ENSMUSP00000018767,10090.ENSMUSP00000020238,10090.ENSMUSP00000034243,10090.ENSMUSP00000040431,10090.ENSMUSP00000071654,10090.ENSMUSP00000087119	Akt1,Ctsb,Ctnnb1,Mmp7,Hsp90b1,Mmp15,Stub1,Gsk3a,Mmp14
GO Process	GO:0043161	Proteasome-mediated ubiquitin-dependent protein catabolic process	5	320	0.91	0.0098	10090.ENSMUSP00000001780,10090.ENSMUSP00000007130,10090.ENSMUSP00000020238,10090.ENSMUSP00000040431,10090.ENSMUSP00000071654	Akt1,Ctnnb1,Hsp90b1,Stub1,Gsk3a
GO Process	GO:0045785	Positive regulation of cell adhesion	6	499	0.8	0.0098	10090.ENSMUSP00000007799,10090.ENSMUSP00000024004,10090.ENSMUSP00000082682,10090.ENSMUSP00000100920,10090.ENSMUSP00000151002,10090.ENSMUSP00000156344	Cav1,Ccl25,Hmgb1,Kitl,Il18,Atm
GO Process	GO:0002067	Glandular epithelial cell differentiation	3	71	1.34	0.01	10090.ENSMUSP00000007130,10090.ENSMUSP00000007799,10090.ENSMUSP00000067783	Ctnnb1,Cav1,Fzd5
GO Process	GO:0045600	Positive regulation of fat cell differentiation	3	71	1.34	0.01	10090.ENSMUSP00000000450,10090.ENSMUSP00000001780,10090.ENSMUSP00000033057	Pparg,Akt1,Dkkl1
GO Process	GO:0007369	Gastrulation	4	177	1.07	0.0102	10090.ENSMUSP00000007130,10090.ENSMUSP00000030948,10090.ENSMUSP00000034243,10090.ENSMUSP00000087119	Ctnnb1,Dvl1,Mmp15,Mmp14
GO Process	GO:0016310	Phosphorylation	8	945	0.64	0.0102	10090.ENSMUSP00000001780,10090.ENSMUSP00000007799,10090.ENSMUSP00000069457,10090.ENSMUSP00000071654,10090.ENSMUSP00000100920,10090.ENSMUSP00000149953,10090.ENSMUSP00000156344,10090.ENSMUSP00000156559	Akt1,Cav1,Ghr,Gsk3a,Kitl,Atr,Atm,Cdkn1a
GO Process	GO:0071478	Cellular response to radiation	4	177	1.07	0.0102	10090.ENSMUSP00000030013,10090.ENSMUSP00000149953,10090.ENSMUSP00000156344,10090.ENSMUSP00000156559	Xpa,Atr,Atm,Cdkn1a
GO Process	GO:0008286	Insulin receptor signaling pathway	3	72	1.34	0.0103	10090.ENSMUSP00000001780,10090.ENSMUSP00000063795,10090.ENSMUSP00000071654	Akt1,Irs1,Gsk3a
GO Process	GO:0045669	Positive regulation of osteoblast differentiation	3	72	1.34	0.0103	10090.ENSMUSP00000007130,10090.ENSMUSP00000029699,10090.ENSMUSP00000092901	Ctnnb1,Lmna,Jund
GO Process	GO:0045824	Negative regulation of innate immune response	3	72	1.34	0.0103	10090.ENSMUSP00000000450,10090.ENSMUSP00000044769,10090.ENSMUSP00000046340	Pparg,Atg5,Grn
GO Process	GO:0001840	Neural plate development	2	14	1.87	0.0107	10090.ENSMUSP00000007130,10090.ENSMUSP00000030948	Ctnnb1,Dvl1
GO Process	GO:0006259	DNA metabolic process	7	721	0.7	0.0107	10090.ENSMUSP00000030013,10090.ENSMUSP00000040431,10090.ENSMUSP00000059983,10090.ENSMUSP00000073551,10090.ENSMUSP00000082682,10090.ENSMUSP00000149953,10090.ENSMUSP00000156344	Xpa,Stub1,Nudt1,Polg,Hmgb1,Atr,Atm
GO Process	GO:0042110	T cell activation	5	328	0.9	0.0107	10090.ENSMUSP00000007130,10090.ENSMUSP00000044769,10090.ENSMUSP00000067783,10090.ENSMUSP00000082682,10090.ENSMUSP00000100920	Ctnnb1,Atg5,Fzd5,Hmgb1,Kitl
GO Process	GO:0048732	Gland development	6	510	0.79	0.0107	10090.ENSMUSP00000007130,10090.ENSMUSP00000007799,10090.ENSMUSP00000027377,10090.ENSMUSP00000063795,10090.ENSMUSP00000107873,10090.ENSMUSP00000156344	Ctnnb1,Cav1,Igfbp5,Irs1,Vwf,Atm
GO Process	GO:0051054	Positive regulation of DNA metabolic process	5	329	0.9	0.0107	10090.ENSMUSP00000001780,10090.ENSMUSP00000007130,10090.ENSMUSP00000082682,10090.ENSMUSP00000149953,10090.ENSMUSP00000156344	Akt1,Ctnnb1,Hmgb1,Atr,Atm
GO Process	GO:1904177	Regulation of adipose tissue development	2	14	1.87	0.0107	10090.ENSMUSP00000000450,10090.ENSMUSP00000029699	Pparg,Lmna
GO Process	GO:2000343	Positive regulation of chemokine (C-X-C motif) ligand 2 production	2	14	1.87	0.0107	10090.ENSMUSP00000041149,10090.ENSMUSP00000082682	Mif,Hmgb1
GO Process	GO:0002709	Regulation of T cell mediated immunity	3	74	1.32	0.0108	10090.ENSMUSP00000067783,10090.ENSMUSP00000082682,10090.ENSMUSP00000151002	Fzd5,Hmgb1,Il18
GO Process	GO:0030888	Regulation of B cell proliferation	3	74	1.32	0.0108	10090.ENSMUSP00000041149,10090.ENSMUSP00000156344,10090.ENSMUSP00000156559	Mif,Atm,Cdkn1a
GO Process	GO:0045596	Negative regulation of cell differentiation	7	726	0.7	0.011	10090.ENSMUSP00000000450,10090.ENSMUSP00000007130,10090.ENSMUSP00000007799,10090.ENSMUSP00000027377,10090.ENSMUSP00000071654,10090.ENSMUSP00000082682,10090.ENSMUSP00000151002	Pparg,Ctnnb1,Cav1,Igfbp5,Gsk3a,Hmgb1,Il18
GO Process	GO:1902532	Negative regulation of intracellular signal transduction	6	515	0.78	0.011	10090.ENSMUSP00000000450,10090.ENSMUSP00000001780,10090.ENSMUSP00000007799,10090.ENSMUSP00000041149,10090.ENSMUSP00000071654,10090.ENSMUSP00000156344	Pparg,Akt1,Cav1,Mif,Gsk3a,Atm
GO Process	GO:2000107	Negative regulation of leukocyte apoptotic process	3	75	1.32	0.0111	10090.ENSMUSP00000041149,10090.ENSMUSP00000100920,10090.ENSMUSP00000151002	Mif,Kitl,Il18
GO Process	GO:0007610	Behavior	7	729	0.7	0.0112	10090.ENSMUSP00000001780,10090.ENSMUSP00000030948,10090.ENSMUSP00000046340,10090.ENSMUSP00000049852,10090.ENSMUSP00000052776,10090.ENSMUSP00000053551,10090.ENSMUSP00000053962	Akt1,Dvl1,Grn,Fzd4,Eps8,Fzd9,Lcn2
GO Process	GO:0061061	Muscle structure development	6	517	0.78	0.0112	10090.ENSMUSP00000001780,10090.ENSMUSP00000007130,10090.ENSMUSP00000007799,10090.ENSMUSP00000027377,10090.ENSMUSP00000029699,10090.ENSMUSP00000044769	Akt1,Ctnnb1,Cav1,Igfbp5,Lmna,Atg5
GO Process	GO:0031667	Response to nutrient levels	6	519	0.78	0.0114	10090.ENSMUSP00000000450,10090.ENSMUSP00000001780,10090.ENSMUSP00000029429,10090.ENSMUSP00000044769,10090.ENSMUSP00000069457,10090.ENSMUSP00000156559	Pparg,Akt1,Wnt2b,Atg5,Ghr,Cdkn1a
GO Process	GO:0002831	Regulation of response to biotic stimulus	5	336	0.89	0.0115	10090.ENSMUSP00000000450,10090.ENSMUSP00000041149,10090.ENSMUSP00000044769,10090.ENSMUSP00000046340,10090.ENSMUSP00000082682	Pparg,Mif,Atg5,Grn,Hmgb1
GO Process	GO:0007399	Nervous system development	12	2117	0.47	0.0116	10090.ENSMUSP00000001780,10090.ENSMUSP00000006716,10090.ENSMUSP00000007130,10090.ENSMUSP00000029429,10090.ENSMUSP00000030948,10090.ENSMUSP00000046340,10090.ENSMUSP00000049852,10090.ENSMUSP00000053551,10090.ENSMUSP00000067783,10090.ENSMUSP00000071654,10090.ENSMUSP00000087119,10090.ENSMUSP00000156344	Akt1,Wnt6,Ctnnb1,Wnt2b,Dvl1,Grn,Fzd4,Fzd9,Fzd5,Gsk3a,Mmp14,Atm
GO Process	GO:0043517	Positive regulation of DNA damage response, signal transduction by p53 class mediator	2	15	1.84	0.0116	10090.ENSMUSP00000149953,10090.ENSMUSP00000156344	Atr,Atm
GO Process	GO:0045725	Positive regulation of glycogen biosynthetic process	2	15	1.84	0.0116	10090.ENSMUSP00000001780,10090.ENSMUSP00000063795	Akt1,Irs1
GO Process	GO:0071380	Cellular response to prostaglandin E stimulus	2	15	1.84	0.0116	10090.ENSMUSP00000000450,10090.ENSMUSP00000001780	Pparg,Akt1
GO Process	GO:0032722	Positive regulation of chemokine production	3	77	1.31	0.0117	10090.ENSMUSP00000041149,10090.ENSMUSP00000082682,10090.ENSMUSP00000151002	Mif,Hmgb1,Il18
GO Process	GO:1902105	Regulation of leukocyte differentiation	5	338	0.89	0.0117	10090.ENSMUSP00000007130,10090.ENSMUSP00000082682,10090.ENSMUSP00000087119,10090.ENSMUSP00000100920,10090.ENSMUSP00000151002	Ctnnb1,Hmgb1,Mmp14,Kitl,Il18
GO Process	GO:0048568	Embryonic organ development	6	525	0.77	0.0118	10090.ENSMUSP00000001780,10090.ENSMUSP00000007130,10090.ENSMUSP00000030948,10090.ENSMUSP00000067783,10090.ENSMUSP00000087119,10090.ENSMUSP00000100920	Akt1,Ctnnb1,Dvl1,Fzd5,Mmp14,Kitl
GO Process	GO:0045786	Negative regulation of cell cycle	5	340	0.88	0.0119	10090.ENSMUSP00000007130,10090.ENSMUSP00000081547,10090.ENSMUSP00000149953,10090.ENSMUSP00000156344,10090.ENSMUSP00000156559	Ctnnb1,Bub3,Atr,Atm,Cdkn1a
GO Process	GO:2000379	Positive regulation of reactive oxygen species metabolic process	3	78	1.3	0.012	10090.ENSMUSP00000053962,10090.ENSMUSP00000151002,10090.ENSMUSP00000156559	Lcn2,Il18,Cdkn1a
GO Process	GO:0042129	Regulation of T cell proliferation	4	190	1.04	0.0122	10090.ENSMUSP00000007130,10090.ENSMUSP00000082682,10090.ENSMUSP00000100920,10090.ENSMUSP00000151002	Ctnnb1,Hmgb1,Kitl,Il18
GO Process	GO:0120035	Regulation of plasma membrane bounded cell projection organization	7	744	0.69	0.0122	10090.ENSMUSP00000001780,10090.ENSMUSP00000007799,10090.ENSMUSP00000030948,10090.ENSMUSP00000044769,10090.ENSMUSP00000046340,10090.ENSMUSP00000052776,10090.ENSMUSP00000071654	Akt1,Cav1,Dvl1,Atg5,Grn,Eps8,Gsk3a
GO Process	GO:0033077	T cell differentiation in thymus	3	79	1.3	0.0123	10090.ENSMUSP00000007130,10090.ENSMUSP00000044769,10090.ENSMUSP00000067783	Ctnnb1,Atg5,Fzd5
GO Process	GO:0030217	T cell differentiation	4	191	1.04	0.0124	10090.ENSMUSP00000007130,10090.ENSMUSP00000044769,10090.ENSMUSP00000067783,10090.ENSMUSP00000082682	Ctnnb1,Atg5,Fzd5,Hmgb1
GO Process	GO:0018105	Peptidyl-serine phosphorylation	4	192	1.03	0.0126	10090.ENSMUSP00000001780,10090.ENSMUSP00000071654,10090.ENSMUSP00000149953,10090.ENSMUSP00000156344	Akt1,Gsk3a,Atr,Atm
GO Process	GO:0008630	Intrinsic apoptotic signaling pathway in response to DNA damage	3	80	1.29	0.0127	10090.ENSMUSP00000030013,10090.ENSMUSP00000156344,10090.ENSMUSP00000156559	Xpa,Atm,Cdkn1a
GO Process	GO:0002009	Morphogenesis of an epithelium	6	536	0.76	0.0129	10090.ENSMUSP00000006716,10090.ENSMUSP00000007130,10090.ENSMUSP00000027377,10090.ENSMUSP00000030948,10090.ENSMUSP00000067783,10090.ENSMUSP00000087119	Wnt6,Ctnnb1,Igfbp5,Dvl1,Fzd5,Mmp14
GO Process	GO:0002237	Response to molecule of bacterial origin	5	349	0.87	0.013	10090.ENSMUSP00000001780,10090.ENSMUSP00000067783,10090.ENSMUSP00000082682,10090.ENSMUSP00000092901,10090.ENSMUSP00000151002	Akt1,Fzd5,Hmgb1,Jund,Il18
GO Process	GO:0010638	Positive regulation of organelle organization	6	537	0.76	0.013	10090.ENSMUSP00000007130,10090.ENSMUSP00000007799,10090.ENSMUSP00000046340,10090.ENSMUSP00000071654,10090.ENSMUSP00000149953,10090.ENSMUSP00000156344	Ctnnb1,Cav1,Grn,Gsk3a,Atr,Atm
GO Process	GO:0006468	Protein phosphorylation	7	755	0.68	0.0131	10090.ENSMUSP00000001780,10090.ENSMUSP00000007799,10090.ENSMUSP00000069457,10090.ENSMUSP00000071654,10090.ENSMUSP00000100920,10090.ENSMUSP00000149953,10090.ENSMUSP00000156344	Akt1,Cav1,Ghr,Gsk3a,Kitl,Atr,Atm
GO Process	GO:0002819	Regulation of adaptive immune response	4	196	1.03	0.0133	10090.ENSMUSP00000041149,10090.ENSMUSP00000067783,10090.ENSMUSP00000082682,10090.ENSMUSP00000151002	Mif,Fzd5,Hmgb1,Il18
GO Process	GO:0051336	Regulation of hydrolase activity	8	1000	0.62	0.0133	10090.ENSMUSP00000000450,10090.ENSMUSP00000001780,10090.ENSMUSP00000006235,10090.ENSMUSP00000007799,10090.ENSMUSP00000020238,10090.ENSMUSP00000024004,10090.ENSMUSP00000046340,10090.ENSMUSP00000082682	Pparg,Akt1,Ctsb,Cav1,Hsp90b1,Ccl25,Grn,Hmgb1
GO Process	GO:0010952	Positive regulation of peptidase activity	4	197	1.02	0.0136	10090.ENSMUSP00000000450,10090.ENSMUSP00000007799,10090.ENSMUSP00000046340,10090.ENSMUSP00000082682	Pparg,Cav1,Grn,Hmgb1
GO Process	GO:0002720	Positive regulation of cytokine production involved in immune response	3	83	1.27	0.0138	10090.ENSMUSP00000041149,10090.ENSMUSP00000067783,10090.ENSMUSP00000151002	Mif,Fzd5,Il18
GO Process	GO:0032147	Activation of protein kinase activity	4	198	1.02	0.0138	10090.ENSMUSP00000069457,10090.ENSMUSP00000082682,10090.ENSMUSP00000151002,10090.ENSMUSP00000156559	Ghr,Hmgb1,Il18,Cdkn1a
GO Process	GO:0060546	Negative regulation of necroptotic process	2	17	1.79	0.0138	10090.ENSMUSP00000007799,10090.ENSMUSP00000053551	Cav1,Fzd9
GO Process	GO:0071260	Cellular response to mechanical stimulus	3	83	1.27	0.0138	10090.ENSMUSP00000001780,10090.ENSMUSP00000007130,10090.ENSMUSP00000007799	Akt1,Ctnnb1,Cav1
GO Process	GO:0071285	Cellular response to lithium ion	2	17	1.79	0.0138	10090.ENSMUSP00000000450,10090.ENSMUSP00000071654	Pparg,Gsk3a
GO Process	GO:0002695	Negative regulation of leukocyte activation	4	199	1.02	0.0139	10090.ENSMUSP00000000450,10090.ENSMUSP00000046340,10090.ENSMUSP00000082682,10090.ENSMUSP00000156344	Pparg,Grn,Hmgb1,Atm
GO Process	GO:0050731	Positive regulation of peptidyl-tyrosine phosphorylation	4	200	1.02	0.0141	10090.ENSMUSP00000041149,10090.ENSMUSP00000069457,10090.ENSMUSP00000100920,10090.ENSMUSP00000151002	Mif,Ghr,Kitl,Il18
GO Process	GO:0050863	Regulation of T cell activation	5	357	0.86	0.0141	10090.ENSMUSP00000007130,10090.ENSMUSP00000007799,10090.ENSMUSP00000082682,10090.ENSMUSP00000100920,10090.ENSMUSP00000151002	Ctnnb1,Cav1,Hmgb1,Kitl,Il18
GO Process	GO:0061138	Morphogenesis of a branching epithelium	4	202	1.01	0.0146	10090.ENSMUSP00000006716,10090.ENSMUSP00000007130,10090.ENSMUSP00000067783,10090.ENSMUSP00000087119	Wnt6,Ctnnb1,Fzd5,Mmp14
GO Process	GO:0006952	Defense response	9	1285	0.56	0.0147	10090.ENSMUSP00000000450,10090.ENSMUSP00000001780,10090.ENSMUSP00000018767,10090.ENSMUSP00000024004,10090.ENSMUSP00000041149,10090.ENSMUSP00000046340,10090.ENSMUSP00000053962,10090.ENSMUSP00000082682,10090.ENSMUSP00000151002	Pparg,Akt1,Mmp7,Ccl25,Mif,Grn,Lcn2,Hmgb1,Il18
GO Process	GO:0031056	Regulation of histone modification	4	203	1.01	0.0148	10090.ENSMUSP00000007130,10090.ENSMUSP00000029699,10090.ENSMUSP00000044769,10090.ENSMUSP00000156344	Ctnnb1,Lmna,Atg5,Atm
GO Process	GO:0099054	Presynapse assembly	2	18	1.76	0.015	10090.ENSMUSP00000030948,10090.ENSMUSP00000067783	Dvl1,Fzd5
GO Process	GO:1902107	Positive regulation of leukocyte differentiation	4	204	1.01	0.015	10090.ENSMUSP00000082682,10090.ENSMUSP00000087119,10090.ENSMUSP00000100920,10090.ENSMUSP00000151002	Hmgb1,Mmp14,Kitl,Il18
GO Process	GO:0001570	Vasculogenesis	3	87	1.25	0.0152	10090.ENSMUSP00000007130,10090.ENSMUSP00000007799,10090.ENSMUSP00000049852	Ctnnb1,Cav1,Fzd4
GO Process	GO:0051345	Positive regulation of hydrolase activity	6	559	0.75	0.0152	10090.ENSMUSP00000000450,10090.ENSMUSP00000001780,10090.ENSMUSP00000007799,10090.ENSMUSP00000024004,10090.ENSMUSP00000046340,10090.ENSMUSP00000082682	Pparg,Akt1,Cav1,Ccl25,Grn,Hmgb1
GO Process	GO:0071248	Cellular response to metal ion	4	207	1	0.0156	10090.ENSMUSP00000000450,10090.ENSMUSP00000001780,10090.ENSMUSP00000071654,10090.ENSMUSP00000092901	Pparg,Akt1,Gsk3a,Jund
GO Process	GO:0034644	Cellular response to UV	3	89	1.24	0.0161	10090.ENSMUSP00000030013,10090.ENSMUSP00000149953,10090.ENSMUSP00000156559	Xpa,Atr,Cdkn1a
GO Process	GO:0071219	Cellular response to molecule of bacterial origin	4	209	1	0.0161	10090.ENSMUSP00000001780,10090.ENSMUSP00000067783,10090.ENSMUSP00000082682,10090.ENSMUSP00000151002	Akt1,Fzd5,Hmgb1,Il18
GO Process	GO:0072079	Nephron tubule formation	2	19	1.74	0.0162	10090.ENSMUSP00000006716,10090.ENSMUSP00000007130	Wnt6,Ctnnb1
GO Process	GO:0031334	Positive regulation of protein-containing complex assembly	4	210	1	0.0163	10090.ENSMUSP00000007799,10090.ENSMUSP00000040431,10090.ENSMUSP00000149953,10090.ENSMUSP00000156344	Cav1,Stub1,Atr,Atm
GO Process	GO:0045930	Negative regulation of mitotic cell cycle	4	211	0.99	0.0166	10090.ENSMUSP00000007130,10090.ENSMUSP00000081547,10090.ENSMUSP00000156344,10090.ENSMUSP00000156559	Ctnnb1,Bub3,Atm,Cdkn1a
GO Process	GO:0071704	Organic substance metabolic process	24	7042	0.25	0.0168	10090.ENSMUSP00000000450,10090.ENSMUSP00000001780,10090.ENSMUSP00000006235,10090.ENSMUSP00000007130,10090.ENSMUSP00000007799,10090.ENSMUSP00000018767,10090.ENSMUSP00000020238,10090.ENSMUSP00000030013,10090.ENSMUSP00000034243,10090.ENSMUSP00000040431,10090.ENSMUSP00000041149,10090.ENSMUSP00000044769,10090.ENSMUSP00000046340,10090.ENSMUSP00000059983,10090.ENSMUSP00000063795,10090.ENSMUSP00000069457…	Pparg,Akt1,Ctsb,Ctnnb1,Cav1,Mmp7,Hsp90b1,Xpa,Mmp15,Stub1,Mif,Atg5,Grn,Nudt1,Irs1,Ghr,Gsk3a,Polg,Hmgb1,Mmp14,Jund,Kitl,Atr,Atm
GO Process	GO:0042594	Response to starvation	4	213	0.99	0.017	10090.ENSMUSP00000000450,10090.ENSMUSP00000029429,10090.ENSMUSP00000044769,10090.ENSMUSP00000156559	Pparg,Wnt2b,Atg5,Cdkn1a
GO Process	GO:0045088	Regulation of innate immune response	4	214	0.99	0.0173	10090.ENSMUSP00000000450,10090.ENSMUSP00000044769,10090.ENSMUSP00000046340,10090.ENSMUSP00000082682	Pparg,Atg5,Grn,Hmgb1
GO Process	GO:0033151	V(D)J recombination	2	20	1.72	0.0175	10090.ENSMUSP00000082682,10090.ENSMUSP00000156344	Hmgb1,Atm
GO Process	GO:0051050	Positive regulation of transport	8	1053	0.6	0.0175	10090.ENSMUSP00000000450,10090.ENSMUSP00000001780,10090.ENSMUSP00000007799,10090.ENSMUSP00000041149,10090.ENSMUSP00000044769,10090.ENSMUSP00000053962,10090.ENSMUSP00000063795,10090.ENSMUSP00000071654	Pparg,Akt1,Cav1,Mif,Atg5,Lcn2,Irs1,Gsk3a
GO Process	GO:0032102	Negative regulation of response to external stimulus	5	380	0.84	0.0176	10090.ENSMUSP00000000450,10090.ENSMUSP00000030948,10090.ENSMUSP00000041149,10090.ENSMUSP00000044769,10090.ENSMUSP00000046340	Pparg,Dvl1,Mif,Atg5,Grn
GO Process	GO:0030512	Negative regulation of transforming growth factor beta receptor signaling pathway	3	93	1.22	0.0178	10090.ENSMUSP00000000450,10090.ENSMUSP00000007799,10090.ENSMUSP00000040431	Pparg,Cav1,Stub1
GO Process	GO:0032370	Positive regulation of lipid transport	3	93	1.22	0.0178	10090.ENSMUSP00000000450,10090.ENSMUSP00000007799,10090.ENSMUSP00000041149	Pparg,Cav1,Mif
GO Process	GO:0050871	Positive regulation of B cell activation	3	93	1.22	0.0178	10090.ENSMUSP00000041149,10090.ENSMUSP00000087119,10090.ENSMUSP00000156559	Mif,Mmp14,Cdkn1a
GO Process	GO:0006807	Nitrogen compound metabolic process	22	6175	0.27	0.0183	10090.ENSMUSP00000000450,10090.ENSMUSP00000001780,10090.ENSMUSP00000006235,10090.ENSMUSP00000007130,10090.ENSMUSP00000007799,10090.ENSMUSP00000018767,10090.ENSMUSP00000020238,10090.ENSMUSP00000030013,10090.ENSMUSP00000034243,10090.ENSMUSP00000040431,10090.ENSMUSP00000044769,10090.ENSMUSP00000046340,10090.ENSMUSP00000059983,10090.ENSMUSP00000069457,10090.ENSMUSP00000071654,10090.ENSMUSP00000073551…	Pparg,Akt1,Ctsb,Ctnnb1,Cav1,Mmp7,Hsp90b1,Xpa,Mmp15,Stub1,Atg5,Grn,Nudt1,Ghr,Gsk3a,Polg,Hmgb1,Mmp14,Jund,Kitl,Atr,Atm
GO Process	GO:0010817	Regulation of hormone levels	6	587	0.73	0.0188	10090.ENSMUSP00000000450,10090.ENSMUSP00000006235,10090.ENSMUSP00000040431,10090.ENSMUSP00000049852,10090.ENSMUSP00000063795,10090.ENSMUSP00000069457	Pparg,Ctsb,Stub1,Fzd4,Irs1,Ghr
GO Process	GO:0002281	Macrophage activation involved in immune response	2	21	1.69	0.0189	10090.ENSMUSP00000046340,10090.ENSMUSP00000082682	Grn,Hmgb1
GO Process	GO:0031000	Response to caffeine	2	21	1.69	0.0189	10090.ENSMUSP00000000450,10090.ENSMUSP00000063795	Pparg,Irs1
GO Process	GO:0042088	T-helper 1 type immune response	2	21	1.69	0.0189	10090.ENSMUSP00000082682,10090.ENSMUSP00000151002	Hmgb1,Il18
GO Process	GO:0046321	Positive regulation of fatty acid oxidation	2	21	1.69	0.0189	10090.ENSMUSP00000000450,10090.ENSMUSP00000063795	Pparg,Irs1
GO Process	GO:0048638	Regulation of developmental growth	5	387	0.83	0.0189	10090.ENSMUSP00000001780,10090.ENSMUSP00000046340,10090.ENSMUSP00000069457,10090.ENSMUSP00000071654,10090.ENSMUSP00000156559	Akt1,Grn,Ghr,Gsk3a,Cdkn1a
GO Process	GO:0030324	Lung development	4	222	0.97	0.0191	10090.ENSMUSP00000007130,10090.ENSMUSP00000027377,10090.ENSMUSP00000082682,10090.ENSMUSP00000087119	Ctnnb1,Igfbp5,Hmgb1,Mmp14
GO Process	GO:0043535	Regulation of blood vessel endothelial cell migration	3	96	1.21	0.0191	10090.ENSMUSP00000000450,10090.ENSMUSP00000001780,10090.ENSMUSP00000082682	Pparg,Akt1,Hmgb1
GO Process	GO:0000077	DNA damage checkpoint signaling	3	97	1.21	0.0196	10090.ENSMUSP00000149953,10090.ENSMUSP00000156344,10090.ENSMUSP00000156559	Atr,Atm,Cdkn1a
GO Process	GO:0019538	Protein metabolic process	16	3715	0.35	0.0196	10090.ENSMUSP00000001780,10090.ENSMUSP00000006235,10090.ENSMUSP00000007130,10090.ENSMUSP00000007799,10090.ENSMUSP00000018767,10090.ENSMUSP00000020238,10090.ENSMUSP00000034243,10090.ENSMUSP00000040431,10090.ENSMUSP00000044769,10090.ENSMUSP00000046340,10090.ENSMUSP00000069457,10090.ENSMUSP00000071654,10090.ENSMUSP00000087119,10090.ENSMUSP00000100920,10090.ENSMUSP00000149953,10090.ENSMUSP00000156344	Akt1,Ctsb,Ctnnb1,Cav1,Mmp7,Hsp90b1,Mmp15,Stub1,Atg5,Grn,Ghr,Gsk3a,Mmp14,Kitl,Atr,Atm
GO Process	GO:0043009	Chordate embryonic development	7	828	0.64	0.0201	10090.ENSMUSP00000001780,10090.ENSMUSP00000007130,10090.ENSMUSP00000030948,10090.ENSMUSP00000046340,10090.ENSMUSP00000067783,10090.ENSMUSP00000087119,10090.ENSMUSP00000156344	Akt1,Ctnnb1,Dvl1,Grn,Fzd5,Mmp14,Atm
GO Process	GO:0120162	Positive regulation of cold-induced thermogenesis	3	98	1.2	0.0201	10090.ENSMUSP00000007799,10090.ENSMUSP00000053962,10090.ENSMUSP00000151002	Cav1,Lcn2,Il18
GO Process	GO:0009798	Axis specification	3	99	1.2	0.0205	10090.ENSMUSP00000006716,10090.ENSMUSP00000007130,10090.ENSMUSP00000067783	Wnt6,Ctnnb1,Fzd5
GO Process	GO:1904892	Regulation of receptor signaling pathway via STAT	3	99	1.2	0.0205	10090.ENSMUSP00000000450,10090.ENSMUSP00000007799,10090.ENSMUSP00000069457	Pparg,Cav1,Ghr
GO Process	GO:0031669	Cellular response to nutrient levels	4	228	0.96	0.0208	10090.ENSMUSP00000000450,10090.ENSMUSP00000029429,10090.ENSMUSP00000044769,10090.ENSMUSP00000156559	Pparg,Wnt2b,Atg5,Cdkn1a
GO Process	GO:0010660	Regulation of muscle cell apoptotic process	3	100	1.19	0.021	10090.ENSMUSP00000000450,10090.ENSMUSP00000007799,10090.ENSMUSP00000044769	Pparg,Cav1,Atg5
GO Process	GO:0003018	Vascular process in circulatory system	4	229	0.96	0.0211	10090.ENSMUSP00000001780,10090.ENSMUSP00000007799,10090.ENSMUSP00000044769,10090.ENSMUSP00000151002	Akt1,Cav1,Atg5,Il18
GO Process	GO:0044260	Cellular macromolecule metabolic process	12	2306	0.43	0.0212	10090.ENSMUSP00000001780,10090.ENSMUSP00000007130,10090.ENSMUSP00000020238,10090.ENSMUSP00000030013,10090.ENSMUSP00000040431,10090.ENSMUSP00000044769,10090.ENSMUSP00000059983,10090.ENSMUSP00000071654,10090.ENSMUSP00000073551,10090.ENSMUSP00000082682,10090.ENSMUSP00000149953,10090.ENSMUSP00000156344	Akt1,Ctnnb1,Hsp90b1,Xpa,Stub1,Atg5,Nudt1,Gsk3a,Polg,Hmgb1,Atr,Atm
GO Process	GO:0031998	Regulation of fatty acid beta-oxidation	2	23	1.66	0.0215	10090.ENSMUSP00000001780,10090.ENSMUSP00000063795	Akt1,Irs1
GO Process	GO:0050870	Positive regulation of T cell activation	4	231	0.95	0.0216	10090.ENSMUSP00000007799,10090.ENSMUSP00000082682,10090.ENSMUSP00000100920,10090.ENSMUSP00000151002	Cav1,Hmgb1,Kitl,Il18
GO Process	GO:0003008	System process	10	1673	0.49	0.0217	10090.ENSMUSP00000000450,10090.ENSMUSP00000001780,10090.ENSMUSP00000007799,10090.ENSMUSP00000030948,10090.ENSMUSP00000044769,10090.ENSMUSP00000049852,10090.ENSMUSP00000053551,10090.ENSMUSP00000053962,10090.ENSMUSP00000071654,10090.ENSMUSP00000151002	Pparg,Akt1,Cav1,Dvl1,Atg5,Fzd4,Fzd9,Lcn2,Gsk3a,Il18
GO Process	GO:0097306	Cellular response to alcohol	3	102	1.18	0.022	10090.ENSMUSP00000000450,10090.ENSMUSP00000001780,10090.ENSMUSP00000007130	Pparg,Akt1,Ctnnb1
GO Process	GO:0001938	Positive regulation of endothelial cell proliferation	3	103	1.18	0.0224	10090.ENSMUSP00000001780,10090.ENSMUSP00000007799,10090.ENSMUSP00000082682	Akt1,Cav1,Hmgb1
GO Process	GO:0051146	Striated muscle cell differentiation	4	234	0.95	0.0224	10090.ENSMUSP00000001780,10090.ENSMUSP00000027377,10090.ENSMUSP00000029699,10090.ENSMUSP00000044769	Akt1,Igfbp5,Lmna,Atg5
GO Process	GO:0051603	Proteolysis involved in protein catabolic process	6	614	0.71	0.0225	10090.ENSMUSP00000001780,10090.ENSMUSP00000006235,10090.ENSMUSP00000007130,10090.ENSMUSP00000020238,10090.ENSMUSP00000040431,10090.ENSMUSP00000071654	Akt1,Ctsb,Ctnnb1,Hsp90b1,Stub1,Gsk3a
GO Process	GO:0010743	Regulation of macrophage derived foam cell differentiation	2	24	1.64	0.0229	10090.ENSMUSP00000000450,10090.ENSMUSP00000151002	Pparg,Il18
GO Process	GO:0019725	Cellular homeostasis	6	617	0.7	0.0229	10090.ENSMUSP00000007799,10090.ENSMUSP00000030051,10090.ENSMUSP00000046340,10090.ENSMUSP00000053551,10090.ENSMUSP00000053962,10090.ENSMUSP00000073551	Cav1,Txn1,Grn,Fzd9,Lcn2,Polg
GO Process	GO:0090201	Negative regulation of release of cytochrome c from mitochondria	2	24	1.64	0.0229	10090.ENSMUSP00000001780,10090.ENSMUSP00000029699	Akt1,Lmna
GO Process	GO:0034762	Regulation of transmembrane transport	6	618	0.7	0.023	10090.ENSMUSP00000001780,10090.ENSMUSP00000007799,10090.ENSMUSP00000044769,10090.ENSMUSP00000053962,10090.ENSMUSP00000063795,10090.ENSMUSP00000071654	Akt1,Cav1,Atg5,Lcn2,Irs1,Gsk3a
GO Process	GO:0031347	Regulation of defense response	6	619	0.7	0.0232	10090.ENSMUSP00000000450,10090.ENSMUSP00000044769,10090.ENSMUSP00000046340,10090.ENSMUSP00000082682,10090.ENSMUSP00000151002,10090.ENSMUSP00000156344	Pparg,Atg5,Grn,Hmgb1,Il18,Atm
GO Process	GO:0001654	Eye development	5	417	0.79	0.0244	10090.ENSMUSP00000007130,10090.ENSMUSP00000046340,10090.ENSMUSP00000049852,10090.ENSMUSP00000067783,10090.ENSMUSP00000082682	Ctnnb1,Grn,Fzd4,Fzd5,Hmgb1
GO Process	GO:0001776	Leukocyte homeostasis	3	107	1.16	0.0244	10090.ENSMUSP00000001780,10090.ENSMUSP00000082682,10090.ENSMUSP00000100920	Akt1,Hmgb1,Kitl
GO Process	GO:0018193	Peptidyl-amino acid modification	7	864	0.62	0.0244	10090.ENSMUSP00000001780,10090.ENSMUSP00000007799,10090.ENSMUSP00000069457,10090.ENSMUSP00000071654,10090.ENSMUSP00000100920,10090.ENSMUSP00000149953,10090.ENSMUSP00000156344	Akt1,Cav1,Ghr,Gsk3a,Kitl,Atr,Atm
GO Process	GO:0051241	Negative regulation of multicellular organismal process	8	1126	0.57	0.0244	10090.ENSMUSP00000000450,10090.ENSMUSP00000007130,10090.ENSMUSP00000027377,10090.ENSMUSP00000029699,10090.ENSMUSP00000044769,10090.ENSMUSP00000046340,10090.ENSMUSP00000071654,10090.ENSMUSP00000082682	Pparg,Ctnnb1,Igfbp5,Lmna,Atg5,Grn,Gsk3a,Hmgb1
GO Process	GO:1901028	Regulation of mitochondrial outer membrane permeabilization involved in apoptotic signaling pathway	2	25	1.62	0.0244	10090.ENSMUSP00000053551,10090.ENSMUSP00000071654	Fzd9,Gsk3a
GO Process	GO:1901987	Regulation of cell cycle phase transition	5	417	0.79	0.0244	10090.ENSMUSP00000001780,10090.ENSMUSP00000081547,10090.ENSMUSP00000149953,10090.ENSMUSP00000156344,10090.ENSMUSP00000156559	Akt1,Bub3,Atr,Atm,Cdkn1a
GO Process	GO:1904893	Negative regulation of receptor signaling pathway via STAT	2	25	1.62	0.0244	10090.ENSMUSP00000000450,10090.ENSMUSP00000007799	Pparg,Cav1
GO Process	GO:0006606	Protein import into nucleus	3	108	1.16	0.0248	10090.ENSMUSP00000001780,10090.ENSMUSP00000029699,10090.ENSMUSP00000156559	Akt1,Lmna,Cdkn1a
GO Process	GO:0042593	Glucose homeostasis	4	243	0.93	0.0248	10090.ENSMUSP00000000450,10090.ENSMUSP00000001780,10090.ENSMUSP00000027377,10090.ENSMUSP00000073551	Pparg,Akt1,Igfbp5,Polg
GO Process	GO:0071901	Negative regulation of protein serine/threonine kinase activity	3	109	1.16	0.0253	10090.ENSMUSP00000000450,10090.ENSMUSP00000007799,10090.ENSMUSP00000156559	Pparg,Cav1,Cdkn1a
GO Process	GO:0002726	Positive regulation of T cell cytokine production	2	26	1.6	0.0257	10090.ENSMUSP00000067783,10090.ENSMUSP00000151002	Fzd5,Il18
GO Process	GO:0010875	Positive regulation of cholesterol efflux	2	26	1.6	0.0257	10090.ENSMUSP00000000450,10090.ENSMUSP00000007799	Pparg,Cav1
GO Process	GO:0050765	Negative regulation of phagocytosis	2	26	1.6	0.0257	10090.ENSMUSP00000044769,10090.ENSMUSP00000082682	Atg5,Hmgb1
GO Process	GO:0042102	Positive regulation of T cell proliferation	3	110	1.15	0.0258	10090.ENSMUSP00000082682,10090.ENSMUSP00000100920,10090.ENSMUSP00000151002	Hmgb1,Kitl,Il18
GO Process	GO:0045934	Negative regulation of nucleobase-containing compound metabolic process	9	1434	0.51	0.0272	10090.ENSMUSP00000000450,10090.ENSMUSP00000007130,10090.ENSMUSP00000007799,10090.ENSMUSP00000030051,10090.ENSMUSP00000082682,10090.ENSMUSP00000092901,10090.ENSMUSP00000149953,10090.ENSMUSP00000156344,10090.ENSMUSP00000156559	Pparg,Ctnnb1,Cav1,Txn1,Hmgb1,Jund,Atr,Atm,Cdkn1a
GO Process	GO:0060716	Labyrinthine layer blood vessel development	2	27	1.59	0.0272	10090.ENSMUSP00000001780,10090.ENSMUSP00000067783	Akt1,Fzd5
GO Process	GO:0048661	Positive regulation of smooth muscle cell proliferation	3	113	1.14	0.0275	10090.ENSMUSP00000001780,10090.ENSMUSP00000027377,10090.ENSMUSP00000151002	Akt1,Igfbp5,Il18
GO Process	GO:0050764	Regulation of phagocytosis	3	113	1.14	0.0275	10090.ENSMUSP00000000450,10090.ENSMUSP00000044769,10090.ENSMUSP00000082682	Pparg,Atg5,Hmgb1
GO Process	GO:0048598	Embryonic morphogenesis	6	648	0.68	0.0279	10090.ENSMUSP00000006716,10090.ENSMUSP00000007130,10090.ENSMUSP00000030948,10090.ENSMUSP00000034243,10090.ENSMUSP00000067783,10090.ENSMUSP00000087119	Wnt6,Ctnnb1,Dvl1,Mmp15,Fzd5,Mmp14
GO Process	GO:0032649	Regulation of interferon-gamma production	3	114	1.14	0.028	10090.ENSMUSP00000067783,10090.ENSMUSP00000082682,10090.ENSMUSP00000151002	Fzd5,Hmgb1,Il18
GO Process	GO:0032928	Regulation of superoxide anion generation	2	28	1.57	0.0287	10090.ENSMUSP00000001780,10090.ENSMUSP00000151002	Akt1,Il18
GO Process	GO:0042104	Positive regulation of activated T cell proliferation	2	28	1.57	0.0287	10090.ENSMUSP00000082682,10090.ENSMUSP00000151002	Hmgb1,Il18
GO Process	GO:0031346	Positive regulation of cell projection organization	5	444	0.77	0.0303	10090.ENSMUSP00000030948,10090.ENSMUSP00000046340,10090.ENSMUSP00000049852,10090.ENSMUSP00000052776,10090.ENSMUSP00000053962	Dvl1,Grn,Fzd4,Eps8,Lcn2
GO Process	GO:0045926	Negative regulation of growth	4	260	0.9	0.0303	10090.ENSMUSP00000000450,10090.ENSMUSP00000027377,10090.ENSMUSP00000071654,10090.ENSMUSP00000156559	Pparg,Igfbp5,Gsk3a,Cdkn1a
GO Process	GO:1900027	Regulation of ruffle assembly	2	29	1.55	0.0303	10090.ENSMUSP00000007799,10090.ENSMUSP00000052776	Cav1,Eps8
GO Process	GO:0010959	Regulation of metal ion transport	5	445	0.77	0.0306	10090.ENSMUSP00000001780,10090.ENSMUSP00000007130,10090.ENSMUSP00000007799,10090.ENSMUSP00000044769,10090.ENSMUSP00000053962	Akt1,Ctnnb1,Cav1,Atg5,Lcn2
GO Process	GO:0030198	Extracellular matrix organization	4	263	0.9	0.0314	10090.ENSMUSP00000007799,10090.ENSMUSP00000018767,10090.ENSMUSP00000034243,10090.ENSMUSP00000087119	Cav1,Mmp7,Mmp15,Mmp14
GO Process	GO:0045165	Cell fate commitment	4	263	0.9	0.0314	10090.ENSMUSP00000000450,10090.ENSMUSP00000006716,10090.ENSMUSP00000007130,10090.ENSMUSP00000029429	Pparg,Wnt6,Ctnnb1,Wnt2b
GO Process	GO:0031327	Negative regulation of cellular biosynthetic process	9	1476	0.5	0.0319	10090.ENSMUSP00000000450,10090.ENSMUSP00000007130,10090.ENSMUSP00000007799,10090.ENSMUSP00000027377,10090.ENSMUSP00000030051,10090.ENSMUSP00000033057,10090.ENSMUSP00000082682,10090.ENSMUSP00000092901,10090.ENSMUSP00000156559	Pparg,Ctnnb1,Cav1,Igfbp5,Txn1,Dkkl1,Hmgb1,Jund,Cdkn1a
GO Process	GO:0055094	Response to lipoprotein particle	2	30	1.54	0.0319	10090.ENSMUSP00000000450,10090.ENSMUSP00000001780	Pparg,Akt1
GO Process	GO:0022412	Cellular process involved in reproduction in multicellular organism	5	452	0.76	0.0322	10090.ENSMUSP00000001780,10090.ENSMUSP00000007130,10090.ENSMUSP00000049852,10090.ENSMUSP00000100920,10090.ENSMUSP00000156344	Akt1,Ctnnb1,Fzd4,Kitl,Atm
GO Process	GO:0051276	Chromosome organization	7	920	0.6	0.0325	10090.ENSMUSP00000029699,10090.ENSMUSP00000030013,10090.ENSMUSP00000071654,10090.ENSMUSP00000081547,10090.ENSMUSP00000082682,10090.ENSMUSP00000149953,10090.ENSMUSP00000156344	Lmna,Xpa,Gsk3a,Bub3,Hmgb1,Atr,Atm
GO Process	GO:0044248	Cellular catabolic process	9	1483	0.5	0.0327	10090.ENSMUSP00000001780,10090.ENSMUSP00000007130,10090.ENSMUSP00000020238,10090.ENSMUSP00000040431,10090.ENSMUSP00000044769,10090.ENSMUSP00000059983,10090.ENSMUSP00000071654,10090.ENSMUSP00000082682,10090.ENSMUSP00000156344	Akt1,Ctnnb1,Hsp90b1,Stub1,Atg5,Nudt1,Gsk3a,Hmgb1,Atm
GO Process	GO:0002821	Positive regulation of adaptive immune response	3	123	1.1	0.0333	10090.ENSMUSP00000041149,10090.ENSMUSP00000067783,10090.ENSMUSP00000151002	Mif,Fzd5,Il18
GO Process	GO:0034123	Positive regulation of toll-like receptor signaling pathway	2	31	1.53	0.0335	10090.ENSMUSP00000007799,10090.ENSMUSP00000082682	Cav1,Hmgb1
GO Process	GO:1905562	Regulation of vascular endothelial cell proliferation	2	31	1.53	0.0335	10090.ENSMUSP00000000450,10090.ENSMUSP00000082682	Pparg,Hmgb1
GO Process	GO:0031058	Positive regulation of histone modification	3	124	1.1	0.0339	10090.ENSMUSP00000007130,10090.ENSMUSP00000029699,10090.ENSMUSP00000156344	Ctnnb1,Lmna,Atm
GO Process	GO:0031398	Positive regulation of protein ubiquitination	3	124	1.1	0.0339	10090.ENSMUSP00000007799,10090.ENSMUSP00000040431,10090.ENSMUSP00000071654	Cav1,Stub1,Gsk3a
GO Process	GO:0034764	Positive regulation of transmembrane transport	4	271	0.89	0.0341	10090.ENSMUSP00000001780,10090.ENSMUSP00000007799,10090.ENSMUSP00000053962,10090.ENSMUSP00000063795	Akt1,Cav1,Lcn2,Irs1
GO Process	GO:0007093	Mitotic cell cycle checkpoint signaling	3	125	1.1	0.0345	10090.ENSMUSP00000081547,10090.ENSMUSP00000156344,10090.ENSMUSP00000156559	Bub3,Atm,Cdkn1a
GO Process	GO:0007389	Pattern specification process	5	462	0.75	0.0348	10090.ENSMUSP00000006716,10090.ENSMUSP00000007130,10090.ENSMUSP00000029429,10090.ENSMUSP00000067783,10090.ENSMUSP00000156344	Wnt6,Ctnnb1,Wnt2b,Fzd5,Atm
GO Process	GO:0007094	Mitotic spindle assembly checkpoint signaling	2	32	1.51	0.0351	10090.ENSMUSP00000081547,10090.ENSMUSP00000156344	Bub3,Atm
GO Process	GO:0060706	Cell differentiation involved in embryonic placenta development	2	32	1.51	0.0351	10090.ENSMUSP00000001780,10090.ENSMUSP00000067783	Akt1,Fzd5
GO Process	GO:0044249	Cellular biosynthetic process	11	2144	0.43	0.0355	10090.ENSMUSP00000000450,10090.ENSMUSP00000001780,10090.ENSMUSP00000007130,10090.ENSMUSP00000007799,10090.ENSMUSP00000018767,10090.ENSMUSP00000041149,10090.ENSMUSP00000044769,10090.ENSMUSP00000073551,10090.ENSMUSP00000082682,10090.ENSMUSP00000092901,10090.ENSMUSP00000156344	Pparg,Akt1,Ctnnb1,Cav1,Mmp7,Mif,Atg5,Polg,Hmgb1,Jund,Atm
GO Process	GO:2000027	Regulation of animal organ morphogenesis	3	127	1.09	0.0357	10090.ENSMUSP00000007130,10090.ENSMUSP00000029429,10090.ENSMUSP00000030948	Ctnnb1,Wnt2b,Dvl1
GO Process	GO:0043279	Response to alkaloid	3	128	1.09	0.0364	10090.ENSMUSP00000000450,10090.ENSMUSP00000063795,10090.ENSMUSP00000069457	Pparg,Irs1,Ghr
GO Process	GO:0071402	Cellular response to lipoprotein particle stimulus	2	33	1.5	0.0368	10090.ENSMUSP00000000450,10090.ENSMUSP00000001780	Pparg,Akt1
GO Process	GO:0019058	Viral life cycle	3	129	1.08	0.037	10090.ENSMUSP00000006235,10090.ENSMUSP00000007799,10090.ENSMUSP00000044769	Ctsb,Cav1,Atg5
GO Process	GO:0061351	Neural precursor cell proliferation	3	131	1.08	0.0385	10090.ENSMUSP00000007130,10090.ENSMUSP00000046340,10090.ENSMUSP00000053551	Ctnnb1,Grn,Fzd9
GO Process	GO:0035567	Non-canonical Wnt signaling pathway	2	34	1.49	0.0386	10090.ENSMUSP00000030948,10090.ENSMUSP00000049852	Dvl1,Fzd4
GO Process	GO:0038061	NIK/NF-kappaB signaling	2	34	1.49	0.0386	10090.ENSMUSP00000001780,10090.ENSMUSP00000151002	Akt1,Il18
GO Process	GO:0040029	Regulation of gene expression, epigenetic	3	134	1.07	0.0406	10090.ENSMUSP00000029699,10090.ENSMUSP00000071654,10090.ENSMUSP00000082682	Lmna,Gsk3a,Hmgb1
GO Process	GO:0042063	Gliogenesis	4	287	0.86	0.0406	10090.ENSMUSP00000001780,10090.ENSMUSP00000007130,10090.ENSMUSP00000046340,10090.ENSMUSP00000087119	Akt1,Ctnnb1,Grn,Mmp14
GO Process	GO:0044265	Cellular macromolecule catabolic process	6	710	0.64	0.0406	10090.ENSMUSP00000001780,10090.ENSMUSP00000007130,10090.ENSMUSP00000020238,10090.ENSMUSP00000040431,10090.ENSMUSP00000071654,10090.ENSMUSP00000156344	Akt1,Ctnnb1,Hsp90b1,Stub1,Gsk3a,Atm
GO Process	GO:0010564	Regulation of cell cycle process	6	711	0.64	0.0407	10090.ENSMUSP00000001780,10090.ENSMUSP00000007130,10090.ENSMUSP00000081547,10090.ENSMUSP00000149953,10090.ENSMUSP00000156344,10090.ENSMUSP00000156559	Akt1,Ctnnb1,Bub3,Atr,Atm,Cdkn1a
GO Process	GO:0030099	Myeloid cell differentiation	4	289	0.86	0.0413	10090.ENSMUSP00000000450,10090.ENSMUSP00000007130,10090.ENSMUSP00000082682,10090.ENSMUSP00000100920	Pparg,Ctnnb1,Hmgb1,Kitl
GO Process	GO:0061024	Membrane organization	6	715	0.64	0.0417	10090.ENSMUSP00000001780,10090.ENSMUSP00000007799,10090.ENSMUSP00000029699,10090.ENSMUSP00000030948,10090.ENSMUSP00000053551,10090.ENSMUSP00000071654	Akt1,Cav1,Lmna,Dvl1,Fzd9,Gsk3a
GO Process	GO:0030330	DNA damage response, signal transduction by p53 class mediator	2	36	1.46	0.0422	10090.ENSMUSP00000041149,10090.ENSMUSP00000156559	Mif,Cdkn1a
GO Process	GO:0031069	Hair follicle morphogenesis	2	36	1.46	0.0422	10090.ENSMUSP00000007130,10090.ENSMUSP00000027377	Ctnnb1,Igfbp5
GO Process	GO:0043537	Negative regulation of blood vessel endothelial cell migration	2	36	1.46	0.0422	10090.ENSMUSP00000000450,10090.ENSMUSP00000082682	Pparg,Hmgb1
GO Process	GO:0048545	Response to steroid hormone	4	292	0.85	0.0422	10090.ENSMUSP00000007799,10090.ENSMUSP00000069457,10090.ENSMUSP00000071654,10090.ENSMUSP00000082682	Cav1,Ghr,Gsk3a,Hmgb1
GO Process	GO:0051924	Regulation of calcium ion transport	4	292	0.85	0.0422	10090.ENSMUSP00000001780,10090.ENSMUSP00000007130,10090.ENSMUSP00000007799,10090.ENSMUSP00000044769	Akt1,Ctnnb1,Cav1,Atg5
GO Process	GO:1904031	Positive regulation of cyclin-dependent protein kinase activity	2	36	1.46	0.0422	10090.ENSMUSP00000001780,10090.ENSMUSP00000156559	Akt1,Cdkn1a
GO Process	GO:2000191	Regulation of fatty acid transport	2	36	1.46	0.0422	10090.ENSMUSP00000001780,10090.ENSMUSP00000041149	Akt1,Mif
GO Process	GO:0035051	Cardiocyte differentiation	3	139	1.05	0.0437	10090.ENSMUSP00000007130,10090.ENSMUSP00000029699,10090.ENSMUSP00000044769	Ctnnb1,Lmna,Atg5
GO Process	GO:0050999	Regulation of nitric-oxide synthase activity	2	37	1.45	0.0437	10090.ENSMUSP00000001780,10090.ENSMUSP00000007799	Akt1,Cav1
GO Process	GO:0042060	Wound healing	4	297	0.85	0.0444	10090.ENSMUSP00000000450,10090.ENSMUSP00000007799,10090.ENSMUSP00000107873,10090.ENSMUSP00000156559	Pparg,Cav1,Vwf,Cdkn1a
GO Process	GO:0097305	Response to alcohol	4	297	0.85	0.0444	10090.ENSMUSP00000000450,10090.ENSMUSP00000001780,10090.ENSMUSP00000007130,10090.ENSMUSP00000052776	Pparg,Akt1,Ctnnb1,Eps8
GO Process	GO:0046627	Negative regulation of insulin receptor signaling pathway	2	38	1.44	0.0455	10090.ENSMUSP00000063795,10090.ENSMUSP00000071654	Irs1,Gsk3a
GO Process	GO:0045765	Regulation of angiogenesis	4	301	0.84	0.0461	10090.ENSMUSP00000000450,10090.ENSMUSP00000007130,10090.ENSMUSP00000046340,10090.ENSMUSP00000082682	Pparg,Ctnnb1,Grn,Hmgb1
GO Process	GO:0007095	Mitotic G2 DNA damage checkpoint signaling	2	39	1.43	0.0475	10090.ENSMUSP00000156344,10090.ENSMUSP00000156559	Atm,Cdkn1a
GO Process	GO:0022607	Cellular component assembly	11	2243	0.41	0.0475	10090.ENSMUSP00000007130,10090.ENSMUSP00000007799,10090.ENSMUSP00000015934,10090.ENSMUSP00000020238,10090.ENSMUSP00000029699,10090.ENSMUSP00000030948,10090.ENSMUSP00000041149,10090.ENSMUSP00000044769,10090.ENSMUSP00000052776,10090.ENSMUSP00000067783,10090.ENSMUSP00000082682	Ctnnb1,Cav1,Surf1,Hsp90b1,Lmna,Dvl1,Mif,Atg5,Eps8,Fzd5,Hmgb1
GO Process	GO:0002573	Myeloid leukocyte differentiation	3	145	1.03	0.0481	10090.ENSMUSP00000000450,10090.ENSMUSP00000007130,10090.ENSMUSP00000100920	Pparg,Ctnnb1,Kitl
GO Process	GO:0031647	Regulation of protein stability	4	305	0.83	0.0481	10090.ENSMUSP00000029699,10090.ENSMUSP00000030948,10090.ENSMUSP00000040431,10090.ENSMUSP00000046340	Lmna,Dvl1,Stub1,Grn
GO Process	GO:0001817	Regulation of cytokine production	6	745	0.62	0.0489	10090.ENSMUSP00000000450,10090.ENSMUSP00000041149,10090.ENSMUSP00000044769,10090.ENSMUSP00000067783,10090.ENSMUSP00000082682,10090.ENSMUSP00000151002	Pparg,Mif,Atg5,Fzd5,Hmgb1,Il18
GO Process	GO:0046326	Positive regulation of glucose import	2	40	1.41	0.0492	10090.ENSMUSP00000001780,10090.ENSMUSP00000063795	Akt1,Irs1
GO Process	GO:0072595	Maintenance of protein localization in organelle	2	40	1.41	0.0492	10090.ENSMUSP00000001780,10090.ENSMUSP00000030051	Akt1,Txn1
GO Process	GO:2000008	Regulation of protein localization to cell surface	2	40	1.41	0.0492	10090.ENSMUSP00000001780,10090.ENSMUSP00000007130	Akt1,Ctnnb1
GO Function	GO:0005515	Protein binding	36	7042	0.42	3.97e-09	10090.ENSMUSP00000000450,10090.ENSMUSP00000001780,10090.ENSMUSP00000006235,10090.ENSMUSP00000006716,10090.ENSMUSP00000007130,10090.ENSMUSP00000007799,10090.ENSMUSP00000020238,10090.ENSMUSP00000024004,10090.ENSMUSP00000027377,10090.ENSMUSP00000029429,10090.ENSMUSP00000029699,10090.ENSMUSP00000030013,10090.ENSMUSP00000030051,10090.ENSMUSP00000030948,10090.ENSMUSP00000033057,10090.ENSMUSP00000040431…	Pparg,Akt1,Ctsb,Wnt6,Ctnnb1,Cav1,Hsp90b1,Ccl25,Igfbp5,Wnt2b,Lmna,Xpa,Txn1,Dvl1,Dkkl1,Stub1,Mif,Grn,Fzd4,Eps8,Fzd9,Lcn2,Irs1,Fzd5,Ghr,Gsk3a,Polg,Bub3,Hmgb1,Mmp14,Jund,Kitl,Vwf,Il18,Atm,Cdkn1a
GO Function	GO:0019899	Enzyme binding	22	2214	0.71	1.67e-08	10090.ENSMUSP00000000450,10090.ENSMUSP00000001780,10090.ENSMUSP00000007130,10090.ENSMUSP00000007799,10090.ENSMUSP00000020238,10090.ENSMUSP00000029699,10090.ENSMUSP00000030051,10090.ENSMUSP00000030948,10090.ENSMUSP00000040431,10090.ENSMUSP00000041149,10090.ENSMUSP00000049852,10090.ENSMUSP00000052776,10090.ENSMUSP00000053962,10090.ENSMUSP00000063795,10090.ENSMUSP00000067783,10090.ENSMUSP00000069457…	Pparg,Akt1,Ctnnb1,Cav1,Hsp90b1,Lmna,Txn1,Dvl1,Stub1,Mif,Fzd4,Eps8,Lcn2,Irs1,Fzd5,Ghr,Gsk3a,Polg,Hmgb1,Jund,Vwf,Cdkn1a
GO Function	GO:0005102	Signaling receptor binding	18	1525	0.79	1.32e-07	10090.ENSMUSP00000006716,10090.ENSMUSP00000007130,10090.ENSMUSP00000007799,10090.ENSMUSP00000020238,10090.ENSMUSP00000024004,10090.ENSMUSP00000029429,10090.ENSMUSP00000030948,10090.ENSMUSP00000033057,10090.ENSMUSP00000040431,10090.ENSMUSP00000041149,10090.ENSMUSP00000046340,10090.ENSMUSP00000063795,10090.ENSMUSP00000071654,10090.ENSMUSP00000082682,10090.ENSMUSP00000087119,10090.ENSMUSP00000100920…	Wnt6,Ctnnb1,Cav1,Hsp90b1,Ccl25,Wnt2b,Dvl1,Dkkl1,Stub1,Mif,Grn,Irs1,Gsk3a,Hmgb1,Mmp14,Kitl,Vwf,Il18
GO Function	GO:0005488	Binding	40	11430	0.26	1.02e-06	10090.ENSMUSP00000000450,10090.ENSMUSP00000001780,10090.ENSMUSP00000006235,10090.ENSMUSP00000006716,10090.ENSMUSP00000007130,10090.ENSMUSP00000007799,10090.ENSMUSP00000018767,10090.ENSMUSP00000020238,10090.ENSMUSP00000024004,10090.ENSMUSP00000027377,10090.ENSMUSP00000029429,10090.ENSMUSP00000029699,10090.ENSMUSP00000030013,10090.ENSMUSP00000030051,10090.ENSMUSP00000030948,10090.ENSMUSP00000033057…	Pparg,Akt1,Ctsb,Wnt6,Ctnnb1,Cav1,Mmp7,Hsp90b1,Ccl25,Igfbp5,Wnt2b,Lmna,Xpa,Txn1,Dvl1,Dkkl1,Mmp15,Stub1,Mif,Grn,Fzd4,Eps8,Fzd9,Lcn2,Nudt1,Irs1,Fzd5,Ghr,Gsk3a,Polg,Bub3,Hmgb1,Mmp14,Jund,Kitl,Vwf,Atr,Il18,Atm,Cdkn1a
GO Function	GO:0005125	Cytokine activity	8	225	1.27	8.6e-06	10090.ENSMUSP00000006716,10090.ENSMUSP00000024004,10090.ENSMUSP00000029429,10090.ENSMUSP00000041149,10090.ENSMUSP00000046340,10090.ENSMUSP00000082682,10090.ENSMUSP00000100920,10090.ENSMUSP00000151002	Wnt6,Ccl25,Wnt2b,Mif,Grn,Hmgb1,Kitl,Il18
GO Function	GO:0030545	Signaling receptor regulator activity	9	533	0.94	0.0004	10090.ENSMUSP00000006716,10090.ENSMUSP00000024004,10090.ENSMUSP00000029429,10090.ENSMUSP00000033057,10090.ENSMUSP00000041149,10090.ENSMUSP00000046340,10090.ENSMUSP00000082682,10090.ENSMUSP00000100920,10090.ENSMUSP00000151002	Wnt6,Ccl25,Wnt2b,Dkkl1,Mif,Grn,Hmgb1,Kitl,Il18
GO Function	GO:0019903	Protein phosphatase binding	6	178	1.24	0.00065	10090.ENSMUSP00000000450,10090.ENSMUSP00000001780,10090.ENSMUSP00000007130,10090.ENSMUSP00000020238,10090.ENSMUSP00000029699,10090.ENSMUSP00000069457	Pparg,Akt1,Ctnnb1,Hsp90b1,Lmna,Ghr
GO Function	GO:0019900	Kinase binding	10	833	0.8	0.0014	10090.ENSMUSP00000001780,10090.ENSMUSP00000007130,10090.ENSMUSP00000007799,10090.ENSMUSP00000030948,10090.ENSMUSP00000040431,10090.ENSMUSP00000063795,10090.ENSMUSP00000067783,10090.ENSMUSP00000069457,10090.ENSMUSP00000071654,10090.ENSMUSP00000156559	Akt1,Ctnnb1,Cav1,Dvl1,Stub1,Irs1,Fzd5,Ghr,Gsk3a,Cdkn1a
GO Function	GO:0042813	Wnt receptor activity	3	15	2.02	0.0016	10090.ENSMUSP00000049852,10090.ENSMUSP00000053551,10090.ENSMUSP00000067783	Fzd4,Fzd9,Fzd5
GO Function	GO:0019901	Protein kinase binding	9	749	0.8	0.0028	10090.ENSMUSP00000001780,10090.ENSMUSP00000007130,10090.ENSMUSP00000007799,10090.ENSMUSP00000030948,10090.ENSMUSP00000063795,10090.ENSMUSP00000067783,10090.ENSMUSP00000069457,10090.ENSMUSP00000071654,10090.ENSMUSP00000156559	Akt1,Ctnnb1,Cav1,Dvl1,Irs1,Fzd5,Ghr,Gsk3a,Cdkn1a
GO Function	GO:0042802	Identical protein binding	15	2254	0.54	0.0028	10090.ENSMUSP00000000450,10090.ENSMUSP00000001780,10090.ENSMUSP00000007799,10090.ENSMUSP00000029699,10090.ENSMUSP00000030013,10090.ENSMUSP00000030051,10090.ENSMUSP00000030948,10090.ENSMUSP00000040431,10090.ENSMUSP00000041149,10090.ENSMUSP00000049852,10090.ENSMUSP00000053551,10090.ENSMUSP00000053962,10090.ENSMUSP00000069457,10090.ENSMUSP00000107873,10090.ENSMUSP00000156344	Pparg,Akt1,Cav1,Lmna,Xpa,Txn1,Dvl1,Stub1,Mif,Fzd4,Fzd9,Lcn2,Ghr,Vwf,Atm
GO Function	GO:0044877	Protein-containing complex binding	12	1473	0.63	0.0034	10090.ENSMUSP00000006235,10090.ENSMUSP00000007130,10090.ENSMUSP00000007799,10090.ENSMUSP00000049852,10090.ENSMUSP00000063795,10090.ENSMUSP00000067783,10090.ENSMUSP00000082682,10090.ENSMUSP00000087119,10090.ENSMUSP00000107873,10090.ENSMUSP00000149953,10090.ENSMUSP00000156344,10090.ENSMUSP00000156559	Ctsb,Ctnnb1,Cav1,Fzd4,Irs1,Fzd5,Hmgb1,Mmp14,Vwf,Atr,Atm,Cdkn1a
GO Function	GO:0017147	Wnt-protein binding	3	29	1.73	0.0067	10090.ENSMUSP00000049852,10090.ENSMUSP00000053551,10090.ENSMUSP00000067783	Fzd4,Fzd9,Fzd5
GO Function	GO:0005109	Frizzled binding	3	41	1.58	0.0165	10090.ENSMUSP00000006716,10090.ENSMUSP00000029429,10090.ENSMUSP00000030948	Wnt6,Wnt2b,Dvl1
GO Function	GO:0098772	Molecular function regulator activity	12	1813	0.54	0.0214	10090.ENSMUSP00000001780,10090.ENSMUSP00000006716,10090.ENSMUSP00000007799,10090.ENSMUSP00000024004,10090.ENSMUSP00000029429,10090.ENSMUSP00000033057,10090.ENSMUSP00000041149,10090.ENSMUSP00000046340,10090.ENSMUSP00000082682,10090.ENSMUSP00000100920,10090.ENSMUSP00000151002,10090.ENSMUSP00000156559	Akt1,Wnt6,Cav1,Ccl25,Wnt2b,Dkkl1,Mif,Grn,Hmgb1,Kitl,Il18,Cdkn1a
GO Function	GO:0002020	Protease binding	4	154	1.13	0.0423	10090.ENSMUSP00000041149,10090.ENSMUSP00000053962,10090.ENSMUSP00000073551,10090.ENSMUSP00000107873	Mif,Lcn2,Polg,Vwf
GO Component	GO:0005576	Extracellular region	22	2254	0.71	2.01e-08	10090.ENSMUSP00000006235,10090.ENSMUSP00000006716,10090.ENSMUSP00000018767,10090.ENSMUSP00000020238,10090.ENSMUSP00000024004,10090.ENSMUSP00000027377,10090.ENSMUSP00000029429,10090.ENSMUSP00000030013,10090.ENSMUSP00000030051,10090.ENSMUSP00000033057,10090.ENSMUSP00000041149,10090.ENSMUSP00000046340,10090.ENSMUSP00000049852,10090.ENSMUSP00000053962,10090.ENSMUSP00000059983,10090.ENSMUSP00000069457…	Ctsb,Wnt6,Mmp7,Hsp90b1,Ccl25,Igfbp5,Wnt2b,Xpa,Txn1,Dkkl1,Mif,Grn,Fzd4,Lcn2,Nudt1,Ghr,Polg,Hmgb1,Mmp14,Kitl,Vwf,Il18
GO Component	GO:0005615	Extracellular space	19	1526	0.81	2.01e-08	10090.ENSMUSP00000006235,10090.ENSMUSP00000006716,10090.ENSMUSP00000018767,10090.ENSMUSP00000024004,10090.ENSMUSP00000027377,10090.ENSMUSP00000029429,10090.ENSMUSP00000033057,10090.ENSMUSP00000041149,10090.ENSMUSP00000046340,10090.ENSMUSP00000049852,10090.ENSMUSP00000053962,10090.ENSMUSP00000059983,10090.ENSMUSP00000069457,10090.ENSMUSP00000073551,10090.ENSMUSP00000082682,10090.ENSMUSP00000087119…	Ctsb,Wnt6,Mmp7,Ccl25,Igfbp5,Wnt2b,Dkkl1,Mif,Grn,Fzd4,Lcn2,Nudt1,Ghr,Polg,Hmgb1,Mmp14,Kitl,Vwf,Il18
GO Component	GO:0110165	Cellular anatomical entity	42	15782	0.14	0.00072	10090.ENSMUSP00000000450,10090.ENSMUSP00000001780,10090.ENSMUSP00000006235,10090.ENSMUSP00000006716,10090.ENSMUSP00000007130,10090.ENSMUSP00000007799,10090.ENSMUSP00000015934,10090.ENSMUSP00000018767,10090.ENSMUSP00000020238,10090.ENSMUSP00000024004,10090.ENSMUSP00000027377,10090.ENSMUSP00000029429,10090.ENSMUSP00000029699,10090.ENSMUSP00000030013,10090.ENSMUSP00000030051,10090.ENSMUSP00000030948…	Pparg,Akt1,Ctsb,Wnt6,Ctnnb1,Cav1,Surf1,Mmp7,Hsp90b1,Ccl25,Igfbp5,Wnt2b,Lmna,Xpa,Txn1,Dvl1,Dkkl1,Mmp15,Stub1,Mif,Atg5,Grn,Fzd4,Eps8,Fzd9,Lcn2,Nudt1,Irs1,Fzd5,Ghr,Gsk3a,Polg,Bub3,Hmgb1,Mmp14,Jund,Kitl,Vwf,Atr,Il18,Atm,Cdkn1a
GO Component	GO:0009986	Cell surface	11	971	0.77	0.00075	10090.ENSMUSP00000006235,10090.ENSMUSP00000006716,10090.ENSMUSP00000007799,10090.ENSMUSP00000018767,10090.ENSMUSP00000041149,10090.ENSMUSP00000049852,10090.ENSMUSP00000053551,10090.ENSMUSP00000067783,10090.ENSMUSP00000069457,10090.ENSMUSP00000082682,10090.ENSMUSP00000107873	Ctsb,Wnt6,Cav1,Mmp7,Mif,Fzd4,Fzd9,Fzd5,Ghr,Hmgb1,Vwf
GO Component	GO:0005737	Cytoplasm	34	10722	0.22	0.0056	10090.ENSMUSP00000000450,10090.ENSMUSP00000001780,10090.ENSMUSP00000006235,10090.ENSMUSP00000006716,10090.ENSMUSP00000007130,10090.ENSMUSP00000007799,10090.ENSMUSP00000015934,10090.ENSMUSP00000020238,10090.ENSMUSP00000029699,10090.ENSMUSP00000030013,10090.ENSMUSP00000030051,10090.ENSMUSP00000030948,10090.ENSMUSP00000033057,10090.ENSMUSP00000040431,10090.ENSMUSP00000041149,10090.ENSMUSP00000044769…	Pparg,Akt1,Ctsb,Wnt6,Ctnnb1,Cav1,Surf1,Hsp90b1,Lmna,Xpa,Txn1,Dvl1,Dkkl1,Stub1,Mif,Atg5,Grn,Eps8,Fzd9,Lcn2,Nudt1,Irs1,Fzd5,Ghr,Gsk3a,Polg,Hmgb1,Mmp14,Kitl,Vwf,Atr,Il18,Atm,Cdkn1a
GO Component	GO:0043226	Organelle	36	11861	0.2	0.0056	10090.ENSMUSP00000000450,10090.ENSMUSP00000001780,10090.ENSMUSP00000006235,10090.ENSMUSP00000006716,10090.ENSMUSP00000007130,10090.ENSMUSP00000007799,10090.ENSMUSP00000015934,10090.ENSMUSP00000020238,10090.ENSMUSP00000029429,10090.ENSMUSP00000029699,10090.ENSMUSP00000030013,10090.ENSMUSP00000030051,10090.ENSMUSP00000030948,10090.ENSMUSP00000033057,10090.ENSMUSP00000040431,10090.ENSMUSP00000041149…	Pparg,Akt1,Ctsb,Wnt6,Ctnnb1,Cav1,Surf1,Hsp90b1,Wnt2b,Lmna,Xpa,Txn1,Dvl1,Dkkl1,Stub1,Mif,Atg5,Grn,Eps8,Fzd9,Lcn2,Nudt1,Irs1,Fzd5,Ghr,Gsk3a,Polg,Bub3,Hmgb1,Mmp14,Jund,Kitl,Vwf,Atr,Atm,Cdkn1a
GO Component	GO:0043231	Intracellular membrane-bounded organelle	34	10593	0.22	0.0056	10090.ENSMUSP00000000450,10090.ENSMUSP00000001780,10090.ENSMUSP00000006235,10090.ENSMUSP00000006716,10090.ENSMUSP00000007130,10090.ENSMUSP00000007799,10090.ENSMUSP00000015934,10090.ENSMUSP00000020238,10090.ENSMUSP00000029429,10090.ENSMUSP00000029699,10090.ENSMUSP00000030013,10090.ENSMUSP00000030051,10090.ENSMUSP00000030948,10090.ENSMUSP00000033057,10090.ENSMUSP00000040431,10090.ENSMUSP00000041149…	Pparg,Akt1,Ctsb,Wnt6,Ctnnb1,Cav1,Surf1,Hsp90b1,Wnt2b,Lmna,Xpa,Txn1,Dvl1,Dkkl1,Stub1,Mif,Atg5,Grn,Fzd9,Lcn2,Nudt1,Irs1,Fzd5,Ghr,Gsk3a,Polg,Bub3,Hmgb1,Mmp14,Jund,Vwf,Atr,Atm,Cdkn1a
GO Component	GO:0048471	Perinuclear region of cytoplasm	9	812	0.76	0.0056	10090.ENSMUSP00000000450,10090.ENSMUSP00000006235,10090.ENSMUSP00000007130,10090.ENSMUSP00000007799,10090.ENSMUSP00000020238,10090.ENSMUSP00000029699,10090.ENSMUSP00000053551,10090.ENSMUSP00000067783,10090.ENSMUSP00000156559	Pparg,Ctsb,Ctnnb1,Cav1,Hsp90b1,Lmna,Fzd9,Fzd5,Cdkn1a
GO Component	GO:0071944	Cell periphery	23	5215	0.36	0.0056	10090.ENSMUSP00000001780,10090.ENSMUSP00000006235,10090.ENSMUSP00000006716,10090.ENSMUSP00000007130,10090.ENSMUSP00000007799,10090.ENSMUSP00000018767,10090.ENSMUSP00000020238,10090.ENSMUSP00000030948,10090.ENSMUSP00000034243,10090.ENSMUSP00000041149,10090.ENSMUSP00000046340,10090.ENSMUSP00000049852,10090.ENSMUSP00000052776,10090.ENSMUSP00000053551,10090.ENSMUSP00000059983,10090.ENSMUSP00000063795…	Akt1,Ctsb,Wnt6,Ctnnb1,Cav1,Mmp7,Hsp90b1,Dvl1,Mmp15,Mif,Grn,Fzd4,Eps8,Fzd9,Nudt1,Irs1,Fzd5,Ghr,Hmgb1,Mmp14,Kitl,Vwf,Il18
GO Component	GO:0120025	Plasma membrane bounded cell projection	15	2481	0.5	0.006	10090.ENSMUSP00000001780,10090.ENSMUSP00000007130,10090.ENSMUSP00000007799,10090.ENSMUSP00000030051,10090.ENSMUSP00000030948,10090.ENSMUSP00000044769,10090.ENSMUSP00000049852,10090.ENSMUSP00000052776,10090.ENSMUSP00000053551,10090.ENSMUSP00000063795,10090.ENSMUSP00000067783,10090.ENSMUSP00000071654,10090.ENSMUSP00000073551,10090.ENSMUSP00000082682,10090.ENSMUSP00000100920	Akt1,Ctnnb1,Cav1,Txn1,Dvl1,Atg5,Fzd4,Eps8,Fzd9,Irs1,Fzd5,Gsk3a,Polg,Hmgb1,Kitl
GO Component	GO:0043229	Intracellular organelle	35	11563	0.2	0.0062	10090.ENSMUSP00000000450,10090.ENSMUSP00000001780,10090.ENSMUSP00000006235,10090.ENSMUSP00000006716,10090.ENSMUSP00000007130,10090.ENSMUSP00000007799,10090.ENSMUSP00000015934,10090.ENSMUSP00000020238,10090.ENSMUSP00000029429,10090.ENSMUSP00000029699,10090.ENSMUSP00000030013,10090.ENSMUSP00000030051,10090.ENSMUSP00000030948,10090.ENSMUSP00000033057,10090.ENSMUSP00000040431,10090.ENSMUSP00000041149…	Pparg,Akt1,Ctsb,Wnt6,Ctnnb1,Cav1,Surf1,Hsp90b1,Wnt2b,Lmna,Xpa,Txn1,Dvl1,Dkkl1,Stub1,Mif,Atg5,Grn,Fzd9,Lcn2,Nudt1,Irs1,Fzd5,Ghr,Gsk3a,Polg,Bub3,Hmgb1,Mmp14,Jund,Kitl,Vwf,Atr,Atm,Cdkn1a
GO Component	GO:0005622	Intracellular anatomical structure	37	12941	0.17	0.0065	10090.ENSMUSP00000000450,10090.ENSMUSP00000001780,10090.ENSMUSP00000006235,10090.ENSMUSP00000006716,10090.ENSMUSP00000007130,10090.ENSMUSP00000007799,10090.ENSMUSP00000015934,10090.ENSMUSP00000020238,10090.ENSMUSP00000029429,10090.ENSMUSP00000029699,10090.ENSMUSP00000030013,10090.ENSMUSP00000030051,10090.ENSMUSP00000030948,10090.ENSMUSP00000033057,10090.ENSMUSP00000040431,10090.ENSMUSP00000041149…	Pparg,Akt1,Ctsb,Wnt6,Ctnnb1,Cav1,Surf1,Hsp90b1,Wnt2b,Lmna,Xpa,Txn1,Dvl1,Dkkl1,Stub1,Mif,Atg5,Grn,Eps8,Fzd9,Lcn2,Nudt1,Irs1,Fzd5,Ghr,Gsk3a,Polg,Bub3,Hmgb1,Mmp14,Jund,Kitl,Vwf,Atr,Il18,Atm,Cdkn1a
GO Component	GO:0005886	Plasma membrane	21	4764	0.36	0.0065	10090.ENSMUSP00000001780,10090.ENSMUSP00000006235,10090.ENSMUSP00000007130,10090.ENSMUSP00000007799,10090.ENSMUSP00000020238,10090.ENSMUSP00000030948,10090.ENSMUSP00000034243,10090.ENSMUSP00000041149,10090.ENSMUSP00000046340,10090.ENSMUSP00000049852,10090.ENSMUSP00000052776,10090.ENSMUSP00000053551,10090.ENSMUSP00000059983,10090.ENSMUSP00000063795,10090.ENSMUSP00000067783,10090.ENSMUSP00000069457…	Akt1,Ctsb,Ctnnb1,Cav1,Hsp90b1,Dvl1,Mmp15,Mif,Grn,Fzd4,Eps8,Fzd9,Nudt1,Irs1,Fzd5,Ghr,Hmgb1,Mmp14,Kitl,Vwf,Il18
GO Component	GO:0005901	Caveola	4	101	1.31	0.0065	10090.ENSMUSP00000006235,10090.ENSMUSP00000007130,10090.ENSMUSP00000007799,10090.ENSMUSP00000063795	Ctsb,Ctnnb1,Cav1,Irs1
GO Component	GO:0032991	Protein-containing complex	22	5288	0.34	0.0083	10090.ENSMUSP00000000450,10090.ENSMUSP00000001780,10090.ENSMUSP00000006235,10090.ENSMUSP00000007130,10090.ENSMUSP00000007799,10090.ENSMUSP00000020238,10090.ENSMUSP00000027377,10090.ENSMUSP00000030013,10090.ENSMUSP00000030948,10090.ENSMUSP00000040431,10090.ENSMUSP00000044769,10090.ENSMUSP00000052776,10090.ENSMUSP00000063795,10090.ENSMUSP00000069457,10090.ENSMUSP00000071654,10090.ENSMUSP00000073551…	Pparg,Akt1,Ctsb,Ctnnb1,Cav1,Hsp90b1,Igfbp5,Xpa,Dvl1,Stub1,Atg5,Eps8,Irs1,Ghr,Gsk3a,Polg,Bub3,Hmgb1,Jund,Atr,Atm,Cdkn1a
GO Component	GO:0031982	Vesicle	13	2147	0.5	0.0133	10090.ENSMUSP00000001780,10090.ENSMUSP00000006235,10090.ENSMUSP00000007799,10090.ENSMUSP00000020238,10090.ENSMUSP00000030948,10090.ENSMUSP00000033057,10090.ENSMUSP00000046340,10090.ENSMUSP00000053962,10090.ENSMUSP00000059983,10090.ENSMUSP00000082682,10090.ENSMUSP00000087119,10090.ENSMUSP00000107873,10090.ENSMUSP00000156344	Akt1,Ctsb,Cav1,Hsp90b1,Dvl1,Dkkl1,Grn,Lcn2,Nudt1,Hmgb1,Mmp14,Vwf,Atm
GO Component	GO:0005829	Cytosol	18	3894	0.38	0.0138	10090.ENSMUSP00000000450,10090.ENSMUSP00000001780,10090.ENSMUSP00000007130,10090.ENSMUSP00000007799,10090.ENSMUSP00000020238,10090.ENSMUSP00000030051,10090.ENSMUSP00000030948,10090.ENSMUSP00000040431,10090.ENSMUSP00000041149,10090.ENSMUSP00000044769,10090.ENSMUSP00000052776,10090.ENSMUSP00000053962,10090.ENSMUSP00000059983,10090.ENSMUSP00000063795,10090.ENSMUSP00000069457,10090.ENSMUSP00000071654…	Pparg,Akt1,Ctnnb1,Cav1,Hsp90b1,Txn1,Dvl1,Stub1,Mif,Atg5,Eps8,Lcn2,Nudt1,Irs1,Ghr,Gsk3a,Mmp14,Cdkn1a
GO Component	GO:0043232	Intracellular non-membrane-bounded organelle	19	4353	0.36	0.0159	10090.ENSMUSP00000001780,10090.ENSMUSP00000007130,10090.ENSMUSP00000007799,10090.ENSMUSP00000029699,10090.ENSMUSP00000030013,10090.ENSMUSP00000030948,10090.ENSMUSP00000040431,10090.ENSMUSP00000044769,10090.ENSMUSP00000063795,10090.ENSMUSP00000069457,10090.ENSMUSP00000071654,10090.ENSMUSP00000073551,10090.ENSMUSP00000081547,10090.ENSMUSP00000082682,10090.ENSMUSP00000087119,10090.ENSMUSP00000100920…	Akt1,Ctnnb1,Cav1,Lmna,Xpa,Dvl1,Stub1,Atg5,Irs1,Ghr,Gsk3a,Polg,Bub3,Hmgb1,Mmp14,Kitl,Atr,Atm,Cdkn1a
GO Component	GO:1990909	Wnt signalosome	2	11	1.98	0.0216	10090.ENSMUSP00000007130,10090.ENSMUSP00000030948	Ctnnb1,Dvl1
GO Component	GO:0031410	Cytoplasmic vesicle	12	2015	0.49	0.0228	10090.ENSMUSP00000006235,10090.ENSMUSP00000007799,10090.ENSMUSP00000020238,10090.ENSMUSP00000030948,10090.ENSMUSP00000033057,10090.ENSMUSP00000046340,10090.ENSMUSP00000053962,10090.ENSMUSP00000059983,10090.ENSMUSP00000082682,10090.ENSMUSP00000087119,10090.ENSMUSP00000107873,10090.ENSMUSP00000156344	Ctsb,Cav1,Hsp90b1,Dvl1,Dkkl1,Grn,Lcn2,Nudt1,Hmgb1,Mmp14,Vwf,Atm
GO Component	GO:0030877	Beta-catenin destruction complex	2	13	1.9	0.0243	10090.ENSMUSP00000007130,10090.ENSMUSP00000071654	Ctnnb1,Gsk3a
GO Component	GO:0031012	Extracellular matrix	6	492	0.8	0.0243	10090.ENSMUSP00000006235,10090.ENSMUSP00000006716,10090.ENSMUSP00000018767,10090.ENSMUSP00000034243,10090.ENSMUSP00000087119,10090.ENSMUSP00000107873	Ctsb,Wnt6,Mmp7,Mmp15,Mmp14,Vwf
GO Component	GO:0017053	Transcription repressor complex	3	77	1.31	0.0301	10090.ENSMUSP00000007130,10090.ENSMUSP00000082682,10090.ENSMUSP00000092901	Ctnnb1,Hmgb1,Jund
GO Component	GO:0005739	Mitochondrion	11	1834	0.49	0.0327	10090.ENSMUSP00000001780,10090.ENSMUSP00000006235,10090.ENSMUSP00000007799,10090.ENSMUSP00000015934,10090.ENSMUSP00000030051,10090.ENSMUSP00000046340,10090.ENSMUSP00000053551,10090.ENSMUSP00000059983,10090.ENSMUSP00000069457,10090.ENSMUSP00000071654,10090.ENSMUSP00000073551	Akt1,Ctsb,Cav1,Surf1,Txn1,Grn,Fzd9,Nudt1,Ghr,Gsk3a,Polg
GO Component	GO:0016020	Membrane	26	7979	0.23	0.0428	10090.ENSMUSP00000001780,10090.ENSMUSP00000006235,10090.ENSMUSP00000007130,10090.ENSMUSP00000007799,10090.ENSMUSP00000015934,10090.ENSMUSP00000020238,10090.ENSMUSP00000024004,10090.ENSMUSP00000029699,10090.ENSMUSP00000030948,10090.ENSMUSP00000034243,10090.ENSMUSP00000041149,10090.ENSMUSP00000044769,10090.ENSMUSP00000046340,10090.ENSMUSP00000049852,10090.ENSMUSP00000052776,10090.ENSMUSP00000053551…	Akt1,Ctsb,Ctnnb1,Cav1,Surf1,Hsp90b1,Ccl25,Lmna,Dvl1,Mmp15,Mif,Atg5,Grn,Fzd4,Eps8,Fzd9,Nudt1,Irs1,Fzd5,Ghr,Polg,Hmgb1,Mmp14,Kitl,Vwf,Il18
GO Component	GO:0070013	Intracellular organelle lumen	18	4420	0.33	0.0428	10090.ENSMUSP00000000450,10090.ENSMUSP00000001780,10090.ENSMUSP00000006716,10090.ENSMUSP00000020238,10090.ENSMUSP00000029699,10090.ENSMUSP00000030013,10090.ENSMUSP00000030051,10090.ENSMUSP00000040431,10090.ENSMUSP00000041149,10090.ENSMUSP00000053962,10090.ENSMUSP00000059983,10090.ENSMUSP00000063795,10090.ENSMUSP00000073551,10090.ENSMUSP00000081547,10090.ENSMUSP00000092901,10090.ENSMUSP00000149953…	Pparg,Akt1,Wnt6,Hsp90b1,Lmna,Xpa,Txn1,Stub1,Mif,Lcn2,Nudt1,Irs1,Polg,Bub3,Jund,Atr,Atm,Cdkn1a
GO Component	GO:0030424	Axon	7	822	0.65	0.0474	10090.ENSMUSP00000030051,10090.ENSMUSP00000030948,10090.ENSMUSP00000044769,10090.ENSMUSP00000052776,10090.ENSMUSP00000067783,10090.ENSMUSP00000071654,10090.ENSMUSP00000073551	Txn1,Dvl1,Atg5,Eps8,Fzd5,Gsk3a,Polg
GO Component	GO:0043005	Neuron projection	10	1656	0.5	0.0489	10090.ENSMUSP00000007130,10090.ENSMUSP00000030051,10090.ENSMUSP00000030948,10090.ENSMUSP00000044769,10090.ENSMUSP00000049852,10090.ENSMUSP00000052776,10090.ENSMUSP00000067783,10090.ENSMUSP00000071654,10090.ENSMUSP00000073551,10090.ENSMUSP00000082682	Ctnnb1,Txn1,Dvl1,Atg5,Fzd4,Eps8,Fzd5,Gsk3a,Polg,Hmgb1
STRING clusters	CL:4394	Wnt signaling pathway, and Formation of the beta-catenin:TCF transactivating complex	8	115	1.56	3.91e-07	10090.ENSMUSP00000006716,10090.ENSMUSP00000007130,10090.ENSMUSP00000029429,10090.ENSMUSP00000030948,10090.ENSMUSP00000049852,10090.ENSMUSP00000053551,10090.ENSMUSP00000067783,10090.ENSMUSP00000071654	Wnt6,Ctnnb1,Wnt2b,Dvl1,Fzd4,Fzd9,Fzd5,Gsk3a
STRING clusters	CL:4396	Wnt signaling pathway	6	82	1.58	2.04e-05	10090.ENSMUSP00000006716,10090.ENSMUSP00000029429,10090.ENSMUSP00000030948,10090.ENSMUSP00000049852,10090.ENSMUSP00000053551,10090.ENSMUSP00000067783	Wnt6,Wnt2b,Dvl1,Fzd4,Fzd9,Fzd5
STRING clusters	CL:4397	Wnt signaling pathway	5	77	1.53	0.00049	10090.ENSMUSP00000006716,10090.ENSMUSP00000029429,10090.ENSMUSP00000030948,10090.ENSMUSP00000053551,10090.ENSMUSP00000067783	Wnt6,Wnt2b,Dvl1,Fzd9,Fzd5
STRING clusters	CL:4398	Frizzled binding, and Wnt-protein binding	4	60	1.54	0.0056	10090.ENSMUSP00000006716,10090.ENSMUSP00000029429,10090.ENSMUSP00000053551,10090.ENSMUSP00000067783	Wnt6,Wnt2b,Fzd9,Fzd5
STRING clusters	CL:4402	Wnt, and Frizzled/secreted frizzled-related protein	3	38	1.61	0.0467	10090.ENSMUSP00000006716,10090.ENSMUSP00000029429,10090.ENSMUSP00000053551	Wnt6,Wnt2b,Fzd9
KEGG	mmu05217	Basal cell carcinoma	8	63	1.82	2.93e-10	10090.ENSMUSP00000006716,10090.ENSMUSP00000007130,10090.ENSMUSP00000029429,10090.ENSMUSP00000030948,10090.ENSMUSP00000049852,10090.ENSMUSP00000053551,10090.ENSMUSP00000067783,10090.ENSMUSP00000156559	Wnt6,Ctnnb1,Wnt2b,Dvl1,Fzd4,Fzd9,Fzd5,Cdkn1a
KEGG	mmu05165	Human papillomavirus infection	12	342	1.26	3.17e-10	10090.ENSMUSP00000001780,10090.ENSMUSP00000006716,10090.ENSMUSP00000007130,10090.ENSMUSP00000029429,10090.ENSMUSP00000030948,10090.ENSMUSP00000049852,10090.ENSMUSP00000053551,10090.ENSMUSP00000067783,10090.ENSMUSP00000107873,10090.ENSMUSP00000149953,10090.ENSMUSP00000156344,10090.ENSMUSP00000156559	Akt1,Wnt6,Ctnnb1,Wnt2b,Dvl1,Fzd4,Fzd9,Fzd5,Vwf,Atr,Atm,Cdkn1a
KEGG	mmu04916	Melanogenesis	8	95	1.64	1.44e-09	10090.ENSMUSP00000006716,10090.ENSMUSP00000007130,10090.ENSMUSP00000029429,10090.ENSMUSP00000030948,10090.ENSMUSP00000049852,10090.ENSMUSP00000053551,10090.ENSMUSP00000067783,10090.ENSMUSP00000100920	Wnt6,Ctnnb1,Wnt2b,Dvl1,Fzd4,Fzd9,Fzd5,Kitl
KEGG	mmu05224	Breast cancer	9	146	1.51	1.44e-09	10090.ENSMUSP00000001780,10090.ENSMUSP00000006716,10090.ENSMUSP00000007130,10090.ENSMUSP00000029429,10090.ENSMUSP00000030948,10090.ENSMUSP00000049852,10090.ENSMUSP00000053551,10090.ENSMUSP00000067783,10090.ENSMUSP00000156559	Akt1,Wnt6,Ctnnb1,Wnt2b,Dvl1,Fzd4,Fzd9,Fzd5,Cdkn1a
KEGG	mmu05226	Gastric cancer	9	147	1.5	1.44e-09	10090.ENSMUSP00000001780,10090.ENSMUSP00000006716,10090.ENSMUSP00000007130,10090.ENSMUSP00000029429,10090.ENSMUSP00000030948,10090.ENSMUSP00000049852,10090.ENSMUSP00000053551,10090.ENSMUSP00000067783,10090.ENSMUSP00000156559	Akt1,Wnt6,Ctnnb1,Wnt2b,Dvl1,Fzd4,Fzd9,Fzd5,Cdkn1a
KEGG	mmu05225	Hepatocellular carcinoma	9	170	1.44	2.62e-09	10090.ENSMUSP00000001780,10090.ENSMUSP00000006716,10090.ENSMUSP00000007130,10090.ENSMUSP00000029429,10090.ENSMUSP00000030948,10090.ENSMUSP00000049852,10090.ENSMUSP00000053551,10090.ENSMUSP00000067783,10090.ENSMUSP00000156559	Akt1,Wnt6,Ctnnb1,Wnt2b,Dvl1,Fzd4,Fzd9,Fzd5,Cdkn1a
KEGG	mmu05205	Proteoglycans in cancer	9	196	1.38	7.55e-09	10090.ENSMUSP00000001780,10090.ENSMUSP00000006716,10090.ENSMUSP00000007130,10090.ENSMUSP00000007799,10090.ENSMUSP00000029429,10090.ENSMUSP00000049852,10090.ENSMUSP00000053551,10090.ENSMUSP00000067783,10090.ENSMUSP00000156559	Akt1,Wnt6,Ctnnb1,Cav1,Wnt2b,Fzd4,Fzd9,Fzd5,Cdkn1a
KEGG	mmu05200	Pathways in cancer	12	527	1.07	1.03e-08	10090.ENSMUSP00000000450,10090.ENSMUSP00000001780,10090.ENSMUSP00000006716,10090.ENSMUSP00000007130,10090.ENSMUSP00000020238,10090.ENSMUSP00000029429,10090.ENSMUSP00000030948,10090.ENSMUSP00000049852,10090.ENSMUSP00000053551,10090.ENSMUSP00000067783,10090.ENSMUSP00000100920,10090.ENSMUSP00000156559	Pparg,Akt1,Wnt6,Ctnnb1,Hsp90b1,Wnt2b,Dvl1,Fzd4,Fzd9,Fzd5,Kitl,Cdkn1a
KEGG	mmu04550	Signaling pathways regulating pluripotency of stem cells	8	138	1.48	1.16e-08	10090.ENSMUSP00000001780,10090.ENSMUSP00000006716,10090.ENSMUSP00000007130,10090.ENSMUSP00000029429,10090.ENSMUSP00000030948,10090.ENSMUSP00000049852,10090.ENSMUSP00000053551,10090.ENSMUSP00000067783	Akt1,Wnt6,Ctnnb1,Wnt2b,Dvl1,Fzd4,Fzd9,Fzd5
KEGG	mmu04150	mTOR signaling pathway	8	156	1.43	2.65e-08	10090.ENSMUSP00000001780,10090.ENSMUSP00000006716,10090.ENSMUSP00000029429,10090.ENSMUSP00000030948,10090.ENSMUSP00000049852,10090.ENSMUSP00000053551,10090.ENSMUSP00000063795,10090.ENSMUSP00000067783	Akt1,Wnt6,Wnt2b,Dvl1,Fzd4,Fzd9,Irs1,Fzd5
KEGG	mmu04310	Wnt signaling pathway	8	156	1.43	2.65e-08	10090.ENSMUSP00000006716,10090.ENSMUSP00000007130,10090.ENSMUSP00000018767,10090.ENSMUSP00000029429,10090.ENSMUSP00000030948,10090.ENSMUSP00000049852,10090.ENSMUSP00000053551,10090.ENSMUSP00000067783	Wnt6,Ctnnb1,Mmp7,Wnt2b,Dvl1,Fzd4,Fzd9,Fzd5
KEGG	mmu04934	Cushing syndrome	8	156	1.43	2.65e-08	10090.ENSMUSP00000006716,10090.ENSMUSP00000007130,10090.ENSMUSP00000029429,10090.ENSMUSP00000030948,10090.ENSMUSP00000049852,10090.ENSMUSP00000053551,10090.ENSMUSP00000067783,10090.ENSMUSP00000156559	Wnt6,Ctnnb1,Wnt2b,Dvl1,Fzd4,Fzd9,Fzd5,Cdkn1a
KEGG	mmu04390	Hippo signaling pathway	7	155	1.37	5.93e-07	10090.ENSMUSP00000006716,10090.ENSMUSP00000007130,10090.ENSMUSP00000029429,10090.ENSMUSP00000030948,10090.ENSMUSP00000049852,10090.ENSMUSP00000053551,10090.ENSMUSP00000067783	Wnt6,Ctnnb1,Wnt2b,Dvl1,Fzd4,Fzd9,Fzd5
KEGG	mmu05010	Alzheimer disease	9	360	1.11	6.47e-07	10090.ENSMUSP00000001780,10090.ENSMUSP00000006716,10090.ENSMUSP00000007130,10090.ENSMUSP00000029429,10090.ENSMUSP00000030948,10090.ENSMUSP00000049852,10090.ENSMUSP00000053551,10090.ENSMUSP00000063795,10090.ENSMUSP00000067783	Akt1,Wnt6,Ctnnb1,Wnt2b,Dvl1,Fzd4,Fzd9,Irs1,Fzd5
KEGG	mmu04151	PI3K-Akt signaling pathway	7	353	1.01	0.00011	10090.ENSMUSP00000001780,10090.ENSMUSP00000020238,10090.ENSMUSP00000063795,10090.ENSMUSP00000069457,10090.ENSMUSP00000100920,10090.ENSMUSP00000107873,10090.ENSMUSP00000156559	Akt1,Hsp90b1,Irs1,Ghr,Kitl,Vwf,Cdkn1a
KEGG	mmu05166	Human T-cell leukemia virus 1 infection	6	232	1.13	0.00012	10090.ENSMUSP00000001780,10090.ENSMUSP00000018767,10090.ENSMUSP00000081547,10090.ENSMUSP00000149953,10090.ENSMUSP00000156344,10090.ENSMUSP00000156559	Akt1,Mmp7,Bub3,Atr,Atm,Cdkn1a
KEGG	mmu04140	Autophagy - animal	5	136	1.28	0.00014	10090.ENSMUSP00000001780,10090.ENSMUSP00000006235,10090.ENSMUSP00000044769,10090.ENSMUSP00000063795,10090.ENSMUSP00000082682	Akt1,Ctsb,Atg5,Irs1,Hmgb1
KEGG	mmu05418	Fluid shear stress and atherosclerosis	5	142	1.26	0.00016	10090.ENSMUSP00000001780,10090.ENSMUSP00000007130,10090.ENSMUSP00000007799,10090.ENSMUSP00000020238,10090.ENSMUSP00000030051	Akt1,Ctnnb1,Cav1,Hsp90b1,Txn1
KEGG	mmu01524	Platinum drug resistance	4	79	1.42	0.00034	10090.ENSMUSP00000001780,10090.ENSMUSP00000030013,10090.ENSMUSP00000156344,10090.ENSMUSP00000156559	Akt1,Xpa,Atm,Cdkn1a
KEGG	mmu04211	Longevity regulating pathway	4	90	1.36	0.00052	10090.ENSMUSP00000000450,10090.ENSMUSP00000001780,10090.ENSMUSP00000044769,10090.ENSMUSP00000063795	Pparg,Akt1,Atg5,Irs1
KEGG	mmu05215	Prostate cancer	4	99	1.32	0.00071	10090.ENSMUSP00000001780,10090.ENSMUSP00000007130,10090.ENSMUSP00000020238,10090.ENSMUSP00000156559	Akt1,Ctnnb1,Hsp90b1,Cdkn1a
KEGG	mmu04928	Parathyroid hormone synthesis, secretion and action	4	106	1.29	0.00086	10090.ENSMUSP00000034243,10090.ENSMUSP00000087119,10090.ENSMUSP00000092901,10090.ENSMUSP00000156559	Mmp15,Mmp14,Jund,Cdkn1a
KEGG	mmu05132	Salmonella infection	5	212	1.09	0.00086	10090.ENSMUSP00000001780,10090.ENSMUSP00000007130,10090.ENSMUSP00000020238,10090.ENSMUSP00000030051,10090.ENSMUSP00000151002	Akt1,Ctnnb1,Hsp90b1,Txn1,Il18
KEGG	mmu05216	Thyroid cancer	3	36	1.64	0.00086	10090.ENSMUSP00000000450,10090.ENSMUSP00000007130,10090.ENSMUSP00000156559	Pparg,Ctnnb1,Cdkn1a
KEGG	mmu04110	Cell cycle	4	121	1.24	0.0013	10090.ENSMUSP00000081547,10090.ENSMUSP00000149953,10090.ENSMUSP00000156344,10090.ENSMUSP00000156559	Bub3,Atr,Atm,Cdkn1a
KEGG	mmu04068	FoxO signaling pathway	4	129	1.21	0.0016	10090.ENSMUSP00000001780,10090.ENSMUSP00000063795,10090.ENSMUSP00000156344,10090.ENSMUSP00000156559	Akt1,Irs1,Atm,Cdkn1a
KEGG	mmu04210	Apoptosis	4	135	1.19	0.0018	10090.ENSMUSP00000001780,10090.ENSMUSP00000006235,10090.ENSMUSP00000029699,10090.ENSMUSP00000156344	Akt1,Ctsb,Lmna,Atm
KEGG	mmu05213	Endometrial cancer	3	58	1.43	0.0026	10090.ENSMUSP00000001780,10090.ENSMUSP00000007130,10090.ENSMUSP00000156559	Akt1,Ctnnb1,Cdkn1a
KEGG	mmu04213	Longevity regulating pathway - multiple species	3	62	1.4	0.003	10090.ENSMUSP00000001780,10090.ENSMUSP00000044769,10090.ENSMUSP00000063795	Akt1,Atg5,Irs1
KEGG	mmu04218	Cellular senescence	4	168	1.09	0.0036	10090.ENSMUSP00000001780,10090.ENSMUSP00000149953,10090.ENSMUSP00000156344,10090.ENSMUSP00000156559	Akt1,Atr,Atm,Cdkn1a
KEGG	mmu04115	p53 signaling pathway	3	71	1.34	0.0042	10090.ENSMUSP00000149953,10090.ENSMUSP00000156344,10090.ENSMUSP00000156559	Atr,Atm,Cdkn1a
KEGG	mmu04621	NOD-like receptor signaling pathway	4	193	1.03	0.0057	10090.ENSMUSP00000006235,10090.ENSMUSP00000030051,10090.ENSMUSP00000044769,10090.ENSMUSP00000151002	Ctsb,Txn1,Atg5,Il18
KEGG	mmu04510	Focal adhesion	4	196	1.03	0.0058	10090.ENSMUSP00000001780,10090.ENSMUSP00000007130,10090.ENSMUSP00000007799,10090.ENSMUSP00000107873	Akt1,Ctnnb1,Cav1,Vwf
KEGG	mmu05210	Colorectal cancer	3	86	1.26	0.0065	10090.ENSMUSP00000001780,10090.ENSMUSP00000007130,10090.ENSMUSP00000156559	Akt1,Ctnnb1,Cdkn1a
[truncated: 738 more rows]

## Sheet: Senescence_2_25_Rank_MCC
Supplementary Data Sheet 13. Integrated Network Data of Senescence Genes and Bacterial Genera Maximal Clique Centrality Rankings between 2 Month- and 25-Month Old Mice Groups
[truncated: 69 more rows]
