# Supplementary material for: Evidence that the loss of colonic anti-microbial peptides may promote dysbiotic Gram-negative inflammaging-associated bacteria in aging mice
Source: Front Aging. 2024 Mar 4;5:1352299. doi: 10.3389/fragi.2024.1352299 (PMC10945560; doi:10.3389/fragi.2024.1352299)
Supplement: Supplementary file 13 [file DataSheet12.XLSX]

## Sheet: string_MCL_cluster_Barrier 2-15
Supplementary Data Sheet 12. Integrated Network Data of Markov Cluster Algorithm for Barrier Genes between 2 Month- and 15-Month Old Mice Groups
#clustering method	cluster number	cluster color	gene count	protein name	protein identifier	protein description
MCL	1	Red	15	Cdh1	10090.ENSMUSP00000000312	Cadherin-1; Cadherins are calcium-dependent cell adhesion proteins. They preferentially interact with themselves in a homophilic manner in connecting cells; cadherins may thus contribute to the sorting of heterogeneous cell types. CDH1 is involved in mechanisms regulating cell-cell adhesions, mobility and proliferation of epithelial cells. Has a potent invasive suppressor role. It is a ligand for…
MCL	1	Red	15	Cldn14	10090.ENSMUSP00000062045	Claudin-14; Plays a major role in tight junction-specific obliteration of the intercellular space, through calcium-independent cell-adhesion activity.
MCL	1	Red	15	Cldn15	10090.ENSMUSP00000106722	Claudin-15; Claudins function as major constituents of the tight junction complexes that regulate the permeability of epithelia. While some claudin family members function as impermeable barriers, others mediate the permeability to ions and small molecules. Often, several claudin family members are coexpressed and interact with each other, and this determines the overall permeability. CLDN15 form…
MCL	1	Red	15	Cldn2	10090.ENSMUSP00000054219	Claudin-2; Plays a major role in tight junction-specific obliteration of the intercellular space, through calcium-independent cell-adhesion activity; Belongs to the claudin family.
MCL	1	Red	15	Cldn23	10090.ENSMUSP00000049725	Claudin-23; Plays a major role in tight junction-specific obliteration of the intercellular space, through calcium-independent cell-adhesion activity; Belongs to the claudin family.
MCL	1	Red	15	Cldn4	10090.ENSMUSP00000053420	Claudin-4; Channel-forming tight junction protein that mediates paracellular chloride transport in the kidney. Plays a critical role in the paracellular reabsorption of filtered chloride in the kidney collecting ducts. Claudins play a major role in tight junction-specific obliteration of the intercellular space, through calcium-independent cell-adhesion activity.
MCL	1	Red	15	Cldn7	10090.ENSMUSP00000018713	Claudin-7; Plays a major role in tight junction-specific obliteration of the intercellular space, through calcium-independent cell-adhesion activity.
MCL	1	Red	15	Ctnnb1	10090.ENSMUSP00000007130	Catenin beta-1; Key downstream component of the canonical Wnt signaling pathway. In the absence of Wnt, forms a complex with AXIN1, AXIN2, APC, CSNK1A1 and GSK3B that promotes phosphorylation on N-terminal Ser and Thr residues and ubiquitination of CTNNB1 via BTRC and its subsequent degradation by the proteasome. In the presence of Wnt ligand, CTNNB1 is not ubiquitinated and accumulates in the nu…
MCL	1	Red	15	Hmgb1	10090.ENSMUSP00000082682	High mobility group protein B1; Multifunctional redox sensitive protein with various roles in different cellular compartments. In the nucleus is one of the major chromatin-associated non-histone proteins and acts as a DNA chaperone involved in replication, transcription, chromatin remodeling, V(D)J recombination, DNA repair and genome stability. Proposed to be an universal biosensor for nucleic a…
MCL	1	Red	15	Hsp90b1	10090.ENSMUSP00000020238	Endoplasmin; Molecular chaperone that functions in the processing and transport of secreted proteins. When associated with CNPY3, required for proper folding of Toll-like receptors. Functions in endoplasmic reticulum associated degradation (ERAD) (By similarity). Has ATPase activity ; Belongs to the heat shock protein 90 family.
MCL	1	Red	15	Ocln	10090.ENSMUSP00000065284	Occludin; May play a role in the formation and regulation of the tight junction (TJ) paracellular permeability barrier; Belongs to the ELL/occludin family.
MCL	1	Red	15	Piezo1	10090.ENSMUSP00000089777	Piezo-type mechanosensitive ion channel component 1; Pore-forming subunit of a mechanosensitive non-specific cation channel. Generates currents characterized by a linear current- voltage relationship that are sensitive to ruthenium red and gadolinium. Plays a key role in epithelial cell adhesion by maintaining integrin activation through R-Ras recruitment to the ER, most probably in its activated…
MCL	1	Red	15	Pparg	10090.ENSMUSP00000000450	Peroxisome proliferator-activated receptor gamma; Nuclear receptor that binds peroxisome proliferators such as hypolipidemic drugs and fatty acids. Once activated by a ligand, the nuclear receptor binds to DNA specific PPAR response elements (PPRE) and modulates the transcription of its target genes, such as acyl-CoA oxidase. It therefore controls the peroxisomal beta-oxidation pathway of fatty a…
MCL	1	Red	15	Tjp1	10090.ENSMUSP00000099652	Tight junction protein ZO-1; Tjp1, TjpP2, and Tjp3 are closely related scaffolding proteins that link tight junction (TJ) transmembrane proteins such as claudins, junctional adhesion molecules, and occludin to the actin cytoskeleton (By similarity). The tight junction acts to limit movement of substances through the paracellular space and as a boundary between the compositionally distinct apical …
MCL	1	Red	15	Tjp3	10090.ENSMUSP00000036438	Tight junction protein ZO-3; Tjp1, Tjp2, and Tjp3 are closely related scaffolding proteins that link tight junction (TJ) transmembrane proteins such as claudins, junctional adhesion molecules, and occludin to the actin cytoskeleton. The tight junction acts to limit movement of substances through the paracellular space and as a boundary between the compositionally distinct apical and basolateral p…
MCL	2	Green	10	Clca1	10090.ENSMUSP00000029919	Calcium-activated chloride channel regulator 1; May be involved in mediating calcium-activated chloride conductance. May play critical roles in goblet cell metaplasia, mucus hypersecretion, cystic fibrosis and AHR. May be involved in the regulation of mucus production and/or secretion by goblet cells. Involved in the regulation of tissue inflammation in the innate immune response. May play a role…
MCL	2	Green	10	Clca4a	10090.ENSMUSP00000159165	Calcium-activated chloride channel regulator 4A, 110 kDa form; May be involved in mediating calcium-activated chloride conductance.
MCL	2	Green	10	Muc1	10090.ENSMUSP00000041963	Mucin-1 subunit alpha; The alpha subunit has cell adhesive properties. Can act both as an adhesion and an anti-adhesion protein. May provide a protective layer on epithelial cells against bacterial and enzyme attack.
MCL	2	Green	10	Muc2	10090.ENSMUSP00000141128	Mucin-2; Coats the epithelia of the intestines, airways, and other mucus membrane-containing organs. Thought to provide a protective, lubricating barrier against particles and infectious agents at mucosal surfaces. Major constituent of both the inner and outer mucus layers of the colon and may play a role in excluding bacteria from the inner mucus layer.
MCL	2	Green	10	Muc3	10090.ENSMUSP00000045196	Mucin 3, intestinal.
MCL	2	Green	10	Muc3a	10090.ENSMUSP00000136061	Mucin 3A, cell surface-associated.
MCL	2	Green	10	Reg3b	10090.ENSMUSP00000094667	Regenerating islet-derived protein 3-beta 16.5 kDa form; Bactericidal C-type lectin which acts against several intestinal Gram-positive and Gram-negative bacteria. Lacks antibacterial activity against S.typhimurium. May play a role in protection against infection with S.enteritidis by inhibiting its translocation from the gut lumen into intestinal tissues and further extraintestinal tissues.
MCL	2	Green	10	Reg3g	10090.ENSMUSP00000032089	Regenerating islet-derived protein 3-gamma 16.5 kDa form; Bactericidal C-type lectin which acts exclusively against Gram-positive bacteria and mediates bacterial killing by binding to surface-exposed carbohydrate moieties of peptidoglycan. Restricts bacterial colonization of the intestinal epithelial surface and consequently limits activation of adaptive immune responses by the microbiota. The un…
MCL	2	Green	10	Retnlb	10090.ENSMUSP00000023328	Resistin-like beta; Probable hormone.
MCL	2	Green	10	Tff3	10090.ENSMUSP00000024827	Trefoil factor 3; Involved in the maintenance and repair of the intestinal mucosa. Promotes the mobility of epithelial cells in healing processes (motogen).

## Sheet: string_interaction_Barrier 2-15
Supplementary Data Sheet 12. Integrated Network Data of Barrier Gene Interaction Scores between 2 Month- and 15-Month Old Mice Groups
#node1	node2	node1_string_id	node2_string_id	neighborhood_on_chromosome	gene_fusion	phylogenetic_cooccurrence	homology	coexpression	experimentally_determined_interaction	database_annotated	automated_textmining	combined_score
Cdh1	Ctnnb1	10090.ENSMUSP00000000312	10090.ENSMUSP00000007130	0	0	0	0	0.069	0.99	0.9	0.998	0.999
Ocln	Tjp1	10090.ENSMUSP00000065284	10090.ENSMUSP00000099652	0	0	0	0	0.097	0.673	0.9	0.999	0.999
Ocln	Tjp3	10090.ENSMUSP00000065284	10090.ENSMUSP00000036438	0	0	0	0	0.162	0.281	0	0.997	0.998
Cldn4	Tjp1	10090.ENSMUSP00000053420	10090.ENSMUSP00000099652	0	0	0	0	0.046	0.46	0.65	0.986	0.997
Ctnnb1	Muc1	10090.ENSMUSP00000007130	10090.ENSMUSP00000041963	0	0	0	0	0	0.56	0	0.991	0.996
Ctnnb1	Tjp1	10090.ENSMUSP00000007130	10090.ENSMUSP00000099652	0	0	0	0	0.071	0.067	0	0.992	0.993
Cdh1	Ocln	10090.ENSMUSP00000000312	10090.ENSMUSP00000065284	0	0	0	0	0.257	0	0	0.984	0.988
Ctnnb1	Pparg	10090.ENSMUSP00000007130	10090.ENSMUSP00000000450	0	0	0	0	0.049	0.413	0	0.975	0.985
Cldn4	Ocln	10090.ENSMUSP00000053420	10090.ENSMUSP00000065284	0	0	0	0	0.15	0.061	0.65	0.951	0.984
Tjp1	Tjp3	10090.ENSMUSP00000099652	10090.ENSMUSP00000036438	0	0	0	0.886	0	0.093	0	0.984	0.984
Cldn2	Tjp1	10090.ENSMUSP00000054219	10090.ENSMUSP00000099652	0	0	0	0	0.046	0.328	0.65	0.934	0.983
Cdh1	Tjp1	10090.ENSMUSP00000000312	10090.ENSMUSP00000099652	0	0	0	0	0.051	0.055	0	0.975	0.976
Cldn7	Ocln	10090.ENSMUSP00000018713	10090.ENSMUSP00000065284	0	0	0	0	0.29	0.061	0.65	0.891	0.971
Cldn2	Ocln	10090.ENSMUSP00000054219	10090.ENSMUSP00000065284	0	0	0	0	0.101	0.061	0.65	0.898	0.966
Cldn2	Tjp3	10090.ENSMUSP00000054219	10090.ENSMUSP00000036438	0	0	0	0	0.106	0.069	0.65	0.889	0.963
Cldn7	Tjp1	10090.ENSMUSP00000018713	10090.ENSMUSP00000099652	0	0	0	0	0.075	0.293	0.65	0.807	0.95
Cldn7	Tjp3	10090.ENSMUSP00000018713	10090.ENSMUSP00000036438	0	0	0	0	0.196	0	0.65	0.834	0.949
Cldn15	Ocln	10090.ENSMUSP00000106722	10090.ENSMUSP00000065284	0	0	0	0	0	0.067	0.65	0.796	0.927
Cldn4	Tjp3	10090.ENSMUSP00000053420	10090.ENSMUSP00000036438	0	0	0	0	0.119	0	0.65	0.774	0.924
Muc2	Muc3	10090.ENSMUSP00000141128	10090.ENSMUSP00000045196	0	0	0	0	0.298	0.138	0.4	0.802	0.918
Cldn14	Tjp1	10090.ENSMUSP00000062045	10090.ENSMUSP00000099652	0	0	0	0	0	0.055	0.65	0.709	0.895
Cldn4	Cldn7	10090.ENSMUSP00000053420	10090.ENSMUSP00000018713	0	0	0.059	0.944	0.35	0.063	0.65	0.492	0.879
Ctnnb1	Ocln	10090.ENSMUSP00000007130	10090.ENSMUSP00000065284	0	0	0	0	0.101	0.086	0	0.862	0.877
Muc2	Tff3	10090.ENSMUSP00000141128	10090.ENSMUSP00000024827	0	0	0	0	0.131	0	0	0.85	0.864
Cldn14	Ocln	10090.ENSMUSP00000062045	10090.ENSMUSP00000065284	0	0	0	0	0	0	0.65	0.609	0.857
Cldn15	Tjp1	10090.ENSMUSP00000106722	10090.ENSMUSP00000099652	0	0	0	0	0.046	0	0.65	0.607	0.857
Muc1	Muc2	10090.ENSMUSP00000041963	10090.ENSMUSP00000141128	0	0	0	0	0.065	0.097	0.4	0.75	0.856
Cldn23	Cldn4	10090.ENSMUSP00000049725	10090.ENSMUSP00000053420	0	0	0	0.691	0.152	0	0.65	0.495	0.837
Muc1	Muc3	10090.ENSMUSP00000041963	10090.ENSMUSP00000045196	0	0	0	0	0.07	0.097	0.4	0.706	0.832
Cldn15	Tjp3	10090.ENSMUSP00000106722	10090.ENSMUSP00000036438	0	0	0	0	0.046	0	0.65	0.478	0.81
Cldn23	Ocln	10090.ENSMUSP00000049725	10090.ENSMUSP00000065284	0	0	0	0	0.147	0	0.65	0.391	0.802
Cldn14	Tjp3	10090.ENSMUSP00000062045	10090.ENSMUSP00000036438	0	0	0	0	0.042	0.055	0.65	0.43	0.795
Cldn23	Cldn7	10090.ENSMUSP00000049725	10090.ENSMUSP00000018713	0	0	0	0.688	0.15	0	0.65	0.313	0.778
Cldn23	Tjp3	10090.ENSMUSP00000049725	10090.ENSMUSP00000036438	0	0	0	0	0.061	0	0.65	0.376	0.777
Cdh1	Cldn7	10090.ENSMUSP00000000312	10090.ENSMUSP00000018713	0	0	0	0	0.297	0	0	0.694	0.776
Reg3b	Reg3g	10090.ENSMUSP00000094667	10090.ENSMUSP00000032089	0	0	0.054	0.972	0.58	0	0.4	0.065	0.747
Cldn23	Tjp1	10090.ENSMUSP00000049725	10090.ENSMUSP00000099652	0	0	0	0	0	0	0.65	0.3	0.744
Cldn15	Cldn23	10090.ENSMUSP00000106722	10090.ENSMUSP00000049725	0	0	0	0.613	0	0	0.65	0.298	0.743
Cdh1	Cldn4	10090.ENSMUSP00000000312	10090.ENSMUSP00000053420	0	0	0	0	0.192	0	0	0.684	0.733
Cldn2	Cldn23	10090.ENSMUSP00000054219	10090.ENSMUSP00000049725	0	0	0	0.64	0	0	0.65	0.261	0.73
Cldn2	Cldn7	10090.ENSMUSP00000054219	10090.ENSMUSP00000018713	0	0	0.073	0.891	0.052	0	0.65	0.223	0.729
Muc2	Reg3g	10090.ENSMUSP00000141128	10090.ENSMUSP00000032089	0	0	0	0	0.079	0.099	0	0.692	0.722
Cldn15	Cldn2	10090.ENSMUSP00000106722	10090.ENSMUSP00000054219	0	0	0	0.773	0	0	0.65	0.234	0.72
Cldn14	Cldn23	10090.ENSMUSP00000062045	10090.ENSMUSP00000049725	0	0	0	0.647	0	0	0.65	0.196	0.706
Cldn14	Cldn15	10090.ENSMUSP00000062045	10090.ENSMUSP00000106722	0	0	0	0.795	0	0	0.65	0.169	0.697
Cldn15	Cldn7	10090.ENSMUSP00000106722	10090.ENSMUSP00000018713	0	0	0.083	0.872	0.049	0	0.65	0.119	0.695
Cldn14	Cldn2	10090.ENSMUSP00000062045	10090.ENSMUSP00000054219	0	0	0	0.927	0.117	0	0.65	0.089	0.693
Cldn15	Cldn4	10090.ENSMUSP00000106722	10090.ENSMUSP00000053420	0	0	0.064	0.855	0	0	0.65	0.138	0.693
Cldn2	Cldn4	10090.ENSMUSP00000054219	10090.ENSMUSP00000053420	0	0	0	0.909	0.073	0	0.65	0.114	0.687
Muc2	Ocln	10090.ENSMUSP00000141128	10090.ENSMUSP00000065284	0	0	0	0	0.054	0.099	0	0.66	0.684
Muc2	Tjp1	10090.ENSMUSP00000141128	10090.ENSMUSP00000099652	0	0	0	0	0	0.069	0	0.663	0.672
Muc2	Reg3b	10090.ENSMUSP00000141128	10090.ENSMUSP00000094667	0	0	0	0	0.139	0.099	0	0.607	0.668
Cldn14	Cldn4	10090.ENSMUSP00000062045	10090.ENSMUSP00000053420	0	0	0	0.926	0	0	0.65	0.083	0.665
Cldn14	Cldn7	10090.ENSMUSP00000062045	10090.ENSMUSP00000018713	0	0	0	0.916	0	0	0.65	0.082	0.664
Cdh1	Muc1	10090.ENSMUSP00000000312	10090.ENSMUSP00000041963	0	0	0	0	0.073	0	0	0.652	0.663
Reg3g	Retnlb	10090.ENSMUSP00000032089	10090.ENSMUSP00000023328	0	0	0	0	0.079	0	0	0.648	0.661
Clca1	Retnlb	10090.ENSMUSP00000029919	10090.ENSMUSP00000023328	0	0	0	0	0.251	0	0	0.552	0.65
Muc2	Retnlb	10090.ENSMUSP00000141128	10090.ENSMUSP00000023328	0	0	0	0	0.137	0	0	0.607	0.646
Muc2	Muc3a	10090.ENSMUSP00000141128	10090.ENSMUSP00000136061	0	0	0	0	0.073	0.138	0	0.587	0.641
Reg3b	Retnlb	10090.ENSMUSP00000094667	10090.ENSMUSP00000023328	0	0	0	0	0.108	0	0	0.608	0.635
Cdh1	Cldn2	10090.ENSMUSP00000000312	10090.ENSMUSP00000054219	0	0	0	0	0.077	0	0	0.613	0.627
Cdh1	Tjp3	10090.ENSMUSP00000000312	10090.ENSMUSP00000036438	0	0	0	0	0.217	0.055	0	0.526	0.618
Retnlb	Tff3	10090.ENSMUSP00000023328	10090.ENSMUSP00000024827	0	0	0	0	0.064	0	0	0.609	0.618
Clca1	Muc2	10090.ENSMUSP00000029919	10090.ENSMUSP00000141128	0	0	0	0	0.093	0	0	0.574	0.597
Muc1	Muc3a	10090.ENSMUSP00000041963	10090.ENSMUSP00000136061	0	0	0	0	0.065	0.097	0	0.543	0.581
Muc1	Ocln	10090.ENSMUSP00000041963	10090.ENSMUSP00000065284	0	0	0	0	0.057	0.1	0	0.541	0.576
Clca1	Tff3	10090.ENSMUSP00000029919	10090.ENSMUSP00000024827	0	0	0	0	0.06	0	0	0.554	0.563
Ocln	Reg3g	10090.ENSMUSP00000065284	10090.ENSMUSP00000032089	0	0	0	0	0.043	0	0	0.554	0.554
Muc3	Tff3	10090.ENSMUSP00000045196	10090.ENSMUSP00000024827	0	0	0	0	0.115	0	0	0.498	0.537
Cldn7	Ctnnb1	10090.ENSMUSP00000018713	10090.ENSMUSP00000007130	0	0	0	0	0.065	0	0	0.518	0.53
Cdh1	Piezo1	10090.ENSMUSP00000000312	10090.ENSMUSP00000089777	0	0	0	0	0	0	0	0.527	0.527
Muc1	Tjp1	10090.ENSMUSP00000041963	10090.ENSMUSP00000099652	0	0	0	0	0.058	0.092	0	0.49	0.525
Reg3g	Tff3	10090.ENSMUSP00000032089	10090.ENSMUSP00000024827	0	0	0	0	0.079	0	0	0.505	0.525
Ocln	Tff3	10090.ENSMUSP00000065284	10090.ENSMUSP00000024827	0	0	0	0	0	0	0	0.516	0.516
Cldn2	Muc2	10090.ENSMUSP00000054219	10090.ENSMUSP00000141128	0	0	0	0	0	0	0	0.515	0.515
Hmgb1	Hsp90b1	10090.ENSMUSP00000082682	10090.ENSMUSP00000020238	0	0	0	0	0.238	0.061	0	0.366	0.507
Cldn4	Ctnnb1	10090.ENSMUSP00000053420	10090.ENSMUSP00000007130	0	0	0	0	0.047	0	0	0.502	0.505
Clca1	Reg3g	10090.ENSMUSP00000029919	10090.ENSMUSP00000032089	0	0	0	0	0.291	0.099	0	0.279	0.499
Cdh1	Muc2	10090.ENSMUSP00000000312	10090.ENSMUSP00000141128	0	0	0	0	0	0.051	0	0.489	0.494
Muc1	Tff3	10090.ENSMUSP00000041963	10090.ENSMUSP00000024827	0	0	0	0	0	0	0	0.493	0.493
Reg3b	Tff3	10090.ENSMUSP00000094667	10090.ENSMUSP00000024827	0	0	0	0	0.173	0	0	0.412	0.492
Reg3g	Tjp1	10090.ENSMUSP00000032089	10090.ENSMUSP00000099652	0	0	0	0	0	0	0	0.491	0.491
Ctnnb1	Hmgb1	10090.ENSMUSP00000007130	10090.ENSMUSP00000082682	0	0	0	0	0.127	0	0	0.439	0.489
Cdh1	Pparg	10090.ENSMUSP00000000312	10090.ENSMUSP00000000450	0	0	0	0	0	0	0	0.487	0.487
Ctnnb1	Muc2	10090.ENSMUSP00000007130	10090.ENSMUSP00000141128	0	0	0	0	0.068	0.077	0	0.446	0.481
Hmgb1	Pparg	10090.ENSMUSP00000082682	10090.ENSMUSP00000000450	0	0	0	0	0	0.041	0	0.47	0.47
Ctnnb1	Tjp3	10090.ENSMUSP00000007130	10090.ENSMUSP00000036438	0	0	0	0	0	0.051	0	0.463	0.469
Tff3	Tjp1	10090.ENSMUSP00000024827	10090.ENSMUSP00000099652	0	0	0	0	0	0	0	0.463	0.463
Cldn2	Ctnnb1	10090.ENSMUSP00000054219	10090.ENSMUSP00000007130	0	0	0	0	0	0	0	0.459	0.459
Cldn2	Reg3g	10090.ENSMUSP00000054219	10090.ENSMUSP00000032089	0	0	0	0	0.071	0	0	0.442	0.459
Muc3	Reg3g	10090.ENSMUSP00000045196	10090.ENSMUSP00000032089	0	0	0	0	0.087	0.099	0	0.394	0.459
Muc1	Reg3g	10090.ENSMUSP00000041963	10090.ENSMUSP00000032089	0	0	0	0	0.073	0.051	0	0.433	0.458
Muc3	Reg3b	10090.ENSMUSP00000045196	10090.ENSMUSP00000094667	0	0	0	0	0.125	0.099	0	0.364	0.455
Cldn7	Muc1	10090.ENSMUSP00000018713	10090.ENSMUSP00000041963	0	0	0	0	0.171	0	0	0.368	0.454
Cldn4	Muc1	10090.ENSMUSP00000053420	10090.ENSMUSP00000041963	0	0	0	0	0.111	0	0	0.41	0.453
Ctnnb1	Hsp90b1	10090.ENSMUSP00000007130	10090.ENSMUSP00000020238	0	0	0	0	0.207	0.056	0	0.302	0.432
Cdh1	Hsp90b1	10090.ENSMUSP00000000312	10090.ENSMUSP00000020238	0	0	0	0	0	0.042	0	0.429	0.429
Clca1	Muc1	10090.ENSMUSP00000029919	10090.ENSMUSP00000041963	0	0	0	0	0.089	0.097	0	0.362	0.429
Cldn2	Tff3	10090.ENSMUSP00000054219	10090.ENSMUSP00000024827	0	0	0	0	0.094	0	0	0.389	0.422
Ocln	Pparg	10090.ENSMUSP00000065284	10090.ENSMUSP00000000450	0	0	0	0	0	0.054	0	0.414	0.422
Hmgb1	Ocln	10090.ENSMUSP00000082682	10090.ENSMUSP00000065284	0	0	0	0	0.055	0.087	0	0.379	0.418
Hsp90b1	Pparg	10090.ENSMUSP00000020238	10090.ENSMUSP00000000450	0	0	0	0	0.055	0.174	0	0.313	0.416
Clca4a	Muc3	10090.ENSMUSP00000159165	10090.ENSMUSP00000045196	0	0	0	0	0.217	0	0	0.269	0.403
Pparg	Tjp1	10090.ENSMUSP00000000450	10090.ENSMUSP00000099652	0	0	0	0	0	0.041	0	0.4	0.4

## Sheet: Pathway_Enrichment_Barrier 2-15
Supplementary Data Sheet 12. Integrated Network Data of Barrier Significant Gene Pathway Enrichment Categories between 2 Month- and 15-Month Old Mice Groups
#category	term ID	term description	observed gene count	background gene count	strength	false discovery rate	matching proteins in your network (IDs)	matching proteins in your network (labels)
GO Process	GO:0045216	Cell-cell junction organization	11	166	1.76	3.78e-13	10090.ENSMUSP00000000312,10090.ENSMUSP00000007130,10090.ENSMUSP00000018713,10090.ENSMUSP00000036438,10090.ENSMUSP00000049725,10090.ENSMUSP00000053420,10090.ENSMUSP00000054219,10090.ENSMUSP00000062045,10090.ENSMUSP00000065284,10090.ENSMUSP00000099652,10090.ENSMUSP00000106722	Cdh1,Ctnnb1,Cldn7,Tjp3,Cldn23,Cldn4,Cldn2,Cldn14,Ocln,Tjp1,Cldn15
GO Process	GO:0070830	Bicellular tight junction assembly	8	46	2.18	5.52e-12	10090.ENSMUSP00000000312,10090.ENSMUSP00000018713,10090.ENSMUSP00000049725,10090.ENSMUSP00000053420,10090.ENSMUSP00000054219,10090.ENSMUSP00000062045,10090.ENSMUSP00000065284,10090.ENSMUSP00000106722	Cdh1,Cldn7,Cldn23,Cldn4,Cldn2,Cldn14,Ocln,Cldn15
GO Process	GO:0007043	Cell-cell junction assembly	9	111	1.85	1.38e-11	10090.ENSMUSP00000000312,10090.ENSMUSP00000007130,10090.ENSMUSP00000018713,10090.ENSMUSP00000049725,10090.ENSMUSP00000053420,10090.ENSMUSP00000054219,10090.ENSMUSP00000062045,10090.ENSMUSP00000065284,10090.ENSMUSP00000106722	Cdh1,Ctnnb1,Cldn7,Cldn23,Cldn4,Cldn2,Cldn14,Ocln,Cldn15
GO Process	GO:0016338	Calcium-independent cell-cell adhesion via plasma membrane cell-adhesion molecules	6	23	2.36	1.02e-09	10090.ENSMUSP00000018713,10090.ENSMUSP00000049725,10090.ENSMUSP00000053420,10090.ENSMUSP00000054219,10090.ENSMUSP00000062045,10090.ENSMUSP00000106722	Cldn7,Cldn23,Cldn4,Cldn2,Cldn14,Cldn15
GO Process	GO:0098609	Cell-cell adhesion	10	446	1.29	4.57e-08	10090.ENSMUSP00000000312,10090.ENSMUSP00000007130,10090.ENSMUSP00000018713,10090.ENSMUSP00000036438,10090.ENSMUSP00000049725,10090.ENSMUSP00000053420,10090.ENSMUSP00000054219,10090.ENSMUSP00000062045,10090.ENSMUSP00000099652,10090.ENSMUSP00000106722	Cdh1,Ctnnb1,Cldn7,Tjp3,Cldn23,Cldn4,Cldn2,Cldn14,Tjp1,Cldn15
GO Process	GO:0048871	Multicellular organismal homeostasis	9	377	1.32	2.88e-07	10090.ENSMUSP00000000312,10090.ENSMUSP00000000450,10090.ENSMUSP00000007130,10090.ENSMUSP00000024827,10090.ENSMUSP00000036438,10090.ENSMUSP00000053420,10090.ENSMUSP00000065284,10090.ENSMUSP00000099652,10090.ENSMUSP00000141128	Cdh1,Pparg,Ctnnb1,Tff3,Tjp3,Cldn4,Ocln,Tjp1,Muc2
GO Process	GO:0098742	Cell-cell adhesion via plasma-membrane adhesion molecules	7	202	1.48	2.99e-06	10090.ENSMUSP00000000312,10090.ENSMUSP00000018713,10090.ENSMUSP00000049725,10090.ENSMUSP00000053420,10090.ENSMUSP00000054219,10090.ENSMUSP00000062045,10090.ENSMUSP00000106722	Cdh1,Cldn7,Cldn23,Cldn4,Cldn2,Cldn14,Cldn15
GO Process	GO:1905605	Positive regulation of blood-brain barrier permeability	3	5	2.72	6.89e-05	10090.ENSMUSP00000036438,10090.ENSMUSP00000065284,10090.ENSMUSP00000099652	Tjp3,Ocln,Tjp1
GO Process	GO:0001894	Tissue homeostasis	6	218	1.38	0.00014	10090.ENSMUSP00000007130,10090.ENSMUSP00000024827,10090.ENSMUSP00000036438,10090.ENSMUSP00000065284,10090.ENSMUSP00000099652,10090.ENSMUSP00000141128	Ctnnb1,Tff3,Tjp3,Ocln,Tjp1,Muc2
GO Process	GO:0042592	Homeostatic process	10	1449	0.78	0.0015	10090.ENSMUSP00000000312,10090.ENSMUSP00000000450,10090.ENSMUSP00000007130,10090.ENSMUSP00000024827,10090.ENSMUSP00000036438,10090.ENSMUSP00000053420,10090.ENSMUSP00000065284,10090.ENSMUSP00000082682,10090.ENSMUSP00000099652,10090.ENSMUSP00000141128	Cdh1,Pparg,Ctnnb1,Tff3,Tjp3,Cldn4,Ocln,Hmgb1,Tjp1,Muc2
GO Process	GO:1901700	Response to oxygen-containing compound	10	1680	0.72	0.0051	10090.ENSMUSP00000000312,10090.ENSMUSP00000000450,10090.ENSMUSP00000007130,10090.ENSMUSP00000018713,10090.ENSMUSP00000020238,10090.ENSMUSP00000032089,10090.ENSMUSP00000053420,10090.ENSMUSP00000082682,10090.ENSMUSP00000094667,10090.ENSMUSP00000099652	Cdh1,Pparg,Ctnnb1,Cldn7,Hsp90b1,Reg3g,Cldn4,Hmgb1,Reg3b,Tjp1
GO Process	GO:0022607	Cellular component assembly	11	2243	0.63	0.0092	10090.ENSMUSP00000000312,10090.ENSMUSP00000007130,10090.ENSMUSP00000018713,10090.ENSMUSP00000020238,10090.ENSMUSP00000049725,10090.ENSMUSP00000053420,10090.ENSMUSP00000054219,10090.ENSMUSP00000062045,10090.ENSMUSP00000065284,10090.ENSMUSP00000082682,10090.ENSMUSP00000106722	Cdh1,Ctnnb1,Cldn7,Hsp90b1,Cldn23,Cldn4,Cldn2,Cldn14,Ocln,Hmgb1,Cldn15
GO Process	GO:0034332	Adherens junction organization	3	45	1.77	0.0117	10090.ENSMUSP00000000312,10090.ENSMUSP00000007130,10090.ENSMUSP00000099652	Cdh1,Ctnnb1,Tjp1
GO Process	GO:0097305	Response to alcohol	5	297	1.17	0.0117	10090.ENSMUSP00000000312,10090.ENSMUSP00000000450,10090.ENSMUSP00000007130,10090.ENSMUSP00000018713,10090.ENSMUSP00000099652	Cdh1,Pparg,Ctnnb1,Cldn7,Tjp1
GO Process	GO:0044278	Cell wall disruption in another organism	2	5	2.54	0.0132	10090.ENSMUSP00000032089,10090.ENSMUSP00000094667	Reg3g,Reg3b
GO Process	GO:0071681	Cellular response to indole-3-methanol	2	5	2.54	0.0132	10090.ENSMUSP00000000312,10090.ENSMUSP00000007130	Cdh1,Ctnnb1
GO Process	GO:0042981	Regulation of apoptotic process	9	1538	0.71	0.0147	10090.ENSMUSP00000000450,10090.ENSMUSP00000007130,10090.ENSMUSP00000018713,10090.ENSMUSP00000020238,10090.ENSMUSP00000041963,10090.ENSMUSP00000082682,10090.ENSMUSP00000094667,10090.ENSMUSP00000099652,10090.ENSMUSP00000141128	Pparg,Ctnnb1,Cldn7,Hsp90b1,Muc1,Hmgb1,Reg3b,Tjp1,Muc2
GO Process	GO:0060066	Oviduct development	2	6	2.46	0.0158	10090.ENSMUSP00000000312,10090.ENSMUSP00000007130	Cdh1,Ctnnb1
GO Process	GO:0090303	Positive regulation of wound healing	3	57	1.66	0.0172	10090.ENSMUSP00000032089,10090.ENSMUSP00000053420,10090.ENSMUSP00000082682	Reg3g,Cldn4,Hmgb1
GO Process	GO:0043388	Positive regulation of DNA binding	3	61	1.63	0.0202	10090.ENSMUSP00000000450,10090.ENSMUSP00000007130,10090.ENSMUSP00000082682	Pparg,Ctnnb1,Hmgb1
GO Process	GO:0030855	Epithelial cell differentiation	6	641	0.91	0.0269	10090.ENSMUSP00000000312,10090.ENSMUSP00000000450,10090.ENSMUSP00000007130,10090.ENSMUSP00000036438,10090.ENSMUSP00000099652,10090.ENSMUSP00000141128	Cdh1,Pparg,Ctnnb1,Tjp3,Tjp1,Muc2
GO Process	GO:0042127	Regulation of cell population proliferation	9	1716	0.66	0.0269	10090.ENSMUSP00000000312,10090.ENSMUSP00000000450,10090.ENSMUSP00000007130,10090.ENSMUSP00000018713,10090.ENSMUSP00000032089,10090.ENSMUSP00000082682,10090.ENSMUSP00000094667,10090.ENSMUSP00000099652,10090.ENSMUSP00000141128	Cdh1,Pparg,Ctnnb1,Cldn7,Reg3g,Hmgb1,Reg3b,Tjp1,Muc2
GO Process	GO:0002064	Epithelial cell development	4	220	1.2	0.038	10090.ENSMUSP00000000312,10090.ENSMUSP00000036438,10090.ENSMUSP00000099652,10090.ENSMUSP00000141128	Cdh1,Tjp3,Tjp1,Muc2
GO Process	GO:0050678	Regulation of epithelial cell proliferation	5	430	1.01	0.038	10090.ENSMUSP00000000312,10090.ENSMUSP00000000450,10090.ENSMUSP00000007130,10090.ENSMUSP00000032089,10090.ENSMUSP00000082682	Cdh1,Pparg,Ctnnb1,Reg3g,Hmgb1
GO Process	GO:0090557	Establishment of endothelial intestinal barrier	2	12	2.16	0.038	10090.ENSMUSP00000036438,10090.ENSMUSP00000099652	Tjp3,Tjp1
GO Process	GO:0009617	Response to bacterium	6	709	0.87	0.0385	10090.ENSMUSP00000000312,10090.ENSMUSP00000023328,10090.ENSMUSP00000032089,10090.ENSMUSP00000082682,10090.ENSMUSP00000094667,10090.ENSMUSP00000099652	Cdh1,Retnlb,Reg3g,Hmgb1,Reg3b,Tjp1
GO Process	GO:2000145	Regulation of cell motility	7	1035	0.77	0.0385	10090.ENSMUSP00000000312,10090.ENSMUSP00000000450,10090.ENSMUSP00000018713,10090.ENSMUSP00000053420,10090.ENSMUSP00000082682,10090.ENSMUSP00000099652,10090.ENSMUSP00000141128	Cdh1,Pparg,Cldn7,Cldn4,Hmgb1,Tjp1,Muc2
GO Process	GO:0009719	Response to endogenous stimulus	8	1422	0.69	0.0387	10090.ENSMUSP00000000312,10090.ENSMUSP00000000450,10090.ENSMUSP00000007130,10090.ENSMUSP00000020238,10090.ENSMUSP00000032089,10090.ENSMUSP00000053420,10090.ENSMUSP00000082682,10090.ENSMUSP00000094667	Cdh1,Pparg,Ctnnb1,Hsp90b1,Reg3g,Cldn4,Hmgb1,Reg3b
GO Process	GO:0010033	Response to organic substance	11	2840	0.53	0.0405	10090.ENSMUSP00000000312,10090.ENSMUSP00000000450,10090.ENSMUSP00000007130,10090.ENSMUSP00000018713,10090.ENSMUSP00000020238,10090.ENSMUSP00000032089,10090.ENSMUSP00000053420,10090.ENSMUSP00000065284,10090.ENSMUSP00000082682,10090.ENSMUSP00000094667,10090.ENSMUSP00000099652	Cdh1,Pparg,Ctnnb1,Cldn7,Hsp90b1,Reg3g,Cldn4,Ocln,Hmgb1,Reg3b,Tjp1
GO Function	GO:0005515	Protein binding	20	7042	0.39	0.0031	10090.ENSMUSP00000000312,10090.ENSMUSP00000000450,10090.ENSMUSP00000007130,10090.ENSMUSP00000018713,10090.ENSMUSP00000020238,10090.ENSMUSP00000023328,10090.ENSMUSP00000024827,10090.ENSMUSP00000036438,10090.ENSMUSP00000041963,10090.ENSMUSP00000049725,10090.ENSMUSP00000053420,10090.ENSMUSP00000054219,10090.ENSMUSP00000062045,10090.ENSMUSP00000065284,10090.ENSMUSP00000082682,10090.ENSMUSP00000089777…	Cdh1,Pparg,Ctnnb1,Cldn7,Hsp90b1,Retnlb,Tff3,Tjp3,Muc1,Cldn23,Cldn4,Cldn2,Cldn14,Ocln,Hmgb1,Piezo1,Reg3b,Tjp1,Cldn15,Muc2
GO Function	GO:0042802	Identical protein binding	12	2254	0.67	0.0031	10090.ENSMUSP00000000312,10090.ENSMUSP00000000450,10090.ENSMUSP00000018713,10090.ENSMUSP00000024827,10090.ENSMUSP00000049725,10090.ENSMUSP00000053420,10090.ENSMUSP00000054219,10090.ENSMUSP00000062045,10090.ENSMUSP00000089777,10090.ENSMUSP00000094667,10090.ENSMUSP00000106722,10090.ENSMUSP00000141128	Cdh1,Pparg,Cldn7,Tff3,Cldn23,Cldn4,Cldn2,Cldn14,Piezo1,Reg3b,Cldn15,Muc2
GO Function	GO:0050839	Cell adhesion molecule binding	6	294	1.25	0.0031	10090.ENSMUSP00000000312,10090.ENSMUSP00000007130,10090.ENSMUSP00000018713,10090.ENSMUSP00000036438,10090.ENSMUSP00000082682,10090.ENSMUSP00000099652	Cdh1,Ctnnb1,Cldn7,Tjp3,Hmgb1,Tjp1
GO Function	GO:0005488	Binding	23	11430	0.24	0.0218	10090.ENSMUSP00000000312,10090.ENSMUSP00000000450,10090.ENSMUSP00000007130,10090.ENSMUSP00000018713,10090.ENSMUSP00000020238,10090.ENSMUSP00000023328,10090.ENSMUSP00000024827,10090.ENSMUSP00000029919,10090.ENSMUSP00000032089,10090.ENSMUSP00000036438,10090.ENSMUSP00000041963,10090.ENSMUSP00000049725,10090.ENSMUSP00000053420,10090.ENSMUSP00000054219,10090.ENSMUSP00000062045,10090.ENSMUSP00000065284…	Cdh1,Pparg,Ctnnb1,Cldn7,Hsp90b1,Retnlb,Tff3,Clca1,Reg3g,Tjp3,Muc1,Cldn23,Cldn4,Cldn2,Cldn14,Ocln,Hmgb1,Piezo1,Reg3b,Tjp1,Cldn15,Muc2,Clca4a
GO Function	GO:0005198	Structural molecule activity	6	605	0.94	0.0348	10090.ENSMUSP00000018713,10090.ENSMUSP00000049725,10090.ENSMUSP00000053420,10090.ENSMUSP00000054219,10090.ENSMUSP00000062045,10090.ENSMUSP00000106722	Cldn7,Cldn23,Cldn4,Cldn2,Cldn14,Cldn15
GO Function	GO:0019903	Protein phosphatase binding	4	178	1.29	0.0348	10090.ENSMUSP00000000312,10090.ENSMUSP00000000450,10090.ENSMUSP00000007130,10090.ENSMUSP00000020238	Cdh1,Pparg,Ctnnb1,Hsp90b1
GO Function	GO:0005254	Chloride channel activity	3	70	1.57	0.0378	10090.ENSMUSP00000029919,10090.ENSMUSP00000053420,10090.ENSMUSP00000159165	Clca1,Cldn4,Clca4a
GO Function	GO:0045294	Alpha-catenin binding	2	11	2.2	0.0413	10090.ENSMUSP00000000312,10090.ENSMUSP00000007130	Cdh1,Ctnnb1
GO Function	GO:0005229	Intracellular calcium activated chloride channel activity	2	14	2.1	0.0461	10090.ENSMUSP00000029919,10090.ENSMUSP00000159165	Clca1,Clca4a
GO Function	GO:0008013	Beta-catenin binding	3	95	1.44	0.0461	10090.ENSMUSP00000000312,10090.ENSMUSP00000007130,10090.ENSMUSP00000099652	Cdh1,Ctnnb1,Tjp1
GO Function	GO:0042834	Peptidoglycan binding	2	15	2.07	0.0461	10090.ENSMUSP00000032089,10090.ENSMUSP00000094667	Reg3g,Reg3b
GO Function	GO:0070492	Oligosaccharide binding	2	17	2.01	0.0461	10090.ENSMUSP00000032089,10090.ENSMUSP00000094667	Reg3g,Reg3b
GO Component	GO:0043296	Apical junction complex	11	148	1.81	1.55e-14	10090.ENSMUSP00000000312,10090.ENSMUSP00000007130,10090.ENSMUSP00000018713,10090.ENSMUSP00000036438,10090.ENSMUSP00000049725,10090.ENSMUSP00000053420,10090.ENSMUSP00000054219,10090.ENSMUSP00000062045,10090.ENSMUSP00000065284,10090.ENSMUSP00000099652,10090.ENSMUSP00000106722	Cdh1,Ctnnb1,Cldn7,Tjp3,Cldn23,Cldn4,Cldn2,Cldn14,Ocln,Tjp1,Cldn15
GO Component	GO:0005923	Bicellular tight junction	10	122	1.85	1.23e-13	10090.ENSMUSP00000007130,10090.ENSMUSP00000018713,10090.ENSMUSP00000036438,10090.ENSMUSP00000049725,10090.ENSMUSP00000053420,10090.ENSMUSP00000054219,10090.ENSMUSP00000062045,10090.ENSMUSP00000065284,10090.ENSMUSP00000099652,10090.ENSMUSP00000106722	Ctnnb1,Cldn7,Tjp3,Cldn23,Cldn4,Cldn2,Cldn14,Ocln,Tjp1,Cldn15
GO Component	GO:0016327	Apicolateral plasma membrane	5	26	2.23	7.62e-08	10090.ENSMUSP00000007130,10090.ENSMUSP00000018713,10090.ENSMUSP00000053420,10090.ENSMUSP00000065284,10090.ENSMUSP00000099652	Ctnnb1,Cldn7,Cldn4,Ocln,Tjp1
GO Component	GO:0016328	Lateral plasma membrane	6	72	1.86	8.49e-08	10090.ENSMUSP00000000312,10090.ENSMUSP00000007130,10090.ENSMUSP00000018713,10090.ENSMUSP00000053420,10090.ENSMUSP00000065284,10090.ENSMUSP00000106722	Cdh1,Ctnnb1,Cldn7,Cldn4,Ocln,Cldn15
GO Component	GO:0045177	Apical part of cell	9	493	1.2	6.23e-07	10090.ENSMUSP00000000312,10090.ENSMUSP00000007130,10090.ENSMUSP00000036438,10090.ENSMUSP00000041963,10090.ENSMUSP00000053420,10090.ENSMUSP00000065284,10090.ENSMUSP00000094667,10090.ENSMUSP00000099652,10090.ENSMUSP00000159165	Cdh1,Ctnnb1,Tjp3,Muc1,Cldn4,Ocln,Reg3b,Tjp1,Clca4a
GO Component	GO:0071944	Cell periphery	20	5215	0.53	1.22e-06	10090.ENSMUSP00000000312,10090.ENSMUSP00000007130,10090.ENSMUSP00000018713,10090.ENSMUSP00000020238,10090.ENSMUSP00000029919,10090.ENSMUSP00000032089,10090.ENSMUSP00000036438,10090.ENSMUSP00000041963,10090.ENSMUSP00000049725,10090.ENSMUSP00000053420,10090.ENSMUSP00000054219,10090.ENSMUSP00000062045,10090.ENSMUSP00000065284,10090.ENSMUSP00000082682,10090.ENSMUSP00000089777,10090.ENSMUSP00000094667…	Cdh1,Ctnnb1,Cldn7,Hsp90b1,Clca1,Reg3g,Tjp3,Muc1,Cldn23,Cldn4,Cldn2,Cldn14,Ocln,Hmgb1,Piezo1,Reg3b,Tjp1,Cldn15,Muc2,Clca4a
GO Component	GO:0016324	Apical plasma membrane	7	393	1.19	4.22e-05	10090.ENSMUSP00000007130,10090.ENSMUSP00000036438,10090.ENSMUSP00000041963,10090.ENSMUSP00000053420,10090.ENSMUSP00000065284,10090.ENSMUSP00000099652,10090.ENSMUSP00000159165	Ctnnb1,Tjp3,Muc1,Cldn4,Ocln,Tjp1,Clca4a
GO Component	GO:0005886	Plasma membrane	17	4764	0.49	0.00016	10090.ENSMUSP00000000312,10090.ENSMUSP00000007130,10090.ENSMUSP00000018713,10090.ENSMUSP00000020238,10090.ENSMUSP00000029919,10090.ENSMUSP00000036438,10090.ENSMUSP00000041963,10090.ENSMUSP00000049725,10090.ENSMUSP00000053420,10090.ENSMUSP00000054219,10090.ENSMUSP00000062045,10090.ENSMUSP00000065284,10090.ENSMUSP00000082682,10090.ENSMUSP00000089777,10090.ENSMUSP00000099652,10090.ENSMUSP00000106722…	Cdh1,Ctnnb1,Cldn7,Hsp90b1,Clca1,Tjp3,Muc1,Cldn23,Cldn4,Cldn2,Cldn14,Ocln,Hmgb1,Piezo1,Tjp1,Cldn15,Clca4a
GO Component	GO:0098590	Plasma membrane region	10	1357	0.81	0.00018	10090.ENSMUSP00000000312,10090.ENSMUSP00000007130,10090.ENSMUSP00000018713,10090.ENSMUSP00000036438,10090.ENSMUSP00000041963,10090.ENSMUSP00000053420,10090.ENSMUSP00000065284,10090.ENSMUSP00000089777,10090.ENSMUSP00000099652,10090.ENSMUSP00000159165	Cdh1,Ctnnb1,Cldn7,Tjp3,Muc1,Cldn4,Ocln,Piezo1,Tjp1,Clca4a
GO Component	GO:0009925	Basal plasma membrane	5	291	1.18	0.0024	10090.ENSMUSP00000000312,10090.ENSMUSP00000007130,10090.ENSMUSP00000018713,10090.ENSMUSP00000053420,10090.ENSMUSP00000099652	Cdh1,Ctnnb1,Cldn7,Cldn4,Tjp1
GO Component	GO:0016600	Flotillin complex	2	10	2.24	0.0092	10090.ENSMUSP00000000312,10090.ENSMUSP00000007130	Cdh1,Ctnnb1
GO Component	GO:0005576	Extracellular region	10	2254	0.59	0.0111	10090.ENSMUSP00000020238,10090.ENSMUSP00000023328,10090.ENSMUSP00000024827,10090.ENSMUSP00000029919,10090.ENSMUSP00000032089,10090.ENSMUSP00000041963,10090.ENSMUSP00000082682,10090.ENSMUSP00000094667,10090.ENSMUSP00000141128,10090.ENSMUSP00000159165	Hsp90b1,Retnlb,Tff3,Clca1,Reg3g,Muc1,Hmgb1,Reg3b,Muc2,Clca4a
GO Component	GO:0016323	Basolateral plasma membrane	4	261	1.13	0.0217	10090.ENSMUSP00000000312,10090.ENSMUSP00000007130,10090.ENSMUSP00000018713,10090.ENSMUSP00000099652	Cdh1,Ctnnb1,Cldn7,Tjp1
GO Component	GO:0031982	Vesicle	9	2147	0.56	0.0385	10090.ENSMUSP00000000312,10090.ENSMUSP00000020238,10090.ENSMUSP00000024827,10090.ENSMUSP00000029919,10090.ENSMUSP00000032089,10090.ENSMUSP00000041963,10090.ENSMUSP00000065284,10090.ENSMUSP00000082682,10090.ENSMUSP00000094667	Cdh1,Hsp90b1,Tff3,Clca1,Reg3g,Muc1,Ocln,Hmgb1,Reg3b
GO Component	GO:0042588	Zymogen granule	2	26	1.83	0.0417	10090.ENSMUSP00000029919,10090.ENSMUSP00000094667	Clca1,Reg3b
GO Component	GO:0016342	Catenin complex	2	29	1.78	0.0488	10090.ENSMUSP00000000312,10090.ENSMUSP00000007130	Cdh1,Ctnnb1
STRING clusters	CL:5635	Claudin, conserved site, and Positive regulation of blood-brain barrier permeability	8	30	2.37	1.96e-13	10090.ENSMUSP00000036438,10090.ENSMUSP00000049725,10090.ENSMUSP00000053420,10090.ENSMUSP00000054219,10090.ENSMUSP00000062045,10090.ENSMUSP00000065284,10090.ENSMUSP00000099652,10090.ENSMUSP00000106722	Tjp3,Cldn23,Cldn4,Cldn2,Cldn14,Ocln,Tjp1,Cldn15
STRING clusters	CL:5631	Mixed, incl. Tight junction, and Tetraspanin/Peripherin	9	105	1.87	4.82e-12	10090.ENSMUSP00000018713,10090.ENSMUSP00000036438,10090.ENSMUSP00000049725,10090.ENSMUSP00000053420,10090.ENSMUSP00000054219,10090.ENSMUSP00000062045,10090.ENSMUSP00000065284,10090.ENSMUSP00000099652,10090.ENSMUSP00000106722	Cldn7,Tjp3,Cldn23,Cldn4,Cldn2,Cldn14,Ocln,Tjp1,Cldn15
STRING clusters	CL:5668	Establishment of endothelial intestinal barrier, and Claudin, conserved site	5	13	2.53	7.59e-09	10090.ENSMUSP00000036438,10090.ENSMUSP00000053420,10090.ENSMUSP00000054219,10090.ENSMUSP00000065284,10090.ENSMUSP00000099652	Tjp3,Cldn4,Cldn2,Ocln,Tjp1
STRING clusters	CL:36360	Mixed, incl. TILa domain, and Resistin	4	7	2.7	2.68e-07	10090.ENSMUSP00000023328,10090.ENSMUSP00000024827,10090.ENSMUSP00000029919,10090.ENSMUSP00000032089	Retnlb,Tff3,Clca1,Reg3g
STRING clusters	CL:27656	Termination of O-glycan biosynthesis, and Mesothelin	4	17	2.31	4.28e-06	10090.ENSMUSP00000041963,10090.ENSMUSP00000045196,10090.ENSMUSP00000136061,10090.ENSMUSP00000141128	Muc1,Muc3,Muc3a,Muc2
STRING clusters	CL:5670	Positive regulation of blood-brain barrier permeability, and Establishment of endothelial intestinal barrier	3	8	2.52	7.59e-05	10090.ENSMUSP00000036438,10090.ENSMUSP00000065284,10090.ENSMUSP00000099652	Tjp3,Ocln,Tjp1
STRING clusters	CL:36135	Mixed, incl. Serine proteases, trypsin domain, and Zymogen granule	5	158	1.44	0.00031	10090.ENSMUSP00000023328,10090.ENSMUSP00000024827,10090.ENSMUSP00000029919,10090.ENSMUSP00000032089,10090.ENSMUSP00000094667	Retnlb,Tff3,Clca1,Reg3g,Reg3b
STRING clusters	CL:5636	Claudin, conserved site	3	16	2.21	0.00036	10090.ENSMUSP00000049725,10090.ENSMUSP00000062045,10090.ENSMUSP00000106722	Cldn23,Cldn14,Cldn15
STRING clusters	CL:27659	Termination of O-glycan biosynthesis, and P-type trefoil, chordata	2	11	2.2	0.0217	10090.ENSMUSP00000045196,10090.ENSMUSP00000141128	Muc3,Muc2
STRING clusters	CL:5640	Claudin, conserved site	2	11	2.2	0.0217	10090.ENSMUSP00000049725,10090.ENSMUSP00000062045	Cldn23,Cldn14
KEGG	mmu04530	Tight junction	9	152	1.71	3.11e-11	10090.ENSMUSP00000018713,10090.ENSMUSP00000036438,10090.ENSMUSP00000049725,10090.ENSMUSP00000053420,10090.ENSMUSP00000054219,10090.ENSMUSP00000062045,10090.ENSMUSP00000065284,10090.ENSMUSP00000099652,10090.ENSMUSP00000106722	Cldn7,Tjp3,Cldn23,Cldn4,Cldn2,Cldn14,Ocln,Tjp1,Cldn15
KEGG	mmu04670	Leukocyte transendothelial migration	8	113	1.79	1.15e-10	10090.ENSMUSP00000007130,10090.ENSMUSP00000018713,10090.ENSMUSP00000049725,10090.ENSMUSP00000053420,10090.ENSMUSP00000054219,10090.ENSMUSP00000062045,10090.ENSMUSP00000065284,10090.ENSMUSP00000106722	Ctnnb1,Cldn7,Cldn23,Cldn4,Cldn2,Cldn14,Ocln,Cldn15
KEGG	mmu04514	Cell adhesion molecules	8	157	1.65	9.51e-10	10090.ENSMUSP00000000312,10090.ENSMUSP00000018713,10090.ENSMUSP00000049725,10090.ENSMUSP00000053420,10090.ENSMUSP00000054219,10090.ENSMUSP00000062045,10090.ENSMUSP00000065284,10090.ENSMUSP00000106722	Cdh1,Cldn7,Cldn23,Cldn4,Cldn2,Cldn14,Ocln,Cldn15
KEGG	mmu05160	Hepatitis C	8	158	1.65	9.51e-10	10090.ENSMUSP00000007130,10090.ENSMUSP00000018713,10090.ENSMUSP00000049725,10090.ENSMUSP00000053420,10090.ENSMUSP00000054219,10090.ENSMUSP00000062045,10090.ENSMUSP00000065284,10090.ENSMUSP00000106722	Ctnnb1,Cldn7,Cldn23,Cldn4,Cldn2,Cldn14,Ocln,Cldn15
KEGG	mmu05216	Thyroid cancer	3	36	1.86	0.00078	10090.ENSMUSP00000000312,10090.ENSMUSP00000000450,10090.ENSMUSP00000007130	Cdh1,Pparg,Ctnnb1
KEGG	mmu04520	Adherens junction	3	68	1.59	0.004	10090.ENSMUSP00000000312,10090.ENSMUSP00000007130,10090.ENSMUSP00000099652	Cdh1,Ctnnb1,Tjp1
KEGG	mmu05226	Gastric cancer	3	147	1.25	0.0309	10090.ENSMUSP00000000312,10090.ENSMUSP00000007130,10090.ENSMUSP00000141128	Cdh1,Ctnnb1,Muc2
Reactome	MMU-351906	Apoptotic cleavage of cell adhesion proteins	4	11	2.5	3.02e-06	10090.ENSMUSP00000000312,10090.ENSMUSP00000007130,10090.ENSMUSP00000065284,10090.ENSMUSP00000099652	Cdh1,Ctnnb1,Ocln,Tjp1
Reactome	MMU-75153	Apoptotic execution phase	5	49	1.95	3.26e-06	10090.ENSMUSP00000000312,10090.ENSMUSP00000007130,10090.ENSMUSP00000065284,10090.ENSMUSP00000082682,10090.ENSMUSP00000099652	Cdh1,Ctnnb1,Ocln,Hmgb1,Tjp1
Reactome	MMU-977068	Termination of O-glycan biosynthesis	3	19	2.14	0.00056	10090.ENSMUSP00000041963,10090.ENSMUSP00000045196,10090.ENSMUSP00000141128	Muc1,Muc3,Muc2
Monarch	MP:0010155	Abnormal intestine physiology	7	276	1.35	0.00019	10090.ENSMUSP00000000312,10090.ENSMUSP00000007130,10090.ENSMUSP00000023328,10090.ENSMUSP00000024827,10090.ENSMUSP00000032089,10090.ENSMUSP00000106722,10090.ENSMUSP00000141128	Cdh1,Ctnnb1,Retnlb,Tff3,Reg3g,Cldn15,Muc2
Monarch	MP:0000488	Abnormal intestinal epithelium morphology	5	101	1.64	0.00036	10090.ENSMUSP00000007130,10090.ENSMUSP00000023328,10090.ENSMUSP00000024827,10090.ENSMUSP00000106722,10090.ENSMUSP00000141128	Ctnnb1,Retnlb,Tff3,Cldn15,Muc2
Monarch	MP:0001663	Abnormal digestive system physiology	8	521	1.13	0.00036	10090.ENSMUSP00000000312,10090.ENSMUSP00000007130,10090.ENSMUSP00000023328,10090.ENSMUSP00000024827,10090.ENSMUSP00000032089,10090.ENSMUSP00000041963,10090.ENSMUSP00000106722,10090.ENSMUSP00000141128	Cdh1,Ctnnb1,Retnlb,Tff3,Reg3g,Muc1,Cldn15,Muc2
Monarch	MP:0011442	Abnormal renal sodium ion transport	3	9	2.46	0.00062	10090.ENSMUSP00000000450,10090.ENSMUSP00000053420,10090.ENSMUSP00000054219	Pparg,Cldn4,Cldn2
Monarch	MP:0002136	Abnormal kidney physiology	5	201	1.34	0.0046	10090.ENSMUSP00000000450,10090.ENSMUSP00000007130,10090.ENSMUSP00000053420,10090.ENSMUSP00000054219,10090.ENSMUSP00000099652	Pparg,Ctnnb1,Cldn4,Cldn2,Tjp1
Monarch	MP:0005381	Digestive/alimentary phenotype	9	1173	0.83	0.0046	10090.ENSMUSP00000000312,10090.ENSMUSP00000007130,10090.ENSMUSP00000023328,10090.ENSMUSP00000024827,10090.ENSMUSP00000032089,10090.ENSMUSP00000041963,10090.ENSMUSP00000065284,10090.ENSMUSP00000106722,10090.ENSMUSP00000141128	Cdh1,Ctnnb1,Retnlb,Tff3,Reg3g,Muc1,Ocln,Cldn15,Muc2
Monarch	MP:0005502	Abnormal renal/urinary system physiology	6	356	1.17	0.0046	10090.ENSMUSP00000000450,10090.ENSMUSP00000007130,10090.ENSMUSP00000018713,10090.ENSMUSP00000053420,10090.ENSMUSP00000054219,10090.ENSMUSP00000099652	Pparg,Ctnnb1,Cldn7,Cldn4,Cldn2,Tjp1
Monarch	MP:0006316	Increased urine sodium level	3	30	1.94	0.0057	10090.ENSMUSP00000018713,10090.ENSMUSP00000053420,10090.ENSMUSP00000054219	Cldn7,Cldn4,Cldn2
Monarch	MP:0008803	Abnormal placental labyrinth vasculature morphology	4	100	1.54	0.0057	10090.ENSMUSP00000000312,10090.ENSMUSP00000000450,10090.ENSMUSP00000007130,10090.ENSMUSP00000099652	Cdh1,Pparg,Ctnnb1,Tjp1
Monarch	MP:0014201	Abnormal intestinal epithelium physiology	4	102	1.53	0.0057	10090.ENSMUSP00000000312,10090.ENSMUSP00000007130,10090.ENSMUSP00000106722,10090.ENSMUSP00000141128	Cdh1,Ctnnb1,Cldn15,Muc2
Monarch	MP:0009577	Abnormal developmental vascular remodeling	3	40	1.82	0.0114	10090.ENSMUSP00000007130,10090.ENSMUSP00000089777,10090.ENSMUSP00000099652	Ctnnb1,Piezo1,Tjp1
Monarch	MP:0010109	Abnormal renal sodium reabsorption	2	5	2.54	0.0175	10090.ENSMUSP00000053420,10090.ENSMUSP00000054219	Cldn4,Cldn2
Monarch	MP:0008732	Reduced hair shaft melanin granule number	2	6	2.46	0.0216	10090.ENSMUSP00000007130,10090.ENSMUSP00000020238	Ctnnb1,Hsp90b1
Monarch	MP:0011521	Decreased placental labyrinth size	3	54	1.69	0.0216	10090.ENSMUSP00000000312,10090.ENSMUSP00000000450,10090.ENSMUSP00000007130	Cdh1,Pparg,Ctnnb1
Monarch	MP:0004264	Abnormal extraembryonic tissue physiology	5	356	1.09	0.0224	10090.ENSMUSP00000000312,10090.ENSMUSP00000000450,10090.ENSMUSP00000020238,10090.ENSMUSP00000089777,10090.ENSMUSP00000099652	Cdh1,Pparg,Hsp90b1,Piezo1,Tjp1
Monarch	MP:0004382	Abnormal hair follicle melanogenesis	2	7	2.4	0.0224	10090.ENSMUSP00000007130,10090.ENSMUSP00000020238	Ctnnb1,Hsp90b1
Monarch	MP:0008882	Abnormal enterocyte physiology	3	70	1.57	0.0281	10090.ENSMUSP00000000312,10090.ENSMUSP00000106722,10090.ENSMUSP00000141128	Cdh1,Cldn15,Muc2
Monarch	MP:0005376	Homeostasis/metabolism phenotype	15	5132	0.41	0.0355	10090.ENSMUSP00000000312,10090.ENSMUSP00000000450,10090.ENSMUSP00000007130,10090.ENSMUSP00000018713,10090.ENSMUSP00000023328,10090.ENSMUSP00000024827,10090.ENSMUSP00000029919,10090.ENSMUSP00000032089,10090.ENSMUSP00000041963,10090.ENSMUSP00000053420,10090.ENSMUSP00000054219,10090.ENSMUSP00000065284,10090.ENSMUSP00000082682,10090.ENSMUSP00000089777,10090.ENSMUSP00000141128	Cdh1,Pparg,Ctnnb1,Cldn7,Retnlb,Tff3,Clca1,Reg3g,Muc1,Cldn4,Cldn2,Ocln,Hmgb1,Piezo1,Muc2
Monarch	MP:0001718	Abnormal visceral yolk sac morphology	4	232	1.18	0.0466	10090.ENSMUSP00000000312,10090.ENSMUSP00000007130,10090.ENSMUSP00000089777,10090.ENSMUSP00000099652	Cdh1,Ctnnb1,Piezo1,Tjp1
TISSUES	BTO:0000648	Intestine	9	239	1.52	9.93e-09	10090.ENSMUSP00000000312,10090.ENSMUSP00000007130,10090.ENSMUSP00000024827,10090.ENSMUSP00000029919,10090.ENSMUSP00000032089,10090.ENSMUSP00000065284,10090.ENSMUSP00000094667,10090.ENSMUSP00000099652,10090.ENSMUSP00000141128	Cdh1,Ctnnb1,Tff3,Clca1,Reg3g,Ocln,Reg3b,Tjp1,Muc2
TISSUES	BTO:0000651	Small intestine	7	95	1.81	1.85e-08	10090.ENSMUSP00000000312,10090.ENSMUSP00000007130,10090.ENSMUSP00000024827,10090.ENSMUSP00000032089,10090.ENSMUSP00000065284,10090.ENSMUSP00000094667,10090.ENSMUSP00000141128	Cdh1,Ctnnb1,Tff3,Reg3g,Ocln,Reg3b,Muc2
TISSUES	BTO:0001491	Viscus	19	3850	0.63	9.01e-08	10090.ENSMUSP00000000312,10090.ENSMUSP00000000450,10090.ENSMUSP00000007130,10090.ENSMUSP00000018713,10090.ENSMUSP00000024827,10090.ENSMUSP00000029919,10090.ENSMUSP00000032089,10090.ENSMUSP00000036438,10090.ENSMUSP00000041963,10090.ENSMUSP00000053420,10090.ENSMUSP00000054219,10090.ENSMUSP00000062045,10090.ENSMUSP00000065284,10090.ENSMUSP00000082682,10090.ENSMUSP00000089777,10090.ENSMUSP00000094667…	Cdh1,Pparg,Ctnnb1,Cldn7,Tff3,Clca1,Reg3g,Tjp3,Muc1,Cldn4,Cldn2,Cldn14,Ocln,Hmgb1,Piezo1,Reg3b,Tjp1,Cldn15,Muc2
TISSUES	BTO:0001913	Colonic adenocarcinoma cell line	5	26	2.23	9.01e-08	10090.ENSMUSP00000000312,10090.ENSMUSP00000007130,10090.ENSMUSP00000065284,10090.ENSMUSP00000099652,10090.ENSMUSP00000141128	Cdh1,Ctnnb1,Ocln,Tjp1,Muc2
TISSUES	BTO:0000886	Mucosa	6	110	1.68	4.83e-07	10090.ENSMUSP00000000312,10090.ENSMUSP00000007130,10090.ENSMUSP00000032089,10090.ENSMUSP00000065284,10090.ENSMUSP00000099652,10090.ENSMUSP00000141128	Cdh1,Ctnnb1,Reg3g,Ocln,Tjp1,Muc2
TISSUES	BTO:0000419	Respiratory epithelium	5	60	1.86	1.33e-06	10090.ENSMUSP00000000312,10090.ENSMUSP00000007130,10090.ENSMUSP00000032089,10090.ENSMUSP00000099652,10090.ENSMUSP00000141128	Cdh1,Ctnnb1,Reg3g,Tjp1,Muc2
TISSUES	BTO:0000634	Integument	8	461	1.18	3.9e-06	10090.ENSMUSP00000000312,10090.ENSMUSP00000000450,10090.ENSMUSP00000007130,10090.ENSMUSP00000032089,10090.ENSMUSP00000065284,10090.ENSMUSP00000082682,10090.ENSMUSP00000099652,10090.ENSMUSP00000141128	Cdh1,Pparg,Ctnnb1,Reg3g,Ocln,Hmgb1,Tjp1,Muc2
TISSUES	BTO:0000781	Intestinal epithelium	4	29	2.08	5.63e-06	10090.ENSMUSP00000007130,10090.ENSMUSP00000065284,10090.ENSMUSP00000099652,10090.ENSMUSP00000141128	Ctnnb1,Ocln,Tjp1,Muc2
TISSUES	BTO:0000305	Crypt	3	11	2.38	4.59e-05	10090.ENSMUSP00000007130,10090.ENSMUSP00000032089,10090.ENSMUSP00000141128	Ctnnb1,Reg3g,Muc2
TISSUES	BTO:0000345	Digestive gland	12	1984	0.72	5e-05	10090.ENSMUSP00000000312,10090.ENSMUSP00000000450,10090.ENSMUSP00000007130,10090.ENSMUSP00000018713,10090.ENSMUSP00000032089,10090.ENSMUSP00000036438,10090.ENSMUSP00000041963,10090.ENSMUSP00000054219,10090.ENSMUSP00000062045,10090.ENSMUSP00000065284,10090.ENSMUSP00000094667,10090.ENSMUSP00000099652	Cdh1,Pparg,Ctnnb1,Cldn7,Reg3g,Tjp3,Muc1,Cldn2,Cldn14,Ocln,Reg3b,Tjp1
TISSUES	BTO:0000416	Epithelium	6	269	1.29	5e-05	10090.ENSMUSP00000000312,10090.ENSMUSP00000007130,10090.ENSMUSP00000032089,10090.ENSMUSP00000065284,10090.ENSMUSP00000099652,10090.ENSMUSP00000141128	Cdh1,Ctnnb1,Reg3g,Ocln,Tjp1,Muc2
TISSUES	BTO:0000763	Lung	10	1322	0.82	7.8e-05	10090.ENSMUSP00000000312,10090.ENSMUSP00000007130,10090.ENSMUSP00000018713,10090.ENSMUSP00000032089,10090.ENSMUSP00000036438,10090.ENSMUSP00000065284,10090.ENSMUSP00000089777,10090.ENSMUSP00000099652,10090.ENSMUSP00000106722,10090.ENSMUSP00000141128	Cdh1,Ctnnb1,Cldn7,Reg3g,Tjp3,Ocln,Piezo1,Tjp1,Cldn15,Muc2
TISSUES	BTO:0000522	Gland	17	5041	0.47	0.00018	10090.ENSMUSP00000000312,10090.ENSMUSP00000000450,10090.ENSMUSP00000007130,10090.ENSMUSP00000018713,10090.ENSMUSP00000032089,10090.ENSMUSP00000036438,10090.ENSMUSP00000041963,10090.ENSMUSP00000053420,10090.ENSMUSP00000054219,10090.ENSMUSP00000062045,10090.ENSMUSP00000065284,10090.ENSMUSP00000082682,10090.ENSMUSP00000089777,10090.ENSMUSP00000094667,10090.ENSMUSP00000099652,10090.ENSMUSP00000106722…	Cdh1,Pparg,Ctnnb1,Cldn7,Reg3g,Tjp3,Muc1,Cldn4,Cldn2,Cldn14,Ocln,Hmgb1,Piezo1,Reg3b,Tjp1,Cldn15,Muc2
TISSUES	BTO:0002032	T-84 cell	2	2	2.94	0.00055	10090.ENSMUSP00000065284,10090.ENSMUSP00000099652	Ocln,Tjp1
TISSUES	BTO:0004606	MDCK-1 cell	2	2	2.94	0.00055	10090.ENSMUSP00000053420,10090.ENSMUSP00000054219	Cldn4,Cldn2
TISSUES	BTO:0000675	SW-620 cell	2	3	2.77	0.00086	10090.ENSMUSP00000000312,10090.ENSMUSP00000007130	Cdh1,Ctnnb1
TISSUES	BTO:0000837	MDCK cell	2	3	2.77	0.00086	10090.ENSMUSP00000000312,10090.ENSMUSP00000099652	Cdh1,Tjp1
TISSUES	BTO:0003129	Human brain microvascular endothelial cell	2	3	2.77	0.00086	10090.ENSMUSP00000065284,10090.ENSMUSP00000099652	Ocln,Tjp1
TISSUES	BTO:0003636	Brain microvascular endothelial cell	2	3	2.77	0.00086	10090.ENSMUSP00000065284,10090.ENSMUSP00000099652	Ocln,Tjp1
TISSUES	BTO:0000038	SW-480 cell	2	4	2.64	0.0011	10090.ENSMUSP00000000312,10090.ENSMUSP00000007130	Cdh1,Ctnnb1
TISSUES	BTO:0000414	Epithelial cell	3	46	1.76	0.0013	10090.ENSMUSP00000000312,10090.ENSMUSP00000007130,10090.ENSMUSP00000141128	Cdh1,Ctnnb1,Muc2
TISSUES	BTO:0000498	Gastric cancer cell	2	5	2.54	0.0014	10090.ENSMUSP00000000312,10090.ENSMUSP00000007130	Cdh1,Ctnnb1
TISSUES	BTO:0001190	Root nodule	2	5	2.54	0.0014	10090.ENSMUSP00000000312,10090.ENSMUSP00000007130	Cdh1,Ctnnb1
TISSUES	BTO:0000195	CACO-2 cell	2	7	2.4	0.0023	10090.ENSMUSP00000065284,10090.ENSMUSP00000099652	Ocln,Tjp1
TISSUES	BTO:0001615	Colorectal cancer cell	2	7	2.4	0.0023	10090.ENSMUSP00000000312,10090.ENSMUSP00000007130	Cdh1,Ctnnb1
TISSUES	BTO:0005937	Intestinal epithelial cell	2	7	2.4	0.0023	10090.ENSMUSP00000065284,10090.ENSMUSP00000099652	Ocln,Tjp1
TISSUES	BTO:0000020	Abdomen	3	64	1.61	0.0026	10090.ENSMUSP00000000450,10090.ENSMUSP00000007130,10090.ENSMUSP00000082682	Pparg,Ctnnb1,Hmgb1
TISSUES	BTO:0001488	Endocrine gland	14	4315	0.45	0.0028	10090.ENSMUSP00000000312,10090.ENSMUSP00000000450,10090.ENSMUSP00000007130,10090.ENSMUSP00000018713,10090.ENSMUSP00000032089,10090.ENSMUSP00000036438,10090.ENSMUSP00000041963,10090.ENSMUSP00000054219,10090.ENSMUSP00000062045,10090.ENSMUSP00000065284,10090.ENSMUSP00000082682,10090.ENSMUSP00000089777,10090.ENSMUSP00000094667,10090.ENSMUSP00000099652	Cdh1,Pparg,Ctnnb1,Cldn7,Reg3g,Tjp3,Muc1,Cldn2,Cldn14,Ocln,Hmgb1,Piezo1,Reg3b,Tjp1
TISSUES	BTO:0000988	Pancreas	6	636	0.92	0.0029	10090.ENSMUSP00000000312,10090.ENSMUSP00000018713,10090.ENSMUSP00000032089,10090.ENSMUSP00000041963,10090.ENSMUSP00000065284,10090.ENSMUSP00000094667	Cdh1,Cldn7,Reg3g,Muc1,Ocln,Reg3b
TISSUES	BTO:0002625	Mesenchymal cell	2	9	2.29	0.0029	10090.ENSMUSP00000000312,10090.ENSMUSP00000007130	Cdh1,Ctnnb1
TISSUES	BTO:0001489	Whole body	20	8947	0.29	0.0032	10090.ENSMUSP00000000312,10090.ENSMUSP00000000450,10090.ENSMUSP00000007130,10090.ENSMUSP00000018713,10090.ENSMUSP00000020238,10090.ENSMUSP00000024827,10090.ENSMUSP00000029919,10090.ENSMUSP00000032089,10090.ENSMUSP00000036438,10090.ENSMUSP00000041963,10090.ENSMUSP00000053420,10090.ENSMUSP00000054219,10090.ENSMUSP00000062045,10090.ENSMUSP00000065284,10090.ENSMUSP00000082682,10090.ENSMUSP00000089777…	Cdh1,Pparg,Ctnnb1,Cldn7,Hsp90b1,Tff3,Clca1,Reg3g,Tjp3,Muc1,Cldn4,Cldn2,Cldn14,Ocln,Hmgb1,Piezo1,Reg3b,Tjp1,Cldn15,Muc2
TISSUES	BTO:0000671	Kidney	8	1411	0.69	0.0046	10090.ENSMUSP00000000312,10090.ENSMUSP00000018713,10090.ENSMUSP00000036438,10090.ENSMUSP00000053420,10090.ENSMUSP00000054219,10090.ENSMUSP00000065284,10090.ENSMUSP00000089777,10090.ENSMUSP00000106722	Cdh1,Cldn7,Tjp3,Cldn4,Cldn2,Ocln,Piezo1,Cldn15
TISSUES	BTO:0000642	Intestinal mucosa	2	13	2.13	0.0048	10090.ENSMUSP00000007130,10090.ENSMUSP00000065284	Ctnnb1,Ocln
TISSUES	BTO:0000431	Excretory gland	9	1901	0.62	0.0058	10090.ENSMUSP00000000312,10090.ENSMUSP00000007130,10090.ENSMUSP00000018713,10090.ENSMUSP00000036438,10090.ENSMUSP00000053420,10090.ENSMUSP00000054219,10090.ENSMUSP00000065284,10090.ENSMUSP00000089777,10090.ENSMUSP00000106722	Cdh1,Ctnnb1,Cldn7,Tjp3,Cldn4,Cldn2,Ocln,Piezo1,Cldn15
TISSUES	BTO:0000286	Cornea	2	20	1.94	0.0093	10090.ENSMUSP00000007130,10090.ENSMUSP00000099652	Ctnnb1,Tjp1
TISSUES	BTO:0001388	Trachea	2	20	1.94	0.0093	10090.ENSMUSP00000000312,10090.ENSMUSP00000007130	Cdh1,Ctnnb1
TISSUES	BTO:0004669	Finger	2	23	1.88	0.0117	10090.ENSMUSP00000000312,10090.ENSMUSP00000007130	Cdh1,Ctnnb1
TISSUES	BTO:0000269	Colon	3	126	1.32	0.0127	10090.ENSMUSP00000000312,10090.ENSMUSP00000007130,10090.ENSMUSP00000141128	Cdh1,Ctnnb1,Muc2
TISSUES	BTO:0000091	Ascites	2	25	1.84	0.0129	10090.ENSMUSP00000007130,10090.ENSMUSP00000082682	Ctnnb1,Hmgb1
TISSUES	BTO:0001099	Blastocyst	2	28	1.8	0.0151	10090.ENSMUSP00000000312,10090.ENSMUSP00000007130	Cdh1,Ctnnb1
TISSUES	BTO:0000365	Duodenum	2	29	1.78	0.0159	10090.ENSMUSP00000024827,10090.ENSMUSP00000141128	Tff3,Muc2
TISSUES	BTO:0001129	Prostate gland	2	33	1.72	0.0196	10090.ENSMUSP00000000312,10090.ENSMUSP00000007130	Cdh1,Ctnnb1
TISSUES	BTO:0001253	Skin	3	184	1.15	0.0307	10090.ENSMUSP00000000312,10090.ENSMUSP00000000450,10090.ENSMUSP00000007130	Cdh1,Pparg,Ctnnb1
TISSUES	BTO:0000759	Liver	7	1525	0.6	0.0312	10090.ENSMUSP00000000312,10090.ENSMUSP00000000450,10090.ENSMUSP00000007130,10090.ENSMUSP00000036438,10090.ENSMUSP00000054219,10090.ENSMUSP00000062045,10090.ENSMUSP00000099652	Cdh1,Pparg,Ctnnb1,Tjp3,Cldn2,Cldn14,Tjp1
TISSUES	BTO:0000123	Bladder	2	48	1.56	0.0358	10090.ENSMUSP00000000312,10090.ENSMUSP00000007130	Cdh1,Ctnnb1
TISSUES	BTO:0000294	Dermis	2	49	1.55	0.0368	10090.ENSMUSP00000000450,10090.ENSMUSP00000007130	Pparg,Ctnnb1
TISSUES	BTO:0001307	Stomach	2	56	1.49	0.047	10090.ENSMUSP00000000312,10090.ENSMUSP00000007130	Cdh1,Ctnnb1
TISSUES	BTO:0001456	White adipose tissue	2	56	1.49	0.047	10090.ENSMUSP00000000450,10090.ENSMUSP00000007130	Pparg,Ctnnb1
TISSUES	BTO:0001441	Marrow cell	2	57	1.49	0.0475	10090.ENSMUSP00000007130,10090.ENSMUSP00000082682	Ctnnb1,Hmgb1
COMPARTMENTS	GOCC:0043296	Apical junction complex	11	119	1.91	1.95e-15	10090.ENSMUSP00000000312,10090.ENSMUSP00000007130,10090.ENSMUSP00000018713,10090.ENSMUSP00000036438,10090.ENSMUSP00000049725,10090.ENSMUSP00000053420,10090.ENSMUSP00000054219,10090.ENSMUSP00000062045,10090.ENSMUSP00000065284,10090.ENSMUSP00000099652,10090.ENSMUSP00000106722	Cdh1,Ctnnb1,Cldn7,Tjp3,Cldn23,Cldn4,Cldn2,Cldn14,Ocln,Tjp1,Cldn15
COMPARTMENTS	GOCC:0005923	Bicellular tight junction	10	92	1.98	1.06e-14	10090.ENSMUSP00000007130,10090.ENSMUSP00000018713,10090.ENSMUSP00000036438,10090.ENSMUSP00000049725,10090.ENSMUSP00000053420,10090.ENSMUSP00000054219,10090.ENSMUSP00000062045,10090.ENSMUSP00000065284,10090.ENSMUSP00000099652,10090.ENSMUSP00000106722	Ctnnb1,Cldn7,Tjp3,Cldn23,Cldn4,Cldn2,Cldn14,Ocln,Tjp1,Cldn15
COMPARTMENTS	GOCC:0045177	Apical part of cell	10	386	1.35	3.84e-09	10090.ENSMUSP00000000312,10090.ENSMUSP00000007130,10090.ENSMUSP00000036438,10090.ENSMUSP00000041963,10090.ENSMUSP00000045196,10090.ENSMUSP00000053420,10090.ENSMUSP00000065284,10090.ENSMUSP00000094667,10090.ENSMUSP00000099652,10090.ENSMUSP00000159165	Cdh1,Ctnnb1,Tjp3,Muc1,Muc3,Cldn4,Ocln,Reg3b,Tjp1,Clca4a
COMPARTMENTS	GOCC:0016324	Apical plasma membrane	8	231	1.48	5.27e-08	10090.ENSMUSP00000007130,10090.ENSMUSP00000036438,10090.ENSMUSP00000041963,10090.ENSMUSP00000045196,10090.ENSMUSP00000053420,10090.ENSMUSP00000065284,10090.ENSMUSP00000099652,10090.ENSMUSP00000159165	Ctnnb1,Tjp3,Muc1,Muc3,Cldn4,Ocln,Tjp1,Clca4a
COMPARTMENTS	GOCC:0016327	Apicolateral plasma membrane	5	26	2.23	5.67e-08	10090.ENSMUSP00000007130,10090.ENSMUSP00000018713,10090.ENSMUSP00000053420,10090.ENSMUSP00000065284,10090.ENSMUSP00000099652	Ctnnb1,Cldn7,Cldn4,Ocln,Tjp1
COMPARTMENTS	GOCC:0016328	Lateral plasma membrane	6	68	1.89	5.67e-08	10090.ENSMUSP00000000312,10090.ENSMUSP00000007130,10090.ENSMUSP00000018713,10090.ENSMUSP00000053420,10090.ENSMUSP00000065284,10090.ENSMUSP00000106722	Cdh1,Ctnnb1,Cldn7,Cldn4,Ocln,Cldn15
COMPARTMENTS	GOCC:0098590	Plasma membrane region	10	1066	0.91	2.93e-05	10090.ENSMUSP00000000312,10090.ENSMUSP00000007130,10090.ENSMUSP00000018713,10090.ENSMUSP00000036438,10090.ENSMUSP00000041963,10090.ENSMUSP00000045196,10090.ENSMUSP00000053420,10090.ENSMUSP00000065284,10090.ENSMUSP00000099652,10090.ENSMUSP00000159165	Cdh1,Ctnnb1,Cldn7,Tjp3,Muc1,Muc3,Cldn4,Ocln,Tjp1,Clca4a
COMPARTMENTS	GOCC:0071944	Cell periphery	16	3688	0.58	3.89e-05	10090.ENSMUSP00000000312,10090.ENSMUSP00000007130,10090.ENSMUSP00000018713,10090.ENSMUSP00000020238,10090.ENSMUSP00000036438,10090.ENSMUSP00000041963,10090.ENSMUSP00000045196,10090.ENSMUSP00000053420,10090.ENSMUSP00000062045,10090.ENSMUSP00000065284,10090.ENSMUSP00000082682,10090.ENSMUSP00000089777,10090.ENSMUSP00000099652,10090.ENSMUSP00000106722,10090.ENSMUSP00000141128,10090.ENSMUSP00000159165	Cdh1,Ctnnb1,Cldn7,Hsp90b1,Tjp3,Muc1,Muc3,Cldn4,Cldn14,Ocln,Hmgb1,Piezo1,Tjp1,Cldn15,Muc2,Clca4a
COMPARTMENTS	GOCC:0005886	Plasma membrane	15	3267	0.6	5.74e-05	10090.ENSMUSP00000000312,10090.ENSMUSP00000007130,10090.ENSMUSP00000018713,10090.ENSMUSP00000020238,10090.ENSMUSP00000036438,10090.ENSMUSP00000041963,10090.ENSMUSP00000045196,10090.ENSMUSP00000053420,10090.ENSMUSP00000062045,10090.ENSMUSP00000065284,10090.ENSMUSP00000082682,10090.ENSMUSP00000089777,10090.ENSMUSP00000099652,10090.ENSMUSP00000106722,10090.ENSMUSP00000159165	Cdh1,Ctnnb1,Cldn7,Hsp90b1,Tjp3,Muc1,Muc3,Cldn4,Cldn14,Ocln,Hmgb1,Piezo1,Tjp1,Cldn15,Clca4a
COMPARTMENTS	GOCC:0020007	Apical complex	3	15	2.24	0.00017	10090.ENSMUSP00000000312,10090.ENSMUSP00000065284,10090.ENSMUSP00000099652	Cdh1,Ocln,Tjp1
COMPARTMENTS	GOCC:0009925	Basal plasma membrane	5	178	1.39	0.00027	10090.ENSMUSP00000000312,10090.ENSMUSP00000007130,10090.ENSMUSP00000018713,10090.ENSMUSP00000053420,10090.ENSMUSP00000099652	Cdh1,Ctnnb1,Cldn7,Cldn4,Tjp1
COMPARTMENTS	GOCC:0016020	Membrane	17	5247	0.45	0.00051	10090.ENSMUSP00000000312,10090.ENSMUSP00000007130,10090.ENSMUSP00000018713,10090.ENSMUSP00000020238,10090.ENSMUSP00000029919,10090.ENSMUSP00000036438,10090.ENSMUSP00000041963,10090.ENSMUSP00000045196,10090.ENSMUSP00000053420,10090.ENSMUSP00000054219,10090.ENSMUSP00000062045,10090.ENSMUSP00000065284,10090.ENSMUSP00000082682,10090.ENSMUSP00000089777,10090.ENSMUSP00000099652,10090.ENSMUSP00000106722…	Cdh1,Ctnnb1,Cldn7,Hsp90b1,Clca1,Tjp3,Muc1,Muc3,Cldn4,Cldn2,Cldn14,Ocln,Hmgb1,Piezo1,Tjp1,Cldn15,Clca4a
COMPARTMENTS	GOCC:0070702	Inner mucus layer	2	2	2.94	0.00087	10090.ENSMUSP00000032089,10090.ENSMUSP00000141128	Reg3g,Muc2
COMPARTMENTS	GOCC:0070703	Outer mucus layer	2	2	2.94	0.00087	10090.ENSMUSP00000032089,10090.ENSMUSP00000141128	Reg3g,Muc2
COMPARTMENTS	GOCC:0005576	Extracellular region	9	1660	0.68	0.006	10090.ENSMUSP00000020238,10090.ENSMUSP00000023328,10090.ENSMUSP00000024827,10090.ENSMUSP00000032089,10090.ENSMUSP00000041963,10090.ENSMUSP00000082682,10090.ENSMUSP00000094667,10090.ENSMUSP00000141128,10090.ENSMUSP00000159165	Hsp90b1,Retnlb,Tff3,Reg3g,Muc1,Hmgb1,Reg3b,Muc2,Clca4a
COMPARTMENTS	GOCC:0110165	Cellular anatomical entity	24	13279	0.2	0.0069	10090.ENSMUSP00000000312,10090.ENSMUSP00000000450,10090.ENSMUSP00000007130,10090.ENSMUSP00000018713,10090.ENSMUSP00000020238,10090.ENSMUSP00000023328,10090.ENSMUSP00000024827,10090.ENSMUSP00000029919,10090.ENSMUSP00000032089,10090.ENSMUSP00000036438,10090.ENSMUSP00000041963,10090.ENSMUSP00000045196,10090.ENSMUSP00000049725,10090.ENSMUSP00000053420,10090.ENSMUSP00000054219,10090.ENSMUSP00000062045…	Cdh1,Pparg,Ctnnb1,Cldn7,Hsp90b1,Retnlb,Tff3,Clca1,Reg3g,Tjp3,Muc1,Muc3,Cldn23,Cldn4,Cldn2,Cldn14,Ocln,Hmgb1,Piezo1,Reg3b,Tjp1,Cldn15,Muc2,Clca4a
COMPARTMENTS	GOCC:0030141	Secretory granule	5	395	1.04	0.0075	10090.ENSMUSP00000024827,10090.ENSMUSP00000029919,10090.ENSMUSP00000032089,10090.ENSMUSP00000094667,10090.ENSMUSP00000141128	Tff3,Clca1,Reg3g,Reg3b,Muc2
COMPARTMENTS	GOCC:0016600	Flotillin complex	2	10	2.24	0.0076	10090.ENSMUSP00000000312,10090.ENSMUSP00000007130	Cdh1,Ctnnb1
COMPARTMENTS	GOCC:0005902	Microvillus	3	98	1.43	0.0173	10090.ENSMUSP00000007130,10090.ENSMUSP00000029919,10090.ENSMUSP00000045196	Ctnnb1,Clca1,Muc3
COMPARTMENTS	GOCC:0005912	Adherens junction	3	105	1.4	0.0204	10090.ENSMUSP00000000312,10090.ENSMUSP00000007130,10090.ENSMUSP00000099652	Cdh1,Ctnnb1,Tjp1
COMPARTMENTS	GOCC:0031982	Vesicle	8	1570	0.65	0.0204	10090.ENSMUSP00000024827,10090.ENSMUSP00000029919,10090.ENSMUSP00000032089,10090.ENSMUSP00000041963,10090.ENSMUSP00000065284,10090.ENSMUSP00000082682,10090.ENSMUSP00000094667,10090.ENSMUSP00000141128	Tff3,Clca1,Reg3g,Muc1,Ocln,Hmgb1,Reg3b,Muc2
COMPARTMENTS	GOCC:0016342	Catenin complex	2	23	1.88	0.0282	10090.ENSMUSP00000000312,10090.ENSMUSP00000007130	Cdh1,Ctnnb1
COMPARTMENTS	GOCC:0042588	Zymogen granule	2	24	1.86	0.0291	10090.ENSMUSP00000029919,10090.ENSMUSP00000094667	Clca1,Reg3b
UniProt Keywords	KW-0796	Tight junction	9	94	1.92	8.3e-13	10090.ENSMUSP00000018713,10090.ENSMUSP00000036438,10090.ENSMUSP00000049725,10090.ENSMUSP00000053420,10090.ENSMUSP00000054219,10090.ENSMUSP00000062045,10090.ENSMUSP00000065284,10090.ENSMUSP00000099652,10090.ENSMUSP00000106722	Cldn7,Tjp3,Cldn23,Cldn4,Cldn2,Cldn14,Ocln,Tjp1,Cldn15
UniProt Keywords	KW-0965	Cell junction	11	791	1.08	1.14e-07	10090.ENSMUSP00000000312,10090.ENSMUSP00000007130,10090.ENSMUSP00000018713,10090.ENSMUSP00000036438,10090.ENSMUSP00000049725,10090.ENSMUSP00000053420,10090.ENSMUSP00000054219,10090.ENSMUSP00000062045,10090.ENSMUSP00000065284,10090.ENSMUSP00000099652,10090.ENSMUSP00000106722	Cdh1,Ctnnb1,Cldn7,Tjp3,Cldn23,Cldn4,Cldn2,Cldn14,Ocln,Tjp1,Cldn15
UniProt Keywords	KW-0068	Autocatalytic cleavage	4	42	1.92	3.79e-05	10090.ENSMUSP00000029919,10090.ENSMUSP00000041963,10090.ENSMUSP00000141128,10090.ENSMUSP00000159165	Clca1,Muc1,Muc2,Clca4a
UniProt Keywords	KW-1015	Disulfide bond	14	3108	0.59	0.00018	10090.ENSMUSP00000000312,10090.ENSMUSP00000020238,10090.ENSMUSP00000023328,10090.ENSMUSP00000024827,10090.ENSMUSP00000032089,10090.ENSMUSP00000045196,10090.ENSMUSP00000053420,10090.ENSMUSP00000054219,10090.ENSMUSP00000065284,10090.ENSMUSP00000082682,10090.ENSMUSP00000089777,10090.ENSMUSP00000094667,10090.ENSMUSP00000106722,10090.ENSMUSP00000141128	Cdh1,Hsp90b1,Retnlb,Tff3,Reg3g,Muc3,Cldn4,Cldn2,Ocln,Hmgb1,Piezo1,Reg3b,Cldn15,Muc2
UniProt Keywords	KW-1003	Cell membrane	15	4164	0.5	0.00081	10090.ENSMUSP00000000312,10090.ENSMUSP00000007130,10090.ENSMUSP00000018713,10090.ENSMUSP00000036438,10090.ENSMUSP00000041963,10090.ENSMUSP00000049725,10090.ENSMUSP00000053420,10090.ENSMUSP00000054219,10090.ENSMUSP00000062045,10090.ENSMUSP00000065284,10090.ENSMUSP00000082682,10090.ENSMUSP00000089777,10090.ENSMUSP00000099652,10090.ENSMUSP00000106722,10090.ENSMUSP00000159165	Cdh1,Ctnnb1,Cldn7,Tjp3,Muc1,Cldn23,Cldn4,Cldn2,Cldn14,Ocln,Hmgb1,Piezo1,Tjp1,Cldn15,Clca4a
UniProt Keywords	KW-0868	Chloride	3	76	1.54	0.0089	10090.ENSMUSP00000029919,10090.ENSMUSP00000053420,10090.ENSMUSP00000159165	Clca1,Cldn4,Clca4a
UniProt Keywords	KW-0964	Secreted	8	1626	0.63	0.0252	10090.ENSMUSP00000023328,10090.ENSMUSP00000024827,10090.ENSMUSP00000029919,10090.ENSMUSP00000032089,10090.ENSMUSP00000082682,10090.ENSMUSP00000094667,10090.ENSMUSP00000141128,10090.ENSMUSP00000159165	Retnlb,Tff3,Clca1,Reg3g,Hmgb1,Reg3b,Muc2,Clca4a
UniProt Keywords	KW-0011	Acute phase	2	24	1.86	0.0271	10090.ENSMUSP00000032089,10090.ENSMUSP00000094667	Reg3g,Reg3b
Pfam	PF00822	PMP-22/EMP/MP20/Claudin family	3	15	2.24	0.002	10090.ENSMUSP00000049725,10090.ENSMUSP00000054219,10090.ENSMUSP00000062045	Cldn23,Cldn2,Cldn14
Pfam	PF08434	Calcium-activated chloride channel N terminal	2	7	2.4	0.0426	10090.ENSMUSP00000029919,10090.ENSMUSP00000159165	Clca1,Clca4a
InterPro	IPR017974	Claudin, conserved site	6	22	2.38	3.05e-09	10090.ENSMUSP00000018713,10090.ENSMUSP00000049725,10090.ENSMUSP00000053420,10090.ENSMUSP00000054219,10090.ENSMUSP00000062045,10090.ENSMUSP00000106722	Cldn7,Cldn23,Cldn4,Cldn2,Cldn14,Cldn15
InterPro	IPR006187	Claudin	6	36	2.16	2.1e-08	10090.ENSMUSP00000018713,10090.ENSMUSP00000049725,10090.ENSMUSP00000053420,10090.ENSMUSP00000054219,10090.ENSMUSP00000062045,10090.ENSMUSP00000106722	Cldn7,Cldn23,Cldn4,Cldn2,Cldn14,Cldn15
InterPro	IPR004031	PMP-22/EMP/MP20/Claudin superfamily	6	59	1.95	2.17e-07	10090.ENSMUSP00000018713,10090.ENSMUSP00000049725,10090.ENSMUSP00000053420,10090.ENSMUSP00000054219,10090.ENSMUSP00000062045,10090.ENSMUSP00000106722	Cldn7,Cldn23,Cldn4,Cldn2,Cldn14,Cldn15
InterPro	IPR005417	Tight junction protein ZO	2	3	2.77	0.0221	10090.ENSMUSP00000036438,10090.ENSMUSP00000099652	Tjp3,Tjp1

## Sheet: Barrier_2_15_Rank_MCC
Supplementary Data Sheet 12. Integrated Network Data of Barrier Genes and Bacterial Genera Maximal Clique Centrality Rankings between 2 Month- and 15-Month Old Mice Groups
Top 45 in network Barrier_Bacteria_Genes_2_15_Results_Table.csv ranked by MCC method
Rank	Name	Score	Log10
1	Clca4a	10850	4.03543
2	Ctnnb1	10848	4.03535
3	Tjp1	10093	4.00402
4	Mucispirillum_Gn	9598	3.98218
5	Reg3b	9428	3.97442
6	Retnlb	8790	3.94399
7	Monoglobus_Gp	7386	3.86841
8	Reg3g	6504	3.81318
9	Oscillibacter_Gn	2282	3.35832
10	Hsp90b1	2191	3.34064
11	Rikenella_Gn	1586	3.2003
12	Muc1	1466	3.16613
13	Cldn14	728	2.86213
14	Muc3	128	2.10721
15	Cldn15	104	2.01703
16	Muribaculaceae_Gn	71	1.85126
17	HMGB1	56	1.74819
18	Cldn23	54	1.73239
19	Cdh1	52	1.716
20	Muc2	48	1.68124
20	Muc3a	48	1.68124
22	Candidatus_Saccharimonas_Gp	33	1.51851
23	Clostridia_UCG.014_Gp	31	1.49136
24	Dubosiella_Gp	27	1.43136
25	Clca1	21	1.32222
26	Muribaculum_Gn	14	1.14613
27	Prevotellaceae_UCG.001_Gn	8	0.90309
27	Parasutterella_Gn	8	0.90309
29	Cldn7	7	0.845098
29	Ocln	7	0.845098
29	Alistipes_Gn	7	0.845098
32	Tjp3	5	0.69897
33	Colidextribacter_Gn	4	0.60206
33	Gastranaerophilales_Gn	4	0.60206
33	Cldn4	4	0.60206
36	Tff3	3	0.477121
37	Cldn2	2	0.30103
37	Parabacteroides_Gn	2	0.30103
37	Akkermansia_Gn	2	0.30103
40	Pparg	1	0
40	Lachnospiraceae_Unc_Gp	1	0
40	Piezo1	1	0
40	Turicibacter_Gp	1	0
40	RF39_Gp	1	0
40	Lachnospiraceae_NK4A136_group_Gp	1	0

## Sheet: string_MCL_cluster_Barrier_2-25
Supplementary Data Sheet 12. Integrated Network Data of Markov Cluster Algorithm for Barrier Genes between 2 Month- and 25-Month Old Mice Groups
#clustering method	cluster number	cluster color	gene count	protein name	protein identifier	protein description
MCL	1	Red	14	Cdh1	10090.ENSMUSP00000000312	Cadherin-1; Cadherins are calcium-dependent cell adhesion proteins. They preferentially interact with themselves in a homophilic manner in connecting cells; cadherins may thus contribute to the sorting of heterogeneous cell types. CDH1 is involved in mechanisms regulating cell-cell adhesions, mobility and proliferation of epithelial cells. Has a potent invasive suppressor role. It is a ligand for…
MCL	1	Red	14	Cldn14	10090.ENSMUSP00000062045	Claudin-14; Plays a major role in tight junction-specific obliteration of the intercellular space, through calcium-independent cell-adhesion activity.
MCL	1	Red	14	Cldn15	10090.ENSMUSP00000106722	Claudin-15; Claudins function as major constituents of the tight junction complexes that regulate the permeability of epithelia. While some claudin family members function as impermeable barriers, others mediate the permeability to ions and small molecules. Often, several claudin family members are coexpressed and interact with each other, and this determines the overall permeability. CLDN15 form…
MCL	1	Red	14	Cldn2	10090.ENSMUSP00000054219	Claudin-2; Plays a major role in tight junction-specific obliteration of the intercellular space, through calcium-independent cell-adhesion activity; Belongs to the claudin family.
MCL	1	Red	14	Cldn23	10090.ENSMUSP00000049725	Claudin-23; Plays a major role in tight junction-specific obliteration of the intercellular space, through calcium-independent cell-adhesion activity; Belongs to the claudin family.
MCL	1	Red	14	Cldn4	10090.ENSMUSP00000053420	Claudin-4; Channel-forming tight junction protein that mediates paracellular chloride transport in the kidney. Plays a critical role in the paracellular reabsorption of filtered chloride in the kidney collecting ducts. Claudins play a major role in tight junction-specific obliteration of the intercellular space, through calcium-independent cell-adhesion activity.
MCL	1	Red	14	Cldn7	10090.ENSMUSP00000018713	Claudin-7; Plays a major role in tight junction-specific obliteration of the intercellular space, through calcium-independent cell-adhesion activity.
MCL	1	Red	14	Ctnnb1	10090.ENSMUSP00000007130	Catenin beta-1; Key downstream component of the canonical Wnt signaling pathway. In the absence of Wnt, forms a complex with AXIN1, AXIN2, APC, CSNK1A1 and GSK3B that promotes phosphorylation on N-terminal Ser and Thr residues and ubiquitination of CTNNB1 via BTRC and its subsequent degradation by the proteasome. In the presence of Wnt ligand, CTNNB1 is not ubiquitinated and accumulates in the nu…
MCL	1	Red	14	Hmgb1	10090.ENSMUSP00000082682	High mobility group protein B1; Multifunctional redox sensitive protein with various roles in different cellular compartments. In the nucleus is one of the major chromatin-associated non-histone proteins and acts as a DNA chaperone involved in replication, transcription, chromatin remodeling, V(D)J recombination, DNA repair and genome stability. Proposed to be an universal biosensor for nucleic a…
MCL	1	Red	14	Hsp90b1	10090.ENSMUSP00000020238	Endoplasmin; Molecular chaperone that functions in the processing and transport of secreted proteins. When associated with CNPY3, required for proper folding of Toll-like receptors. Functions in endoplasmic reticulum associated degradation (ERAD) (By similarity). Has ATPase activity ; Belongs to the heat shock protein 90 family.
MCL	1	Red	14	Ocln	10090.ENSMUSP00000065284	Occludin; May play a role in the formation and regulation of the tight junction (TJ) paracellular permeability barrier; Belongs to the ELL/occludin family.
MCL	1	Red	14	Pparg	10090.ENSMUSP00000000450	Peroxisome proliferator-activated receptor gamma; Nuclear receptor that binds peroxisome proliferators such as hypolipidemic drugs and fatty acids. Once activated by a ligand, the nuclear receptor binds to DNA specific PPAR response elements (PPRE) and modulates the transcription of its target genes, such as acyl-CoA oxidase. It therefore controls the peroxisomal beta-oxidation pathway of fatty a…
MCL	1	Red	14	Tjp1	10090.ENSMUSP00000099652	Tight junction protein ZO-1; Tjp1, TjpP2, and Tjp3 are closely related scaffolding proteins that link tight junction (TJ) transmembrane proteins such as claudins, junctional adhesion molecules, and occludin to the actin cytoskeleton (By similarity). The tight junction acts to limit movement of substances through the paracellular space and as a boundary between the compositionally distinct apical …
MCL	1	Red	14	Tjp3	10090.ENSMUSP00000036438	Tight junction protein ZO-3; Tjp1, Tjp2, and Tjp3 are closely related scaffolding proteins that link tight junction (TJ) transmembrane proteins such as claudins, junctional adhesion molecules, and occludin to the actin cytoskeleton. The tight junction acts to limit movement of substances through the paracellular space and as a boundary between the compositionally distinct apical and basolateral p…
MCL	2	Green	11	Clca1	10090.ENSMUSP00000029919	Calcium-activated chloride channel regulator 1; May be involved in mediating calcium-activated chloride conductance. May play critical roles in goblet cell metaplasia, mucus hypersecretion, cystic fibrosis and AHR. May be involved in the regulation of mucus production and/or secretion by goblet cells. Involved in the regulation of tissue inflammation in the innate immune response. May play a role…
MCL	2	Green	11	Clca2	10090.ENSMUSP00000036029	Calcium-activated chloride channel regulator 2; Plays a role in modulating chloride current across the plasma membrane in a calcium-dependent manner, and cell adhesion. Involved in basal cell adhesion and/or stratification of squamous epithelia. May act as a tumor suppressor in breast and colorectal cancer. Plays a key role for cell adhesion in the beginning stages of lung metastasis via the bind…
MCL	2	Green	11	Clca4a	10090.ENSMUSP00000159165	Calcium-activated chloride channel regulator 4A, 110 kDa form; May be involved in mediating calcium-activated chloride conductance.
MCL	2	Green	11	Muc1	10090.ENSMUSP00000041963	Mucin-1 subunit alpha; The alpha subunit has cell adhesive properties. Can act both as an adhesion and an anti-adhesion protein. May provide a protective layer on epithelial cells against bacterial and enzyme attack.
MCL	2	Green	11	Muc2	10090.ENSMUSP00000141128	Mucin-2; Coats the epithelia of the intestines, airways, and other mucus membrane-containing organs. Thought to provide a protective, lubricating barrier against particles and infectious agents at mucosal surfaces. Major constituent of both the inner and outer mucus layers of the colon and may play a role in excluding bacteria from the inner mucus layer.
MCL	2	Green	11	Muc3	10090.ENSMUSP00000045196	Mucin 3, intestinal.
MCL	2	Green	11	Muc3a	10090.ENSMUSP00000136061	Mucin 3A, cell surface-associated.
MCL	2	Green	11	Reg3b	10090.ENSMUSP00000094667	Regenerating islet-derived protein 3-beta 16.5 kDa form; Bactericidal C-type lectin which acts against several intestinal Gram-positive and Gram-negative bacteria. Lacks antibacterial activity against S.typhimurium. May play a role in protection against infection with S.enteritidis by inhibiting its translocation from the gut lumen into intestinal tissues and further extraintestinal tissues.
MCL	2	Green	11	Reg3g	10090.ENSMUSP00000032089	Regenerating islet-derived protein 3-gamma 16.5 kDa form; Bactericidal C-type lectin which acts exclusively against Gram-positive bacteria and mediates bacterial killing by binding to surface-exposed carbohydrate moieties of peptidoglycan. Restricts bacterial colonization of the intestinal epithelial surface and consequently limits activation of adaptive immune responses by the microbiota. The un…
MCL	2	Green	11	Retnlb	10090.ENSMUSP00000023328	Resistin-like beta; Probable hormone.
MCL	2	Green	11	Tff3	10090.ENSMUSP00000024827	Trefoil factor 3; Involved in the maintenance and repair of the intestinal mucosa. Promotes the mobility of epithelial cells in healing processes (motogen).

## Sheet: string_interaction_Barrier 2-25
Supplementary Data Sheet 12. Integrated Network Data of Barrier Gene Interaction Scores between 2 Month- and 25-Month Old Mice Groups
#node1	node2	node1_string_id	node2_string_id	neighborhood_on_chromosome	gene_fusion	phylogenetic_cooccurrence	homology	coexpression	experimentally_determined_interaction	database_annotated	automated_textmining	combined_score
Cdh1	Ctnnb1	10090.ENSMUSP00000000312	10090.ENSMUSP00000007130	0	0	0	0	0.069	0.99	0.9	0.998	0.999
Ocln	Tjp1	10090.ENSMUSP00000065284	10090.ENSMUSP00000099652	0	0	0	0	0.097	0.673	0.9	0.999	0.999
Ocln	Tjp3	10090.ENSMUSP00000065284	10090.ENSMUSP00000036438	0	0	0	0	0.162	0.281	0	0.997	0.998
Cldn4	Tjp1	10090.ENSMUSP00000053420	10090.ENSMUSP00000099652	0	0	0	0	0.046	0.46	0.65	0.986	0.997
Ctnnb1	Muc1	10090.ENSMUSP00000007130	10090.ENSMUSP00000041963	0	0	0	0	0	0.56	0	0.991	0.996
Ctnnb1	Tjp1	10090.ENSMUSP00000007130	10090.ENSMUSP00000099652	0	0	0	0	0.071	0.067	0	0.992	0.993
Cdh1	Ocln	10090.ENSMUSP00000000312	10090.ENSMUSP00000065284	0	0	0	0	0.257	0	0	0.984	0.988
Ctnnb1	Pparg	10090.ENSMUSP00000007130	10090.ENSMUSP00000000450	0	0	0	0	0.049	0.413	0	0.975	0.985
Cldn4	Ocln	10090.ENSMUSP00000053420	10090.ENSMUSP00000065284	0	0	0	0	0.15	0.061	0.65	0.951	0.984
Tjp1	Tjp3	10090.ENSMUSP00000099652	10090.ENSMUSP00000036438	0	0	0	0.886	0	0.093	0	0.984	0.984
Cldn2	Tjp1	10090.ENSMUSP00000054219	10090.ENSMUSP00000099652	0	0	0	0	0.046	0.328	0.65	0.934	0.983
Cdh1	Tjp1	10090.ENSMUSP00000000312	10090.ENSMUSP00000099652	0	0	0	0	0.051	0.055	0	0.975	0.976
Cldn7	Ocln	10090.ENSMUSP00000018713	10090.ENSMUSP00000065284	0	0	0	0	0.29	0.061	0.65	0.891	0.971
Cldn2	Ocln	10090.ENSMUSP00000054219	10090.ENSMUSP00000065284	0	0	0	0	0.101	0.061	0.65	0.898	0.966
Cldn2	Tjp3	10090.ENSMUSP00000054219	10090.ENSMUSP00000036438	0	0	0	0	0.106	0.069	0.65	0.889	0.963
Cldn7	Tjp1	10090.ENSMUSP00000018713	10090.ENSMUSP00000099652	0	0	0	0	0.075	0.293	0.65	0.807	0.95
Cldn7	Tjp3	10090.ENSMUSP00000018713	10090.ENSMUSP00000036438	0	0	0	0	0.196	0	0.65	0.834	0.949
Cldn15	Ocln	10090.ENSMUSP00000106722	10090.ENSMUSP00000065284	0	0	0	0	0	0.067	0.65	0.796	0.927
Cldn4	Tjp3	10090.ENSMUSP00000053420	10090.ENSMUSP00000036438	0	0	0	0	0.119	0	0.65	0.774	0.924
Muc2	Muc3	10090.ENSMUSP00000141128	10090.ENSMUSP00000045196	0	0	0	0	0.298	0.138	0.4	0.802	0.918
Cldn14	Tjp1	10090.ENSMUSP00000062045	10090.ENSMUSP00000099652	0	0	0	0	0	0.055	0.65	0.709	0.895
Cldn4	Cldn7	10090.ENSMUSP00000053420	10090.ENSMUSP00000018713	0	0	0.059	0.944	0.35	0.063	0.65	0.492	0.879
Ctnnb1	Ocln	10090.ENSMUSP00000007130	10090.ENSMUSP00000065284	0	0	0	0	0.101	0.086	0	0.862	0.877
Muc2	Tff3	10090.ENSMUSP00000141128	10090.ENSMUSP00000024827	0	0	0	0	0.131	0	0	0.85	0.864
Cldn14	Ocln	10090.ENSMUSP00000062045	10090.ENSMUSP00000065284	0	0	0	0	0	0	0.65	0.609	0.857
Cldn15	Tjp1	10090.ENSMUSP00000106722	10090.ENSMUSP00000099652	0	0	0	0	0.046	0	0.65	0.607	0.857
Muc1	Muc2	10090.ENSMUSP00000041963	10090.ENSMUSP00000141128	0	0	0	0	0.065	0.097	0.4	0.75	0.856
Cldn23	Cldn4	10090.ENSMUSP00000049725	10090.ENSMUSP00000053420	0	0	0	0.691	0.152	0	0.65	0.495	0.837
Muc1	Muc3	10090.ENSMUSP00000041963	10090.ENSMUSP00000045196	0	0	0	0	0.07	0.097	0.4	0.706	0.832
Cldn15	Tjp3	10090.ENSMUSP00000106722	10090.ENSMUSP00000036438	0	0	0	0	0.046	0	0.65	0.478	0.81
Cldn23	Ocln	10090.ENSMUSP00000049725	10090.ENSMUSP00000065284	0	0	0	0	0.147	0	0.65	0.391	0.802
Cldn14	Tjp3	10090.ENSMUSP00000062045	10090.ENSMUSP00000036438	0	0	0	0	0.042	0.055	0.65	0.43	0.795
Cldn23	Cldn7	10090.ENSMUSP00000049725	10090.ENSMUSP00000018713	0	0	0	0.688	0.15	0	0.65	0.313	0.778
Cldn23	Tjp3	10090.ENSMUSP00000049725	10090.ENSMUSP00000036438	0	0	0	0	0.061	0	0.65	0.376	0.777
Cdh1	Cldn7	10090.ENSMUSP00000000312	10090.ENSMUSP00000018713	0	0	0	0	0.297	0	0	0.694	0.776
Reg3b	Reg3g	10090.ENSMUSP00000094667	10090.ENSMUSP00000032089	0	0	0.054	0.972	0.58	0	0.4	0.065	0.747
Cldn23	Tjp1	10090.ENSMUSP00000049725	10090.ENSMUSP00000099652	0	0	0	0	0	0	0.65	0.3	0.744
Cldn15	Cldn23	10090.ENSMUSP00000106722	10090.ENSMUSP00000049725	0	0	0	0.613	0	0	0.65	0.298	0.743
Cdh1	Cldn4	10090.ENSMUSP00000000312	10090.ENSMUSP00000053420	0	0	0	0	0.192	0	0	0.684	0.733
Cldn2	Cldn23	10090.ENSMUSP00000054219	10090.ENSMUSP00000049725	0	0	0	0.64	0	0	0.65	0.261	0.73
Cldn2	Cldn7	10090.ENSMUSP00000054219	10090.ENSMUSP00000018713	0	0	0.073	0.891	0.052	0	0.65	0.223	0.729
Muc2	Reg3g	10090.ENSMUSP00000141128	10090.ENSMUSP00000032089	0	0	0	0	0.079	0.099	0	0.692	0.722
Cldn15	Cldn2	10090.ENSMUSP00000106722	10090.ENSMUSP00000054219	0	0	0	0.773	0	0	0.65	0.234	0.72
Cldn14	Cldn23	10090.ENSMUSP00000062045	10090.ENSMUSP00000049725	0	0	0	0.647	0	0	0.65	0.196	0.706
Cldn14	Cldn15	10090.ENSMUSP00000062045	10090.ENSMUSP00000106722	0	0	0	0.795	0	0	0.65	0.169	0.697
Cldn15	Cldn7	10090.ENSMUSP00000106722	10090.ENSMUSP00000018713	0	0	0.083	0.872	0.049	0	0.65	0.119	0.695
Cldn14	Cldn2	10090.ENSMUSP00000062045	10090.ENSMUSP00000054219	0	0	0	0.927	0.117	0	0.65	0.089	0.693
Cldn15	Cldn4	10090.ENSMUSP00000106722	10090.ENSMUSP00000053420	0	0	0.064	0.855	0	0	0.65	0.138	0.693
Cldn2	Cldn4	10090.ENSMUSP00000054219	10090.ENSMUSP00000053420	0	0	0	0.909	0.073	0	0.65	0.114	0.687
Muc2	Ocln	10090.ENSMUSP00000141128	10090.ENSMUSP00000065284	0	0	0	0	0.054	0.099	0	0.66	0.684
Muc2	Tjp1	10090.ENSMUSP00000141128	10090.ENSMUSP00000099652	0	0	0	0	0	0.069	0	0.663	0.672
Muc2	Reg3b	10090.ENSMUSP00000141128	10090.ENSMUSP00000094667	0	0	0	0	0.139	0.099	0	0.607	0.668
Cldn14	Cldn4	10090.ENSMUSP00000062045	10090.ENSMUSP00000053420	0	0	0	0.926	0	0	0.65	0.083	0.665
Cldn14	Cldn7	10090.ENSMUSP00000062045	10090.ENSMUSP00000018713	0	0	0	0.916	0	0	0.65	0.082	0.664
Cdh1	Muc1	10090.ENSMUSP00000000312	10090.ENSMUSP00000041963	0	0	0	0	0.073	0	0	0.652	0.663
Reg3g	Retnlb	10090.ENSMUSP00000032089	10090.ENSMUSP00000023328	0	0	0	0	0.079	0	0	0.648	0.661
Clca1	Retnlb	10090.ENSMUSP00000029919	10090.ENSMUSP00000023328	0	0	0	0	0.251	0	0	0.552	0.65
Muc2	Retnlb	10090.ENSMUSP00000141128	10090.ENSMUSP00000023328	0	0	0	0	0.137	0	0	0.607	0.646
Muc2	Muc3a	10090.ENSMUSP00000141128	10090.ENSMUSP00000136061	0	0	0	0	0.073	0.138	0	0.587	0.641
Reg3b	Retnlb	10090.ENSMUSP00000094667	10090.ENSMUSP00000023328	0	0	0	0	0.108	0	0	0.608	0.635
Cdh1	Cldn2	10090.ENSMUSP00000000312	10090.ENSMUSP00000054219	0	0	0	0	0.077	0	0	0.613	0.627
Cdh1	Tjp3	10090.ENSMUSP00000000312	10090.ENSMUSP00000036438	0	0	0	0	0.217	0.055	0	0.526	0.618
Retnlb	Tff3	10090.ENSMUSP00000023328	10090.ENSMUSP00000024827	0	0	0	0	0.064	0	0	0.609	0.618
Clca1	Muc2	10090.ENSMUSP00000029919	10090.ENSMUSP00000141128	0	0	0	0	0.093	0	0	0.574	0.597
Muc1	Muc3a	10090.ENSMUSP00000041963	10090.ENSMUSP00000136061	0	0	0	0	0.065	0.097	0	0.543	0.581
Muc1	Ocln	10090.ENSMUSP00000041963	10090.ENSMUSP00000065284	0	0	0	0	0.057	0.1	0	0.541	0.576
Clca1	Tff3	10090.ENSMUSP00000029919	10090.ENSMUSP00000024827	0	0	0	0	0.06	0	0	0.554	0.563
Ocln	Reg3g	10090.ENSMUSP00000065284	10090.ENSMUSP00000032089	0	0	0	0	0.043	0	0	0.554	0.554
Muc3	Tff3	10090.ENSMUSP00000045196	10090.ENSMUSP00000024827	0	0	0	0	0.115	0	0	0.498	0.537
Cldn7	Ctnnb1	10090.ENSMUSP00000018713	10090.ENSMUSP00000007130	0	0	0	0	0.065	0	0	0.518	0.53
Muc1	Tjp1	10090.ENSMUSP00000041963	10090.ENSMUSP00000099652	0	0	0	0	0.058	0.092	0	0.49	0.525
Reg3g	Tff3	10090.ENSMUSP00000032089	10090.ENSMUSP00000024827	0	0	0	0	0.079	0	0	0.505	0.525
Ocln	Tff3	10090.ENSMUSP00000065284	10090.ENSMUSP00000024827	0	0	0	0	0	0	0	0.516	0.516
Cldn2	Muc2	10090.ENSMUSP00000054219	10090.ENSMUSP00000141128	0	0	0	0	0	0	0	0.515	0.515
Hmgb1	Hsp90b1	10090.ENSMUSP00000082682	10090.ENSMUSP00000020238	0	0	0	0	0.238	0.061	0	0.366	0.507
Cldn4	Ctnnb1	10090.ENSMUSP00000053420	10090.ENSMUSP00000007130	0	0	0	0	0.047	0	0	0.502	0.505
Clca1	Reg3g	10090.ENSMUSP00000029919	10090.ENSMUSP00000032089	0	0	0	0	0.291	0.099	0	0.279	0.499
Cdh1	Muc2	10090.ENSMUSP00000000312	10090.ENSMUSP00000141128	0	0	0	0	0	0.051	0	0.489	0.494
Muc1	Tff3	10090.ENSMUSP00000041963	10090.ENSMUSP00000024827	0	0	0	0	0	0	0	0.493	0.493
Reg3b	Tff3	10090.ENSMUSP00000094667	10090.ENSMUSP00000024827	0	0	0	0	0.173	0	0	0.412	0.492
Reg3g	Tjp1	10090.ENSMUSP00000032089	10090.ENSMUSP00000099652	0	0	0	0	0	0	0	0.491	0.491
Ctnnb1	Hmgb1	10090.ENSMUSP00000007130	10090.ENSMUSP00000082682	0	0	0	0	0.127	0	0	0.439	0.489
Cdh1	Pparg	10090.ENSMUSP00000000312	10090.ENSMUSP00000000450	0	0	0	0	0	0	0	0.487	0.487
Ctnnb1	Muc2	10090.ENSMUSP00000007130	10090.ENSMUSP00000141128	0	0	0	0	0.068	0.077	0	0.446	0.481
Hmgb1	Pparg	10090.ENSMUSP00000082682	10090.ENSMUSP00000000450	0	0	0	0	0	0.041	0	0.47	0.47
Ctnnb1	Tjp3	10090.ENSMUSP00000007130	10090.ENSMUSP00000036438	0	0	0	0	0	0.051	0	0.463	0.469
Tff3	Tjp1	10090.ENSMUSP00000024827	10090.ENSMUSP00000099652	0	0	0	0	0	0	0	0.463	0.463
Cldn2	Ctnnb1	10090.ENSMUSP00000054219	10090.ENSMUSP00000007130	0	0	0	0	0	0	0	0.459	0.459
Cldn2	Reg3g	10090.ENSMUSP00000054219	10090.ENSMUSP00000032089	0	0	0	0	0.071	0	0	0.442	0.459
Muc3	Reg3g	10090.ENSMUSP00000045196	10090.ENSMUSP00000032089	0	0	0	0	0.087	0.099	0	0.394	0.459
Muc1	Reg3g	10090.ENSMUSP00000041963	10090.ENSMUSP00000032089	0	0	0	0	0.073	0.051	0	0.433	0.458
Clca1	Clca2	10090.ENSMUSP00000029919	10090.ENSMUSP00000036029	0	0	0.088	0.904	0	0	0.4	0.087	0.456
Muc3	Reg3b	10090.ENSMUSP00000045196	10090.ENSMUSP00000094667	0	0	0	0	0.125	0.099	0	0.364	0.455
Cldn7	Muc1	10090.ENSMUSP00000018713	10090.ENSMUSP00000041963	0	0	0	0	0.171	0	0	0.368	0.454
Cldn4	Muc1	10090.ENSMUSP00000053420	10090.ENSMUSP00000041963	0	0	0	0	0.111	0	0	0.41	0.453
Ctnnb1	Hsp90b1	10090.ENSMUSP00000007130	10090.ENSMUSP00000020238	0	0	0	0	0.207	0.056	0	0.302	0.432
Cdh1	Hsp90b1	10090.ENSMUSP00000000312	10090.ENSMUSP00000020238	0	0	0	0	0	0.042	0	0.429	0.429
Clca1	Muc1	10090.ENSMUSP00000029919	10090.ENSMUSP00000041963	0	0	0	0	0.089	0.097	0	0.362	0.429
Cldn2	Tff3	10090.ENSMUSP00000054219	10090.ENSMUSP00000024827	0	0	0	0	0.094	0	0	0.389	0.422
Ocln	Pparg	10090.ENSMUSP00000065284	10090.ENSMUSP00000000450	0	0	0	0	0	0.054	0	0.414	0.422
Hmgb1	Ocln	10090.ENSMUSP00000082682	10090.ENSMUSP00000065284	0	0	0	0	0.055	0.087	0	0.379	0.418
Hsp90b1	Pparg	10090.ENSMUSP00000020238	10090.ENSMUSP00000000450	0	0	0	0	0.055	0.174	0	0.313	0.416
Clca4a	Muc3	10090.ENSMUSP00000159165	10090.ENSMUSP00000045196	0	0	0	0	0.217	0	0	0.269	0.403
Pparg	Tjp1	10090.ENSMUSP00000000450	10090.ENSMUSP00000099652	0	0	0	0	0	0.041	0	0.4	0.4

## Sheet: Pathway_Enrichment_Barrier 2-25
Supplementary Data Sheet 12. Integrated Network Data of Barrier Significant Gene Pathway Enrichment Categories between 2 Month- and 25-Month Old Mice Groups
#category	term ID	term description	observed gene count	background gene count	strength	false discovery rate	matching proteins in your network (IDs)	matching proteins in your network (labels)
GO Process	GO:0045216	Cell-cell junction organization	11	166	1.76	3.78e-13	10090.ENSMUSP00000000312,10090.ENSMUSP00000007130,10090.ENSMUSP00000018713,10090.ENSMUSP00000036438,10090.ENSMUSP00000049725,10090.ENSMUSP00000053420,10090.ENSMUSP00000054219,10090.ENSMUSP00000062045,10090.ENSMUSP00000065284,10090.ENSMUSP00000099652,10090.ENSMUSP00000106722	Cdh1,Ctnnb1,Cldn7,Tjp3,Cldn23,Cldn4,Cldn2,Cldn14,Ocln,Tjp1,Cldn15
GO Process	GO:0070830	Bicellular tight junction assembly	8	46	2.18	5.52e-12	10090.ENSMUSP00000000312,10090.ENSMUSP00000018713,10090.ENSMUSP00000049725,10090.ENSMUSP00000053420,10090.ENSMUSP00000054219,10090.ENSMUSP00000062045,10090.ENSMUSP00000065284,10090.ENSMUSP00000106722	Cdh1,Cldn7,Cldn23,Cldn4,Cldn2,Cldn14,Ocln,Cldn15
GO Process	GO:0007043	Cell-cell junction assembly	9	111	1.85	1.38e-11	10090.ENSMUSP00000000312,10090.ENSMUSP00000007130,10090.ENSMUSP00000018713,10090.ENSMUSP00000049725,10090.ENSMUSP00000053420,10090.ENSMUSP00000054219,10090.ENSMUSP00000062045,10090.ENSMUSP00000065284,10090.ENSMUSP00000106722	Cdh1,Ctnnb1,Cldn7,Cldn23,Cldn4,Cldn2,Cldn14,Ocln,Cldn15
GO Process	GO:0016338	Calcium-independent cell-cell adhesion via plasma membrane cell-adhesion molecules	6	23	2.36	1.02e-09	10090.ENSMUSP00000018713,10090.ENSMUSP00000049725,10090.ENSMUSP00000053420,10090.ENSMUSP00000054219,10090.ENSMUSP00000062045,10090.ENSMUSP00000106722	Cldn7,Cldn23,Cldn4,Cldn2,Cldn14,Cldn15
GO Process	GO:0098609	Cell-cell adhesion	10	446	1.29	4.57e-08	10090.ENSMUSP00000000312,10090.ENSMUSP00000007130,10090.ENSMUSP00000018713,10090.ENSMUSP00000036438,10090.ENSMUSP00000049725,10090.ENSMUSP00000053420,10090.ENSMUSP00000054219,10090.ENSMUSP00000062045,10090.ENSMUSP00000099652,10090.ENSMUSP00000106722	Cdh1,Ctnnb1,Cldn7,Tjp3,Cldn23,Cldn4,Cldn2,Cldn14,Tjp1,Cldn15
GO Process	GO:0048871	Multicellular organismal homeostasis	9	377	1.32	2.88e-07	10090.ENSMUSP00000000312,10090.ENSMUSP00000000450,10090.ENSMUSP00000007130,10090.ENSMUSP00000024827,10090.ENSMUSP00000036438,10090.ENSMUSP00000053420,10090.ENSMUSP00000065284,10090.ENSMUSP00000099652,10090.ENSMUSP00000141128	Cdh1,Pparg,Ctnnb1,Tff3,Tjp3,Cldn4,Ocln,Tjp1,Muc2
GO Process	GO:0007155	Cell adhesion	11	801	1.08	5.24e-07	10090.ENSMUSP00000000312,10090.ENSMUSP00000007130,10090.ENSMUSP00000018713,10090.ENSMUSP00000036029,10090.ENSMUSP00000036438,10090.ENSMUSP00000049725,10090.ENSMUSP00000053420,10090.ENSMUSP00000054219,10090.ENSMUSP00000062045,10090.ENSMUSP00000099652,10090.ENSMUSP00000106722	Cdh1,Ctnnb1,Cldn7,Clca2,Tjp3,Cldn23,Cldn4,Cldn2,Cldn14,Tjp1,Cldn15
GO Process	GO:0098742	Cell-cell adhesion via plasma-membrane adhesion molecules	7	202	1.48	2.76e-06	10090.ENSMUSP00000000312,10090.ENSMUSP00000018713,10090.ENSMUSP00000049725,10090.ENSMUSP00000053420,10090.ENSMUSP00000054219,10090.ENSMUSP00000062045,10090.ENSMUSP00000106722	Cdh1,Cldn7,Cldn23,Cldn4,Cldn2,Cldn14,Cldn15
GO Process	GO:1905605	Positive regulation of blood-brain barrier permeability	3	5	2.72	6.89e-05	10090.ENSMUSP00000036438,10090.ENSMUSP00000065284,10090.ENSMUSP00000099652	Tjp3,Ocln,Tjp1
GO Process	GO:0001894	Tissue homeostasis	6	218	1.38	0.00014	10090.ENSMUSP00000007130,10090.ENSMUSP00000024827,10090.ENSMUSP00000036438,10090.ENSMUSP00000065284,10090.ENSMUSP00000099652,10090.ENSMUSP00000141128	Ctnnb1,Tff3,Tjp3,Ocln,Tjp1,Muc2
GO Process	GO:0042592	Homeostatic process	10	1449	0.78	0.0015	10090.ENSMUSP00000000312,10090.ENSMUSP00000000450,10090.ENSMUSP00000007130,10090.ENSMUSP00000024827,10090.ENSMUSP00000036438,10090.ENSMUSP00000053420,10090.ENSMUSP00000065284,10090.ENSMUSP00000082682,10090.ENSMUSP00000099652,10090.ENSMUSP00000141128	Cdh1,Pparg,Ctnnb1,Tff3,Tjp3,Cldn4,Ocln,Hmgb1,Tjp1,Muc2
GO Process	GO:1901700	Response to oxygen-containing compound	10	1680	0.72	0.0049	10090.ENSMUSP00000000312,10090.ENSMUSP00000000450,10090.ENSMUSP00000007130,10090.ENSMUSP00000018713,10090.ENSMUSP00000020238,10090.ENSMUSP00000032089,10090.ENSMUSP00000053420,10090.ENSMUSP00000082682,10090.ENSMUSP00000094667,10090.ENSMUSP00000099652	Cdh1,Pparg,Ctnnb1,Cldn7,Hsp90b1,Reg3g,Cldn4,Hmgb1,Reg3b,Tjp1
GO Process	GO:0022607	Cellular component assembly	11	2243	0.63	0.0081	10090.ENSMUSP00000000312,10090.ENSMUSP00000007130,10090.ENSMUSP00000018713,10090.ENSMUSP00000020238,10090.ENSMUSP00000049725,10090.ENSMUSP00000053420,10090.ENSMUSP00000054219,10090.ENSMUSP00000062045,10090.ENSMUSP00000065284,10090.ENSMUSP00000082682,10090.ENSMUSP00000106722	Cdh1,Ctnnb1,Cldn7,Hsp90b1,Cldn23,Cldn4,Cldn2,Cldn14,Ocln,Hmgb1,Cldn15
GO Process	GO:0034332	Adherens junction organization	3	45	1.77	0.0104	10090.ENSMUSP00000000312,10090.ENSMUSP00000007130,10090.ENSMUSP00000099652	Cdh1,Ctnnb1,Tjp1
GO Process	GO:0097305	Response to alcohol	5	297	1.17	0.0104	10090.ENSMUSP00000000312,10090.ENSMUSP00000000450,10090.ENSMUSP00000007130,10090.ENSMUSP00000018713,10090.ENSMUSP00000099652	Cdh1,Pparg,Ctnnb1,Cldn7,Tjp1
GO Process	GO:0044278	Cell wall disruption in another organism	2	5	2.54	0.0119	10090.ENSMUSP00000032089,10090.ENSMUSP00000094667	Reg3g,Reg3b
GO Process	GO:0071681	Cellular response to indole-3-methanol	2	5	2.54	0.0119	10090.ENSMUSP00000000312,10090.ENSMUSP00000007130	Cdh1,Ctnnb1
GO Process	GO:0042981	Regulation of apoptotic process	9	1538	0.71	0.0131	10090.ENSMUSP00000000450,10090.ENSMUSP00000007130,10090.ENSMUSP00000018713,10090.ENSMUSP00000020238,10090.ENSMUSP00000041963,10090.ENSMUSP00000082682,10090.ENSMUSP00000094667,10090.ENSMUSP00000099652,10090.ENSMUSP00000141128	Pparg,Ctnnb1,Cldn7,Hsp90b1,Muc1,Hmgb1,Reg3b,Tjp1,Muc2
GO Process	GO:0060066	Oviduct development	2	6	2.46	0.0139	10090.ENSMUSP00000000312,10090.ENSMUSP00000007130	Cdh1,Ctnnb1
GO Process	GO:0090303	Positive regulation of wound healing	3	57	1.66	0.0153	10090.ENSMUSP00000032089,10090.ENSMUSP00000053420,10090.ENSMUSP00000082682	Reg3g,Cldn4,Hmgb1
GO Process	GO:0043388	Positive regulation of DNA binding	3	61	1.63	0.0181	10090.ENSMUSP00000000450,10090.ENSMUSP00000007130,10090.ENSMUSP00000082682	Pparg,Ctnnb1,Hmgb1
GO Process	GO:0030855	Epithelial cell differentiation	6	641	0.91	0.0241	10090.ENSMUSP00000000312,10090.ENSMUSP00000000450,10090.ENSMUSP00000007130,10090.ENSMUSP00000036438,10090.ENSMUSP00000099652,10090.ENSMUSP00000141128	Cdh1,Pparg,Ctnnb1,Tjp3,Tjp1,Muc2
GO Process	GO:0042127	Regulation of cell population proliferation	9	1716	0.66	0.0242	10090.ENSMUSP00000000312,10090.ENSMUSP00000000450,10090.ENSMUSP00000007130,10090.ENSMUSP00000018713,10090.ENSMUSP00000032089,10090.ENSMUSP00000082682,10090.ENSMUSP00000094667,10090.ENSMUSP00000099652,10090.ENSMUSP00000141128	Cdh1,Pparg,Ctnnb1,Cldn7,Reg3g,Hmgb1,Reg3b,Tjp1,Muc2
GO Process	GO:0002064	Epithelial cell development	4	220	1.2	0.0345	10090.ENSMUSP00000000312,10090.ENSMUSP00000036438,10090.ENSMUSP00000099652,10090.ENSMUSP00000141128	Cdh1,Tjp3,Tjp1,Muc2
GO Process	GO:0050678	Regulation of epithelial cell proliferation	5	430	1.01	0.0345	10090.ENSMUSP00000000312,10090.ENSMUSP00000000450,10090.ENSMUSP00000007130,10090.ENSMUSP00000032089,10090.ENSMUSP00000082682	Cdh1,Pparg,Ctnnb1,Reg3g,Hmgb1
GO Process	GO:0090557	Establishment of endothelial intestinal barrier	2	12	2.16	0.0345	10090.ENSMUSP00000036438,10090.ENSMUSP00000099652	Tjp3,Tjp1
GO Process	GO:0009617	Response to bacterium	6	709	0.87	0.0352	10090.ENSMUSP00000000312,10090.ENSMUSP00000023328,10090.ENSMUSP00000032089,10090.ENSMUSP00000082682,10090.ENSMUSP00000094667,10090.ENSMUSP00000099652	Cdh1,Retnlb,Reg3g,Hmgb1,Reg3b,Tjp1
GO Process	GO:2000145	Regulation of cell motility	7	1035	0.77	0.0352	10090.ENSMUSP00000000312,10090.ENSMUSP00000000450,10090.ENSMUSP00000018713,10090.ENSMUSP00000053420,10090.ENSMUSP00000082682,10090.ENSMUSP00000099652,10090.ENSMUSP00000141128	Cdh1,Pparg,Cldn7,Cldn4,Hmgb1,Tjp1,Muc2
GO Process	GO:0009719	Response to endogenous stimulus	8	1422	0.69	0.0355	10090.ENSMUSP00000000312,10090.ENSMUSP00000000450,10090.ENSMUSP00000007130,10090.ENSMUSP00000020238,10090.ENSMUSP00000032089,10090.ENSMUSP00000053420,10090.ENSMUSP00000082682,10090.ENSMUSP00000094667	Cdh1,Pparg,Ctnnb1,Hsp90b1,Reg3g,Cldn4,Hmgb1,Reg3b
GO Process	GO:0010033	Response to organic substance	11	2840	0.53	0.0372	10090.ENSMUSP00000000312,10090.ENSMUSP00000000450,10090.ENSMUSP00000007130,10090.ENSMUSP00000018713,10090.ENSMUSP00000020238,10090.ENSMUSP00000032089,10090.ENSMUSP00000053420,10090.ENSMUSP00000065284,10090.ENSMUSP00000082682,10090.ENSMUSP00000094667,10090.ENSMUSP00000099652	Cdh1,Pparg,Ctnnb1,Cldn7,Hsp90b1,Reg3g,Cldn4,Ocln,Hmgb1,Reg3b,Tjp1
GO Function	GO:0005229	Intracellular calcium activated chloride channel activity	3	14	2.27	0.003	10090.ENSMUSP00000029919,10090.ENSMUSP00000036029,10090.ENSMUSP00000159165	Clca1,Clca2,Clca4a
GO Function	GO:0005254	Chloride channel activity	4	70	1.7	0.003	10090.ENSMUSP00000029919,10090.ENSMUSP00000036029,10090.ENSMUSP00000053420,10090.ENSMUSP00000159165	Clca1,Clca2,Cldn4,Clca4a
GO Function	GO:0050839	Cell adhesion molecule binding	6	294	1.25	0.003	10090.ENSMUSP00000000312,10090.ENSMUSP00000007130,10090.ENSMUSP00000018713,10090.ENSMUSP00000036438,10090.ENSMUSP00000082682,10090.ENSMUSP00000099652	Cdh1,Ctnnb1,Cldn7,Tjp3,Hmgb1,Tjp1
GO Function	GO:0005515	Protein binding	19	7042	0.37	0.0045	10090.ENSMUSP00000000312,10090.ENSMUSP00000000450,10090.ENSMUSP00000007130,10090.ENSMUSP00000018713,10090.ENSMUSP00000020238,10090.ENSMUSP00000023328,10090.ENSMUSP00000024827,10090.ENSMUSP00000036438,10090.ENSMUSP00000041963,10090.ENSMUSP00000049725,10090.ENSMUSP00000053420,10090.ENSMUSP00000054219,10090.ENSMUSP00000062045,10090.ENSMUSP00000065284,10090.ENSMUSP00000082682,10090.ENSMUSP00000094667…	Cdh1,Pparg,Ctnnb1,Cldn7,Hsp90b1,Retnlb,Tff3,Tjp3,Muc1,Cldn23,Cldn4,Cldn2,Cldn14,Ocln,Hmgb1,Reg3b,Tjp1,Cldn15,Muc2
GO Function	GO:0042802	Identical protein binding	11	2254	0.63	0.0063	10090.ENSMUSP00000000312,10090.ENSMUSP00000000450,10090.ENSMUSP00000018713,10090.ENSMUSP00000024827,10090.ENSMUSP00000049725,10090.ENSMUSP00000053420,10090.ENSMUSP00000054219,10090.ENSMUSP00000062045,10090.ENSMUSP00000094667,10090.ENSMUSP00000106722,10090.ENSMUSP00000141128	Cdh1,Pparg,Cldn7,Tff3,Cldn23,Cldn4,Cldn2,Cldn14,Reg3b,Cldn15,Muc2
GO Function	GO:0005488	Binding	23	11430	0.24	0.0079	10090.ENSMUSP00000000312,10090.ENSMUSP00000000450,10090.ENSMUSP00000007130,10090.ENSMUSP00000018713,10090.ENSMUSP00000020238,10090.ENSMUSP00000023328,10090.ENSMUSP00000024827,10090.ENSMUSP00000029919,10090.ENSMUSP00000032089,10090.ENSMUSP00000036029,10090.ENSMUSP00000036438,10090.ENSMUSP00000041963,10090.ENSMUSP00000049725,10090.ENSMUSP00000053420,10090.ENSMUSP00000054219,10090.ENSMUSP00000062045…	Cdh1,Pparg,Ctnnb1,Cldn7,Hsp90b1,Retnlb,Tff3,Clca1,Reg3g,Clca2,Tjp3,Muc1,Cldn23,Cldn4,Cldn2,Cldn14,Ocln,Hmgb1,Reg3b,Tjp1,Cldn15,Muc2,Clca4a
GO Function	GO:0005198	Structural molecule activity	6	605	0.94	0.0145	10090.ENSMUSP00000018713,10090.ENSMUSP00000049725,10090.ENSMUSP00000053420,10090.ENSMUSP00000054219,10090.ENSMUSP00000062045,10090.ENSMUSP00000106722	Cldn7,Cldn23,Cldn4,Cldn2,Cldn14,Cldn15
GO Function	GO:0019903	Protein phosphatase binding	4	178	1.29	0.0145	10090.ENSMUSP00000000312,10090.ENSMUSP00000000450,10090.ENSMUSP00000007130,10090.ENSMUSP00000020238	Cdh1,Pparg,Ctnnb1,Hsp90b1
GO Function	GO:0045294	Alpha-catenin binding	2	11	2.2	0.0236	10090.ENSMUSP00000000312,10090.ENSMUSP00000007130	Cdh1,Ctnnb1
GO Function	GO:0042834	Peptidoglycan binding	2	15	2.07	0.0359	10090.ENSMUSP00000032089,10090.ENSMUSP00000094667	Reg3g,Reg3b
GO Function	GO:0008013	Beta-catenin binding	3	95	1.44	0.0374	10090.ENSMUSP00000000312,10090.ENSMUSP00000007130,10090.ENSMUSP00000099652	Cdh1,Ctnnb1,Tjp1
GO Function	GO:0070492	Oligosaccharide binding	2	17	2.01	0.04	10090.ENSMUSP00000032089,10090.ENSMUSP00000094667	Reg3g,Reg3b
GO Function	GO:0019904	Protein domain specific binding	6	813	0.81	0.0466	10090.ENSMUSP00000000312,10090.ENSMUSP00000000450,10090.ENSMUSP00000007130,10090.ENSMUSP00000018713,10090.ENSMUSP00000065284,10090.ENSMUSP00000099652	Cdh1,Pparg,Ctnnb1,Cldn7,Ocln,Tjp1
GO Component	GO:0043296	Apical junction complex	11	148	1.81	1.55e-14	10090.ENSMUSP00000000312,10090.ENSMUSP00000007130,10090.ENSMUSP00000018713,10090.ENSMUSP00000036438,10090.ENSMUSP00000049725,10090.ENSMUSP00000053420,10090.ENSMUSP00000054219,10090.ENSMUSP00000062045,10090.ENSMUSP00000065284,10090.ENSMUSP00000099652,10090.ENSMUSP00000106722	Cdh1,Ctnnb1,Cldn7,Tjp3,Cldn23,Cldn4,Cldn2,Cldn14,Ocln,Tjp1,Cldn15
GO Component	GO:0005923	Bicellular tight junction	10	122	1.85	1.23e-13	10090.ENSMUSP00000007130,10090.ENSMUSP00000018713,10090.ENSMUSP00000036438,10090.ENSMUSP00000049725,10090.ENSMUSP00000053420,10090.ENSMUSP00000054219,10090.ENSMUSP00000062045,10090.ENSMUSP00000065284,10090.ENSMUSP00000099652,10090.ENSMUSP00000106722	Ctnnb1,Cldn7,Tjp3,Cldn23,Cldn4,Cldn2,Cldn14,Ocln,Tjp1,Cldn15
GO Component	GO:0016327	Apicolateral plasma membrane	5	26	2.23	7.62e-08	10090.ENSMUSP00000007130,10090.ENSMUSP00000018713,10090.ENSMUSP00000053420,10090.ENSMUSP00000065284,10090.ENSMUSP00000099652	Ctnnb1,Cldn7,Cldn4,Ocln,Tjp1
GO Component	GO:0016328	Lateral plasma membrane	6	72	1.86	8.49e-08	10090.ENSMUSP00000000312,10090.ENSMUSP00000007130,10090.ENSMUSP00000018713,10090.ENSMUSP00000053420,10090.ENSMUSP00000065284,10090.ENSMUSP00000106722	Cdh1,Ctnnb1,Cldn7,Cldn4,Ocln,Cldn15
GO Component	GO:0070161	Anchoring junction	12	1133	0.97	2.84e-07	10090.ENSMUSP00000000312,10090.ENSMUSP00000007130,10090.ENSMUSP00000018713,10090.ENSMUSP00000036029,10090.ENSMUSP00000036438,10090.ENSMUSP00000049725,10090.ENSMUSP00000053420,10090.ENSMUSP00000054219,10090.ENSMUSP00000062045,10090.ENSMUSP00000065284,10090.ENSMUSP00000099652,10090.ENSMUSP00000106722	Cdh1,Ctnnb1,Cldn7,Clca2,Tjp3,Cldn23,Cldn4,Cldn2,Cldn14,Ocln,Tjp1,Cldn15
GO Component	GO:0045177	Apical part of cell	9	493	1.2	5.45e-07	10090.ENSMUSP00000000312,10090.ENSMUSP00000007130,10090.ENSMUSP00000036438,10090.ENSMUSP00000041963,10090.ENSMUSP00000053420,10090.ENSMUSP00000065284,10090.ENSMUSP00000094667,10090.ENSMUSP00000099652,10090.ENSMUSP00000159165	Cdh1,Ctnnb1,Tjp3,Muc1,Cldn4,Ocln,Reg3b,Tjp1,Clca4a
GO Component	GO:0071944	Cell periphery	20	5215	0.53	1.09e-06	10090.ENSMUSP00000000312,10090.ENSMUSP00000007130,10090.ENSMUSP00000018713,10090.ENSMUSP00000020238,10090.ENSMUSP00000029919,10090.ENSMUSP00000032089,10090.ENSMUSP00000036029,10090.ENSMUSP00000036438,10090.ENSMUSP00000041963,10090.ENSMUSP00000049725,10090.ENSMUSP00000053420,10090.ENSMUSP00000054219,10090.ENSMUSP00000062045,10090.ENSMUSP00000065284,10090.ENSMUSP00000082682,10090.ENSMUSP00000094667…	Cdh1,Ctnnb1,Cldn7,Hsp90b1,Clca1,Reg3g,Clca2,Tjp3,Muc1,Cldn23,Cldn4,Cldn2,Cldn14,Ocln,Hmgb1,Reg3b,Tjp1,Cldn15,Muc2,Clca4a
GO Component	GO:0016324	Apical plasma membrane	7	393	1.19	4.22e-05	10090.ENSMUSP00000007130,10090.ENSMUSP00000036438,10090.ENSMUSP00000041963,10090.ENSMUSP00000053420,10090.ENSMUSP00000065284,10090.ENSMUSP00000099652,10090.ENSMUSP00000159165	Ctnnb1,Tjp3,Muc1,Cldn4,Ocln,Tjp1,Clca4a
GO Component	GO:0009925	Basal plasma membrane	6	291	1.26	0.00014	10090.ENSMUSP00000000312,10090.ENSMUSP00000007130,10090.ENSMUSP00000018713,10090.ENSMUSP00000036029,10090.ENSMUSP00000053420,10090.ENSMUSP00000099652	Cdh1,Ctnnb1,Cldn7,Clca2,Cldn4,Tjp1
GO Component	GO:0005886	Plasma membrane	17	4764	0.49	0.00015	10090.ENSMUSP00000000312,10090.ENSMUSP00000007130,10090.ENSMUSP00000018713,10090.ENSMUSP00000020238,10090.ENSMUSP00000029919,10090.ENSMUSP00000036029,10090.ENSMUSP00000036438,10090.ENSMUSP00000041963,10090.ENSMUSP00000049725,10090.ENSMUSP00000053420,10090.ENSMUSP00000054219,10090.ENSMUSP00000062045,10090.ENSMUSP00000065284,10090.ENSMUSP00000082682,10090.ENSMUSP00000099652,10090.ENSMUSP00000106722…	Cdh1,Ctnnb1,Cldn7,Hsp90b1,Clca1,Clca2,Tjp3,Muc1,Cldn23,Cldn4,Cldn2,Cldn14,Ocln,Hmgb1,Tjp1,Cldn15,Clca4a
GO Component	GO:0098590	Plasma membrane region	10	1357	0.81	0.00016	10090.ENSMUSP00000000312,10090.ENSMUSP00000007130,10090.ENSMUSP00000018713,10090.ENSMUSP00000036029,10090.ENSMUSP00000036438,10090.ENSMUSP00000041963,10090.ENSMUSP00000053420,10090.ENSMUSP00000065284,10090.ENSMUSP00000099652,10090.ENSMUSP00000159165	Cdh1,Ctnnb1,Cldn7,Clca2,Tjp3,Muc1,Cldn4,Ocln,Tjp1,Clca4a
GO Component	GO:0016600	Flotillin complex	2	10	2.24	0.0092	10090.ENSMUSP00000000312,10090.ENSMUSP00000007130	Cdh1,Ctnnb1
GO Component	GO:0005576	Extracellular region	10	2254	0.59	0.0111	10090.ENSMUSP00000020238,10090.ENSMUSP00000023328,10090.ENSMUSP00000024827,10090.ENSMUSP00000029919,10090.ENSMUSP00000032089,10090.ENSMUSP00000041963,10090.ENSMUSP00000082682,10090.ENSMUSP00000094667,10090.ENSMUSP00000141128,10090.ENSMUSP00000159165	Hsp90b1,Retnlb,Tff3,Clca1,Reg3g,Muc1,Hmgb1,Reg3b,Muc2,Clca4a
GO Component	GO:0016323	Basolateral plasma membrane	4	261	1.13	0.0217	10090.ENSMUSP00000000312,10090.ENSMUSP00000007130,10090.ENSMUSP00000018713,10090.ENSMUSP00000099652	Cdh1,Ctnnb1,Cldn7,Tjp1
GO Component	GO:0031982	Vesicle	9	2147	0.56	0.0385	10090.ENSMUSP00000000312,10090.ENSMUSP00000020238,10090.ENSMUSP00000024827,10090.ENSMUSP00000029919,10090.ENSMUSP00000032089,10090.ENSMUSP00000041963,10090.ENSMUSP00000065284,10090.ENSMUSP00000082682,10090.ENSMUSP00000094667	Cdh1,Hsp90b1,Tff3,Clca1,Reg3g,Muc1,Ocln,Hmgb1,Reg3b
GO Component	GO:0042588	Zymogen granule	2	26	1.83	0.0417	10090.ENSMUSP00000029919,10090.ENSMUSP00000094667	Clca1,Reg3b
GO Component	GO:0016342	Catenin complex	2	29	1.78	0.0488	10090.ENSMUSP00000000312,10090.ENSMUSP00000007130	Cdh1,Ctnnb1
STRING clusters	CL:5635	Claudin, conserved site, and Positive regulation of blood-brain barrier permeability	8	30	2.37	1.96e-13	10090.ENSMUSP00000036438,10090.ENSMUSP00000049725,10090.ENSMUSP00000053420,10090.ENSMUSP00000054219,10090.ENSMUSP00000062045,10090.ENSMUSP00000065284,10090.ENSMUSP00000099652,10090.ENSMUSP00000106722	Tjp3,Cldn23,Cldn4,Cldn2,Cldn14,Ocln,Tjp1,Cldn15
STRING clusters	CL:5631	Mixed, incl. Tight junction, and Tetraspanin/Peripherin	9	105	1.87	4.82e-12	10090.ENSMUSP00000018713,10090.ENSMUSP00000036438,10090.ENSMUSP00000049725,10090.ENSMUSP00000053420,10090.ENSMUSP00000054219,10090.ENSMUSP00000062045,10090.ENSMUSP00000065284,10090.ENSMUSP00000099652,10090.ENSMUSP00000106722	Cldn7,Tjp3,Cldn23,Cldn4,Cldn2,Cldn14,Ocln,Tjp1,Cldn15
STRING clusters	CL:5668	Establishment of endothelial intestinal barrier, and Claudin, conserved site	5	13	2.53	7.59e-09	10090.ENSMUSP00000036438,10090.ENSMUSP00000053420,10090.ENSMUSP00000054219,10090.ENSMUSP00000065284,10090.ENSMUSP00000099652	Tjp3,Cldn4,Cldn2,Ocln,Tjp1
STRING clusters	CL:36360	Mixed, incl. TILa domain, and Resistin	4	7	2.7	2.68e-07	10090.ENSMUSP00000023328,10090.ENSMUSP00000024827,10090.ENSMUSP00000029919,10090.ENSMUSP00000032089	Retnlb,Tff3,Clca1,Reg3g
STRING clusters	CL:27656	Termination of O-glycan biosynthesis, and Mesothelin	4	17	2.31	4.28e-06	10090.ENSMUSP00000041963,10090.ENSMUSP00000045196,10090.ENSMUSP00000136061,10090.ENSMUSP00000141128	Muc1,Muc3,Muc3a,Muc2
STRING clusters	CL:5670	Positive regulation of blood-brain barrier permeability, and Establishment of endothelial intestinal barrier	3	8	2.52	7.59e-05	10090.ENSMUSP00000036438,10090.ENSMUSP00000065284,10090.ENSMUSP00000099652	Tjp3,Ocln,Tjp1
STRING clusters	CL:36135	Mixed, incl. Serine proteases, trypsin domain, and Zymogen granule	5	158	1.44	0.00031	10090.ENSMUSP00000023328,10090.ENSMUSP00000024827,10090.ENSMUSP00000029919,10090.ENSMUSP00000032089,10090.ENSMUSP00000094667	Retnlb,Tff3,Clca1,Reg3g,Reg3b
STRING clusters	CL:5636	Claudin, conserved site	3	16	2.21	0.00036	10090.ENSMUSP00000049725,10090.ENSMUSP00000062045,10090.ENSMUSP00000106722	Cldn23,Cldn14,Cldn15
STRING clusters	CL:27659	Termination of O-glycan biosynthesis, and P-type trefoil, chordata	2	11	2.2	0.0217	10090.ENSMUSP00000045196,10090.ENSMUSP00000141128	Muc3,Muc2
STRING clusters	CL:5640	Claudin, conserved site	2	11	2.2	0.0217	10090.ENSMUSP00000049725,10090.ENSMUSP00000062045	Cldn23,Cldn14
KEGG	mmu04530	Tight junction	9	152	1.71	3.11e-11	10090.ENSMUSP00000018713,10090.ENSMUSP00000036438,10090.ENSMUSP00000049725,10090.ENSMUSP00000053420,10090.ENSMUSP00000054219,10090.ENSMUSP00000062045,10090.ENSMUSP00000065284,10090.ENSMUSP00000099652,10090.ENSMUSP00000106722	Cldn7,Tjp3,Cldn23,Cldn4,Cldn2,Cldn14,Ocln,Tjp1,Cldn15
KEGG	mmu04670	Leukocyte transendothelial migration	8	113	1.79	1.15e-10	10090.ENSMUSP00000007130,10090.ENSMUSP00000018713,10090.ENSMUSP00000049725,10090.ENSMUSP00000053420,10090.ENSMUSP00000054219,10090.ENSMUSP00000062045,10090.ENSMUSP00000065284,10090.ENSMUSP00000106722	Ctnnb1,Cldn7,Cldn23,Cldn4,Cldn2,Cldn14,Ocln,Cldn15
KEGG	mmu04514	Cell adhesion molecules	8	157	1.65	9.51e-10	10090.ENSMUSP00000000312,10090.ENSMUSP00000018713,10090.ENSMUSP00000049725,10090.ENSMUSP00000053420,10090.ENSMUSP00000054219,10090.ENSMUSP00000062045,10090.ENSMUSP00000065284,10090.ENSMUSP00000106722	Cdh1,Cldn7,Cldn23,Cldn4,Cldn2,Cldn14,Ocln,Cldn15
KEGG	mmu05160	Hepatitis C	8	158	1.65	9.51e-10	10090.ENSMUSP00000007130,10090.ENSMUSP00000018713,10090.ENSMUSP00000049725,10090.ENSMUSP00000053420,10090.ENSMUSP00000054219,10090.ENSMUSP00000062045,10090.ENSMUSP00000065284,10090.ENSMUSP00000106722	Ctnnb1,Cldn7,Cldn23,Cldn4,Cldn2,Cldn14,Ocln,Cldn15
KEGG	mmu05216	Thyroid cancer	3	36	1.86	0.00078	10090.ENSMUSP00000000312,10090.ENSMUSP00000000450,10090.ENSMUSP00000007130	Cdh1,Pparg,Ctnnb1
KEGG	mmu04520	Adherens junction	3	68	1.59	0.004	10090.ENSMUSP00000000312,10090.ENSMUSP00000007130,10090.ENSMUSP00000099652	Cdh1,Ctnnb1,Tjp1
KEGG	mmu04924	Renin secretion	3	71	1.57	0.004	10090.ENSMUSP00000029919,10090.ENSMUSP00000036029,10090.ENSMUSP00000159165	Clca1,Clca2,Clca4a
KEGG	mmu04972	Pancreatic secretion	3	106	1.39	0.0106	10090.ENSMUSP00000029919,10090.ENSMUSP00000036029,10090.ENSMUSP00000159165	Clca1,Clca2,Clca4a
KEGG	mmu05226	Gastric cancer	3	147	1.25	0.024	10090.ENSMUSP00000000312,10090.ENSMUSP00000007130,10090.ENSMUSP00000141128	Cdh1,Ctnnb1,Muc2
Reactome	MMU-351906	Apoptotic cleavage of cell adhesion proteins	4	11	2.5	3.02e-06	10090.ENSMUSP00000000312,10090.ENSMUSP00000007130,10090.ENSMUSP00000065284,10090.ENSMUSP00000099652	Cdh1,Ctnnb1,Ocln,Tjp1
Reactome	MMU-75153	Apoptotic execution phase	5	49	1.95	3.26e-06	10090.ENSMUSP00000000312,10090.ENSMUSP00000007130,10090.ENSMUSP00000065284,10090.ENSMUSP00000082682,10090.ENSMUSP00000099652	Cdh1,Ctnnb1,Ocln,Hmgb1,Tjp1
Reactome	MMU-977068	Termination of O-glycan biosynthesis	3	19	2.14	0.00056	10090.ENSMUSP00000041963,10090.ENSMUSP00000045196,10090.ENSMUSP00000141128	Muc1,Muc3,Muc2
Monarch	MP:0010155	Abnormal intestine physiology	7	276	1.35	0.00019	10090.ENSMUSP00000000312,10090.ENSMUSP00000007130,10090.ENSMUSP00000023328,10090.ENSMUSP00000024827,10090.ENSMUSP00000032089,10090.ENSMUSP00000106722,10090.ENSMUSP00000141128	Cdh1,Ctnnb1,Retnlb,Tff3,Reg3g,Cldn15,Muc2
Monarch	MP:0000488	Abnormal intestinal epithelium morphology	5	101	1.64	0.00036	10090.ENSMUSP00000007130,10090.ENSMUSP00000023328,10090.ENSMUSP00000024827,10090.ENSMUSP00000106722,10090.ENSMUSP00000141128	Ctnnb1,Retnlb,Tff3,Cldn15,Muc2
Monarch	MP:0001663	Abnormal digestive system physiology	8	521	1.13	0.00036	10090.ENSMUSP00000000312,10090.ENSMUSP00000007130,10090.ENSMUSP00000023328,10090.ENSMUSP00000024827,10090.ENSMUSP00000032089,10090.ENSMUSP00000041963,10090.ENSMUSP00000106722,10090.ENSMUSP00000141128	Cdh1,Ctnnb1,Retnlb,Tff3,Reg3g,Muc1,Cldn15,Muc2
Monarch	MP:0011442	Abnormal renal sodium ion transport	3	9	2.46	0.00062	10090.ENSMUSP00000000450,10090.ENSMUSP00000053420,10090.ENSMUSP00000054219	Pparg,Cldn4,Cldn2
Monarch	MP:0002136	Abnormal kidney physiology	5	201	1.34	0.0046	10090.ENSMUSP00000000450,10090.ENSMUSP00000007130,10090.ENSMUSP00000053420,10090.ENSMUSP00000054219,10090.ENSMUSP00000099652	Pparg,Ctnnb1,Cldn4,Cldn2,Tjp1
Monarch	MP:0005381	Digestive/alimentary phenotype	9	1173	0.83	0.0046	10090.ENSMUSP00000000312,10090.ENSMUSP00000007130,10090.ENSMUSP00000023328,10090.ENSMUSP00000024827,10090.ENSMUSP00000032089,10090.ENSMUSP00000041963,10090.ENSMUSP00000065284,10090.ENSMUSP00000106722,10090.ENSMUSP00000141128	Cdh1,Ctnnb1,Retnlb,Tff3,Reg3g,Muc1,Ocln,Cldn15,Muc2
Monarch	MP:0005502	Abnormal renal/urinary system physiology	6	356	1.17	0.0046	10090.ENSMUSP00000000450,10090.ENSMUSP00000007130,10090.ENSMUSP00000018713,10090.ENSMUSP00000053420,10090.ENSMUSP00000054219,10090.ENSMUSP00000099652	Pparg,Ctnnb1,Cldn7,Cldn4,Cldn2,Tjp1
Monarch	MP:0006316	Increased urine sodium level	3	30	1.94	0.0057	10090.ENSMUSP00000018713,10090.ENSMUSP00000053420,10090.ENSMUSP00000054219	Cldn7,Cldn4,Cldn2
Monarch	MP:0008803	Abnormal placental labyrinth vasculature morphology	4	100	1.54	0.0057	10090.ENSMUSP00000000312,10090.ENSMUSP00000000450,10090.ENSMUSP00000007130,10090.ENSMUSP00000099652	Cdh1,Pparg,Ctnnb1,Tjp1
Monarch	MP:0014201	Abnormal intestinal epithelium physiology	4	102	1.53	0.0057	10090.ENSMUSP00000000312,10090.ENSMUSP00000007130,10090.ENSMUSP00000106722,10090.ENSMUSP00000141128	Cdh1,Ctnnb1,Cldn15,Muc2
Monarch	MP:0010109	Abnormal renal sodium reabsorption	2	5	2.54	0.0189	10090.ENSMUSP00000053420,10090.ENSMUSP00000054219	Cldn4,Cldn2
Monarch	MP:0008732	Reduced hair shaft melanin granule number	2	6	2.46	0.0233	10090.ENSMUSP00000007130,10090.ENSMUSP00000020238	Ctnnb1,Hsp90b1
Monarch	MP:0011521	Decreased placental labyrinth size	3	54	1.69	0.0233	10090.ENSMUSP00000000312,10090.ENSMUSP00000000450,10090.ENSMUSP00000007130	Cdh1,Pparg,Ctnnb1
Monarch	MP:0004382	Abnormal hair follicle melanogenesis	2	7	2.4	0.0238	10090.ENSMUSP00000007130,10090.ENSMUSP00000020238	Ctnnb1,Hsp90b1
Monarch	MP:0008882	Abnormal enterocyte physiology	3	70	1.57	0.0306	10090.ENSMUSP00000000312,10090.ENSMUSP00000106722,10090.ENSMUSP00000141128	Cdh1,Cldn15,Muc2
TISSUES	BTO:0000648	Intestine	9	239	1.52	9.93e-09	10090.ENSMUSP00000000312,10090.ENSMUSP00000007130,10090.ENSMUSP00000024827,10090.ENSMUSP00000029919,10090.ENSMUSP00000032089,10090.ENSMUSP00000065284,10090.ENSMUSP00000094667,10090.ENSMUSP00000099652,10090.ENSMUSP00000141128	Cdh1,Ctnnb1,Tff3,Clca1,Reg3g,Ocln,Reg3b,Tjp1,Muc2
TISSUES	BTO:0000651	Small intestine	7	95	1.81	1.85e-08	10090.ENSMUSP00000000312,10090.ENSMUSP00000007130,10090.ENSMUSP00000024827,10090.ENSMUSP00000032089,10090.ENSMUSP00000065284,10090.ENSMUSP00000094667,10090.ENSMUSP00000141128	Cdh1,Ctnnb1,Tff3,Reg3g,Ocln,Reg3b,Muc2
TISSUES	BTO:0001913	Colonic adenocarcinoma cell line	5	26	2.23	9.01e-08	10090.ENSMUSP00000000312,10090.ENSMUSP00000007130,10090.ENSMUSP00000065284,10090.ENSMUSP00000099652,10090.ENSMUSP00000141128	Cdh1,Ctnnb1,Ocln,Tjp1,Muc2
TISSUES	BTO:0000886	Mucosa	6	110	1.68	5.2e-07	10090.ENSMUSP00000000312,10090.ENSMUSP00000007130,10090.ENSMUSP00000032089,10090.ENSMUSP00000065284,10090.ENSMUSP00000099652,10090.ENSMUSP00000141128	Cdh1,Ctnnb1,Reg3g,Ocln,Tjp1,Muc2
TISSUES	BTO:0001491	Viscus	18	3850	0.61	5.28e-07	10090.ENSMUSP00000000312,10090.ENSMUSP00000000450,10090.ENSMUSP00000007130,10090.ENSMUSP00000018713,10090.ENSMUSP00000024827,10090.ENSMUSP00000029919,10090.ENSMUSP00000032089,10090.ENSMUSP00000036438,10090.ENSMUSP00000041963,10090.ENSMUSP00000053420,10090.ENSMUSP00000054219,10090.ENSMUSP00000062045,10090.ENSMUSP00000065284,10090.ENSMUSP00000082682,10090.ENSMUSP00000094667,10090.ENSMUSP00000099652…	Cdh1,Pparg,Ctnnb1,Cldn7,Tff3,Clca1,Reg3g,Tjp3,Muc1,Cldn4,Cldn2,Cldn14,Ocln,Hmgb1,Reg3b,Tjp1,Cldn15,Muc2
TISSUES	BTO:0000419	Respiratory epithelium	5	60	1.86	1.33e-06	10090.ENSMUSP00000000312,10090.ENSMUSP00000007130,10090.ENSMUSP00000032089,10090.ENSMUSP00000099652,10090.ENSMUSP00000141128	Cdh1,Ctnnb1,Reg3g,Tjp1,Muc2
TISSUES	BTO:0000634	Integument	8	461	1.18	3.9e-06	10090.ENSMUSP00000000312,10090.ENSMUSP00000000450,10090.ENSMUSP00000007130,10090.ENSMUSP00000032089,10090.ENSMUSP00000065284,10090.ENSMUSP00000082682,10090.ENSMUSP00000099652,10090.ENSMUSP00000141128	Cdh1,Pparg,Ctnnb1,Reg3g,Ocln,Hmgb1,Tjp1,Muc2
TISSUES	BTO:0000781	Intestinal epithelium	4	29	2.08	5.63e-06	10090.ENSMUSP00000007130,10090.ENSMUSP00000065284,10090.ENSMUSP00000099652,10090.ENSMUSP00000141128	Ctnnb1,Ocln,Tjp1,Muc2
TISSUES	BTO:0000305	Crypt	3	11	2.38	4.59e-05	10090.ENSMUSP00000007130,10090.ENSMUSP00000032089,10090.ENSMUSP00000141128	Ctnnb1,Reg3g,Muc2
TISSUES	BTO:0000345	Digestive gland	12	1984	0.72	5e-05	10090.ENSMUSP00000000312,10090.ENSMUSP00000000450,10090.ENSMUSP00000007130,10090.ENSMUSP00000018713,10090.ENSMUSP00000032089,10090.ENSMUSP00000036438,10090.ENSMUSP00000041963,10090.ENSMUSP00000054219,10090.ENSMUSP00000062045,10090.ENSMUSP00000065284,10090.ENSMUSP00000094667,10090.ENSMUSP00000099652	Cdh1,Pparg,Ctnnb1,Cldn7,Reg3g,Tjp3,Muc1,Cldn2,Cldn14,Ocln,Reg3b,Tjp1
TISSUES	BTO:0000416	Epithelium	6	269	1.29	5e-05	10090.ENSMUSP00000000312,10090.ENSMUSP00000007130,10090.ENSMUSP00000032089,10090.ENSMUSP00000065284,10090.ENSMUSP00000099652,10090.ENSMUSP00000141128	Cdh1,Ctnnb1,Reg3g,Ocln,Tjp1,Muc2
TISSUES	BTO:0002032	T-84 cell	2	2	2.94	0.00061	10090.ENSMUSP00000065284,10090.ENSMUSP00000099652	Ocln,Tjp1
TISSUES	BTO:0004606	MDCK-1 cell	2	2	2.94	0.00061	10090.ENSMUSP00000053420,10090.ENSMUSP00000054219	Cldn4,Cldn2
TISSUES	BTO:0000763	Lung	9	1322	0.77	0.00071	10090.ENSMUSP00000000312,10090.ENSMUSP00000007130,10090.ENSMUSP00000018713,10090.ENSMUSP00000032089,10090.ENSMUSP00000036438,10090.ENSMUSP00000065284,10090.ENSMUSP00000099652,10090.ENSMUSP00000106722,10090.ENSMUSP00000141128	Cdh1,Ctnnb1,Cldn7,Reg3g,Tjp3,Ocln,Tjp1,Cldn15,Muc2
TISSUES	BTO:0000675	SW-620 cell	2	3	2.77	0.00088	10090.ENSMUSP00000000312,10090.ENSMUSP00000007130	Cdh1,Ctnnb1
TISSUES	BTO:0000837	MDCK cell	2	3	2.77	0.00088	10090.ENSMUSP00000000312,10090.ENSMUSP00000099652	Cdh1,Tjp1
TISSUES	BTO:0003129	Human brain microvascular endothelial cell	2	3	2.77	0.00088	10090.ENSMUSP00000065284,10090.ENSMUSP00000099652	Ocln,Tjp1
TISSUES	BTO:0003636	Brain microvascular endothelial cell	2	3	2.77	0.00088	10090.ENSMUSP00000065284,10090.ENSMUSP00000099652	Ocln,Tjp1
TISSUES	BTO:0000522	Gland	16	5041	0.44	0.00091	10090.ENSMUSP00000000312,10090.ENSMUSP00000000450,10090.ENSMUSP00000007130,10090.ENSMUSP00000018713,10090.ENSMUSP00000032089,10090.ENSMUSP00000036438,10090.ENSMUSP00000041963,10090.ENSMUSP00000053420,10090.ENSMUSP00000054219,10090.ENSMUSP00000062045,10090.ENSMUSP00000065284,10090.ENSMUSP00000082682,10090.ENSMUSP00000094667,10090.ENSMUSP00000099652,10090.ENSMUSP00000106722,10090.ENSMUSP00000141128	Cdh1,Pparg,Ctnnb1,Cldn7,Reg3g,Tjp3,Muc1,Cldn4,Cldn2,Cldn14,Ocln,Hmgb1,Reg3b,Tjp1,Cldn15,Muc2
TISSUES	BTO:0000038	SW-480 cell	2	4	2.64	0.0011	10090.ENSMUSP00000000312,10090.ENSMUSP00000007130	Cdh1,Ctnnb1
TISSUES	BTO:0000414	Epithelial cell	3	46	1.76	0.0013	10090.ENSMUSP00000000312,10090.ENSMUSP00000007130,10090.ENSMUSP00000141128	Cdh1,Ctnnb1,Muc2
TISSUES	BTO:0000498	Gastric cancer cell	2	5	2.54	0.0014	10090.ENSMUSP00000000312,10090.ENSMUSP00000007130	Cdh1,Ctnnb1
TISSUES	BTO:0001190	Root nodule	2	5	2.54	0.0014	10090.ENSMUSP00000000312,10090.ENSMUSP00000007130	Cdh1,Ctnnb1
TISSUES	BTO:0000195	CACO-2 cell	2	7	2.4	0.0023	10090.ENSMUSP00000065284,10090.ENSMUSP00000099652	Ocln,Tjp1
TISSUES	BTO:0001615	Colorectal cancer cell	2	7	2.4	0.0023	10090.ENSMUSP00000000312,10090.ENSMUSP00000007130	Cdh1,Ctnnb1
TISSUES	BTO:0005937	Intestinal epithelial cell	2	7	2.4	0.0023	10090.ENSMUSP00000065284,10090.ENSMUSP00000099652	Ocln,Tjp1
TISSUES	BTO:0000020	Abdomen	3	64	1.61	0.0026	10090.ENSMUSP00000000450,10090.ENSMUSP00000007130,10090.ENSMUSP00000082682	Pparg,Ctnnb1,Hmgb1
TISSUES	BTO:0000988	Pancreas	6	636	0.92	0.0029	10090.ENSMUSP00000000312,10090.ENSMUSP00000018713,10090.ENSMUSP00000032089,10090.ENSMUSP00000041963,10090.ENSMUSP00000065284,10090.ENSMUSP00000094667	Cdh1,Cldn7,Reg3g,Muc1,Ocln,Reg3b
TISSUES	BTO:0002625	Mesenchymal cell	2	9	2.29	0.0029	10090.ENSMUSP00000000312,10090.ENSMUSP00000007130	Cdh1,Ctnnb1
TISSUES	BTO:0000642	Intestinal mucosa	2	13	2.13	0.0052	10090.ENSMUSP00000007130,10090.ENSMUSP00000065284	Ctnnb1,Ocln
TISSUES	BTO:0000286	Cornea	2	20	1.94	0.0106	10090.ENSMUSP00000007130,10090.ENSMUSP00000099652	Ctnnb1,Tjp1
TISSUES	BTO:0001388	Trachea	2	20	1.94	0.0106	10090.ENSMUSP00000000312,10090.ENSMUSP00000007130	Cdh1,Ctnnb1
TISSUES	BTO:0001488	Endocrine gland	13	4315	0.42	0.0118	10090.ENSMUSP00000000312,10090.ENSMUSP00000000450,10090.ENSMUSP00000007130,10090.ENSMUSP00000018713,10090.ENSMUSP00000032089,10090.ENSMUSP00000036438,10090.ENSMUSP00000041963,10090.ENSMUSP00000054219,10090.ENSMUSP00000062045,10090.ENSMUSP00000065284,10090.ENSMUSP00000082682,10090.ENSMUSP00000094667,10090.ENSMUSP00000099652	Cdh1,Pparg,Ctnnb1,Cldn7,Reg3g,Tjp3,Muc1,Cldn2,Cldn14,Ocln,Hmgb1,Reg3b,Tjp1
TISSUES	BTO:0004669	Finger	2	23	1.88	0.0131	10090.ENSMUSP00000000312,10090.ENSMUSP00000007130	Cdh1,Ctnnb1
TISSUES	BTO:0000091	Ascites	2	25	1.84	0.0139	10090.ENSMUSP00000007130,10090.ENSMUSP00000082682	Ctnnb1,Hmgb1
TISSUES	BTO:0000269	Colon	3	126	1.32	0.0139	10090.ENSMUSP00000000312,10090.ENSMUSP00000007130,10090.ENSMUSP00000141128	Cdh1,Ctnnb1,Muc2
TISSUES	BTO:0001489	Whole body	19	8947	0.27	0.0139	10090.ENSMUSP00000000312,10090.ENSMUSP00000000450,10090.ENSMUSP00000007130,10090.ENSMUSP00000018713,10090.ENSMUSP00000020238,10090.ENSMUSP00000024827,10090.ENSMUSP00000029919,10090.ENSMUSP00000032089,10090.ENSMUSP00000036438,10090.ENSMUSP00000041963,10090.ENSMUSP00000053420,10090.ENSMUSP00000054219,10090.ENSMUSP00000062045,10090.ENSMUSP00000065284,10090.ENSMUSP00000082682,10090.ENSMUSP00000094667…	Cdh1,Pparg,Ctnnb1,Cldn7,Hsp90b1,Tff3,Clca1,Reg3g,Tjp3,Muc1,Cldn4,Cldn2,Cldn14,Ocln,Hmgb1,Reg3b,Tjp1,Cldn15,Muc2
TISSUES	BTO:0001099	Blastocyst	2	28	1.8	0.016	10090.ENSMUSP00000000312,10090.ENSMUSP00000007130	Cdh1,Ctnnb1
TISSUES	BTO:0000365	Duodenum	2	29	1.78	0.0168	10090.ENSMUSP00000024827,10090.ENSMUSP00000141128	Tff3,Muc2
TISSUES	BTO:0001129	Prostate gland	2	33	1.72	0.0206	10090.ENSMUSP00000000312,10090.ENSMUSP00000007130	Cdh1,Ctnnb1
TISSUES	BTO:0000671	Kidney	7	1411	0.64	0.0223	10090.ENSMUSP00000000312,10090.ENSMUSP00000018713,10090.ENSMUSP00000036438,10090.ENSMUSP00000053420,10090.ENSMUSP00000054219,10090.ENSMUSP00000065284,10090.ENSMUSP00000106722	Cdh1,Cldn7,Tjp3,Cldn4,Cldn2,Ocln,Cldn15
TISSUES	BTO:0000431	Excretory gland	8	1901	0.57	0.0246	10090.ENSMUSP00000000312,10090.ENSMUSP00000007130,10090.ENSMUSP00000018713,10090.ENSMUSP00000036438,10090.ENSMUSP00000053420,10090.ENSMUSP00000054219,10090.ENSMUSP00000065284,10090.ENSMUSP00000106722	Cdh1,Ctnnb1,Cldn7,Tjp3,Cldn4,Cldn2,Ocln,Cldn15
TISSUES	BTO:0001253	Skin	3	184	1.15	0.0307	10090.ENSMUSP00000000312,10090.ENSMUSP00000000450,10090.ENSMUSP00000007130	Cdh1,Pparg,Ctnnb1
TISSUES	BTO:0000759	Liver	7	1525	0.6	0.0312	10090.ENSMUSP00000000312,10090.ENSMUSP00000000450,10090.ENSMUSP00000007130,10090.ENSMUSP00000036438,10090.ENSMUSP00000054219,10090.ENSMUSP00000062045,10090.ENSMUSP00000099652	Cdh1,Pparg,Ctnnb1,Tjp3,Cldn2,Cldn14,Tjp1
TISSUES	BTO:0000123	Bladder	2	48	1.56	0.0358	10090.ENSMUSP00000000312,10090.ENSMUSP00000007130	Cdh1,Ctnnb1
TISSUES	BTO:0000294	Dermis	2	49	1.55	0.0368	10090.ENSMUSP00000000450,10090.ENSMUSP00000007130	Pparg,Ctnnb1
TISSUES	BTO:0001307	Stomach	2	56	1.49	0.047	10090.ENSMUSP00000000312,10090.ENSMUSP00000007130	Cdh1,Ctnnb1
TISSUES	BTO:0001456	White adipose tissue	2	56	1.49	0.047	10090.ENSMUSP00000000450,10090.ENSMUSP00000007130	Pparg,Ctnnb1
TISSUES	BTO:0001441	Marrow cell	2	57	1.49	0.0475	10090.ENSMUSP00000007130,10090.ENSMUSP00000082682	Ctnnb1,Hmgb1
COMPARTMENTS	GOCC:0043296	Apical junction complex	11	119	1.91	1.95e-15	10090.ENSMUSP00000000312,10090.ENSMUSP00000007130,10090.ENSMUSP00000018713,10090.ENSMUSP00000036438,10090.ENSMUSP00000049725,10090.ENSMUSP00000053420,10090.ENSMUSP00000054219,10090.ENSMUSP00000062045,10090.ENSMUSP00000065284,10090.ENSMUSP00000099652,10090.ENSMUSP00000106722	Cdh1,Ctnnb1,Cldn7,Tjp3,Cldn23,Cldn4,Cldn2,Cldn14,Ocln,Tjp1,Cldn15
COMPARTMENTS	GOCC:0005923	Bicellular tight junction	10	92	1.98	1.06e-14	10090.ENSMUSP00000007130,10090.ENSMUSP00000018713,10090.ENSMUSP00000036438,10090.ENSMUSP00000049725,10090.ENSMUSP00000053420,10090.ENSMUSP00000054219,10090.ENSMUSP00000062045,10090.ENSMUSP00000065284,10090.ENSMUSP00000099652,10090.ENSMUSP00000106722	Ctnnb1,Cldn7,Tjp3,Cldn23,Cldn4,Cldn2,Cldn14,Ocln,Tjp1,Cldn15
COMPARTMENTS	GOCC:0045177	Apical part of cell	10	386	1.35	3.84e-09	10090.ENSMUSP00000000312,10090.ENSMUSP00000007130,10090.ENSMUSP00000036438,10090.ENSMUSP00000041963,10090.ENSMUSP00000045196,10090.ENSMUSP00000053420,10090.ENSMUSP00000065284,10090.ENSMUSP00000094667,10090.ENSMUSP00000099652,10090.ENSMUSP00000159165	Cdh1,Ctnnb1,Tjp3,Muc1,Muc3,Cldn4,Ocln,Reg3b,Tjp1,Clca4a
COMPARTMENTS	GOCC:0016324	Apical plasma membrane	8	231	1.48	5.27e-08	10090.ENSMUSP00000007130,10090.ENSMUSP00000036438,10090.ENSMUSP00000041963,10090.ENSMUSP00000045196,10090.ENSMUSP00000053420,10090.ENSMUSP00000065284,10090.ENSMUSP00000099652,10090.ENSMUSP00000159165	Ctnnb1,Tjp3,Muc1,Muc3,Cldn4,Ocln,Tjp1,Clca4a
COMPARTMENTS	GOCC:0016327	Apicolateral plasma membrane	5	26	2.23	5.67e-08	10090.ENSMUSP00000007130,10090.ENSMUSP00000018713,10090.ENSMUSP00000053420,10090.ENSMUSP00000065284,10090.ENSMUSP00000099652	Ctnnb1,Cldn7,Cldn4,Ocln,Tjp1
COMPARTMENTS	GOCC:0016328	Lateral plasma membrane	6	68	1.89	5.67e-08	10090.ENSMUSP00000000312,10090.ENSMUSP00000007130,10090.ENSMUSP00000018713,10090.ENSMUSP00000053420,10090.ENSMUSP00000065284,10090.ENSMUSP00000106722	Cdh1,Ctnnb1,Cldn7,Cldn4,Ocln,Cldn15
COMPARTMENTS	GOCC:0098590	Plasma membrane region	10	1066	0.91	2.93e-05	10090.ENSMUSP00000000312,10090.ENSMUSP00000007130,10090.ENSMUSP00000018713,10090.ENSMUSP00000036438,10090.ENSMUSP00000041963,10090.ENSMUSP00000045196,10090.ENSMUSP00000053420,10090.ENSMUSP00000065284,10090.ENSMUSP00000099652,10090.ENSMUSP00000159165	Cdh1,Ctnnb1,Cldn7,Tjp3,Muc1,Muc3,Cldn4,Ocln,Tjp1,Clca4a
COMPARTMENTS	GOCC:0071944	Cell periphery	16	3688	0.58	3.89e-05	10090.ENSMUSP00000000312,10090.ENSMUSP00000007130,10090.ENSMUSP00000018713,10090.ENSMUSP00000020238,10090.ENSMUSP00000036029,10090.ENSMUSP00000036438,10090.ENSMUSP00000041963,10090.ENSMUSP00000045196,10090.ENSMUSP00000053420,10090.ENSMUSP00000062045,10090.ENSMUSP00000065284,10090.ENSMUSP00000082682,10090.ENSMUSP00000099652,10090.ENSMUSP00000106722,10090.ENSMUSP00000141128,10090.ENSMUSP00000159165	Cdh1,Ctnnb1,Cldn7,Hsp90b1,Clca2,Tjp3,Muc1,Muc3,Cldn4,Cldn14,Ocln,Hmgb1,Tjp1,Cldn15,Muc2,Clca4a
COMPARTMENTS	GOCC:0005886	Plasma membrane	15	3267	0.6	5.74e-05	10090.ENSMUSP00000000312,10090.ENSMUSP00000007130,10090.ENSMUSP00000018713,10090.ENSMUSP00000020238,10090.ENSMUSP00000036029,10090.ENSMUSP00000036438,10090.ENSMUSP00000041963,10090.ENSMUSP00000045196,10090.ENSMUSP00000053420,10090.ENSMUSP00000062045,10090.ENSMUSP00000065284,10090.ENSMUSP00000082682,10090.ENSMUSP00000099652,10090.ENSMUSP00000106722,10090.ENSMUSP00000159165	Cdh1,Ctnnb1,Cldn7,Hsp90b1,Clca2,Tjp3,Muc1,Muc3,Cldn4,Cldn14,Ocln,Hmgb1,Tjp1,Cldn15,Clca4a
COMPARTMENTS	GOCC:0020007	Apical complex	3	15	2.24	0.00017	10090.ENSMUSP00000000312,10090.ENSMUSP00000065284,10090.ENSMUSP00000099652	Cdh1,Ocln,Tjp1
COMPARTMENTS	GOCC:0009925	Basal plasma membrane	5	178	1.39	0.00027	10090.ENSMUSP00000000312,10090.ENSMUSP00000007130,10090.ENSMUSP00000018713,10090.ENSMUSP00000053420,10090.ENSMUSP00000099652	Cdh1,Ctnnb1,Cldn7,Cldn4,Tjp1
COMPARTMENTS	GOCC:0016020	Membrane	17	5247	0.45	0.00051	10090.ENSMUSP00000000312,10090.ENSMUSP00000007130,10090.ENSMUSP00000018713,10090.ENSMUSP00000020238,10090.ENSMUSP00000029919,10090.ENSMUSP00000036029,10090.ENSMUSP00000036438,10090.ENSMUSP00000041963,10090.ENSMUSP00000045196,10090.ENSMUSP00000053420,10090.ENSMUSP00000054219,10090.ENSMUSP00000062045,10090.ENSMUSP00000065284,10090.ENSMUSP00000082682,10090.ENSMUSP00000099652,10090.ENSMUSP00000106722…	Cdh1,Ctnnb1,Cldn7,Hsp90b1,Clca1,Clca2,Tjp3,Muc1,Muc3,Cldn4,Cldn2,Cldn14,Ocln,Hmgb1,Tjp1,Cldn15,Clca4a
COMPARTMENTS	GOCC:0070702	Inner mucus layer	2	2	2.94	0.00087	10090.ENSMUSP00000032089,10090.ENSMUSP00000141128	Reg3g,Muc2
COMPARTMENTS	GOCC:0070703	Outer mucus layer	2	2	2.94	0.00087	10090.ENSMUSP00000032089,10090.ENSMUSP00000141128	Reg3g,Muc2
COMPARTMENTS	GOCC:0005576	Extracellular region	9	1660	0.68	0.006	10090.ENSMUSP00000020238,10090.ENSMUSP00000023328,10090.ENSMUSP00000024827,10090.ENSMUSP00000032089,10090.ENSMUSP00000041963,10090.ENSMUSP00000082682,10090.ENSMUSP00000094667,10090.ENSMUSP00000141128,10090.ENSMUSP00000159165	Hsp90b1,Retnlb,Tff3,Reg3g,Muc1,Hmgb1,Reg3b,Muc2,Clca4a
COMPARTMENTS	GOCC:0110165	Cellular anatomical entity	24	13279	0.2	0.0069	10090.ENSMUSP00000000312,10090.ENSMUSP00000000450,10090.ENSMUSP00000007130,10090.ENSMUSP00000018713,10090.ENSMUSP00000020238,10090.ENSMUSP00000023328,10090.ENSMUSP00000024827,10090.ENSMUSP00000029919,10090.ENSMUSP00000032089,10090.ENSMUSP00000036029,10090.ENSMUSP00000036438,10090.ENSMUSP00000041963,10090.ENSMUSP00000045196,10090.ENSMUSP00000049725,10090.ENSMUSP00000053420,10090.ENSMUSP00000054219…	Cdh1,Pparg,Ctnnb1,Cldn7,Hsp90b1,Retnlb,Tff3,Clca1,Reg3g,Clca2,Tjp3,Muc1,Muc3,Cldn23,Cldn4,Cldn2,Cldn14,Ocln,Hmgb1,Reg3b,Tjp1,Cldn15,Muc2,Clca4a
COMPARTMENTS	GOCC:0030141	Secretory granule	5	395	1.04	0.0075	10090.ENSMUSP00000024827,10090.ENSMUSP00000029919,10090.ENSMUSP00000032089,10090.ENSMUSP00000094667,10090.ENSMUSP00000141128	Tff3,Clca1,Reg3g,Reg3b,Muc2
COMPARTMENTS	GOCC:0016600	Flotillin complex	2	10	2.24	0.0076	10090.ENSMUSP00000000312,10090.ENSMUSP00000007130	Cdh1,Ctnnb1
COMPARTMENTS	GOCC:0005902	Microvillus	3	98	1.43	0.0173	10090.ENSMUSP00000007130,10090.ENSMUSP00000029919,10090.ENSMUSP00000045196	Ctnnb1,Clca1,Muc3
COMPARTMENTS	GOCC:0005912	Adherens junction	3	105	1.4	0.0204	10090.ENSMUSP00000000312,10090.ENSMUSP00000007130,10090.ENSMUSP00000099652	Cdh1,Ctnnb1,Tjp1
COMPARTMENTS	GOCC:0031982	Vesicle	8	1570	0.65	0.0204	10090.ENSMUSP00000024827,10090.ENSMUSP00000029919,10090.ENSMUSP00000032089,10090.ENSMUSP00000041963,10090.ENSMUSP00000065284,10090.ENSMUSP00000082682,10090.ENSMUSP00000094667,10090.ENSMUSP00000141128	Tff3,Clca1,Reg3g,Muc1,Ocln,Hmgb1,Reg3b,Muc2
COMPARTMENTS	GOCC:0016342	Catenin complex	2	23	1.88	0.0282	10090.ENSMUSP00000000312,10090.ENSMUSP00000007130	Cdh1,Ctnnb1
COMPARTMENTS	GOCC:0042588	Zymogen granule	2	24	1.86	0.0291	10090.ENSMUSP00000029919,10090.ENSMUSP00000094667	Clca1,Reg3b
UniProt Keywords	KW-0796	Tight junction	9	94	1.92	8.3e-13	10090.ENSMUSP00000018713,10090.ENSMUSP00000036438,10090.ENSMUSP00000049725,10090.ENSMUSP00000053420,10090.ENSMUSP00000054219,10090.ENSMUSP00000062045,10090.ENSMUSP00000065284,10090.ENSMUSP00000099652,10090.ENSMUSP00000106722	Cldn7,Tjp3,Cldn23,Cldn4,Cldn2,Cldn14,Ocln,Tjp1,Cldn15
UniProt Keywords	KW-0965	Cell junction	12	791	1.12	5.03e-09	10090.ENSMUSP00000000312,10090.ENSMUSP00000007130,10090.ENSMUSP00000018713,10090.ENSMUSP00000036029,10090.ENSMUSP00000036438,10090.ENSMUSP00000049725,10090.ENSMUSP00000053420,10090.ENSMUSP00000054219,10090.ENSMUSP00000062045,10090.ENSMUSP00000065284,10090.ENSMUSP00000099652,10090.ENSMUSP00000106722	Cdh1,Ctnnb1,Cldn7,Clca2,Tjp3,Cldn23,Cldn4,Cldn2,Cldn14,Ocln,Tjp1,Cldn15
UniProt Keywords	KW-0068	Autocatalytic cleavage	5	42	2.02	3.42e-07	10090.ENSMUSP00000029919,10090.ENSMUSP00000036029,10090.ENSMUSP00000041963,10090.ENSMUSP00000141128,10090.ENSMUSP00000159165	Clca1,Clca2,Muc1,Muc2,Clca4a
UniProt Keywords	KW-0868	Chloride	4	76	1.66	0.00027	10090.ENSMUSP00000029919,10090.ENSMUSP00000036029,10090.ENSMUSP00000053420,10090.ENSMUSP00000159165	Clca1,Clca2,Cldn4,Clca4a
UniProt Keywords	KW-1003	Cell membrane	15	4164	0.5	0.00081	10090.ENSMUSP00000000312,10090.ENSMUSP00000007130,10090.ENSMUSP00000018713,10090.ENSMUSP00000036029,10090.ENSMUSP00000036438,10090.ENSMUSP00000041963,10090.ENSMUSP00000049725,10090.ENSMUSP00000053420,10090.ENSMUSP00000054219,10090.ENSMUSP00000062045,10090.ENSMUSP00000065284,10090.ENSMUSP00000082682,10090.ENSMUSP00000099652,10090.ENSMUSP00000106722,10090.ENSMUSP00000159165	Cdh1,Ctnnb1,Cldn7,Clca2,Tjp3,Muc1,Cldn23,Cldn4,Cldn2,Cldn14,Ocln,Hmgb1,Tjp1,Cldn15,Clca4a
UniProt Keywords	KW-1015	Disulfide bond	13	3108	0.56	0.00086	10090.ENSMUSP00000000312,10090.ENSMUSP00000020238,10090.ENSMUSP00000023328,10090.ENSMUSP00000024827,10090.ENSMUSP00000032089,10090.ENSMUSP00000045196,10090.ENSMUSP00000053420,10090.ENSMUSP00000054219,10090.ENSMUSP00000065284,10090.ENSMUSP00000082682,10090.ENSMUSP00000094667,10090.ENSMUSP00000106722,10090.ENSMUSP00000141128	Cdh1,Hsp90b1,Retnlb,Tff3,Reg3g,Muc3,Cldn4,Cldn2,Ocln,Hmgb1,Reg3b,Cldn15,Muc2
UniProt Keywords	KW-0964	Secreted	8	1626	0.63	0.0252	10090.ENSMUSP00000023328,10090.ENSMUSP00000024827,10090.ENSMUSP00000029919,10090.ENSMUSP00000032089,10090.ENSMUSP00000082682,10090.ENSMUSP00000094667,10090.ENSMUSP00000141128,10090.ENSMUSP00000159165	Retnlb,Tff3,Clca1,Reg3g,Hmgb1,Reg3b,Muc2,Clca4a
UniProt Keywords	KW-0011	Acute phase	2	24	1.86	0.0271	10090.ENSMUSP00000032089,10090.ENSMUSP00000094667	Reg3g,Reg3b
UniProt Keywords	KW-0482	Metalloprotease	3	145	1.26	0.0377	10090.ENSMUSP00000029919,10090.ENSMUSP00000036029,10090.ENSMUSP00000159165	Clca1,Clca2,Clca4a
UniProt Keywords	KW-0395	Inflammatory response	3	166	1.2	0.0498	10090.ENSMUSP00000032089,10090.ENSMUSP00000082682,10090.ENSMUSP00000094667	Reg3g,Hmgb1,Reg3b
Pfam	PF08434	Calcium-activated chloride channel N terminal	3	7	2.57	0.0003	10090.ENSMUSP00000029919,10090.ENSMUSP00000036029,10090.ENSMUSP00000159165	Clca1,Clca2,Clca4a
Pfam	PF00822	PMP-22/EMP/MP20/Claudin family	3	15	2.24	0.001	10090.ENSMUSP00000049725,10090.ENSMUSP00000054219,10090.ENSMUSP00000062045	Cldn23,Cldn2,Cldn14
InterPro	IPR017974	Claudin, conserved site	6	22	2.38	3.05e-09	10090.ENSMUSP00000018713,10090.ENSMUSP00000049725,10090.ENSMUSP00000053420,10090.ENSMUSP00000054219,10090.ENSMUSP00000062045,10090.ENSMUSP00000106722	Cldn7,Cldn23,Cldn4,Cldn2,Cldn14,Cldn15
InterPro	IPR006187	Claudin	6	36	2.16	2.1e-08	10090.ENSMUSP00000018713,10090.ENSMUSP00000049725,10090.ENSMUSP00000053420,10090.ENSMUSP00000054219,10090.ENSMUSP00000062045,10090.ENSMUSP00000106722	Cldn7,Cldn23,Cldn4,Cldn2,Cldn14,Cldn15
InterPro	IPR004031	PMP-22/EMP/MP20/Claudin superfamily	6	59	1.95	2.17e-07	10090.ENSMUSP00000018713,10090.ENSMUSP00000049725,10090.ENSMUSP00000053420,10090.ENSMUSP00000054219,10090.ENSMUSP00000062045,10090.ENSMUSP00000106722	Cldn7,Cldn23,Cldn4,Cldn2,Cldn14,Cldn15
InterPro	IPR004727	Calcium-activated chloride channel protein, chordata	3	7	2.57	0.00028	10090.ENSMUSP00000029919,10090.ENSMUSP00000036029,10090.ENSMUSP00000159165	Clca1,Clca2,Clca4a
InterPro	IPR013642	Calcium-activated chloride channel, N-terminal	3	7	2.57	0.00028	10090.ENSMUSP00000029919,10090.ENSMUSP00000036029,10090.ENSMUSP00000159165	Clca1,Clca2,Clca4a
InterPro	IPR005417	Tight junction protein ZO	2	3	2.77	0.0147	10090.ENSMUSP00000036438,10090.ENSMUSP00000099652	Tjp3,Tjp1

## Sheet: Barrier_2_25_Rank_MCC
Supplementary Data Sheet 12. Integrated Network Data of Barrier Genes and Bacterial Genera Maximal Clique Centrality Rankings between 2 Month- and 25-Month Old Mice Groups
Top 49 in network Barrier_Bacteria_Genes_2_25_Results_Table.csv ranked by MCC method
Rank	Name	Score	Log10
1	Desulfovibrionaceae_Uncultured_Gn	5928	3.77291
2	RF39_Gp	5904	3.77115
3	Reg3g	5880	3.76938
4	Reg3b	5790	3.76268
5	Muc1	5785	3.7623
6	Cldn14	5762	3.76057
7	Retnlb	5242	3.7195
8	Cldn15	5196	3.71567
9	Muc3	723	2.85914
10	Clca4a	499	2.6981
11	Oscillospiraceae_Unc_Gp	453	2.6561
12	Tjp1	432	2.63548
13	Ctnnb1	372	2.57054
14	Gastranaerophilales_Gn	312	2.49415
15	Cldn4	284	2.45332
16	Clca1	228	2.35793
17	Pparg	168	2.22531
18	Candidatus_Saccharimonas_Gp	151	2.17898
19	Clca2	132	2.12057
20	Oscillibacter_Gn	90	1.95424
21	Lachnospiraceae_Unc_Gp	80	1.90309
22	Cldn23	68	1.83251
23	Colidextribacter_Gn	60	1.77815
24	HMGB1	56	1.74819
25	Tff3	48	1.68124
26	Clostridia_UCG.014_Gp	34	1.53148
27	Ocln	24	1.38021
28	Helicobacter_Gn	20	1.30103
29	Muc3a	13	1.11394
30	Muribaculaceae_Gn	9	0.954243
30	Lactobacillus_Gp	9	0.954243
30	Mucispirillum_Gn	9	0.954243
33	Prevotellaceae_NK3B31_group_Gn	6	0.778151
34	Tjp3	4	0.60206
35	Hsp90b1	3	0.477121
35	Cldn7	3	0.477121
37	Rikenellaceae_RC9_gut_group_Gn	2	0.30103
37	Prevotellaceae_UCG.001_Gn	2	0.30103
37	Lachnospiraceae_NK4A136_group_Gp	2	0.30103
37	Alistipes_Gn	2	0.30103
37	Muc2	2	0.30103
37	Cldn2	2	0.30103
37	Cdh1	2	0.30103
37	Monoglobus_Gp	2	0.30103
45	Parasutterella_Gn	1	0
45	Akkermansia_Gn	1	0
45	Bacteroides_Gn	1	0
45	Rikenella_Gn	1	0
45	Turicibacter_Gp	1	0
