# Supplementary material for: Evidence that the loss of colonic anti-microbial peptides may promote dysbiotic Gram-negative inflammaging-associated bacteria in aging mice
Source: Front Aging. 2024 Mar 4;5:1352299. doi: 10.3389/fragi.2024.1352299 (PMC10945560; doi:10.3389/fragi.2024.1352299)
Supplement: Supplementary file 14 [file DataSheet1.XLSX]

## Sheet: Supp.Data.Sheet.1
Supplementary Data Sheet 1. Inflammation Gene Database Information
BIOCARTA_INFLAM_PATHWAY -23							These genesets were extracted from mgisdb - https://www.gsea-msigdb.org/gsea/msigdb
Cd4							Citations –
Csf1							Msigdb citation - Liberzon A, Birger C, Thorvaldsdóttir H, Ghandi M, Mesirov JP, Tamayo P. The Molecular Signatures Database (MSigDB) hallmark gene set collection. Cell Syst. 2015 Dec 23;1(6):417-425. doi: 10.1016/j.cels.2015.12.004. PMID: 26771021; PMCID: PMC4707969.
Csf2							GSEA citation – Subramanian, A., Tamayo, P., Mootha, V. K., Mukherjee, S., Ebert, B. L., Gillette, M. A., ... & Mesirov, J. P. (2005). Gene set enrichment analysis: a knowledge-based approach for interpreting genome-wide expression profiles. Proceedings of the National Academy of Sciences, 102(43), 15545-15550.
Csf3							Msigdb newer version citation - Arthur Liberzon and others, Molecular signatures database (MSigDB) 3.0, Bioinformatics, Volume 27, Issue 12, June 2011, Pages 1739–1740, https://doi.org/10.1093/bioinformatics/btr260
Ifna1
Ifnb1
Ifng
Il10
Il11
Il13
Il15
Il1a
Il2
Il3
Il4
Il5
Il6
Il7
Pdgfa
Tgfb1
Tgfb2
Tgfb3
Tnf
BIOCARTA_LONGEVITY_PATHWAY - 15
Akt1
Cat
Foxo3
Gh
Ghr
Hras
Igf1
Igf1r
Pik3ca
Pik3cg
Pik3r1
Shc1
Sod1
Sod2
Sod3
GOBP_ACUTE_INFLAMMATORY_RESPONSE - 109
Acvr1
Adam8
Adcyap1
Adora1
Adra2a
Ahsg
Alox5
Alox5ap
Ano6
Aoc3
Ash1l
B4galt1
Bdkrb2
C2cd4a
C2cd4b
C3
Casp6
Ccl5
Ccr5
Ccr7
Cd163
Cd6
Cnr1
Crp
Ctnnbip1
Cxcl1
Cxcr2
Dnase1
Dnase1l3
Ednrb
Eif2ak1
Elane
Ephb6
Ext1
F12
F2
F3
F7
F8
Fcer1a
Fcer1g
Fcgr1
Fcgr2b
Fcgr3
Ffar2
Ffar3
Fn1
Fut7
Gstp1
Hp
Hpse
Icam1
Ighg1
Ighg2b
Il1a
Il1b
Il1rn
Il20rb
Il31ra
Il4
Il6
Itih4
Kl
Klk1b1
Lbp
Mrgpra3
Mylk3
Nlrp3
Nlrp6
Npy
Npy5r
Nupr1
Orm1
Orm2
Park7
Pik3cg
Pla2g2d
Plscr1
Pparg
Prcp
Ptger3
Ptges
Ptgs2
Reg3a
Reg3b
Reg3g
Rhbdd3
Saa1
Saa2
Saa3
Saa4
Selenos
Serpina1b
Serpina3n
Serpinb9
Serpinf2
Sigirr
Spn
Stat3
Stat5b
Tac1
Tnf
Tnfrsf11a
Tnfsf11
Tnfsf4
Trem1
Trpv1
Vnn1
Zp3
GOBP_CHRONIC_INFLAMMATORY_RESPONSE - 20
Adora2b
Ahcy
Ahcyl
Camp
Cebpb
Cx3cr1
Cyp19a1
Foxp3
Gja1
Gm5849
Ido1
Il10
Il4
Lta
Pde5a
S100a9
Tnf
Tnfaip3
Unc13d
Vnn1
