# Supplementary material for: Evidence that the loss of colonic anti-microbial peptides may promote dysbiotic Gram-negative inflammaging-associated bacteria in aging mice
Source: Front Aging. 2024 Mar 4;5:1352299. doi: 10.3389/fragi.2024.1352299 (PMC10945560; doi:10.3389/fragi.2024.1352299)
Supplement: Supplementary file 15 [file DataSheet2.XLSX]

## Sheet: Phylum
Supplementary Data Sheet 2: Taxonomic Level of Phylum Differential Mean Absolute Sequence Counts between Mice Aging Groups
Phylum	p.value	q.value	2 Month_Mean_AbsoluteCount	15 Month_Mean_AbsoluteCount
Deferribacterota	0.000330985	0.00330985	126.667	0
Cyanobacteria	0.00460425	0.0230213	4.83333	150.556
Verrucomicrobiota	0.0332594	0.110865	111.667	1236.89
Proteobacteria	0.0593464	0.148366	219.833	448.222
Firmicutes	0.194851	0.389701	13848.2	21526.8
Patescibacteria	0.288844	0.454884	1915.33	1078.56
Desulfobacterota	0.344916	0.454884	664.833	409.333
Bacteroidota	0.409395	0.454884	39157.5	39599
Actinobacteriota	0.409395	0.454884	291.167	210.333
Campilobacterota	0.8135	0.8135	112	132.222
Phylum	p.value	q.value	2 Month_Mean_AbsoluteCount	25 Month_Mean_AbsoluteCount
Cyanobacteria	0.00770085	0.0770085	4.83333	113.429
Campilobacterota	0.0321246	0.160623	112	1116.43
Deferribacterota	0.056086	0.186953	126.667	66.8571
Patescibacteria	0.153127	0.382819	1915.33	988.429
Firmicutes	0.253098	0.506196	13848.2	19386.7
Proteobacteria	0.317311	0.528851	219.833	332.286
Verrucomicrobiota	0.388747	0.555353	111.667	835
Bacteroidota	0.567709	0.630788	39157.5	40935
Actinobacteriota	0.567709	0.630788	291.167	213.714
Desulfobacterota	0.774796	0.774796	664.833	1062.57
Phylum	p.value	q.value	15 Month_Mean_AbsoluteCount	25 Month_Mean_AbsoluteCount
Campilobacterota	0.00945183	0.0945183	132.222	1116.43
Desulfobacterota	0.0637735	0.318868	409.333	1062.57
Deferribacterota	0.09769	0.325633	0	66.8571
Patescibacteria	0.26638	0.629229	1078.56	988.429
Proteobacteria	0.314614	0.629229	448.222	332.286
Verrucomicrobiota	0.396754	0.661256	1236.89	835
Firmicutes	0.560444	0.800635	21526.8	19386.7
Bacteroidota	0.711025	0.873845	39599	40935
Cyanobacteria	0.791296	0.873845	150.556	113.429
Actinobacteriota	0.873845	0.873845	210.333	213.714

## Sheet: PICRUSt2
Supplementary Data Sheet 2. PICRUSt2 Differential Mean Absolute Sequence Counts between Mice Aging Groups.
Inferred Functional Genomic Pathway	p.value	q.value	2 Month_Mean_AbsoluteCount	15 Month_Mean_AbsoluteCount
L.histidine.degradation.I	0.0184221	0.397874	5376.07	8487.32
palmitate.biosynthesis.II.bacteria.and.plants.	0.0184221	0.397874	15417.2	21389.1
pyrimidine.deoxyribonucleotides.de.novo.biosynthesis.II	0.0251448	0.397874	12871	17400.5
superpathway.of.pyrimidine.deoxyribonucleotides.de.novo.biosynthesis.E.coli.	0.0251448	0.397874	12811.1	17320.2
superpathway.of.fatty.acid.biosynthesis.initiation.E.coli.	0.0338949	0.397874	11537.8	15609.3
superpathway.of.tetrahydrofolate.biosynthesis.and.salvage	0.0338949	0.397874	14655.7	19868.2
superpathway.of.mycolate.biosynthesis	0.0338949	0.397874	602.07	4124.72
superpathway.of.fatty.acids.biosynthesis.E.coli.	0.0338949	0.397874	249.304	2105.98
mycolate.biosynthesis	0.0338949	0.397874	14328.9	19288.8
adenosylcobalamin.salvage.from.cobinamide.I	0.0451269	0.397874	7401.84	11671.1
polyisoprenoid.biosynthesis.E.coli.	0.0451269	0.397874	17402.7	22324.4
S.adenosyl.L.methionine.cycle.I	0.0451269	0.397874	16885.7	22779.1
X4.deoxy.L.threo.hex.4.enopyranuronate.degradation	0.0451269	0.397874	8469.09	13495.1
D.fructuronate.degradation	0.0451269	0.397874	11502.5	18334.2
oleate.biosynthesis.IV.anaerobic.	0.0451269	0.397874	14378.9	19289.4
X.5Z.dodec.5.enoate.biosynthesis	0.0451269	0.397874	13262	17770.2
Inferred Functional Genomic Pathway	p.value	q.value	2 Month_Mean_AbsoluteCount	25 Month_Mean_AbsoluteCount
superpathway.of.fatty.acid.biosynthesis.initiation.E.coli.	0.00427473	0.17153	11537.8	16775.6
thiamin.salvage.II	0.00427473	0.17153	16441.1	22077.4
superpathway.of.pyridoxal.5.phosphate.biosynthesis.and.salvage	0.00427473	0.17153	3007.44	5546.84
superpathway.of.tetrahydrofolate.biosynthesis	0.00664189	0.17153	12042.5	19045.5
superpathway.of.tetrahydrofolate.biosynthesis.and.salvage	0.010128	0.17153	14655.7	22338.5
D.galacturonate.degradation.I	0.010128	0.17153	9539.6	17837
L.histidine.degradation.I	0.010128	0.17153	5376.07	10371.4
CMP.3.deoxy.D.manno.octulosonate.biosynthesis.I	0.010128	0.17153	13722.5	18456.3
TCA.cycle.VI.obligate.autotrophs.	0.010128	0.17153	7686.23	12599.5
X4.deoxy.L.threo.hex.4.enopyranuronate.degradation	0.010128	0.17153	8469.09	15256.4
queuosine.biosynthesis	0.010128	0.17153	15615	20367.6
mannan.degradation	0.010128	0.17153	9681.06	13576.1
biotin.biosynthesis.I	0.0151584	0.17153	13743.2	17627.2
superpathway.of.hexuronide.and.hexuronate.degradation	0.0151584	0.17153	8152.97	13581.8
X6.hydroxymethyl.dihydropterin.diphosphate.biosynthesis.III.Chlamydia.	0.0151584	0.17153	16640	22206.4
oleate.biosynthesis.IV.anaerobic.	0.0151584	0.17153	14378.9	20526.8
mycolate.biosynthesis	0.0151584	0.17153	14328.9	20494.4
pyridoxal.5.phosphate.biosynthesis.I	0.0151584	0.17153	2721.67	4833.03
flavin.biosynthesis.I.bacteria.and.plants.	0.0151584	0.17153	17920.2	25269.4
superpathway.of.L.methionine.biosynthesis.by.sulfhydrylation.	0.022271	0.197337	6039.77	9446.67
palmitoleate.biosynthesis.I.from.5Z.dodec.5.enoate.	0.022271	0.197337	13423.3	19168.4
superpathway.of.thiamin.diphosphate.biosynthesis.I	0.022271	0.197337	16545.8	21831
adenosylcobalamin.salvage.from.cobinamide.I	0.0321246	0.197337	7401.84	13468
fatty.acid.elongation.saturated	0.0321246	0.197337	21200.5	28802.5
phosphopantothenate.biosynthesis.I	0.0321246	0.197337	15703.8	21017.2
pantothenate.and.coenzyme.A.biosynthesis.I	0.0321246	0.197337	17165.4	22847
polyisoprenoid.biosynthesis.E.coli.	0.0321246	0.197337	17402.7	23740.8
palmitate.biosynthesis.II.bacteria.and.plants.	0.0321246	0.197337	15417.2	21181.8
stearate.biosynthesis.II.bacteria.and.plants.	0.0321246	0.197337	13793.7	19592.3
superpathway.of.pyrimidine.deoxyribonucleotides.de.novo.biosynthesis	0.0321246	0.197337	8980	13109.9
D.fructuronate.degradation	0.0321246	0.197337	11502.5	20906
superpathway.of.GDP.mannose.derived.O.antigen.building.blocks.biosynthesis	0.0321246	0.197337	16915.9	23020.2
X.5Z.dodec.5.enoate.biosynthesis	0.0321246	0.197337	13262	18893.9
NAD.biosynthesis.I.from.aspartate.	0.0321246	0.197337	17033.5	23406.5
TCA.cycle.I.prokaryotic.	0.0321246	0.197337	10337.8	16035.9
dTDP.L.rhamnose.biosynthesis.I	0.0455003	0.21739	23586.3	33651.1
incomplete.reductive.TCA.cycle	0.0455003	0.21739	24939.5	33377.4
adenosylcobalamin.biosynthesis.from.cobyrinate.a.c.diamide.I	0.0455003	0.21739	7096.21	12840.3
X6.hydroxymethyl.dihydropterin.diphosphate.biosynthesis.I	0.0455003	0.21739	16825.6	21770.2
adenosylcobalamin.salvage.from.cobinamide.II	0.0455003	0.21739	7133.88	12905.5
X8.amino.7.oxononanoate.biosynthesis.I	0.0455003	0.21739	13594.1	17637.1
starch.degradation.V	0.0455003	0.21739	24603.4	35554.1
myo.chiro.and.scillo.inositol.degradation	0.0455003	0.21739	4164.15	7728.06
gondoate.biosynthesis.anaerobic.	0.0455003	0.21739	26302.2	38256.3
L.rhamnose.degradation.I	0.0455003	0.21739	6668.42	9890.32
Inferred Functional Genomic Pathway	p.value	q.value	15 Month_Mean_AbsoluteCount	25 Month_Mean_AbsoluteCount
thiamin.salvage.II	0.00503076	0.625151	19015.9	22077.4
L.lysine.biosynthesis.II	0.0128643	0.625151	11343.4	4931.88
taxadiene.biosynthesis.engineered.	0.0128643	0.625151	15199.3	10791.4
superpathway.of.thiamin.diphosphate.biosynthesis.I	0.0128643	0.625151	18956.6	21831
mannan.degradation	0.0300106	0.625151	11479.7	13576.1
X6.hydroxymethyl.dihydropterin.diphosphate.biosynthesis.III.Chlamydia.	0.0300106	0.625151	19429.2	22206.4
superpathway.of.N.acetylglucosamine.N.acetylmannosamine.and.N.acetylneuraminate.degradation	0.0390083	0.625151	20000	15535.7
heterolactic.fermentation	0.0390083	0.625151	12352.2	7505.42
Bifidobacterium.shunt	0.0390083	0.625151	15885.6	9706.45
CMP.3.deoxy.D.manno.octulosonate.biosynthesis.I	0.0390083	0.625151	15682.4	18456.3

## Sheet: Phylum_Biom
Supplementary Data Availability Sheet. Phylum Unrarefied Biom
#OTU ID		d_Bacteria;p_Bacteroidota	d_Bacteria;p_Proteobacteria	d_Bacteria;p_Firmicutes	d_Bacteria;p_Actinobacteriota	d_Bacteria;p_Campilobacterota	d_Bacteria;p_Patescibacteria	d_Bacteria;p_Desulfobacterota	d_Bacteria;p_Cyanobacteria	d_Bacteria;p_Verrucomicrobiota	d_Bacteria;_	d_Bacteria;p_Deferribacterota
17-4118_S203	15MthCtrl	39770	558	17700	41	71	468	118	671	3064	0	0
18-4119_S204	15MthCtrl	42016	369	20324	425	46	1577	122	9	2058	0	0
19-4120_S205	15MthCtrl	50279	682	13771	71	33	516	73	482	31	0	0
20-4121_S206	15MthCtrl	40714	126	23287	111	200	344	974	25	290	0	0
21-4122_S207	15MthCtrl	35542	201	32265	75	179	1372	751	56	599	0	0
22-4123_S208	15MthCtrl	38091	259	24694	316	46	2601	1043	5	347	0	0
23-4124_S209	15MthCtrl	29363	620	21155	270	20	2040	122	10	3638	0	0
24-4125_S210	15MthCtrl	46346	763	11913	535	532	374	253	53	0	0	0
25-4126_S211	15MthCtrl	34270	456	28632	49	63	415	228	44	1105	0	0
1-4109_S187	25MthCtrl	48315	137	13549	367	954	409	1114	55	0	0	0
2-4110_S188	25MthCtrl	52114	352	5150	238	210	37	538	17	1145	0	0
3-4111_S189	25MthCtrl	39501	186	19156	298	61	4581	2577	4	99	0	0
4-4113_S190	25MthCtrl	34560	245	33262	38	771	585	490	250	123	29	196
5-4114_S191	25MthCtrl	43495	309	19118	19	763	769	128	312	279	0	272
6-4115_S192	25MthCtrl	30334	297	29010	86	4739	238	2196	130	4080	0	0
7-4116_S193	25MthCtrl	38226	800	16462	450	317	300	395	26	119	0	0
42-4168_S228	2MthCtrl	49177	94	9585	353	360	2634	1133	2	0	0	319
43-4169_S229	2MthCtrl	3634	3	946	23	7	154	108	2	0	0	4
44-4170_S230	2MthCtrl	55416	75	4710	133	128	1029	197	0	106	0	17
45-4171_S231	2MthCtrl	47789	573	15746	441	17	2571	664	4	199	0	21
46-4172_S232	2MthCtrl	43708	221	23453	186	69	808	664	4	203	7	332
47-4173_S233	2MthCtrl	35221	353	28649	611	91	4296	1223	17	162	0	67

## Sheet: Genus_Biom
Supplementary Data Availability Sheet. Genus Unrarefied Biom
#OTU ID		d_Bacteria;p_Bacteroidota;c_Bacteroidia;o_Bacteroidales;f_Marinifilaceae;g_Odoribacter	d_Bacteria;p_Proteobacteria;c_Alphaproteobacteria;o_Rhodospirillales;f_uncultured;g_uncultured	d_Bacteria;p_Firmicutes;c_Clostridia;o_Lachnospirales;f_Lachnospiraceae;g_Lachnospiraceae_UCG-001	d_Bacteria;p_Firmicutes;c_Clostridia;o_Lachnospirales;f_Lachnospiraceae;_	d_Bacteria;p_Firmicutes;c_Clostridia;o_Oscillospirales;f_Oscillospiraceae;_	d_Bacteria;p_Firmicutes;c_Clostridia;o_Oscillospirales;f_Ruminococcaceae;g_Incertae_Sedis	d_Bacteria;p_Firmicutes;c_Bacilli;o_Staphylococcales;f_Staphylococcaceae;g_Staphylococcus	d_Bacteria;p_Firmicutes;c_Bacilli;o_RF39;f_RF39;g_RF39	d_Bacteria;p_Firmicutes;c_Clostridia;o_Clostridia_vadinBB60_group;f_Clostridia_vadinBB60_group;g_Clostridia_vadinBB60_group	d_Bacteria;p_Bacteroidota;c_Bacteroidia;o_Bacteroidales;f_Muribaculaceae;g_Muribaculaceae	d_Bacteria;p_Firmicutes;c_Bacilli;o_Erysipelotrichales;f_Erysipelotrichaceae;g_uncultured	d_Bacteria;p_Proteobacteria;c_Gammaproteobacteria;o_Pasteurellales;f_Pasteurellaceae;g_Rodentibacter	d_Bacteria;p_Firmicutes;c_Clostridia;o_Oscillospirales;f_Butyricicoccaceae;g_Butyricicoccus	d_Bacteria;p_Firmicutes;c_Bacilli;o_Lactobacillales;f_Lactobacillaceae;g_Lactobacillus	d_Bacteria;p_Actinobacteriota;c_Actinobacteria;o_Micrococcales;f_Micrococcaceae;g_Rothia	d_Bacteria;p_Proteobacteria;c_Gammaproteobacteria;o_Burkholderiales;f_Sutterellaceae;g_Parasutterella	d_Bacteria;p_Firmicutes;c_Clostridia;o_Oscillospirales;f_Ruminococcaceae;_	d_Bacteria;p_Firmicutes;c_Bacilli;o_Erysipelotrichales;f_Erysipelatoclostridiaceae;g_Candidatus_Stoquefichus	d_Bacteria;p_Firmicutes;c_Clostridia;o_Oscillospirales;f_Oscillospiraceae;g_Oscillibacter	d_Bacteria;p_Actinobacteriota;c_Coriobacteriia;o_Coriobacteriales;f_Eggerthellaceae;g_Enterorhabdus	d_Bacteria;p_Firmicutes;c_Clostridia;o_Lachnospirales;f_Lachnospiraceae;g_Lachnospiraceae_FCS020_group	d_Bacteria;p_Firmicutes;c_Clostridia;o_Clostridia_UCG-014;f_Clostridia_UCG-014;g_Clostridia_UCG-014	d_Bacteria;p_Firmicutes;c_Clostridia;o_Lachnospirales;f_Lachnospiraceae;g_Blautia	d_Bacteria;p_Bacteroidota;c_Bacteroidia;o_Bacteroidales;f_Rikenellaceae;g_Alistipes	d_Bacteria;p_Firmicutes;c_Clostridia;o_Christensenellales;f_Christensenellaceae;g_uncultured	d_Bacteria;p_Firmicutes;c_Clostridia;o_Oscillospirales;f_[Eubacterium]_coprostanoligenes_group;g_[Eubacterium]_coprostanoligenes_group	d_Bacteria;p_Firmicutes;c_Clostridia;o_Lachnospirales;f_Lachnospiraceae;g_Lachnospiraceae_NK4A136_group	d_Bacteria;p_Campilobacterota;c_Campylobacteria;o_Campylobacterales;f_Helicobacteraceae;g_Helicobacter	d_Bacteria;p_Actinobacteriota;c_Actinobacteria;o_Corynebacteriales;f_Corynebacteriaceae;g_Corynebacterium	d_Bacteria;p_Firmicutes;c_Clostridia;o_Lachnospirales;f_Lachnospiraceae;g_Lachnospiraceae_UCG-006	d_Bacteria;p_Firmicutes;c_Clostridia;o_Oscillospirales;f_Oscillospiraceae;g_uncultured	d_Bacteria;p_Firmicutes;c_Clostridia;o_Lachnospirales;f_Lachnospiraceae;g_Roseburia	d_Bacteria;p_Proteobacteria;c_Gammaproteobacteria;o_Pasteurellales;f_Pasteurellaceae;_	d_Bacteria;p_Proteobacteria;c_Alphaproteobacteria;o_Rhizobiales;f_Rhizobiales_Incertae_Sedis;g_uncultured	d_Bacteria;p_Firmicutes;c_Clostridia;_;_;_	d_Bacteria;p_Bacteroidota;c_Bacteroidia;o_Bacteroidales;f_Rikenellaceae;g_Rikenella	d_Bacteria;p_Firmicutes;c_Bacilli;o_Lactobacillales;f_Streptococcaceae;g_Streptococcus	d_Bacteria;p_Bacteroidota;c_Bacteroidia;o_Bacteroidales;f_Bacteroidaceae;g_Bacteroides	d_Bacteria;p_Firmicutes;c_Clostridia;o_Oscillospirales;f_Oscillospiraceae;g_Colidextribacter	d_Bacteria;p_Proteobacteria;c_Gammaproteobacteria;o_Enterobacterales;f_Enterobacteriaceae;_	d_Bacteria;p_Firmicutes;c_Clostridia;o_Oscillospirales;f_Ruminococcaceae;g_uncultured	d_Bacteria;p_Firmicutes;c_Clostridia;o_Clostridiales;f_Clostridiaceae;g_Candidatus_Arthromitus	d_Bacteria;p_Firmicutes;c_Clostridia;o_Peptostreptococcales-Tissierellales;f_Peptostreptococcaceae;g_Romboutsia	d_Bacteria;p_Patescibacteria;c_Saccharimonadia;o_Saccharimonadales;f_Saccharimonadaceae;g_Candidatus_Saccharimonas	d_Bacteria;p_Firmicutes;c_Clostridia;o_Lachnospirales;f_Lachnospiraceae;g_A2	d_Bacteria;p_Firmicutes;c_Bacilli;o_Erysipelotrichales;f_Erysipelatoclostridiaceae;g_Erysipelatoclostridium	d_Bacteria;p_Firmicutes;c_Clostridia;o_Oscillospirales;f_Ruminococcaceae;g_Ruminococcus	d_Bacteria;p_Firmicutes;c_Clostridia;o_Lachnospirales;f_Lachnospiraceae;g_Lachnoclostridium
17-4118_S203	15MthCtrl	4914	323	0	6378	782	117	0	713	1641	23701	7	10	67	690	0	225	190	0	152	22	67	1201	94	3880	7	5	364	71	0	15	1303	0	0	0	64	0	4	815	1144	0	15	0	0	468	67	182	18	173
18-4119_S204	15MthCtrl	1002	34	176	2595	242	87	0	1335	166	33157	13	0	0	2041	0	335	32	0	10	99	43	2425	43	1753	0	4	165	46	0	13	467	58	0	0	124	0	14	475	133	0	8	13	14	1577	110	90	0	171
19-4120_S205	15MthCtrl	3724	171	249	4242	426	43	0	462	947	30473	5	0	0	1699	0	511	165	0	168	37	60	869	32	4255	9	0	233	33	0	11	1013	77	0	0	46	0	4	1214	385	0	56	22	0	516	60	17	6	115
20-4121_S206	15MthCtrl	2552	0	5	7884	708	710	0	268	91	29810	25	0	56	2481	0	126	326	0	111	92	451	1251	13	2939	36	5	1106	200	0	838	851	442	0	0	108	0	6	1021	971	0	73	45	0	344	492	9	59	467
21-4122_S207	15MthCtrl	2640	3	0	10763	1093	647	0	1433	141	25753	16	0	108	2757	0	198	515	0	229	49	471	1126	18	1872	31	23	3188	179	0	714	1851	250	0	0	733	0	12	2209	1125	0	128	34	0	1372	159	176	78	613
22-4123_S208	15MthCtrl	1493	0	0	8439	346	247	0	782	23	32047	113	0	75	7210	0	259	48	0	18	284	562	1036	0	1642	10	7	454	46	0	718	50	31	0	0	182	0	10	1346	67	0	5	27	10	2601	110	27	0	981
23-4124_S209	15MthCtrl	1823	4	0	563	108	74	0	587	61	21559	0	0	8	14352	0	593	0	0	5	246	39	810	2	826	6	0	72	20	0	55	337	31	0	0	78	0	14	1248	13	23	0	387	0	2040	15	69	0	74
24-4125_S210	15MthCtrl	8006	5	0	2445	128	107	8	0	84	24525	11	0	16	4359	0	626	21	0	21	491	158	1007	20	1983	6	16	2337	532	0	32	15	5	0	0	9	820	62	820	275	123	6	0	0	374	172	40	0	90
25-4126_S211	15MthCtrl	1912	72	367	8908	2387	235	0	380	118	26505	15	0	95	1116	0	316	553	0	840	37	100	724	224	683	4	76	1691	63	0	195	2950	115	0	0	24	293	5	1300	2859	68	188	32	0	415	421	32	54	514
1-4109_S187	25MthCtrl	3300	0	50	4659	446	409	2	44	97	28943	32	9	286	674	0	128	202	0	45	355	486	726	162	6187	23	6	2728	954	0	30	124	63	0	0	0	1056	32	4412	615	0	17	0	0	409	47	54	0	225
2-4110_S188	25MthCtrl	2422	2	0	1637	590	23	0	20	110	37356	0	67	7	316	0	201	0	0	18	228	14	250	13	3647	0	171	836	210	0	13	90	0	66	0	13	843	82	583	52	0	0	0	0	37	9	328	0	91
3-4111_S189	25MthCtrl	289	0	0	5227	408	381	3	930	8	31993	135	0	24	151	0	11	49	0	0	264	167	1137	59	2091	4	16	2667	61	0	1565	99	65	0	0	604	1884	586	1064	818	159	0	0	0	4581	71	32	8	425
4-4113_S190	25MthCtrl	3153	122	23	12449	1788	348	0	431	813	18455	66	0	580	1547	0	123	287	0	483	38	119	2108	223	4484	13	10	2433	771	0	112	3694	593	0	0	214	269	4	1079	1765	0	74	4	0	585	34	75	140	212
5-4114_S191	25MthCtrl	2395	48	17	7955	858	84	0	658	871	24827	22	0	121	677	0	253	114	0	203	19	74	1870	24	2491	8	174	378	763	0	0	1401	61	0	0	84	294	0	1023	722	8	60	15	0	769	132	257	40	476
6-4115_S192	25MthCtrl	4735	19	98	12964	1698	723	0	231	230	17500	2	0	253	891	0	269	304	0	670	86	131	432	286	1975	8	0	833	4739	0	39	1256	1694	0	0	12	330	3	513	1665	9	60	3	2	238	251	522	0	415
7-4116_S193	25MthCtrl	2074	10	10	6408	996	327	8	1236	76	21687	432	39	38	447	0	73	85	0	63	418	20	800	38	2731	15	6	1161	317	0	236	410	409	5	0	23	1327	148	1040	644	664	20	243	0	300	0	48	6	222
42-4168_S228	2MthCtrl	1017	0	29	1734	165	47	0	322	21	43649	8	0	10	2850	0	94	25	0	8	267	0	1056	0	1382	3	0	908	360	0	90	8	41	0	0	23	795	5	340	256	0	8	11	0	2634	164	59	10	335
43-4169_S229	2MthCtrl	38	0	0	381	16	21	0	55	0	3384	0	0	0	89	0	3	0	0	0	13	0	112	0	65	0	0	17	7	0	35	0	27	0	0	19	96	0	4	26	0	0	0	0	154	0	7	0	31
44-4170_S230	2MthCtrl	2193	2	0	1241	195	14	0	552	51	44979	0	0	7	686	0	73	23	0	0	111	0	609	0	1350	4	0	23	128	0	56	38	28	0	0	114	389	11	957	104	0	13	32	0	1029	14	151	0	95
45-4171_S231	2MthCtrl	2489	2	25	2769	411	203	0	1544	179	39052	84	0	17	686	0	569	30	0	0	348	41	2939	418	1634	10	45	924	17	0	167	563	85	0	0	817	254	15	396	423	2	45	226	0	2571	41	184	0	580
46-4172_S232	2MthCtrl	4018	0	0	13657	292	602	0	614	130	32242	3	0	32	211	0	221	239	0	0	141	156	1300	550	2670	11	53	467	69	0	79	786	47	0	0	22	520	4	580	665	0	120	12	0	808	238	247	15	246
47-4173_S233	2MthCtrl	4296	0	7	6695	384	630	0	2263	209	26081	10	0	16	6340	0	347	75	0	0	470	222	3359	581	2635	0	213	1563	91	0	131	721	118	0	0	171	415	51	186	516	6	35	1003	0	4296	24	258	10	466
[truncated: 96 more columns]

## Sheet: FeatureTable_MetaCycle
Supplementary Data Availability Sheet. Inferred Metagenomic Pathway Feature Table MetaCycle
#OTU ID	Groups	N10-formyl-tetrahydrofolate biosynthesis	4-hydroxyphenylacetate degradation	aerobactin biosynthesis	superpathway of chorismate metabolism	homolactic fermentation	glycolysis III (from glucose)	superpathway of arginine and polyamine biosynthesis	superpathway of L-arginine, putrescine, and 4-aminobutanoate degradation	arginine, ornithine and proline interconversion	L-arginine biosynthesis I (via L-ornithine)	L-arginine biosynthesis II (acetyl cycle)	chorismate biosynthesis I	superpathway of L-aspartate and L-asparagine biosynthesis	L-arginine degradation II (AST pathway)	anaerobic aromatic compound degradation (Thauera aromatica)	biotin biosynthesis I	superpathway of branched amino acid biosynthesis	Calvin-Benson-Bassham cycle	catechol degradation to &beta;-ketoadipate	benzoyl-CoA degradation II (anaerobic)	pyruvate fermentation to butanoate	chlorophyllide a biosynthesis I (aerobic, light-dependent)	coenzyme A biosynthesis I	adenosylcobalamin salvage from cobinamide I	reductive acetyl coenzyme A pathway	colanic acid building blocks biosynthesis	superpathway of aromatic amino acid biosynthesis	creatinine degradation I	L-lysine biosynthesis I	nitrate reduction I (denitrification)	superpathway of purine nucleotides de novo biosynthesis II	glucose degradation (oxidative)	dTDP-L-rhamnose biosynthesis I	enterobacterial common antigen biosynthesis	enterobactin biosynthesis	fatty acid &beta;-oxidation I	fatty acid elongation -- saturated	superpathway of fatty acid biosynthesis initiation (E. coli)	mixed acid fermentation	superpathway of tetrahydrofolate biosynthesis and salvage	superpathway of fucose and rhamnose degradation	fucose degradation	superpathway of hexuronide and hexuronate degradation	D-galactarate degradation I	D-galacturonate degradation I	gallate degradation II	gallate degradation I	superpathway of N-acetylglucosamine, N-acetylmannosamine and N-acetylneuraminate degradation
17-4118_S203	15MthCtrl	27165.1	18.1989	0.0357078	758.251	25017.1	35924.2	5710.44	0.0501946	7323.54	20790.6	19826.9	26699	23849.7	37.4453	0.000217287	15816.1	32657.9	34804.6	53.7706	6.12647	6652.5	567.302	26513.1	12980.4	1131.34	14024.3	27625.4	384.844	20779.8	761.174	20603.4	0.00171455	31637.5	719.281	121.229	4779.91	26631	14333.1	14462	22174.1	7760.22	8461.76	12984.9	1122.21	16282.8	11.3606	11.3606	15983.9
18-4119_S204	15MthCtrl	23426	49.3656	0.11821	1478.35	23425.1	30518.8	5473.06	1.00017	4628.79	15573	14405.8	22312	22716	6.43123	0.000732176	14973.6	25776.1	26838	87.6895	11.1135	3293.72	57.0941	24329.4	8674.61	1428.04	14401.2	23056.3	61.2547	16091.7	307.873	20049.6	0.00198667	25255.3	206.243	471.224	2159.2	22432.2	13443.5	14872.9	17839.1	4933.11	4517.12	8523.82	591.874	11370.6	19.6071	19.6071	16671.6
19-4120_S205	15MthCtrl	27386.5	20.4686	0.0397108	774.375	24520	35585.7	5159.29	0.163273	7199.9	18318.8	15117.5	23874.4	25766.7	22.5933	0.000239574	18253	30501.5	33455.2	51.781	5.20207	5104.94	421.747	27029	11510.4	1077.85	13702	24736.1	404.048	18312.3	665.6	21073	0.00256955	32248.1	603.787	150.742	3541.35	29432.9	18791.2	15679.5	22589	6192.24	5292.37	14242.7	1329.92	17084.7	7.56779	7.56779	16533.7
20-4121_S206	15MthCtrl	28039.8	14.9614	0.0268606	978.051	29608.5	38234.6	6778.02	0.203756	5376.29	22603.2	21643.5	27946.2	28707.7	0.231208	0.000159717	17400.6	35375.8	38239.9	20.1488	5.59537	3506.99	39.7147	28303.5	13274.1	985.327	15707.3	28951.3	9.26923	23862.7	126.91	22179.1	0.00250014	33229.5	166.506	208.305	2196.15	27943.2	16666.1	19658.7	17941.5	6900.63	6010.29	15447.9	1788.22	19588.9	4.3848	4.3848	18523.4
21-4122_S207	15MthCtrl	33435.5	24.8742	0.10267	1473.87	36004.9	45683.3	8398.32	0.711969	7327.32	28864.7	28123.6	34593.9	33619.2	1.42948	0.000637005	18956.7	42188	46848.3	73.7868	12.5	6449.76	83.6128	33253	16689.8	2322.62	19379.6	35903.6	19.2346	31288.3	88.1902	26614.4	0.00275488	38392.7	37.4588	437.435	4051.13	29794.8	17996.3	25454.9	22864.7	9890.52	10220.3	18456.8	2154.73	25139	17.2234	17.2234	24028.2
22-4123_S208	15MthCtrl	28888.4	33.5112	0.193476	1457.76	35851.5	40564.2	10087.2	1.25049	6663.63	22023.9	20859.8	26172.7	30369.7	1.39192	0.00120759	17464.5	35598.2	38477.9	130.395	17.511	3278.06	72.2732	30559.9	11446.5	2052.31	18514.7	26998.3	6.90444	23706	168.037	29850.1	0.00252634	32127.8	70.7306	499.977	1679.89	28436.1	15221.9	20627.5	18450.1	6061.37	5007.65	12965.9	2326.95	16889.4	31.5943	31.5943	26729.5
23-4124_S209	15MthCtrl	23147.8	49.9264	0.152519	872.632	26024.5	34381.4	3964.58	8.76811	4146.13	13057.1	11567.5	14228.2	25231.4	7.45003	0.000947131	13406.5	21180.7	23648.5	106.627	13.9077	2725.64	46.985	29460.2	5853.26	1692.17	17882.3	14899.2	12.895	10349.9	256.819	31342.6	0.00196494	20986.2	209.311	321.356	1907.19	25380.6	13165.5	13324.2	18314	4059.35	3028.25	6008.29	271.546	7074.58	24.383	24.383	27477.5
24-4125_S210	15MthCtrl	23596.2	45.4448	0.02829	1451.34	24321.6	30269.1	4834.11	38.4826	6109.83	15531.1	12473	18078.3	24069.7	32.2901	0.00017364	16863.7	24376.7	27751.6	45.1727	3.18228	1460.22	62.9932	25309.7	10348.1	1025.31	14594.2	18746.1	9.36037	12396.9	102.72	22009.8	0.000925139	28106.2	163.073	359.096	734.161	27031	17138.2	13471.8	20355.4	3001.79	2246.46	7726.57	361.524	10053	4.87929	4.87929	16739.5
25-4126_S211	15MthCtrl	28297.3	47.7086	0.0313009	1252.48	26489	37049.5	7124.39	22.6269	7160.03	25552.8	24977.7	29882.9	28227.3	29.2629	0.000192684	15607.8	34974.8	38652.9	38.1503	7.81469	7645.46	56.1959	27197.6	14262.6	1630.08	15196.5	31178.3	94.5022	25357.9	195.541	19583.3	0.000829439	28370.2	215.405	287.414	5559.7	23661.5	13727.6	15402.4	18285.9	6503.19	7286.31	12117.9	2880.71	18244.5	5.46518	5.46518	17312.8
1-4109_S187	25MthCtrl	27352.1	14.8837	0.0311289	1267.72	21623.1	36160.9	3468.98	0.883693	5122.46	19626.9	17805	25075.8	27256.4	0.465728	0.000189895	20214.5	33196.4	34384.8	29.9043	4.25668	1915.17	74.0836	27035.3	10428.9	1326.11	12351.8	26018.1	10.2992	17160.5	95.7869	20331.5	0.00140176	36868.1	98.4432	285.33	997.294	30982.3	18476	12035.9	22038	5584.87	4095.18	15132.5	937.95	16706.9	5.17334	5.17334	12269.4
2-4110_S188	25MthCtrl	21574.6	2.28614	0.00325924	226.518	14054	27061.7	1799.52	0.00486286	3740.25	12177.7	9597.07	16625.9	21615	0.53993	1.72e-05	17653	24521.2	24023.9	4.55428	1.04122	1506.06	19.4895	21856.2	6626.76	544.507	7848.81	17320.2	4.65943	11216.6	213.629	17864.5	0.00100303	26832.4	312.084	25.7536	1046.69	25027.6	15052.7	7182.46	18127.7	4123.49	2654.79	9546.85	389.935	10605.6	0.749348	0.749348	6730.24
3-4111_S189	25MthCtrl	27460.7	104.793	0.339343	2321.78	26786.8	37982.1	5858.27	57.919	8064.45	23833.5	23605.8	28978.2	24593.5	43.2718	0.00212685	17062.5	37142.1	38178.2	257.352	30.6931	4681.22	69.9584	27240.7	12342.8	2962.27	15947.1	29890.1	9.58376	22870.2	259.095	23628.8	0.004099	33435.6	109.485	1259.27	2641.41	27337.8	14508.2	17844.9	21162.7	7138.89	6878.67	13232.8	2155.39	17227.8	54.2	54.2	13873.1
4-4113_S190	25MthCtrl	35576.4	26.2752	0.0453658	1082	35826.3	48551	9136.05	0.0642771	9005.18	31360.3	30645	37965.7	33660	12.1643	0.000271611	17178.5	44403	50322.9	52.4997	9.20891	8799.5	235.212	35192	20093.6	1795.91	19039.3	39524.5	294.076	33996.6	400.839	23727.8	0.00362575	40141.6	271.097	218.928	6241.26	31106.6	18684.5	22913.6	24820.2	9018.57	10426.6	19197.6	3123.65	26281.5	8.55949	8.55949	23628.9
5-4114_S191	25MthCtrl	29190.4	39.7768	4.54736	1731.69	26872.5	38504.1	5870.98	11.1038	7097.8	22027.7	20579.8	29363.2	27323.7	19.8138	0.000357033	18105.8	34807.1	39321.3	69.0351	7.13933	5790.5	302.786	29533.4	15240.8	1375.06	13881.2	30429.6	119.01	22558.4	572.768	23651.9	0.00116048	32954	578.441	514.868	4063.94	29542.1	18896.9	16224.5	24435.1	7456.15	6628.98	12243.5	1345.76	18000.2	10.7018	10.7018	15701.6
6-4115_S192	25MthCtrl	32340.3	15.847	0.0180705	2074.91	31631.1	44084.7	6928.66	3.17539	9227.68	31815.5	32637.8	35453.6	28470.8	5.97573	0.000110504	16806.4	43361.1	48626.9	24.3908	6.22449	6644.57	125.064	32496.9	17621.7	2327.64	21647.3	36715.3	29.5915	30539.6	165.404	27849.9	0.000703605	35310.7	177.358	380.906	4120.62	32192.7	15267.6	20672.4	26381.2	8545.73	10330.2	14280.6	2792.19	21011	3.06218	3.06218	22400.2
7-4116_S193	25MthCtrl	23930.5	249.755	69.0344	2449.76	22641.4	32494.9	5184.95	302.803	5841.07	18114.6	16518.1	24570.8	24427.2	198.304	0.00013929	16369.9	29060.3	32983.7	96.621	3.59797	3438.07	51.4523	24287.1	11921.5	1022.73	10794.2	25465.4	27.2339	18518.7	128.139	17578.3	0.000310394	30015.1	457.394	970.308	1955.42	25428.7	16543	14054.9	19404.7	4921.8	4083.18	11438.7	1165.53	15026.3	3.98277	3.98277	14146.1
42-4168_S228	2MthCtrl	21287.3	41.5082	0.196454	1063.73	20304.6	27083.7	4763.39	1.04055	5083.26	14378.6	12994.8	17274.4	20831.8	1.44555	0.0012229	16146.9	24741	23373.7	131.723	17.6067	2583.53	28.3077	22181.2	5411.18	1880.95	14371.7	17810.1	6.09704	11891.1	294.783	20453.9	0.00234503	22689.1	133.96	384.837	1639.91	23146.2	13306.5	13188.4	14841.5	3352.48	2221.77	7083.57	480.985	7800.96	31.2221	31.2221	13028.1
43-4169_S229	2MthCtrl	1634.63	1.84047	0.0114063	75.5664	1564.69	2137.19	362.542	0.0160671	397.339	1253.63	1179.9	1535.66	1598.75	0.0609489	7.15e-05	1211.36	2035.52	1972.24	7.77321	1.03735	163.254	4.43465	1630.19	528.1	92.2966	901.768	1583.01	0.285815	1175.83	9.80856	1420.86	0.000132503	1823.48	2.31772	26.7214	87.6831	1711.26	963.072	1083.56	923.385	332.664	276.53	649.1	58.2337	769.411	1.83538	1.83538	917.432
44-4170_S230	2MthCtrl	19322.5	35.1012	0.0771568	762.241	14899.2	23683	2743.55	1.00115	4333.33	11107.8	7806.9	13804.6	19859.8	0.82453	0.000477753	16663.2	22092.7	20048.1	54.1877	6.99224	3018.94	17.6611	19334.9	5032.81	724.396	7983.15	14419.8	6.34086	8873.91	535.691	16693.8	0.00112157	22279.6	649.607	201.367	2455.01	22180.1	13271.9	7694.71	15572.4	3094.76	1887.17	7605.79	141.661	8276.45	12.3058	12.3058	6523.77
45-4171_S231	2MthCtrl	24895.2	53.5754	0.192397	1563.23	23909	33163.1	5139.57	1.52083	7617.31	20163.7	18729.3	24915.4	24224.2	1.72818	0.00119367	17130.1	31003	32433.7	134.448	17.5277	4419.08	55.3964	25429.1	10250.8	2277.56	14272.1	25674.5	13.6506	19746.3	266.114	20678.6	0.00276318	28009.2	172.188	484.821	2785.49	25645.2	14913	16359.8	18235.6	6153.93	5727.05	10212.1	634.331	12715.5	31.3313	31.3313	13762.8
46-4172_S232	2MthCtrl	28515.7	30.718	0.0608793	1313.16	25966.2	36993.7	4004.37	0.0878098	6680.86	23403.1	22636.2	29064.9	25243.4	0.39502	0.000375142	16367.5	35067.7	38444.6	46.4012	7.32813	3958.24	32.9798	27875.6	10972.8	1389.75	12337.7	30070.8	13.3594	24077.1	303.971	18153.9	0.00129855	32864.3	290.078	324.257	2524.62	25345.8	13901.7	19736.9	17914.8	7863.83	8181.27	12176.1	883.778	14224.1	10.2405	10.2405	17961.6
47-4173_S233	2MthCtrl	31946.4	73.3655	0.319144	2150.24	37865.5	44300.4	11285.7	3.08559	10514.4	27097.7	26256.3	29495.7	29878.3	3.16384	0.00199454	14939.8	37743.8	42602.1	228.983	28.9765	5468.8	91.3206	33799.7	12215.3	3100.41	21274.4	30393.1	23.8783	27751.6	291.526	31831.5	0.00419512	33852	85.2406	759.543	3368.23	29174.8	12870.8	25551.7	20446.8	7771.92	7649.34	11191.1	719.713	13451.2	51.9539	51.9539	29651.1
[truncated: 439 more columns]
